# Supplementary material for: Small RNA interactome of pathogenic E. coli revealed through crosslinking of RNase E
Source: EMBO J. 2016 Nov 11;36(3):374–87. doi: 10.15252/embj.201694639 (PMC5286369; doi:10.15252/embj.201694639)
Supplement: Supplementary file 4 — Table EV2 [file EMBJ-36-374-s005.txt]

# Expanded View Table 2			
# All RNA-RNA interactions recovered from replicate RNase E CLASH experiments.			
# Column 1	seq_ID: Unique sequence identifier for the hybrid read			
# Column 2	RNA1_feature: Feature mapping to the first half of the hybrid read. The format is chromosome | common name | systematic name | RNA class			
# Column 3	RNA1_start: The starting coordinate for the first mapped read half			
# Column 4	RNA2_end: The end coordinate for the first mapped read half			
# Column 5	RNA2_feature: Feature mapping to the second half of the hybrid read. Format as RNA1_feature			
# Column 6	RNA2_start: The starting coordinate for the second mapped read half			
# Column 7	RNA2_end: The end coordinate for the second mapped read half			
# Column 8	count_total: Total number of unique hybrids mapping to RNA-RNA interaction			
# Column 9	count_last_clustering: Number of interactions overlapping in replicate dataset			
# Column 10	two_way_merged: If the RNA-RNA interaction was recovered in both the RNA1-RNA2 and RNA2-RNA1 orientations two_way_merged=1; otherwise two_way_merged=0			
# Column 11	Hfq_overlap_RNA1: If the first hybrid half overlaps a Hfq-binding site (read from Hfq-CRAC expt; Tree et al Mol Cell 2014), Hfq_overlap_RNA1=1; else 0			
# Column 12	Hfq_overlap_RNA2: If the second hybrid half overlaps a Hfq-binding site, Hfq_overlap_RNA2=1; else 0			
# Column 13	∆G: Gibbs free energy of interaction (kcal/mol)	
# Column 14	sequence: Sequence of the read
# Column 15	FDR: Benjamini–Hochberg corrected p-value. NB: No FDR or connection score calculated for hybrids halves < 100nt from each other. 
# Column 16	Connection score: ratio of hybrids to non-hybrid reads calculated as per Lu et al. Cell 2016 ( hybrids/sqrt(non-hybrids_A*non-hybrids_B) )	
	
#seq_ID	RNA1_feature	RNA1_start	RNA1_end	RNA2_feature	RNA2_start	RNA2_end	count_total	count_last_clustering	two_way_merged	Hfq_overlap_RNA1	Hfq_overlap_RNA2	∆G	sequence		FDR	connection_score
4587-45_454	chr|ECs3782|ECs3782|5UTR	3793103	3793301	chr|ECs3782|ECs3782|5UTR	3793092	3793298	17710	5	1	1	1	-148.3	AAGGGTTCAAGGGTTACAGCCTGCGGCGGCATCTCGGAGATTCAATTTCTCTGAGATGTTCGCAAGCGGGCCAGTCCCCTGAGCCGATTG	null	null
11819-22_188	chr|sokC|sokC|sRNA	15651	15686	chr|sokC|sokC|sRNA	15552	15656	369	3	0	1	1	-28.2	AAAATATCACTCGGGGCTTTTCTATATAGGGGGCCTCGGGTTGATGGT	null	null
13049-43_170	chr|tRNA78-AlaGGC|tRNA78-AlaGGC|tRNA	3244901	3244853	chr|rrnG-2|rrnG-2|rRNA	3450942	3450819	47	2	1	1	1	-32.9	GGGGCTACAGCTCAGCTGGGAGAGCGCTTGCATGGCATTGCACAATGGGCGCAAGCCTGATGCAGCCATGCCGCGTGT	0	0.00105119369991327
25603-5_91	chr|ssrA|ssrA|sRNA	3475735	3475864	chr|ssrA|ssrA|sRNA	3475601	3475816	1166	5	1	1	1	-62.7	AGGACGGGGATCAAGAGAGGTAGAGCCCTCTCTCCCTAGCCTCCGCTCTT	null	null
25926-31_89	chr|tRNA78-AlaGGC|tRNA78-AlaGGC|tRNA	3244899	3244855	chr|rrnD-2|rrnD-2|rRNA	4159959	4159883	23	2	1	1	1	-28.9	GGGGCTACAGCTCAGCTGGGAGAGCGCTTGCATGGCAGCGCAAGCGAAGCTCTTGATCGAAGCCCCGGT	0	0.000293102511673684
28534-30_81	chr|none|none|unknown	4060788	4060710	chr|none|none|unknown	3669985	3670084	133	4	1	1	1	-57.7	AACCCGAAGGTCGTCGGTTCAAATCCGGCCCCCGCAACCACGCGGGGTGGAGCAGCCTGGTAGCTCGTCGGGCTC	0	0.010821061987691
30927-28_75	chr|none|none|unknown	4060793	4060710	chr|none|none|unknown	3669780	3669864	167	3	1	1	1	-55.9	AACCCGAAGGTCGTCGGTTCAAATCCGGCCCCCGCAACCACGCGGGGTGGAGCAGCCGGTAGCTCGTCGGGCTC	0	0.0138378149450331
31897-20_73	chr|tRNA78-AlaGGC|tRNA78-AlaGGC|tRNA	3244902	3244856	chr|rrnH|rrnH|rRNA	227577	227720	105	2	1	1	1	-35.9	GGGGCTACAGCTCAGCTGGGAGAGCGCTTGCATGGCTACGGAGGGTGCAAGCGTT	0	0.00164941301053913
33662-27_69	chr|none|none|unknown	4060792	4060710	chr|tRNA35-MetCAT|tRNA35-MetCAT|tRNA	3669880	3669973	110	4	1	1	1	-57.7	AACCCGAAGGTCGTCGGTTCAAATCCGGCCCCCGCAACCACGCGGGGCGGAGCAGCCTGGTAGCTCGTCGGGCTC	0	0.00849814931323303
34517-11_68	chr|ECs2631|ECs2631|5UTR	2598585	2598687	chr|ECs2631|ECs2631|5UTR	2598572	2598668	2025	2	1	1	1	-92.1	GAACCCTGTACGTCTCGCCAGCCAATTATGGCGGGGCGTACGGGGCCGACTTCGGTCGGGCCGG	null	null
35258-23_66	chr|tRNA77-AlaGGC|tRNA77-AlaGGC|tRNA	3245017	3244968	chr|rrnG-2|rrnG-2|rRNA	3450799	3450656	109	3	1	1	1	-36	GGGGCTACAGCTCAGCTGGGAGAGCGCTTGCATGGCAATACGGAGGGTGCAAGCGTT	0	0.0016526210006355
35304-21_66	chr|tRNA78-AlaGGC|tRNA78-AlaGGC|tRNA	3244902	3244856	chr|rrnG-1|rrnG-1|rRNA	3447521	3447468	17	2	0	1	1	-31.6	GGGGCTACAGCTCAGCTGGGAGAGCGCTTGCATGGAGCGCAAGCGAAGCTCTTGATCGAAGCCCCGGT	0	0.000646994265508349
36972-25_63	chr|tRNA78-AlaGGC|tRNA78-AlaGGC|tRNA	3244902	3244861	chr|rrnD-3|rrnD-3|rRNA	4163293	4163157	111	2	1	1	1	-35.5	GGGGCTACAGCTCAGCTGGGAGAGCGCTTGCATGGAACTCCGTGCCAGCAGCCGCGGTAATACGGAGGGTGCAAGCGTTAAT	0	0.00172564980138969
37608-21_62	chr|ssrA|ssrA|sRNA	3475707	3475773	chr|tRNA78-AlaGGC|tRNA78-AlaGGC|tRNA	3244900	3244855	80	2	1	1	1	-28.9	AACCTGCTTAGAGCCCTCTCTCCCTGGGGCTACAGCTCAGCTGGGAGAGCGCTTGCATGGC	0	0.000945486223813577
37591-23_62	chr|tRNA77-AlaGGC|tRNA77-AlaGGC|tRNA	3245015	3244962	chr|rrnG-2|rrnG-2|rRNA	3450917	3450830	43	2	1	1	1	-37	GGGGCTACAGCTCAGCTGGGAGAGCGCTTGCATGGCATTGCACAATGGGCGCAAGCCTGATGCAGCCATGCCGCGTGTATGAAGAAGGCC	0	0.000905750915755652
38820-26_60	chr|tRNA78-AlaGGC|tRNA78-AlaGGC|tRNA	3244902	3244856	chr|rrnG-2|rrnG-2|rRNA	3450772	3450657	116	2	1	1	1	-35.9	GGGGCTACAGCTCAGCTGGGAGAGCGCTTGCATGGCAACTCCGTGCCAGCAGCCGCGGTAATACGGAGGGTGCAAGCGTTAAT	0	0.00179306370522918
43454-15_54	chr|tRNA77-AlaGGC|tRNA77-AlaGGC|tRNA	3245017	3244960	chr|rrnB|rrnB|rRNA	4976422	4976546	69	3	1	1	1	-40.7	GGGGCTACAGCTCAGCTGGGAGAGCGCTTGCATGGCCGCGGTAATACGGAGGGTGCAAGCGTT	0	0.00102383819371114
47609-21_49	chr|tRNA78-AlaGGC|tRNA78-AlaGGC|tRNA	3244902	3244845	chr|rrnA|rrnA|rRNA	4832118	4832246	89	2	1	1	1	-42.6	GGGGCTACAGCTCAGCTGGGAGAGCGCTTGCATGGCGGAGGGTGCAAGCGTTAATCGGAATT	0	0.00140852507471841
48387-7_49	chr|EcOnc12|EcOnc12|EcOnc	1779579	1779511	chr|rrnC-1|rrnC-1|rRNA	4738285	4738393	55	2	1	1	1	-35.6	ATAACAATAATAATCTTCTACCCAATCGTGTGTTGTTGGGTAGGGGAGC	0	0.00919768236877972
49883-16_47	chr|tRNA77-AlaGGC|tRNA77-AlaGGC|tRNA	3245017	3244974	chr|rrnD-3|rrnD-3|rRNA	4163270	4163191	96	2	1	1	1	-34	GGGGCTACAGCTCAGCTGGGAGAGCGCTTGCATGGCGGAGGGTGCAAGCGTTAATCGGAAT	0	0.00148535505468012
50152-12_47	chr|EcOnc54|EcOnc54|EcOnc	1577151	1577118	chr|EcOnc54|EcOnc54|EcOnc	1577178	1577133	152	2	0	1	1	-31.2	ACAGCAGTTGGGGCTTCAACTAACGAAGCCCTGACTGTT	null	null
52292-14_45	chr|ECs0273-1|ECs0273-1|5UTR	301861	301816	chr|ECs0273-1|ECs0273-1|5UTR	301894	301851	260	2	1	1	1	-25.6	ATCTGCATAACGGCTCTGGGCTATTTTACCAAGCCCAGCCCCGTTCGCAGAC	null	null
52796-9_45	chr|tRNA78-AlaGGC|tRNA78-AlaGGC|tRNA	3244902	3244857	chr|rrnB|rrnB|rRNA	4976404	4976545	103	2	1	1	1	-35.9	GGGGCTACAGCTCAGCTGGGAGAGCGCTTGCATGGCGGAGGGTGCAAGCGTTAATC	0	0.00157352189847049
53158-19_44	chr|mgrR|mgrR|sRNA	2148812	2148712	chr|tRNA78-AlaGGC|tRNA78-AlaGGC|tRNA	3244902	3244845	302	2	1	1	1	-30.9	ATCCATGCAAGCATTCACCGCCGGTTTGGGGCTACAGCTCAGCTGGGAGAGCGCTTGCATGGC	0	0.00232240338175548
60184-16_39	chr|rrnE|rrnE|rRNA	5017457	5017572	chr|tRNA78-AlaGGC|tRNA78-AlaGGC|tRNA	3244902	3244860	84	3	1	1	1	-35.9	ACGGAGGGTGCAAGCGTTAATCGGAATTACTGGGCGTGGGGCTACAGCTCAGCTGGGAGAGCGCTTGCATGG	0	0.00124544103339717
63589-15_37	chr|rrnH|rrnH|rRNA	227606	227721	chr|tRNA77-AlaGGC|tRNA77-AlaGGC|tRNA	3245017	3244975	82	3	1	1	1	-34	AATACGGAGGGTGCAAGCGTTAATCGGAGGGGCTACAGCTCAGCTGGGAGAGCGCTTGCATGGC	0	0.00125938847875549
63553-16_37	chr|tRNA78-AlaGGC|tRNA78-AlaGGC|tRNA	3244899	3244853	chr|rrnE|rrnE|rRNA	5017317	5017399	33	2	1	1	1	-32.3	GGGGCTACAGCTCAGCTGGGAGAGCGCTTGCATGGCATTGCACAATGGGCGCAAGCCTGATGCAGCCATGCCGCGTGTATG	0	0.000770073539490575
63940-12_37	chr|ECs2270|ECs2270|mRNA	2243704	2243819	chr|asECs1520|asECs1520|asmRNA	1551125	1551029	137	4	1	1	1	-79.4	AGGACGCGTAATGTTAACTGGGGCTTTTCTAAATTGGCCTCAGATTAATGTTAGGCGTCTTGC	0	0.232634332869571
65188-21_36	chr|tRNA1-IleGAT|tRNA1-IleGAT|tRNA	228712	228789	chr|tRNA64-IleGAT|tRNA64-IleGAT|tRNA	4162165	4162088	13	4	1	1	1	-46.5	AAGTCCACTCAGGCCTACCAATAAGGGTGAGGTCGGTGGTTC	0	0.00273522989293944
65243-18_36	chr|tRNA77-AlaGGC|tRNA77-AlaGGC|tRNA	3245017	3244970	chr|rrnA|rrnA|rRNA	4832150	4832241	96	2	1	1	1	-34.3	GGGGCTACAGCTCAGCTGGGAGAGCGCTTGCATGGCTACGGAGGGTGCAAGCGTTAATCGGAA	0	0.00150685550586388
69573-12_34	chr|ECs2000|ECs2000|mRNA	1975062	1975041	chr|rrnD-3|rrnD-3|rRNA	4162381	4162310	6	1	0	0	1	-13	CTTCCGATCTGGCACTCAGCCACCGCCCGTCACACCATGGGAGTGGGTTGCAAAAGAAGTAGGTAGCTTAACCTTCGGGAGGGCGCTTAC	0.0183775661246694	0.00646253874110048
71437-13_33	chr|rrnB-1|rrnB-1|rRNA	4978046	4978122	chr|rrnB-1|rrnB-1|rRNA	4978144	4978223	42	2	1	1	1	-34.3	GGGGAGGAGCCCAGAGCCTGAATCAGTGTGTGTGTTAAAAAATGCACATGCTGTGAGCTCGATGAGTAGGGCGGGACACG	null	null
75870-14_31	chr|tRNA78-AlaGGC|tRNA78-AlaGGC|tRNA	3244900	3244856	chr|rrnA-1|rrnA-1|rRNA	4835495	4835548	14	2	0	1	1	-32	GGGGCTACAGCTCAGCTGGGAGAGCGCTTGCATGGCAGCGCAAGCGAAGCTCTTGATCGAAGCCCCGG	0	0.000582716729979462
76371-11_31	chr|tRNA77-AlaGGC|tRNA77-AlaGGC|tRNA	3245015	3244969	chr|rrnC-1|rrnC-1|rRNA	4738931	4739054	22	1	1	1	1	-32.7	GGGGCTACAGCTCAGCTGGGAGAGCGCTTGCATGGAGCGCAAGCGAAGCTCTTGATCGAAGCCCCGG	0	0.000310416356305969
79020-10_30	chr|rrnH|rrnH|rRNA	227945	227966	chr|tRNA78-AlaGGC|tRNA78-AlaGGC|tRNA	3244900	3244864	8	2	1	1	1	-22.4	AGGCGTGGCTTCCGGAGCTGGGGCTACAGCTCAGCTGGGAGAGCGCTTGCATGGC	0	0.000216668677212083
79336-9_30	chr|none|none|unknown	2701016	2701086	chr|asECs2754|asECs2754|asmRNA	2700972	2701017	70	3	0	1	1	-39.9	AGGACGCGTAATGTTAACTGGGGCTTTTCTATTGGGCCTCAGATTAATGTTAAGCGTCTTGC	null	null
80909-16_29	chr|ECs2270|ECs2270|mRNA	2243704	2243780	chr|asECs1080|asECs1080|asmRNA	1174639	1174563	115	4	1	1	1	-73.1	AGGACGCGTAATGTTAACTGGGGCTTTTCTATTGAGCCTCAGATTAATGTTAGGCGTCTTGC	0	0.125783417807222
82141-9_29	chr|none|none|unknown	3669786	3670115	chr|tRNA36-MetCAT|tRNA36-MetCAT|tRNA	3669778	3670041	180	13	1	1	1	-152.4	CGCGGGGAGCAGCCTGGTAGCTCGTCGGGCTCAAATCCGGCCCCCGCAAC	null	null
82227-9_29	chr|tRNA30-ValTAC|tRNA30-ValTAC|tRNA	3249460	3249507	chr|tRNA77-AlaGGC|tRNA77-AlaGGC|tRNA	3244959	3244939	2	1	0	1	1	-19.8	GGGTGATCAGCTCAGCTGGGAGAGCCGATCCCGCTTAGCTCCACCA	2.14135242000433e-247	0.000122054539462546
84098-13_28	chr|tRNA78-AlaGGC|tRNA78-AlaGGC|tRNA	3244901	3244853	chr|rrnD-3|rrnD-3|rRNA	4163413	4163348	34	2	1	1	1	-31.1	GGGGCTACAGCTCAGCTGGGAGAGCGCTTGCATGGCATTGCACAATGGGCGCAAGCCTGATGCAGCCATGCCGCGTGTATGA	0	0.000899860581203963
84370-11_28	chr|none|none|unknown	2194156	2194191	chr|asECs1520|asECs1520|asmRNA	1551123	1551080	75	2	0	1	1	-35.2	AGGACGCGTAATGTTAACTGGGGCTTTTATGAAATTGGCCTCAGATTAATGTTAGGCGTCTTGC	0	0.4024617391121
86223-6_28	chr|tRNA77-AlaGGC|tRNA77-AlaGGC|tRNA	3245015	3244968	chr|rrnD-2|rrnD-2|rRNA	4160985	4160929	18	2	1	1	1	-24.7	GGGGCTACAGCTCAGCTGGGAGAGCGCTTGCATGGCATGCAAGATGGTTCTCCCCGAAAGCTATTTAGGTAGCGCCTCGT	0	0.000447352923810337
87197-13_27	chr|tRNA78-AlaGGC|tRNA78-AlaGGC|tRNA	3244899	3244855	chr|rrnE-1|rrnE-1|rRNA	5020689	5020755	22	2	1	1	1	-28.2	GGGGCTACAGCTCAGCTGGGAGAGCGCTTGCAGCGCAAGCGAAGCTCTTGATCGAAGCCCCGGT	0	0.000340963910339618
87199-13_27	chr|tRNA77-AlaGGC|tRNA77-AlaGGC|tRNA	3245015	3244969	chr|rrnA|rrnA|rRNA	4831982	4832100	60	3	1	1	1	-30.6	GGGGCTACAGCTCAGCTGGGAGAGCGCTTGCATGGCATGCAAGATGGGCGCAAGCCTGATGCAGCCATGCCGCGTGT	0	0.00131127560396914
87961-10_27	chr|tRNA77-AlaGGC|tRNA77-AlaGGC|tRNA	3245015	3244969	chr|rrnE|rrnE|rRNA	5017318	5017392	39	2	1	1	1	-30.6	GGGGCTACAGCTCAGCTGGGAGAGCGCTTGCATGGCTGCAGCCATGCCGCGTGT	0	0.000952581898749826
88114-9_27	chr|rrnC|rrnC|rRNA	4735756	4735839	chr|tRNA78-AlaGGC|tRNA78-AlaGGC|tRNA	3244902	3244855	92	2	1	1	1	-36.2	ACGGAGGGTGCAAGCGTTAATCGGGGGCTACAGCTCAGCTGGGAGAGCGCTTGCATGGC	0	0.00146400862402383
90575-13_26	chr|tRNA77-AlaGGC|tRNA77-AlaGGC|tRNA	3245018	3244977	chr|rrnC|rrnC|rRNA	4735731	4735871	91	2	1	1	1	-32.3	GGGGCTACAGCTCAGCTGGGAGAGCGCTTGCATGGCATACGGAGGGTGCAAGCGTT	0	0.00142704747154801
90741-12_26	chr|tRNA93-TyrGTA|tRNA93-TyrGTA|tRNA	1732376	1732314	plasmid_pO157|none|none|unknown	22707	22652	115	3	0	1	0	-5.5	GGTGGGGCTCCCGAGCGGCCAAAGGGAGCAGAAAAAAAAAAAAAAAAAA	0	0.104262964702054
90612-12_26	chr|rrnB-1|rrnB-1|rRNA	4978044	4978121	chr|rrnC-1|rrnC-1|rRNA	4737479	4737551	32	2	1	1	1	-34.3	AACCGAGATTCCCCCAGTAGCGGCGAGCGAACGGGGAGGAGCCCAGAGCCTGAATCAGTGTGTGTGTTAAAAATGCACATGCTGTGAGCT	0	0.00535136265693037
94218-12_25	chr|none|none|unknown	1551082	1551029	chr|asECs1520|asECs1520|asmRNA	1551125	1551076	81	2	1	1	1	-40.2	AGGACGCGTAATGTTAACTGGGGCTTTTCAAATTGGCCTCAGATTAATGTTAGGCGTCTTGC	null	null
94756-10_25	chr|asECs2754|asECs2754|asmRNA	2700972	2701086	chr|ECs2270|ECs2270|mRNA	2243705	2243816	122	6	1	1	1	-84.8	AGGACGCGTAATGTTAACTGGGGCTTTTAATTGGCCTCAGATTAATGTTAGGCGTCTTGC	0	0.121157000578357
102286-14_23	chr|tRNA78-AlaGGC|tRNA78-AlaGGC|tRNA	3244901	3244854	chr|rrnH|rrnH|rRNA	227466	227559	39	2	1	1	1	-30.8	GGGGCTACAGCTCAGCTGGGAGAGCGCTTGCATGGCAATGGGCGCAAGCCTGATGCAGCCATGCCGCGTGT	0	0.000864513490039916
102361-13_23	chr|rrnC-1|rrnC-1|rRNA	4737372	4737447	chr|rrnC-1|rrnC-1|rRNA	4737479	4737558	37	1	1	1	1	-44.6	GGGGAGGAGCCCAGAGCCTGAATCAGTGTGTGTGTTAAAAATGCACATGCTGTGAGCTCGATGAGTAGGGCGGGACACGTGGTATCCTGT	null	null
108054-9_22	chr|EcOnc12|EcOnc12|EcOnc	1779579	1779529	chr|rrnB-1|rrnB-1|rRNA	4978956	4979065	72	2	1	1	1	-32.6	ATAACAATAATAATCTTCTACCCAATCGTGTGTTGTTGGGTAGGGGAGCGTTCTGT	0	0.0125890974853761
108892-8_22	chr|tRNA77-AlaGGC|tRNA77-AlaGGC|tRNA	3245017	3244971	chr|rrnE|rrnE|rRNA	5017433	5017571	82	2	1	1	1	-34	GGGGCTACAGCTCAGCTGGGAGAGCGCTTGCATGGCGGAGGGTGCAAGCGTTAAT	0	0.00119149839714544
109955-6_22	chr|asECs1080|asECs1080|asmRNA	1174637	1174563	chr|asECs1520|asECs1520|asmRNA	1551123	1551047	97	4	1	1	1	-73.9	AGGACGCGTAATGTTAACTGGGGCTTCTCATTGGCCTCAGATTAATGTTAGGCGTCTTGC	0	0.164600189427274
110675-5_22	chr|asECs2754|asECs2754|asmRNA	2700972	2701089	chr|asECs1520|asECs1520|asmRNA	1551123	1551049	133	4	1	1	1	-77.8	AGGACGCGTAATGTTAACTGGGGCTTGAAATTGGCCTCAGATTAATGTTAGGCGTCTTGC	0	0.193584738667562
119147-9_20	chr|tRNA78-AlaGGC|tRNA78-AlaGGC|tRNA	3244899	3244853	chr|rrnB|rrnB|rRNA	4976291	4976353	45	2	0	1	1	-30.7	GGGGCTACAGCTCAGCTGGGAGAGCGCTTGCATGGCTGGGCGCAAGCCTGATGCAGCCATGCCGCGTGT	0	0.00105273513834112
119846-8_20	chr|tRNA77-AlaGGC|tRNA77-AlaGGC|tRNA	3245015	3244970	chr|asxR|asxR|EcOnc	1268538	1268486	67	2	1	1	1	-27.1	GGGGCTACAGCTCAGCTGGGAGAGCGCTTGCATGGATCTCATGCAATTGCCCGA	0	0.000261314120056421
122243-5_20	chr|ECs0493|ECs0493|mRNA	525409	525480	chr|ECs0493|ECs0493|mRNA	525335	525410	169	2	1	0	0	-50.1	ATCGACGATCCGGCGCGTCTGGCGGATACAAAAAAATCCCACCAGAAGTGCTGACGTCGT	null	null
124652-11_19	chr|rrnH-1|rrnH-1|rRNA	231839	231901	chr|tRNA77-AlaGGC|tRNA77-AlaGGC|tRNA	3245018	3244970	39	1	1	1	1	-31.9	ACTTGCCCCGAGATGAGTTCTCCCTGACCCTTTAAGGGTCCGGGGCTACAGCTCAGCTGGGAGAGCGCTTGCATGGC	0	0.00160112105340537
125860-8_19	chr|ECs1775|ECs1775|mRNA	1770066	1770089	chr|ECs1775|ECs1775|mRNA	1770042	1770069	8	2	0	1	1	-20.7	AGGCACGGGCGGCGTTCTATTCAGCCGTCTTTGCCAGC	null	null
127171-7_19	chr|tRNA78-AlaGGC|tRNA78-AlaGGC|tRNA	3244899	3244853	chr|asxR|asxR|EcOnc	1268538	1268486	48	2	1	1	1	-27.1	GGGGCTACAGCTCAGCTGGGAGAGCGCTTGCATGGGTATCTCATGCAATTGCCCGAACC	0	0.000168376795096452
128796-5_19	chr|rrnC-1|rrnC-1|rRNA	4737369	4737448	chr|rrnG-1|rrnG-1|rRNA	3449060	3448965	53	3	1	1	1	-48.4	AGCCCAGAGCCTGAATCAGTGTGTGTGTTAAAAAATGCACATACTGTGAGCTCGATGAGTAGGGCGGGACACGTGGTATCCTGTCTGAAT	0	0.00740921511977334
129904-4_19	chr|EcOnc11|EcOnc11|EcOnc	1946888	1946813	chr|rrnG-1|rrnG-1|rRNA	3448254	3448157	65	2	1	1	1	-34.8	ATAACAATAATAATCTTCTACCCAATCAGTGTGTGTTGTTGGGTAGGGGAGC	0	0.0111161219282832
131645-12_18	chr|tRNA35-MetCAT|tRNA35-MetCAT|tRNA	3669953	3670118	chr|none|none|unknown	3669871	3670098	34	1	1	1	1	-83.8	AACCCGAAGGTCGTCGGTTCAAATCCGGCCCCCGCAACCCGCGGGGTGGAGCAGCCGGTAGCTCGTCGGGCTC	null	null
135818-6_18	chr|tRNA102-GlnCTG|tRNA102-GlnCTG|tRNA	776777	776702	plasmid_pO157|none|none|unknown	22697	22648	44	3	0	1	0	-4.9	TGGGGTACCGCCAAGCGGTAAGGCACCGGAAAAAAAAAAAAAAAAAAA	0	0.0494614891749841
138635-3_18	chr|EcOnc12|EcOnc12|EcOnc	1779579	1779528	chr|rrnH-1|rrnH-1|rRNA	230222	230330	50	2	1	1	1	-32.4	ATAACAAATAATCTTCTACCCAATCGTGTGTTGTTGGGTAGGGGAGC	0	0.00902702278221728
139216-2_18	plasmid_pOSAK1|none|none|unknown	2514	2478	plasmid_pOSAK1|none|none|unknown	2605	2512	90	2	0	0	0	-23.3	AGCGGTGGTTTTTCTTTACCTTGAGAAAACCACCGTTGGT	null	null
140574-9_17	chr|tRNA77-AlaGGC|tRNA77-AlaGGC|tRNA	3245015	3244969	chr|rrnB|rrnB|rRNA	4976279	4976351	49	2	0	1	1	-28.8	GGGGCTACAGCTCAGCTGGGAGAGCGCTTGCATGGCATGCAATGGGCGCAAGCCTGATGCAGCCATGCCGCGTGT	0	0.00123659453709993
142281-7_17	chr|ECs2000|ECs2000|mRNA	1975062	1975042	chr|rrnB|rrnB|rRNA	4977285	4977392	3	1	0	0	1	-13.7	CTTCCGATCTGGCACTCAGCCACCGCCCGTCACACCATGGGAGTGAGTTGCAAAAGAAGTAGGTAGCTTAACCTTCGGGAGGGCGCTTAC	0.181974384237556	0.00352140328179515
143870-6_17	chr|tRNA78-AlaGGC|tRNA78-AlaGGC|tRNA	3244899	3244855	chr|rrnH-1|rrnH-1|rRNA	230946	230989	11	1	0	1	1	-27.3	GGGGCTACAGCTCAGCTGGGAGAGCGCTTGCAAGCGCAAGCGAAGCTCTTGATCGAAGCCCCGGT	0	0.000499994670023244
144388-5_17	chr|EcOnc44|EcOnc44|EcOnc	1397116	1397056	chr|EcOnc53|EcOnc53|EcOnc	1292434	1292375	116	3	1	1	1	-56.5	AAGTTGACTCGGGGCCTTTCCAGTTAGGGCCTCGGGTTAACGTT	0	0.232979811415407
145485-5_17	chr|tRNA77-AlaGGC|tRNA77-AlaGGC|tRNA	3245015	3244970	chr|ssrA|ssrA|sRNA	3475928	3475964	10	1	0	1	1	-21.9	GGGGCTACAGCTCAGCTGGGAGAGCGCAACTCCCGCCAGCTCCACC	0	0.000141389093654522
145487-5_17	chr|tRNA77-AlaGGC|tRNA77-AlaGGC|tRNA	3245015	3244963	chr|mgrR|mgrR|sRNA	2148810	2148712	294	2	1	1	1	-30	GGGGCTACAGCTCAGCTGGGAGAGCGCTTGCATGGCACAAATCTATCCATGCAAGC	0	0.00219635697082529
149116-12_16	chr|rrnE-1|rrnE-1|rRNA	5019071	5019146	chr|rrnC-1|rrnC-1|rRNA	4737482	4737544	40	2	1	1	1	-32.6	CGAGATTCCCCCAGTAGCGGCGAGCGAACGGGGAGGAGCCCAGAGCCTGAATCAGTGTGTGTGTTAAAAATGCACATGCTGTGAGC	0	0.00708647107002252
150249-8_16	chr|rrnG-2|rrnG-2|rRNA	3450435	3450414	chr|tRNA78-AlaGGC|tRNA78-AlaGGC|tRNA	3244900	3244864	7	1	1	1	1	-21.2	AGGCGTGGCTTCCGGAGCTGGGGCTACAGCTCAGCTGGGAGAGCGCTTGC	0	0.000214653925724871
150383-8_16	chr|rrnA-1|rrnA-1|rRNA	4833862	4833941	chr|rrnA-1|rrnA-1|rRNA	4833972	4834052	29	2	1	1	1	-44.6	ATTCCCCCAGTAGCGGCGAGCGAACGGGGAGGAGCCCAGAGCCTGAATCAGTGTGTGTGTTAAAAAATGCACATGCTGTGAGCTCGATGA	null	null
150719-8_16	chr|tRNA92-TyrGTA|tRNA92-TyrGTA|tRNA	1732671	1732619	plasmid_pO157|none|none|unknown	22707	22646	114	2	0	1	0	-5.6	GGTGGGGTTCCCGAGCGGAAAAAAAAAAAAAAAAAA	0	0.107458088058915
150693-8_16	chr|tRNA65-AlaTGC|tRNA65-AlaTGC|tRNA	4162046	4162000	chr|rrnD-2|rrnD-2|rRNA	4160998	4160946	4	1	0	1	1	-25.4	GGGGCTACAGCTCAGCTGGGAGAGCGCCTGCTTTGCACGCAGGAGTGGTTCTCCCCGAAAGCTATTTAGGTAGCGCCTCGT	0	0.000148567638450109
150941-7_16	chr|none|none|unknown	3021125	3021251	chr|none|none|unknown	3021114	3021221	82	3	1	1	1	-53.7	AAATCCTCTCGTGCCGACCAATGGGGTGTCGGGGGTCGGAGGTTC	null	null
151546-7_16	chr|rrnA-1|rrnA-1|rRNA	4835883	4835913	chr|tRNA78-AlaGGC|tRNA78-AlaGGC|tRNA	3244903	3244864	6	2	0	1	1	-16	CTGGGGCGGTCTCCTCCTGGGGCTACAGCTCAGCTGGGAGAGCGCTTGCATGGC	0	0.000213300308965998
151682-7_16	chr|asxR|asxR|EcOnc	1268538	1268497	chr|rrnD-2|rrnD-2|rRNA	4159149	4159085	10	2	0	1	1	-18.5	GATTATTAAAACGAGTATCTCATGCAATTGCCCGAACCCACTGGTGTTCGGGTTGT	0	0.000561864708005735
152480-6_16	chr|none|none|unknown	2194156	2194191	chr|ECs2270|ECs2270|5UTR	2243704	2243747	63	2	0	1	1	-32	AGGACGCGTAATGTTAACTGGGGCTAATGGCCTCAGATTAATGTTAGGCGTCTTGC	0	0.333658695375978
153363-6_16	chr|tRNA65-AlaTGC|tRNA65-AlaTGC|tRNA	4162048	4161971	plasmid_pO157|none|none|unknown	22711	22648	203	3	1	1	0	-5	GGGGCTACAGCTCAGCTGGGAGAGAAAAAAAAAAAAAAAAAAA	0	0.0559962380933895
158815-2_16	chr|asECs1576|asECs1576|asmRNA	1597315	1597288	chr|asECs1577|asECs1577|asmRNA	1597367	1597312	196	2	0	1	1	-26.8	AATGACACTTGCGGGGCTAGAAGCCCTGCGAGTGGT	null	null
161052-8_15	chr|rrnH-1|rrnH-1|rRNA	229315	229389	chr|rrnB-1|rrnB-1|rRNA	4978154	4978236	48	2	1	1	1	-47.8	CGGGGAGGAGCCCAGAGCCTGAATCAGTGTGTGTGTTAAAAAATGCACATGCTGTGAGCTCGATGAGTAGGGCGGGACACG	0	0.00691921620952059
162452-7_15	chr|rrnB-1|rrnB-1|rRNA	4978047	4978122	chr|rrnA-1|rrnA-1|rRNA	4833981	4834041	31	2	1	1	1	-33.9	GGGGAGGAGCCCAGAGCCTGAATCAGTGTGTGTGTTAAAATGCACATGCTGTGAGCTCGATGAGTAGGGCGGGACACGTGGTATCCTGTC	0	0.00493628024641731
164874-5_15	plasmid_pO157|none|none|unknown	73873	73831	plasmid_pO157|none|none|unknown	73905	73866	302	2	1	0	0	-24.2	AATTAACTACGGGGCTTTTGTCAATGCAGGGGCCTCGTGGGTTAATGAA	null	null
169559-3_15	chr|rrnC-1|rrnC-1|rRNA	4737372	4737465	chr|rrnD-2|rrnD-2|rRNA	4161456	4161374	36	3	1	1	1	-53	AGCCCAGAGCCTGAATCAGTGTGTGTGTTAGAAAAATGCACATACTGTGAGCTCGATGAGTAGGGCGGGACACGTGGTATCCTGTC	0	0.00552985269175411
172677-10_14	chr|rrnC-1|rrnC-1|rRNA	4739391	4739414	chr|tRNA78-AlaGGC|tRNA78-AlaGGC|tRNA	3244903	3244861	9	2	0	1	1	-16	TGACTGGGGCGGTCTCCTCCTGGGGCTACAGCTCAGCTGGGAGAGCGCTTGCATGGC	0	0.000406508554684776
174113-7_14	chr|none|none|unknown	2194156	2194191	chr|asECs2754|asECs2754|asmRNA	2700972	2701017	46	2	0	1	1	-32.9	AGGACGCGTAATGTTAACTGGGGCTTTTCTATAGATTGGGCCTCAGATTAATGTTAAGCGTCTTGC	0	0.248129655271193
174563-7_14	chr|ECs2000|ECs2000|mRNA	1975062	1975042	chr|rrnC|rrnC|rRNA	4736610	4736717	8	1	0	0	1	-13	CTTCCGATCTGGCACTCAGCCACACCGCCCGTCACACCATGGGAGTGGGTTGCAAAAGAAGTAGGTAGCTTAACCTTCGGGAGGGCGCTT	0.00179682211159455	0.00860116606924216
181831-4_14	chr|tRNA41-AspGTC|tRNA41-AspGTC|tRNA	4740338	4740393	chr|rrnD-3|rrnD-3|rRNA	4163711	4163626	14	2	1	1	1	-36.7	GAGTCCCGTCCGTTCCGCCACGAGTGGCGGACGGGTGAGT	0	0.00194176260854074
186017-2_14	chr|ssrA|ssrA|sRNA	3475595	3475674	chr|ssrA|ssrA|sRNA	3475889	3475967	208	3	1	1	1	-42.5	GGGGCTGATTCTGGATTCGACGGGATTTGCAACTCCCGCCAGCTCCACC	0	0.00801402428600356
186451-1_14	chr|EcOnc11|EcOnc11|EcOnc	1946877	1946809	chr|rrnB-1|rrnB-1|rRNA	4978957	4979059	45	2	1	1	1	-35.6	ATAACAATATAATCTTCTACCCAATCAGTTGGGTAGGGGAGCGTTCTGT	0	0.00808183416417192
187070-11_13	chr|ssrA|ssrA|sRNA	3475595	3475964	plasmid_pO157|none|none|unknown	22709	22648	730	14	1	1	0	-5.9	GGGGCTGATTCTGGATTCGAAAAAAAAAAAAAAAAAA	0	0.230363125883468
187678-8_13	chr|rrnD-2|rrnD-2|rRNA	4160120	4159716	plasmid_pO157|none|none|unknown	22695	22652	142	9	0	1	0	-4.8	ACTCGCTGTGAAGATGCAAAAAAAAAAAAAAAAAA	0	0.113623452613924
187586-8_13	chr|rrnE-1|rrnE-1|rRNA	5019071	5019148	chr|rrnB-1|rrnB-1|rRNA	4978161	4978219	53	2	1	1	1	-33.9	AACCGAGATTCCCCCAGTAGCGGCGAGCGAACGGGGAGGAGCCCAGAGCCTGAATCAGTGTGTGTGTTAAAAAATGCACATGCTGTGAGC	0	0.00808015606457963
188535-7_13	chr|asECs2754|asECs2754|asmRNA	2700974	2701050	chr|asECs1080|asECs1080|asmRNA	1174642	1174563	84	4	1	1	1	-74.2	AGGACGCGTAATGTTAACTGGGGCTTTTCTCATTGAGCCTCAGATTAATGTTAGGCGTCTTGC	0	0.137073498715486
189050-7_13	chr|tRNA10-LysTTT|tRNA10-LysTTT|tRNA	865089	865205	plasmid_pO157|none|none|unknown	22697	22652	73	4	0	1	0	-5.6	GAGAGCACCTCCCTTACAAAAAAAAAAAAAAAAAA	0	0.0418366230748017
189182-7_13	chr|tRNA2-AlaTGC|tRNA2-AlaTGC|tRNA	228831	228906	plasmid_pO157|none|none|unknown	22696	22652	197	2	1	1	0	-4.2	GGGGCTACAGCTCAGCTGGGAGAGCGCAAAAAAAAAAAAAAAAAAAAAA	0	0.0536661741980638
189377-7_13	chr|rrnD-2|rrnD-2|rRNA	4160653	4160555	chr|EcOnc12|EcOnc12|EcOnc	1779582	1779511	73	2	1	1	1	-36.2	TGGGTAGGGGAGCGTTCTGTATAACAATAATAATCTTCTACCCAATC	0	0.0132449721682303
189709-6_13	chr|EcOnc53|EcOnc53|EcOnc	1292397	1292360	chr|EcOnc53|EcOnc53|EcOnc	1292434	1292397	99	2	0	1	1	-37.6	AAGTTGACTCGGGGCCTTTCCAGTGTTAGGGCCTCGGGTTAACGTT	null	null
190224-6_13	chr|rrnC-1|rrnC-1|rRNA	4738544	4738924	plasmid_pO157|none|none|unknown	22708	22645	170	8	0	1	0	-11	ATACCAAGGCGCTTGAGAAAAAAAAAAAAAAAAAA	0	0.166785459744234
191865-5_13	chr|ssrA|ssrA|sRNA	3475704	3475774	chr|tRNA77-AlaGGC|tRNA77-AlaGGC|tRNA	3245015	3244959	91	2	1	1	1	-31.5	AACCTGCTTAGAGCCCTCTCTCCCGGGGCTACAGCTCAGCTGGGAGAGCGCTTGCATGGC	0	0.0010707741643208
194885-4_13	chr|tRNA28-ProGGG|tRNA28-ProGGG|tRNA	3021159	3021221	chr|rrnE-1|rrnE-1|rRNA	5019711	5019764	18	2	1	1	1	-35	AAATCCTCTCGTGCCGACCATGTTTCGGCAAGGGGGTCAT	1.4418316522394e-06	0.0034905502369429
195336-4_13	chr|rrnH-1|rrnH-1|rRNA	229568	229658	chr|rrnC-1|rrnC-1|rRNA	4737141	4737199	33	2	1	1	1	-31.8	ACCTGAAACCGTGTACGTACAAGCAGTGGGAGCCTCTTTTATGGGGTGACTGCGTCTAAGCGTACACGGTGGATGCCCTGGCAGTCAGAG	0	0.00596701636240857
195864-4_13	chr|EcOnc10|EcOnc10|EcOnc	2234231	2234282	chr|rrnB-1|rrnB-1|rRNA	4978955	4979068	68	2	1	1	1	-33.8	ATAACAATAATAATCTTCTACCCAATCAGTGTGTTGTTGGGTAGGGGAGC	0	0.0110022589299128
198374-3_13	chr|ECs0645-1|ECs0645-1|3UTR	722714	722735	chr|ECs0645|ECs0645|mRNA	722652	722715	46	2	0	1	1	-20.3	AAACCTGGCGGCTTTTTTATAAGAAGAAGTAAGATTCACCTGCAATTGCTTAGCCGCCGGGGT	null	null
199942-3_13	chr|none|none|unknown	4984398	4984604	plasmid_pO157|none|none|unknown	22703	22648	308	8	1	1	1	-5.8	CGATTCCGGTAGTCGGCACCAAAAAAAAAAAAAAA	0	0.0976188748818042
203995-1_13	chr|rrnD-3|rrnD-3|rRNA	4162607	4162574	chr|none|none|unknown	1053734	1053770	4	1	0	1	0	-18.5	AACTGGAGGAAGGTGGGGCAAAACCTCGCCAACTCTAGAAATACAACTTAGAGA	0.107413478296958	0.00214466791536695
204922-1_13	chr|ECs4136|ECs4136|mRNA	4148049	4148028	chr|ECs4981|ECs4981|mRNA	5065250	5065277	1	1	0	0	0	-17.1	GAGGGAGTGATACGCGAAAAGAGGGCTTAAGCGAGCGCGATCTCTCCCGCCTGA	0.000299580263322186	0.169030850945703
205719-8_12	chr|rrnB-1|rrnB-1|rRNA	4978019	4978129	chr|rrnD-2|rrnD-2|rRNA	4161469	4161374	59	4	1	1	1	-50.9	AACCGAGATTCCCCCAGTAGCGGCGAGCGAACGGGGAGGAGCCCAGAGCCTGAATCAGTGTGTGTGTTAAAAAATGCACATACTGTGAGC	0	0.00885001070511558
207123-7_12	chr|tRNA78-AlaGGC|tRNA78-AlaGGC|tRNA	3244900	3244844	chr|rrnC|rrnC|rRNA	4735607	4735677	38	2	0	1	1	-35.2	GGGGCTACAGCTCAGCTGGGAGAGCGCTTGCATGGCATGCTGGGCGCAAGCCTGATGCAGCCATGCCGCGTGT	0	0.000918485374707025
208425-6_12	chr|ECs3782|ECs3782|5UTR	3793109	3793302	plasmid_pO157|none|none|unknown	22707	22646	940	6	1	1	0	-8.4	ATTTCTCTGAGATGTTCGCAAAAAAAAAAAAAAAAA	0	0.328504626692421
209185-6_12	chr|tRNA78-AlaGGC|tRNA78-AlaGGC|tRNA	3244899	3244855	chr|ssrA|ssrA|sRNA	3475944	3475964	12	2	1	1	1	-13.1	GGGGCTACAGCTCAGCTGGGAGAGCGCTTGCATGGCAACTCCCGCCAGCTCCACC	0	0.000164521123446683
209188-6_12	chr|tRNA77-AlaGGC|tRNA77-AlaGGC|tRNA	3245015	3244968	chr|rrnD-3|rrnD-3|rRNA	4163423	4163329	49	2	1	1	1	-32.7	GGGGCTACAGCTCAGCTGGGAGAGCGCTTGCATGGCATGCAAGAAATGGGCGCAAGCCTGATGCAGCCATGCCGCGT	0	0.00114209958013415
209189-6_12	chr|tRNA77-AlaGGC|tRNA77-AlaGGC|tRNA	3245014	3244968	chr|rrnA-1|rrnA-1|rRNA	4834444	4834502	9	1	1	1	1	-23	GGGGCTACAGCTCAGCTGGGAGAGCGCTTGCATGGCATGCAAGAGGTTCTCCCCGAAAGCTATTTAGGTAGCGCCTCGT	0	0.000233584125525581
209166-6_12	chr|rrnD-2|rrnD-2|rRNA	4161570	4161488	chr|rrnB-1|rrnB-1|rRNA	4978158	4978221	43	2	1	1	1	-33.9	GGGGAGGAGCCCAGAGCCTGAATCAGTGTGTGTGTTAGAAAAATGCACATGCTGTGAGCTCGATGAGTAGGGCGGGACACG	0	0.00619115965598006
211834-5_12	chr|ECs2000|ECs2000|mRNA	1975062	1975042	chr|rrnE|rrnE|rRNA	5018311	5018417	3	1	0	0	1	-13.7	CTTCCGATCTGGCACTCAGCCACACCGCCCGTCACACCATGGGAGTGAGTTGCAAAAGAAGTAGGTAGCTTAACCTTCGGGAGGGCGCTT	0.179643059066645	0.00354124878093085
213299-4_12	chr|ssrS|ssrS|sRNA	3793107	3793221	chr|rrnB-1|rrnB-1|rRNA	4978687	4978777	58	4	1	1	1	-44.2	AAGAATGTGGCGCTCCGCGGTTGGTGAGCATGCTCGGTCCGTCCGAGAAGCCGACTTACCAACCCGATGC	0	0.00434937574999207
217119-4_12	chr|tRNA103-GlnCTG|tRNA103-GlnCTG|tRNA	776675	776611	plasmid_pO157|none|none|unknown	22694	22652	57	2	0	1	0	-4.3	TGGGGTACCGCCAAGCGGTAAGGCACCGGAAAAAAAAAAAAAAAAAAAAA	0	0.066492681641517
220398-3_12	chr|ECs2000|ECs2000|mRNA	1975062	1975042	chr|rrnH-1|rrnH-1|rRNA	230071	230112	4	1	0	0	1	-8.4	CTTCCGATCTGGCACTCAGCCAACCCAGACCGCCAGCTAAGGTCCC	0.00339616780254667	0.00861476967531256
220967-3_12	chr|tRNA66-ThrGGT|tRNA66-ThrGGT|tRNA	4158660	4158626	chr|rrnA|rrnA|rRNA	4832185	4832224	8	1	0	1	1	-24.5	GCTGATACGGCTCAGTTGGTAGAGCGCACCCTTACGGAGGGTGCAAGCGTT	8.27107516030832e-97	0.000733934755341621
223013-2_12	chr|EcOnc12|EcOnc12|EcOnc	1779579	1779528	chr|rrnE-1|rrnE-1|rRNA	5019986	5020088	54	2	1	1	1	-32.6	ATAACAATAATAATCTTCTACCCAATCAGGTGTGTTGTTGGGTAGGGGAGC	0	0.00924548708669475
224827-2_12	chr|tRNA9-ValTAC|tRNA9-ValTAC|tRNA	865090	865134	chr|ssrA|ssrA|sRNA	3475945	3475964	2	1	0	1	1	-16.5	GGGTGATCAGCTCAGCTGGGAGAGCACCTCCCTTACAAGGAGGGGAACTCCCGCCAGCTCCACCA	1.26600071219546e-238	0.000124232738990288
225707-1_12	chr|ECs0134|ECs0134|mRNA	150467	150486	chr|ECs2986|ECs2986|mRNA	2930567	2930537	1	1	0	0	0	-22.6	AATCCGCATGTCTGGTATCTCTGTACCAGAACATGCGGGCCAATGCGCTGA	0.00208650634686447	0.0559016994374947
225722-1_12	chr|rrnB-1|rrnB-1|rRNA	4980528	4980545	chr|asECs3343|asECs3343|asmRNA	3317444	3317421	1	1	0	1	0	-16.1	AATGGCACTGCCCGGTAGACGACAGGGGCAGTGAGTGTTGACAA	0.0262358931292999	0.012460152291404
225894-1_12	chr|ECs4097|ECs4097|mRNA	4107815	4107792	chr|rrnD-3|rrnD-3|rRNA	4162363	4162343	1	1	0	0	1	-15.4	ACTACAACCCAGAATATCCCGTGGAAATGGGAGTGGGTTGCAAAAGA	0.141269416862759	0.00077728990318449
226091-1_12	chr|rrnG-1|rrnG-1|rRNA	3448682	3448659	chr|ECs0890|ECs0890|mRNA	972903	972877	1	1	0	1	1	-14.8	AGGTTGAAGGTTGGGTAACACTAAGTTACCCGCTGGACATCCACAACGT	9.0494178315296e-05	0.000403063837530404
226449-1_12	chr|ECs1426|ECs1426|mRNA	1469132	1469158	chr|ECs0644|ECs0644|mRNA	720716	720740	1	1	0	0	1	-20.9	ATTCGTAGTTATGCCAGGGCGTGACACCTGGCGCCCTGACCCGTAACTTCGAAA	0.102380940675077	0.00548986682293609
226496-1_12	chr|ECs2118|ECs2118|mRNA	2123651	2123618	chr|ECs1007|ECs1007|mRNA	1110096	1110113	1	1	0	0	0	-16.8	ATTTACCGTCAGGCATCAACCATCACCATGATCAATTCTGGTGATGGTGGTAA	0.001006791802275	0.0851256530758749
226386-1_12	chr|none|none|unknown	1245815	1245755	chr|rrnD-2|rrnD-2|rRNA	4160699	4160663	2	1	0	1	1	-32.8	ATGTCCGGTCAAATGCGTACCTTTCTCGACCAGACGGGCGGCCTGTGGGCTTCAATAGCTCACTGGTCGAGTCGGCCTGCGCGG	0.197820114997945	0.00323957270262406
227560-1_12	chr|rrnD-2|rrnD-2|rRNA	4159226	4159203	chr|ECs4718|ECs4718|mRNA	4762976	4763043	1	1	0	1	0	-19.2	TAAAGTGGTACGCGAGCTGGGTTTTTGCCAGCCAGCGTGCAGTCAGCCATCTGAATGATGAGCTGAAAGGCGCATGGGCGGCGCGTACCA	0.0699377359570107	0.00697071480677524
228305-8_11	chr|tRNA64-IleGAT|tRNA64-IleGAT|tRNA	4162109	4162088	chr|tRNA64-IleGAT|tRNA64-IleGAT|tRNA	4162135	4162109	5	1	0	1	1	-14.5	AAGTCCACTCAGGCCTACCATGATAAGGGTGAGGTCGGTGGTTC	null	null
228459-8_11	chr|tRNA63-ProCGG|tRNA63-ProCGG|tRNA	4450518	4450445	plasmid_pO157|none|none|unknown	22695	22654	96	3	0	1	0	-4.6	CGGTGATCGGCGCAGCCTGGTAGCGCAAAAAAAAAAAAAAAAAA	0	0.0857218552236859
231485-6_11	chr|tRNA78-AlaGGC|tRNA78-AlaGGC|tRNA	3244899	3244855	chr|rrnC-1|rrnC-1|rRNA	4739003	4739052	18	2	0	1	1	-27.9	GGGGCTACAGCTCAGCTGGGAGAGCGCTTGCATGGAGCGCAAGCGAAGCTCTTGATCGAAGCCCCGGTA	0	0.000717498356619525
231487-6_11	chr|tRNA78-AlaGGC|tRNA78-AlaGGC|tRNA	3244899	3244822	chr|rrnA|rrnA|rRNA	4832018	4832087	37	2	1	1	1	-38.4	GGGGCTACAGCTCAGCTGGGAGAGCGCTTGCATGGCATGCAAGAAATGGGCGCAAGCCTGATGCAGCCATGCCGCGTGT	0	0.000947276350372891
232376-5_11	chr|rrnD-2|rrnD-2|rRNA	4161568	4161480	chr|rrnC-1|rrnC-1|rRNA	4737478	4737550	48	2	1	1	1	-37.1	AATCGAGATTCCCCCAGTAGCGGCGAGCGAACGGGGAGGAGCCCAGAGCCTGAATCAGTGTGTGTGTTAAAAATGCACATGCTGTGAGCT	0	0.00700093112592274
234977-5_11	chr|none|none|unknown	3245024	3244937	plasmid_pO157|none|none|unknown	22708	22645	151	3	0	1	1	-6.4	GGGGCTACAGCTCAGCTGGGAGAGCGAAAAAAAAAAAAAAAAAAAAA	0	0.0268449855196967
234958-5_11	chr|rrnE-1|rrnE-1|rRNA	5019055	5019148	chr|rrnH-1|rrnH-1|rRNA	229421	229502	46	2	1	1	1	-47.9	GGGGAGGAGCCCAGAGCCTGAATCAGTGTGTGTGTTAAAAATGCACATACTGTGAGCTCGATGAGTAGGGCGGGACACGTGGTATCCTGT	0	0.00691732765062694
235876-4_11	chr|rrnG-1|rrnG-1|rRNA	3448250	3448147	chr|EcOnc10|EcOnc10|EcOnc	2234221	2234282	73	2	1	1	1	-33.6	AAACCATGCACCGAAGCTGCGGCAGCGACACTGTGTGTTGTTGGGTAGGGGAGATAACAATAATAATCTTCTACCCAATCAGTACATTAC	0	0.0131208741432644
235925-4_11	chr|rrnB|rrnB|rRNA	4977090	4977164	chr|rrnG-2|rrnG-2|rRNA	3450300	3450197	20	1	1	1	1	-32.3	AAACTGGAGGAAGGTGGGGATGACGTCAAGTCATCATGGCCCTTACGACCAGGGCTTTACCTGGTCTTGACATCCACGGAAGTTTTCAGA	2.59677691584974e-42	0.00234981794541972
237278-4_11	chr|none|none|unknown	1174598	1174548	chr|asECs1080|asECs1080|asmRNA	1174636	1174597	39	1	0	1	1	-34.5	AGGACGCGTAATGTTAACTGGGGCTTGAGCCTCAGATTAATGTTAGGCGTCTTGC	null	null
238238-4_11	chr|rrnE|rrnE|rRNA	5017520	5018245	plasmid_pO157|none|none|unknown	22696	22647	315	20	1	1	0	-8	ATTGACGGGGGCCCGCACAAAAAAAAAAAAAAAAAAAAAA	0	0.0778367498936587
240026-4_11	chr|tRNA77-AlaGGC|tRNA77-AlaGGC|tRNA	3245015	3244969	chr|rrnC|rrnC|rRNA	4735616	4735691	45	2	1	1	1	-30.6	GGGGCTACAGCTCAGCTGGGAGAGCGCTTGCATGGCATGCAAGAATGGGCGCAAGCCTGATGCAGCCATGCCGCGTGTATGAAGAAGGCC	0	0.00105835151400622
240025-4_11	chr|tRNA77-AlaGGC|tRNA77-AlaGGC|tRNA	3245014	3244971	chr|rrnH-1|rrnH-1|rRNA	231700	231755	4	1	0	1	1	-28	GGGGCTACAGCTCAGCTGGGAGAGCGCTTGCATGGCATCTGCCGTGGGCGCTGGAGAACTGAGGGGGGCTGCTCCTAGTACGAGAGGACC	0	0.000177740521651583
242174-3_11	chr|rrnG-1|rrnG-1|rRNA	3448903	3448810	chr|rrnA-1|rrnA-1|rRNA	4833635	4833696	45	2	1	1	1	-31.8	ACCTGAAACCGTGTACGTACAAGCAGTGGGAGCCTCTTTTATGGGGTGACTGCGTACCTTCTAAGCGTACACGGTGGATGCCC	0	0.00790088375120206
242761-3_11	chr|rrnA|rrnA|rRNA	4832498	4832518	chr|tRNA78-AlaGGC|tRNA78-AlaGGC|tRNA	3244900	3244864	4	1	0	1	1	-22	AGGCGTGGCTTCCGGAGCTGGGGCTACAGCTCAGCTGGGAGAGCGCTTGCATGG	0	0.00012182878124909
244203-3_11	chr|tRNA65-AlaTGC|tRNA65-AlaTGC|tRNA	4162027	4161971	chr|rrnC|rrnC|rRNA	4736166	4736230	16	2	1	1	1	-31.6	CGATCCCGCATAGCTCCACCAAAGCGGTGGAGCATGTGGTTT	0	0.000377155742238584
245975-3_11	chr|tRNA77-AlaGGC|tRNA77-AlaGGC|tRNA	3245015	3244972	chr|rrnH-1|rrnH-1|rRNA	230935	230994	23	2	0	1	1	-32	GGGGCTACAGCTCAGCTGGGAGAGCGCTTGCCAGCGCAAGCGAAGCTCTTGATCGAAGCCCCGGT	0	0.000384686875725557
246257-3_11	chr|rrnA-1|rrnA-1|rRNA	4834776	4834868	chr|EcOnc11|EcOnc11|EcOnc	1946877	1946826	67	2	1	1	1	-32.6	GTTGGGTAGGGGAGCGTTCTGTATAACAATAATAATCTTCTACCCAATC	0	0.0117101957694002
247323-2_11	chr|rrnA-1|rrnA-1|rRNA	4834777	4834896	chr|EcOnc10|EcOnc10|EcOnc	2234229	2234299	68	2	1	1	1	-37.1	AAACCATGCACCGAAGCTGCGGCAGCGACACTGTGTGTTGTTGGGTAGGGGAGCATAACAATAATAATCTTCTACCCAATC	0	0.0110653008771007
248079-2_11	chr|rrnH-1|rrnH-1|rRNA	229978	230064	chr|rrnE-1|rrnE-1|rRNA	5019611	5019719	94	2	1	1	1	-41.3	ACCGGAGAATGTTATCACGGGAGACATAGCGCCTCGTGAATTCATCTCCGGGG	0	0.0239704304174243
248708-2_11	chr|tRNA85-CysGCA|tRNA85-CysGCA|tRNA	2614239	2614186	chr|tRNA78-AlaGGC|tRNA78-AlaGGC|tRNA	3244899	3244856	15	1	0	1	1	-21.7	AGTCCGGTTCGACTCCGGAACGCGCCTCCAGGGGCTACAGCTCAGCTGGGAGAGCGCTTGCATGG	0	0.000264046722240817
249087-2_11	chr|ECs1503|ECs1503|mRNA	1543527	1543460	plasmid_pO157|none|none|unknown	22681	22654	32	2	0	0	0	-3.9	ATCCTTGTTGTTGGGGAATAACGGGGACCACCTCGCCTGACGTGGTAAAAAGCAGGCACAAAAAAAAAAAAAAAAA	0	0.209363716064612
249814-2_11	chr|EcOnc33|EcOnc33|EcOnc	1557087	1557049	chr|EcOnc33|EcOnc33|EcOnc	1557138	1557073	99	2	1	1	1	-19.5	CCTGCCCCGGCGGCCTTTATTTGCCGCCGGTTCTGG	null	null
249969-2_11	chr|rrnE-1|rrnE-1|rRNA	5018846	5018902	chr|rrnD-2|rrnD-2|rRNA	4161306	4161216	34	2	1	1	1	-31.8	CTAAGCGTACACGGTGGATGCAGAACCTGAAACCGTGTACGTACAAGCAGTGGGAGCCTCT	0	0.00577418324731602
251267-2_11	chr|EcOnc3|EcOnc3|EcOnc	1774552	1774509	chr|rrnC|rrnC|rRNA	4735577	4735642	18	1	1	1	1	-26.9	GATAAAAATGACAATGCAAGTATCTCATGCTGTTGCCCGAACCCTACGGGAGGCAGCAGTGGGGAAT	0	0.00082635025876185
252163-2_11	chr|rrnH-1|rrnH-1|rRNA	230223	230335	chr|EcOnc11|EcOnc11|EcOnc	1946888	1946826	67	2	1	1	1	-33.9	TGGGTAGGGGAGCGTTCTATAACAAATAATCTTCTACCCAATC	0	0.0118512875551236
252752-1_11	chr|rrnH-1|rrnH-1|rRNA	231652	231675	chr|ECs2097|ECs2097|mRNA	2091060	2091025	2	1	0	1	0	-21.9	AAAGTGGTACGCGAGCTGGGTTTATGAGTAACCCAGGGCGCGACTATCCACTG	0.0312222890085456	0.00108422442375926
253045-1_11	chr|rrnD-2|rrnD-2|rRNA	4159084	4159055	chr|ryhB|ryhB|sRNA	4300231	4300212	1	1	0	1	1	-8.9	AATGGCACTGCCCGGTAGCTAAATGCGGAATTGCTCACATTGCTTCCAG	5.00077847879003e-64	0.000118885332382426
253518-1_11	chr|ECs3011|ECs3011|mRNA	2941813	2941858	chr|rrnG-1|rrnG-1|rRNA	3446848	3446829	1	1	0	0	1	-19.4	AGAGCCGGATACCCTGTGGTGATTACTCGCAGTACTCAGCACTCAGGTCCCAAGGGTATGGCTG	0.24098424513991	0.00297114180338455
254053-1_11	chr|ECs0014|ECs0014|mRNA	12990	13011	chr|ECs0015|ECs0015|mRNA	14949	14970	1	1	0	1	0	-17.4	ATCGAACTGTCTTCCGCTCAGCTTTCGAGCGTGAAGGCAACAAC	0.243948774391022	0.00294028638019825
253987-1_11	chr|ECs0149|ECs0149|mRNA	164859	164832	chr|rrnH-1|rrnH-1|rRNA	229503	229537	2	1	0	1	1	-16.6	ATCAGGAGAAGCCGGGCGAAGAGTATATCATCCTCCAAGGCTAAATACTCCTGACTGACCGAT	0.0204314881714966	0.00103937343420312
254133-1_11	chr|ECs1824|ECs1824|mRNA	1811012	1810987	chr|rrnH-1|rrnH-1|rRNA	229365	229388	1	1	0	0	1	-19.2	ATGACCACAATGCACTCACTGAACTTGAATCAGTGTGTGTGTTAGTGGA	0.0790877156301078	0.00646224636483679
254410-1_11	chr|rrnB|rrnB|rRNA	4975954	4975974	chr|ECs1902|ECs1902|mRNA	1895635	1895656	1	1	0	1	0	-15.6	ATTGAACGCTGGCGGCAGGCCCCGCCGCTACGTGACTGTCCGC	0.260426934494756	0.00277435476011547
254493-1_11	chr|ECs0977|ECs0977|mRNA	1069203	1069238	chr|ryeB|ryeB|sRNA	2525008	2524984	1	1	0	0	1	-21.3	ATTTGCTGGCTGCGGGGAAGCCGTTGCAGCGCGCTACTTTTAGCGCACGGCTCTCTCCCA	0.367879447610944	0.0016225387515152
254533-1_11	chr|ECs4050|ECs4050|mRNA	4059118	4059088	chr|ECs4050|ECs4050|mRNA	4059166	4059130	1	1	0	0	0	-24.6	CACACCATGGATATCGCCGTTGAAGCCGGTAGCAATGGCACCGGCAGACGTTGCTTCTATCGTGGTGG	null	null
254757-1_11	chr|ECs3104|ECs3104|mRNA	3044872	3044848	chr|ECs3936|ECs3936|mRNA	3938700	3938672	1	1	0	1	0	-27.8	CGTCCGTCCCTGGCTTACCTGCAGTTTTAGGCATGGGTAAGCTGGGCGGCGGGA	0.0285347944933913	0.0118678165819385
254986-1_11	chr|asECs2354|asECs2354|asmRNA	2322081	2322061	chr|ECs3554|ECs3554|mRNA	3545433	3545416	1	1	0	0	0	-14.8	CTCCCAGTAAACTGCCAGCGACGCTTCTGGCAGATGGGTGA	0.000943726015730701	0.0890870806374748
255439-1_11	chr|ECs1741|ECs1741|mRNA	1741845	1741807	chr|tRNA28-ProGGG|tRNA28-ProGGG|tRNA	3021172	3021197	3	1	1	1	1	-22.8	CTTCCGATCTCCGACTCAGCGTTCCGACCACTAACCCGACTATGGGGTGTCGGGGGTCGGAG	0.254270065490431	0.00227941415279001
255656-1_11	chr|ECs1160|ECs1160|3UTR	1246013	1245994	chr|rrnE-1|rrnE-1|rRNA	5019959	5019979	1	1	0	0	1	-14.1	CTTCCGATCTGCCACTCAACACGATGGCACGCGCAGTCGCGAGTCGGCCTGCGCGGAAGA	0.367879447610944	0.00136802105779283
255903-1_11	chr|ECs1741|ECs1741|3UTR	1739488	1739468	chr|rrnD-3|rrnD-3|rRNA	4163267	4163249	1	1	0	1	1	-16	CTTCCGATCTTTAACTCAGCAGCGCTGTCTGGCAACTCCGTGCCAGCAGCCG	0.249298385033195	0.000925545121498582
256195-1_11	chr|asECs0336|asECs0336|asmRNA	354290	354271	chr|rrnG-1|rrnG-1|rRNA	3446818	3446799	1	1	0	0	1	-15.9	GACGCGCGCTGTACCATATTCCAAAGTGGTACGCGAGCTGGG	0	Inf
256472-1_11	chr|ECs3644|ECs3644|mRNA	3634348	3634316	chr|ECs3645|ECs3645|mRNA	3636181	3636159	2	2	0	0	0	-20.5	GTGCCGAAAAGCAGGACGCCGCCGCGCTATTGCGCGACTGGCGATGC	0.0444288839525671	0.0114927345784805
256553-1_11	chr|rrnH-1|rrnH-1|rRNA	230224	230330	chr|EcOnc10|EcOnc10|EcOnc	2234231	2234282	53	2	1	1	1	-33.6	GTTGTTGGGTAGGGGAGCATAACAATAATAATCTTCTACCCAATCAGT	0	0.00914554176104766
256667-1_11	chr|rrnA-1|rrnA-1|rRNA	4833807	4833836	chr|ECs4165|ECs4165|mRNA	4178995	4178958	1	1	0	1	1	-19.5	TAGGTTAATGAGGCGAACCGGGGGAACTGATTCCGATCCCTGGTATTGATGCCGCTGTACTTGCCAA	0.236723875001659	0.000906533000212429
256920-1_11	chr|asECs1123|asECs1123|asmRNA	1208709	1208672	chr|ECs3985|ECs3985|mRNA	3991961	3991991	1	1	0	0	0	-28	TGATGAGCGCACCATCTGTACCCGGGAACCAGCCATGGAATTATGTCGGTTTCCGGGGTCGTGCGCGGCAA	0.00112349776924497	0.0800640769025436
256910-1_11	chr|none|none|unknown	4846991	4847073	chr|rrnB-1|rrnB-1|rRNA	4978236	4978282	7	2	1	0	1	-24.3	TGAGGGTCAGGAGCGCCAGGAGGCGAAGACAGAGGAGGTCAGGAAGAAATACTCCTGACTGACCGAT	0	0.00113567213886411
257102-1_11	chr|ryeB|ryeB|sRNA	2525004	2524980	chr|ECs3597|ECs3597|mRNA	3589641	3589614	1	1	0	1	0	-18.4	TTAGCGCACGGCTCTCTCCCAAGAGATTGGCAGGCACGTGCGCCGTTTGAC	0.315275489210229	0.00105284216844211
257228-1_11	chr|ECs0881|ECs0881|mRNA	962866	962810	chr|ECs0881|ECs0881|mRNA	962786	962706	5	2	1	0	0	-24	TTGCCCGCGCTCGGGGTGAATGTGAAGAGTGCGGTGCCCCCATC	null	null
257357-1_11	chr|asECs4981|asECs4981|asmRNA	5065134	5065106	chr|ECs4678|ECs4678|mRNA	4714010	4713984	1	1	0	0	1	-23.2	TTTGTCTCCACCACGCGCTCGGCTTCTGCAAATTGAAGCCGAGCGTAAACGTGCCCA	0.00395024164285833	0.0379321620905441
257497-9_10	chr|ECs2000|ECs2000|mRNA	1975062	1975042	chr|rrnD-2|rrnD-2|rRNA	4160806	4160768	4	1	0	0	1	-8.4	CTTCCGATCTGGCACTCAGCCAACCCAGACCGCCAGCTAAGGTCC	0.00376673419366665	0.00846451377270925
257647-8_10	chr|ryeB|ryeB|sRNA	2525026	2524940	chr|tRNA77-AlaGGC|tRNA77-AlaGGC|tRNA	3245017	3244962	255	2	1	1	1	-40.5	AGCGCACGGCTCTCTCCCGGGGCTACAGCTCAGCTGGGAGAGCGCTTGCATGGC	0	0.002763978434267
257724-8_10	chr|rrnA-1|rrnA-1|rRNA	4833863	4833941	chr|rrnC-1|rrnC-1|rRNA	4737487	4737545	41	2	1	1	1	-33.9	CCGAGATTCCCCCAGTAGCGGCGAGCGAACGGGGAGGAGCCCAGAGCCTGAATCAGTGTGTGTGTTAAAAAATGCACATGCTGTGAGCTC	0	0.00689072780893189
257733-8_10	chr|rrnC-1|rrnC-1|rRNA	4737369	4737447	chr|rrnE-1|rrnE-1|rRNA	5019170	5019262	45	2	1	1	1	-47.8	CGAGATTCCCCCAGTAGCGGCGAGCGAACGGGGAGGAGCCCAGAGCCTGAATCAGTGTGTGTGTTAGAAAAATGCACATGCTGTGAGCTC	0	0.0062560669978343
259396-6_10	chr|tRNA3-AspGTC|tRNA3-AspGTC|tRNA	232270	232337	chr|rrnG-2|rrnG-2|rRNA	3451249	3451129	57	2	1	1	1	-46.3	AGAATACCTGCCTGTCACGCAGGGGGTCGCGGGTTCGAGTCCCGTCCGTTCCGCCACGAGTGGCGGACGGGTGAGT	0	0.00391930770014908
259807-6_10	chr|rrnH|rrnH|rRNA	227579	228345	plasmid_pO157|none|none|unknown	22707	22645	336	21	1	1	0	-10.8	ATTGACGGGGGCCCGCACAAGCGGGAAAAAAAAAAAAAAAAAAA	0	0.130509727141433
261713-5_10	chr|rrnG-1|rrnG-1|rRNA	3448902	3448816	chr|rrnH-1|rrnH-1|rRNA	229083	229144	33	2	1	1	1	-31.8	ACCTGAAACCGTGTACGTACAAGCAGTGGGAGCCTCTTTTATGGGGTGACTGCGTAAGCGTACACGGTGGATGCCCTGGCAGTCAGAGGC	0	0.00571418176304069
265229-4_10	chr|rrnG-2|rrnG-2|rRNA	3450120	3450049	chr|rrnG-2|rrnG-2|rRNA	3450310	3450204	20	2	1	1	1	-32.3	AAACTGGAGGAAGGTGGGGATGACGTCAAGTCATCATGGCCCTTATCCACGGAAGTTTTCAGAGATGAGAATGTGCCTTCGGGAACCGTG	null	null
266327-4_10	chr|tRNA65-AlaTGC|tRNA65-AlaTGC|tRNA	4162030	4161971	chr|rrnD-3|rrnD-3|rRNA	4162858	4162790	15	2	1	1	1	-34.7	ACGCAGGAGGTCTGCGGTTCGATCCCGCATAGCTCCACCAAAGCGGTGGAGCATGTGGT	0	0.000347633495798735
266904-4_10	chr|ECs2270|ECs2270|mRNA	2243746	2243821	chr|ECs2270|ECs2270|mRNA	2243704	2243782	66	2	0	1	1	-43.6	AGGACGCGTAATGTTAACTGGGGCTTATGAAATGGCCTCAGATTAATGTTAGGCGTCTTGC	null	null
267826-4_10	chr|ECs4993-1|ECs4993-1|3UTR	5077370	5077397	chr|ECs4993|ECs4993|mRNA	5077320	5077371	51	2	0	0	0	-25.4	ATGGCTGGCGGGAGCTACCTAGAAAAAAAAATCCCGCCGGTCATGAT	null	null
273946-3_10	chr|none|none|unknown	2194156	2194192	chr|asECs1080|asECs1080|asmRNA	1174639	1174597	45	2	0	1	1	-37.4	AGGACGCGTAATGTTAACTGGGGCTTCTCTATTGAGCCTCAGATTAATGTTAGGCGTCTTGC	0	0.448303259314323
274048-3_10	chr|EcOnc40|EcOnc40|EcOnc	1397635	1397663	chr|EcOnc40|EcOnc40|EcOnc	1397664	1397701	64	2	1	1	1	-29.5	AGGGCGCGATATCCGGCTTTTGCCTCGTGCTGGATGTCGCGTCCA	null	null
275926-3_10	chr|ECs3595|ECs3595|3UTR	3587056	3587032	chr|ECs3595|ECs3595|mRNA	3587095	3587051	18	2	0	1	1	-23.6	CGAGGCTGGCCTTTTTCTATCTGTCAGAAAGGCCAGTCTCAAG	null	null
278272-3_10	chr|tRNA50-AlaTGC|tRNA50-AlaTGC|tRNA	4833381	4833454	chr|ryeB|ryeB|sRNA	2525030	2524933	159	2	1	1	1	-42	GGGGCTACAGCTCAGCTGGGAGAGCGCCTGCTTTGCCGCACGGCTCTCTCCCAAGAGCC	0	0.00251766034294647
280114-2_10	chr|ECs3674|ECs3674|mRNA	3670924	3670874	chr|ECs3674|ECs3674|mRNA	3670970	3670924	8	1	0	0	0	-32.6	AAAGCAGGTGCCGCCAGCGCAAAGTGGTCCACAAATATGCAGGACCCGCTGCTGGCGCTGCTGGAGG	null	null
281737-2_10	chr|ECs1714|ECs1714|mRNA	1709261	1709238	chr|rrnH|rrnH|rRNA	227675	227708	1	1	0	0	1	-18	AGCATCAGCAAGACGTGCGCAATCAGCGCACGCAGGCGGTTTGTTAAGTCAGATGTGA	0.294765856593908	0.00245914857375252
282502-2_10	chr|none|none|unknown	1769236	1769210	chr|asECs1773|asECs1773|asmRNA	1769265	1769235	46	2	0	1	1	-20.5	ATAGTCGGGTGGGGCTTTTATATAGGGGCCTCACTTCGATTT	null	null
286159-2_10	chr|ECs4839-1|ECs4839-1|3UTR	4906289	4906346	chr|ECs0494|ECs0494|5UTR	527392	527444	4	1	1	1	1	-31.6	GCCATAGACACCATCCCTAAGGGGATGGCTGGCCTGATATAACTGCT	0.00154866588757941	0.00981542634148956
287059-2_10	chr|ECs3797|ECs3797|mRNA	3809161	3809107	chr|rrnB-1|rrnB-1|rRNA	4980502	4980521	1	1	0	0	1	-14.1	TCGAATTCCCGAACTTCCGCAAAGGTACTGAAATCGTGGCTAACGCTATCGCAGATCACTGGTGTTCGGGTTGT	0.359562625933458	0.00186937115210791
287482-2_10	chr|rrnC-1|rrnC-1|rRNA	4738284	4738383	chr|EcOnc10|EcOnc10|EcOnc	2234231	2234299	52	2	1	1	1	-36.8	TGTTGGGTAGGGGAGCGTTCTGTATAACAATAATAATCTTCTACCCAA	0	0.00912826971208893
288216-1_10	chr|ECs2622|ECs2622|mRNA	2596004	2596066	chr|ECs5465|ECs5465|mRNA	2595650	2595755	45	2	1	1	1	-34.8	AAACCTTGTGGCGATGTTAATCACGCATTCCGCGTAACACCGCCACAGGTCCAAGACTGG	0	0.339721769904375
288505-1_10	chr|ECs2488|ECs2488|mRNA	2464599	2464662	chr|ECs2488|ECs2488|mRNA	2464747	2464802	9	2	1	1	1	-30.8	AACCTGAAATGGGACGAAGTTGGTGTTGACGTTGTCTGTTCGTTAAAGGCGCTAACTTCGACAAATATGCTGGCCAGGACA	null	null
288510-1_10	chr|ssrA|ssrA|sRNA	3475698	3475817	chr|rrnH|rrnH|rRNA	227484	227568	28	3	1	1	1	-40	AACCTGCTCAGAGCCCTCTCTCCCTAGCTCAGCGGGGAGGAAGGGAGTAAAGTT	0	0.00325078932652465
288461-1_10	chr|ECs2098|ECs2098|mRNA	2092837	2092792	chr|rrnH-1|rrnH-1|rRNA	231745	231788	2	1	1	1	1	-26.5	AACCAAACCTGGTGTGCGGCCCGGTGCAAATCTGCTGGCCGGAGTGGACGCATCACTGGTGTTCGGGTTGTC	0.000258900272100224	0.000780374094876803
288585-1_10	chr|ECs3104|ECs3104|mRNA	3044959	3044891	chr|ECs3104|ECs3104|mRNA	3045006	3044950	51	2	0	1	1	-29.5	AACTCGCGTAGGTTCCCTGGGTCGGGCGAAAAACTGCTCAGTACACCCAGACCTACAACGC	null	null
288616-1_10	chr|ECs3455|ECs3455|mRNA	3454335	3454256	chr|ryfD|ryfD|sRNA	3454425	3454357	474	2	1	1	1	-39.5	AACTTTGATCCGTTATGGGAGGAGTTATGCGTCTGGATCGTCTTACAAATCAAGACGATCCGGTACGCGTGA	null	null
288708-1_10	chr|ECs4394|ECs4394|mRNA	4403818	4403851	chr|rrnB|rrnB|rRNA	4977215	4977242	1	1	0	0	1	-22	AAGCTACCACCGAAGGAAGCGACGCATAAATCGAGTGCGTCGTAGTCCGGATTGGAGTCTG	0.270185032373209	0.00268150486018604
288691-1_10	chr|ECs4397|ECs4397|mRNA	4409130	4409078	chr|ECs2098|ECs2098|mRNA	2092873	2092828	2	1	1	0	1	-30.6	AAGCCTGCGACGAAAACACCATCGGCGTGGTGCCGACTTTCGGCGTGACCTACCGTTGGCGCAAGCGTATGGAAGCTGCAGGCAAACCAA	0.00460160177055051	0.000919255303683322
288776-1_10	chr|ECs2097|ECs2097|mRNA	2091139	2091118	chr|rrnA|rrnA|rRNA	4832568	4832589	2	1	1	0	1	-20	AAGTGGGCACCCTGGTTGATGAATTGACGGGGGCCCGC	0.132484067536705	0.00133655027160513
288874-1_10	chr|ECs3603|ECs3603|3UTR	3593489	3593454	chr|rrnD-2|rrnD-2|rRNA	4159257	4159238	1	1	0	0	1	-12.5	AATGAGATTATGTTCTGCACGCCCTGGGTATACGTAGGTCCCAAGGGTATGGC	0.299637713019686	0.00101595382440378
289246-1_10	chr|ECs3271|ECs3271|mRNA	3240171	3240144	chr|ECs3104|ECs3104|mRNA	3044778	3044760	1	1	0	0	1	-20.1	ACATGGCGGTTCGCGTCAACAACGTTATGTTGGCGCGACCTACTAAAAAAAA	0.223409812488603	0.00316398667453116
289268-1_10	chr|ECs2097|ECs2097|mRNA	2090666	2090639	chr|ECs3896|ECs3896|mRNA	3897112	3897144	2	1	0	0	0	-18.1	ACCAATACCGGTGGCGGTAACAAAAATTTGATACCGCCGCGGCCTATAAGATGAAGAA	0.304367853364582	0.00228476700320185
289312-1_10	chr|rrnG-1|rrnG-1|rRNA	3448898	3448879	chr|ECs3401|ECs3401|5UTR	3385859	3385883	1	1	0	1	0	-23.6	ACCCCGGCGAGGGGAGTGAATAGCATTCCCTTCGCCATTTC	0.367879447610944	0.0014631302174385
289296-1_10	chr|rrnD-2|rrnD-2|rRNA	4160644	4160620	chr|ssrA|ssrA|sRNA	3475867	3475901	2	1	0	1	1	-18.6	ACCATGCACCGAAGCTGCGGCAGCGTCCGCAGCTGGCAAGCGAATGTAAAGACTGACT	5.89463901471231e-32	0.000324108594248792
289327-1_10	chr|ECs4097|ECs4097|mRNA	4107838	4107820	chr|rrnA-1|rrnA-1|rRNA	4834751	4834768	1	1	0	0	1	-18.4	ACCGCGGGAGACTCACAATCGAGTCGGCCTGCGCGG	0.25357030840073	0.00284267621807481
289752-1_10	chr|rrnG-1|rrnG-1|rRNA	3448518	3448493	chr|rprA|rprA|sRNA	2370115	2370150	2	1	0	1	1	-17.5	ACTGTTTCGGCAAGGGGGTCATCAATCCCCTGAGTGAAACAATGATTGCTGT	0.0375281634204336	0.00110641708835001
289792-1_10	chr|ECs1915|ECs1915|mRNA	1907030	1906995	chr|rrnE|rrnE|rRNA	5018097	5018117	1	1	0	0	1	-15.7	AGAAAAGCGGTATGCTGGCAGTCAAAGGTAAATACAAACTCAAAGGAGACTGCCAGT	0.367879447610944	0.00131695737758545
289863-1_10	chr|ECs4160|ECs4160|mRNA	4175336	4175234	chr|ECs4160|ECs4160|mRNA	4175731	4175611	100	2	1	0	0	-43	AGAGAAACCAGAGTTCGATCCGATCCTGCTGCGCCCTGTCAAGCCGCAGCACGTGATCTGCCACCTGACCGATGAG	0	0.276646702576539
289844-1_10	chr|asECs4285|asECs4285|asmRNA	4296277	4296301	chr|rrnB-1|rrnB-1|rRNA	4978687	4978712	1	1	0	0	1	-19.6	AGACCCTACTGCTGTTAAAACAAGCACTGTTTCGGCAAGGGGGTCATC	0.0163110183661804	0.0163912402393011
289872-1_10	chr|rrnC|rrnC|rRNA	4736263	4736282	chr|asECs3637|asECs3637|asmRNA	3627811	3627794	1	1	0	1	0	-17	AGAGATGGATTGGTGCCTTCCCAGGCACCATCCCACAAATTA	0.131125171002005	0.00466943178900438
289907-1_10	chr|rrnE-1|rrnE-1|rRNA	5019079	5019097	chr|ECs0539|ECs0539|mRNA	578455	578479	1	1	0	1	0	-18.7	AGATTCCCCCAGTAGCGGCATGCGCGTCTGGGGGCGAGCTATCC	0.0407640627405983	0.000629679974944968
289909-1_10	chr|rrnG-2|rrnG-2|rRNA	3451251	3451234	chr|ECs3918|ECs3918|mRNA	3920914	3920880	1	1	0	1	0	-17.7	AGATTGAACGCTGGCGGCGTACTGTGCCCCGGCGTTGAGATTACCTTTAAAGAAG	0.147189387724242	0.00431467578565345
290032-1_10	chr|rrnD-2|rrnD-2|rRNA	4161032	4161005	chr|ECs4397|ECs4397|mRNA	4408774	4408738	4	1	1	1	0	-22.6	AGCGGATGACTTGTGGCTGGGGGTGAATTCTCCCGCCCGGCGGGTCA	0.0170034397254656	0.00175382128649703
290541-1_10	chr|ECs0100|ECs0100|mRNA	111215	111273	chr|ECs0100|ECs0100|mRNA	111177	111214	6	1	0	1	1	-23	ATACCGGCAAGAAAGTCACCCTGACGTTACGCCACTTAAACGTATCGTTCAGGCGACGGGTGTCGG	null	null
291232-1_10	chr|ECs0913|ECs0913|mRNA	1000932	1000959	chr|ECs0064|ECs0064|mRNA	70284	70260	1	1	0	0	0	-20.9	ATGCTGGCGGATGAGCGGCTGTATAAGAATCCCGACTATCGTCCGCCGCTCAAA	0.00188452483545547	0.0591312395989083
291305-1_10	chr|rrnA-1|rrnA-1|rRNA	4835500	4835522	chr|ECs0538|ECs0538|mRNA	577503	577534	1	1	0	1	0	-24	ATGGGGTCAGCGCAAGCGAAGCTGATTACCGCTTTGCGCTGGAATCCATCTCGA	0.324976132174767	0.00107648551397804
291645-1_10	chr|ECs4677|ECs4677|mRNA	4713370	4713353	plasmid_pO157|none|none|unknown	22679	22660	1	1	0	0	0	1.4	ATTGATGGCAGCGTACGCAAAAAAAAAAAAAAAAAAA	0.0105458760812084	0.0211100165460375
291630-1_10	chr|rrnB|rrnB|rRNA	4976795	4976883	chr|ssrS|ssrS|sRNA	3793111	3793215	36	3	1	1	1	-47.2	ATTGACGGGGGCCCGCACTGTTCGCAAGCGGGCCAGTTCCCTAAAA	0	0.00146109220253586
291629-1_10	chr|rrnA|rrnA|rRNA	4832572	4832595	chr|asECs2783|asECs2783|asmRNA	2729742	2729775	1	1	0	1	0	-19.6	ATTGACGGGGGCCCGCACAAGCGGCCTTTGCGGGCAAATGCGTCATCAATACGTGAGC	0.188440161768093	0.00361253382645753
291396-1_10	chr|ECs4634|ECs4634|3UTR	4663867	4663829	chr|ECs4634|ECs4634|3UTR	4663911	4663874	2	1	0	1	1	-31.8	ATGTTTTTGTAGGCCGGATAAGGCGTATGCGCTACGCTTATCAGGCCTACGAGACTCCTGC	null	null
291926-1_10	chr|ECs4102|ECs4102|mRNA	4112515	4112491	chr|ECs0274|ECs0274|mRNA	302533	302505	1	1	0	0	0	-21.3	CAGGACCTGATTGACCTCAACCCGATGGGGATGGGGCAGTCAGGCGTTGGTG	0.0142767322022701	0.0176998081351197
291823-1_10	chr|ECs1741|ECs1741|mRNA	1739984	1739938	chr|rrnG-1|rrnG-1|rRNA	3448937	3448908	1	1	0	1	1	-19.6	CAAACTGGGTTCCCAGTTCCATATTCCGCACGGTCTGGCAAACGCCCGATAGTGAACCAGTACCGTGAGGGAAAG	0.0137241143064554	0.00055845297990608
292038-1_10	chr|ECs0890|ECs0890|mRNA	973064	972829	chr|ECs0890|ECs0890|mRNA	973169	972859	1116	8	1	1	1	-115.2	CCATGGCAGAACGTGCAGTGCAGCTGGGCGGTGTAGATGCTGGATGGCTTCCGCACTGCACTGATCGA	null	null
292081-1_10	chr|ECs4674|ECs4674|mRNA	4710183	4710160	chr|rrnA|rrnA|rRNA	4832773	4832798	1	1	0	0	1	-19.1	CCGCCGGGAAACCGTCTGCGCGTACTTTGTTGCCAGCGGTCCGGCCGGGA	0.367879447610944	0.00128711961562628
292249-1_10	chr|ECs3470|ECs3470|mRNA	3464735	3464705	chr|ECs4911|ECs4911|mRNA	4997031	4997053	1	1	0	1	0	-17.1	CGGAACACGCACAACAGCAACATAAACATGAAGCTGACCATGCGTACGTTCCAC	0.054941520599388	0.00806871530459878
292218-1_10	chr|rrnD-3|rrnD-3|rRNA	4163250	4163222	chr|ECs2527|ECs2527|mRNA	2504505	2504529	1	1	0	1	1	-17.3	CGCGGTAATACGGAGGGTGCAAGCGTTAAAGGTTGCACCTCCGGGCGTAACAGC	0.362129002665984	0.00121481307001788
292321-1_10	chr|rrnE|rrnE|rRNA	5018330	5018351	chr|sroC|sroC|sRNA	768203	768177	1	1	0	1	1	-15.7	CGTTCCCGGGCCTTGTACACACACTAATTACAAGAACCAGGGGCGGAAA	2.50065224733855e-293	5.63739435828161e-05
292669-1_10	chr|rrnD-2|rrnD-2|rRNA	4159258	4159197	chr|cyaR|cyaR|sRNA	2842548	2842616	8	2	1	1	1	-26.6	CTCAGCGTGGTACGCGAGCTGGGTTAAAACATAACCCATAAAATGCTAGCTGTACCAGGAA	0	0.000805980031150321
294671-1_10	chr|rrnD-2|rrnD-2|rRNA	4161023	4161006	chr|ECs0904|ECs0904|3UTR	988715	988685	1	1	0	1	0	-17.4	CTTGTGGCTGGGGGTGAATTGCCACCTCCAGGCCTGATAAGACGCGA	0.081852571341512	0.00632253243356813
295001-1_10	chr|ECs2582|ECs2582|mRNA	2557401	2557376	chr|ECs2582|ECs2582|mRNA	2557432	2557406	1	1	0	1	1	-17	GACTTGACGATGACCGGTGATTACAGATTACCGATCACCACATCGTTTGAGCG	null	null
295443-1_10	chr|tRNA2-AlaTGC|tRNA2-AlaTGC|tRNA	228831	228860	chr|ECs1033|ECs1033|mRNA	1141032	1141056	1	1	0	1	0	-21.9	GGGGCTACAGCTCAGCTGGGAGAGCGCCTGATGTGGCGCTCAAACAGCCTGCGGT	2.30183720347522e-05	0.000381253546694632
295501-1_10	chr|tRNA53-TyrGTA|tRNA53-TyrGTA|tRNA	4984484	4984524	chr|rrnA|rrnA|rRNA	4832777	4832821	6	2	1	1	1	-27.5	GGTGGGGCTCCCGAGCGGCCAAAGTCCGGCCGGGAACTCAAAGGAGACTGCCAGTGAT	0	0.00048007238433428
295662-1_10	chr|rrnD-2|rrnD-2|rRNA	4160641	4160566	chr|ECs3596|ECs3596|mRNA	3588328	3588258	10	2	1	1	1	-32.3	GTGTGTTGTTGGGTAGGGCTACGCCCATAACGACACAATGC	0	0.00130008118923479
295665-1_10	chr|rrnA-1|rrnA-1|rRNA	4834744	4834890	chr|tRNA70-SerGCT|tRNA70-SerGCT|tRNA	3542574	3542526	24	2	1	1	1	-36.8	GTGTTGTTGGGTAGGGGAGCGTTCTGTTGAAGGCGCTCCCCTGCTAAGGGAG	0	0.002169282980377
295734-1_10	chr|ECs3439|ECs3439|mRNA	3429895	3429779	plasmid_pO157|none|none|unknown	22694	22654	15	3	0	1	0	-3.9	GTTGACGATAGCGGGATACTGGATAAAAAAAAAAAAAAAAAA	0	0.0725078837727349
295629-1_10	chr|ECs5124|ECs5124|mRNA	5225886	5225922	chr|rrnB|rrnB|rRNA	4976796	4976840	1	1	0	0	1	-16.8	GTGCTCTGACTCTAAAGCGATTGCTCAGGTTGGTACTTAAGTCGACCGCCTGGGGAGTACGGCCGCAAGGTTAAAACTCAA	4.10046682884047e-05	0.000389986267167883
295911-1_10	chr|asECs1148|asECs1148|asmRNA	1233144	1233174	chr|asECs1148|asECs1148|asmRNA	1233116	1233145	5	2	0	0	0	-25.2	TACCGTACAGCGGTGTGCGGATCTCATCTGCCAGTAGCTGTGCGGTGC	null	null
295908-1_10	chr|rrnH-1|rrnH-1|rRNA	230008	230051	chr|tRNA50-AlaTGC|tRNA50-AlaTGC|tRNA	4833383	4833419	2	1	1	1	1	-17.6	TACCGGAGAATGTTATCACGGGAGACGGGGCTATAGCTCAGCTGGGAGAGCGCCTGCTTTGC	0	0.000100023859411357
296465-1_10	chr|rrnG-1|rrnG-1|rRNA	3448631	3448558	chr|ECs4390|ECs4390|mRNA	4398663	4398596	15	2	1	1	1	-32.5	TGACTTGTGGCTGGGGGTGACCGTAACCCCAGCTATCGTTCAGGC	0	0.0051097082105239
296730-1_10	chr|asECs4433|asECs4433|asmRNA	4460374	4460416	chr|rrnA|rrnA|rRNA	4832758	4832778	1	1	0	0	1	-17.3	TGTGGAATGCCCGGGTTGCGTATCAACGATATATTCTTGTTGCAGCGCAACCCTTATCCTTTGT	0.293952587357933	0.00246589067433453
296896-1_10	chr|ECs2097|ECs2097|mRNA	2091404	2091378	chr|ECs0056|ECs0056|mRNA	56850	56813	2	1	0	0	0	-11.3	TTAGGGGCACTCTCCTACATCCTGAAAGTGGATTCCGCCGTCGTGCGCCTGGTTCCTCATGC	0.0164063053541861	0.00799290544854519
297182-1_10	chr|asECs4769|asECs4769|asmRNA	4820000	4819983	chr|rrnG-1|rrnG-1|rRNA	3447630	3447600	1	1	0	0	1	-16.5	TTGCGCCTGCTGGCTTTCCGAAGATACCAGCTGGCTGCAACTGTTTATT	0.0559822106127608	0.00797705905743804
299991-6_9	chr|none|none|unknown	3244926	3244822	plasmid_pO157|none|none|unknown	22708	22648	147	5	1	1	1	-8.1	GGGGCTACAGCTCAGCTGGGAGAGCGCTTGCATGGCAAAAAAAAAAAAAAAAAAA	0	0.0250255519749215
301651-5_9	chr|rrnC-1|rrnC-1|rRNA	4739343	4739958	plasmid_pO157|none|none|unknown	22716	22648	156	18	1	1	0	-9	AGGTCCCAAGGGTATGGCTGTTCGCCATTTAAAAAAAAAAAAAAAAAA	0	0.105185171610262
302457-5_9	chr|rrnE-1|rrnE-1|rRNA	5019070	5019148	chr|rrnA-1|rrnA-1|rRNA	4833960	4834064	57	2	1	1	1	-48	CCGAGATTCCCCCAGTAGCGGCGAGCGAACGGGGAGGAGCCCAGAGCCTGAATCAGTGTGTGTGTTAGAAAAATGCACATGCTGTGAGCT	0	0.00913202988627468
303403-5_9	chr|asxR|asxR|EcOnc	1268539	1268497	chr|rrnC-1|rrnC-1|rRNA	4739784	4739852	5	1	1	1	1	-18.6	GATTATTAAAACGAGTATCTCATGCAATTGCCCGAACCCACTGGTGTTCGGGTTGTC	7.64214634836656e-223	0.000316729402110907
303746-5_9	chr|tRNA32-ValTAC|tRNA32-ValTAC|tRNA	3249702	3249747	chr|tRNA78-AlaGGC|tRNA78-AlaGGC|tRNA	3244844	3244823	3	1	0	1	1	-19.8	GGGTGATCAGCTCAGCTGGGAGAGCACCTCCCTTACAAGGAGGGGCGATCCCGCTTAGCTCCACCA	5.01064610907828e-247	0.000182388553025626
305988-4_9	chr|rrnH-1|rrnH-1|rRNA	229567	229656	chr|rrnE-1|rrnE-1|rRNA	5018842	5018917	32	2	1	1	1	-31.8	ACCTGAAACCGTGTACGTACAAGCAGTGGGAGCCTCTTTTATGGGGTGACTGCGTGGTTAAGCGACTAAGCGTACACGGTGGATGCCCTG	0	0.00542519757590559
307255-4_9	chr|rrnB-1|rrnB-1|rRNA	4979395	4979599	plasmid_pO157|none|none|unknown	22707	22652	115	7	0	1	0	-6.7	ATACCAAGGCGCTTGAGAGAAAAAAAAAAAAAAAAAA	0	0.157193921722425
310192-4_9	chr|rrnH-1|rrnH-1|rRNA	229314	229394	chr|rrnE-1|rrnE-1|rRNA	5019186	5019247	39	2	1	1	1	-34.1	GAGCGAACGGGGAGGAGCCCAGAGCCTGAATCAGTGTGTGTGTTAAAAATGCACATGCTGTGAGCTCGATGAGTAGGGCGGGACACGTGG	0	0.00627719436086684
310768-4_9	chr|tRNA78-AlaGGC|tRNA78-AlaGGC|tRNA	3244900	3244856	chr|rrnE-1|rrnE-1|rRNA	5019652	5019707	12	1	1	1	1	-24.7	GGGGCTACAGCTCAGCTGGGAGAGCGCTTGCTGGTTCTCCCCGAAAGCTATTTAGGTAGCGCCTCGT	0	0.000323817547735327
310767-4_9	chr|tRNA77-AlaGGC|tRNA77-AlaGGC|tRNA	3245015	3244968	chr|rrnE-1|rrnE-1|rRNA	5019653	5019699	10	1	1	1	1	-24.7	GGGGCTACAGCTCAGCTGGGAGAGCGCTTGCATGGCATGCAAGAGTGGTTCTCCCCGAAAGCTATTTAGGTAGCGCCTCGT	0	0.000326716064599999
311083-4_9	chr|rrnE-1|rrnE-1|rRNA	5019986	5020078	chr|EcOnc10|EcOnc10|EcOnc	2234229	2234299	58	2	1	1	1	-37.1	GTGTGTTGTTGGGTAGGGGAGATAACAATAATAATCTTCTACCCAATCAGTACATTACTGCTGTGA	0	0.0102992704341364
313567-3_9	chr|rrnB-1|rrnB-1|rRNA	4979150	4979171	chr|EcOnc3|EcOnc3|EcOnc	1774552	1774511	2	1	0	1	1	-16.3	AATCGGGGCAGGGTGAGTGATAAAAATGACAATGCAAGTATCTCATGCTGTTGCCCGAAC	0	8.78909231929616e-05
313669-3_9	chr|rrnE|rrnE|rRNA	5017054	5017131	chr|rrnG-2|rrnG-2|rRNA	3451085	3451036	9	2	0	1	1	-34.9	AATGTCTGGGAAACTGCCTGATGGAGGGGGATAACTACTGGAAACGGTAGCTAATACCGCACCTTCGGGCCTCTTGCCATCGGATGTGCC	0	0.00252645801211021
315777-3_9	chr|EcOnc12|EcOnc12|EcOnc	1779579	1779511	chr|rrnA-1|rrnA-1|rRNA	4834775	4834875	60	2	1	1	1	-35.6	ATAACAAATAATCTTCTACCCAATCGTGTTGTTGGGTAGGGGAGCGTTCTGT	0	0.0105919708436505
316343-3_9	chr|tRNA7-ArgTCT|tRNA7-ArgTCT|tRNA	657241	657258	chr|tRNA78-AlaGGC|tRNA78-AlaGGC|tRNA	3244899	3244864	1	1	0	1	1	-14.9	ATCCTGCAGGGCGCGCCAGGGGCTACAGCTCAGCTGGGAGAGCGCTTGCATGGC	0	2.11415197216481e-05
317021-3_9	chr|ECs3642|ECs3642|mRNA	3633202	3633145	chr|EcOnc11|EcOnc11|EcOnc	1946877	1946813	45	2	1	1	1	-30.2	ATTAACGTACTGATTGGGTAGTGTTACATAACAATAATAATCTTCTACCCAATCAGTACATTACTGCTGTGACTC	0	0.0264289588314042
321022-3_9	chr|ssrA|ssrA|sRNA	3475602	3475631	chr|rrnE|rrnE|rRNA	5018237	5018269	6	1	0	1	1	-21.6	GGGGCTGATTCTGGATTCGACGGGATAAAGTGCGTCGTAGTCCGGATTGGAGTCTGC	2.19380281077177e-96	0.000559468926210983
322901-3_9	chr|asECs1184|asECs1184|asmRNA	1255910	1255950	chr|ECs1183-1|ECs1183-1|3UTR	1255833	1255918	167	2	1	1	1	-27.2	TTGAAGAGATGCGTTCGGCTTCTTATTGAGGCCGAACGTAAACCTTCAGA	null	null
323796-2_9	chr|ECs0031|ECs0031|5UTR	30140	30194	chr|ECs0030|ECs0030|mRNA	30095	30148	343	2	1	0	0	-33.2	AAATCGTAGGCCGCATCCGGCAAAAAAAAACAATAATAAACCCTGCCGGATAAGGCCTACAGATTG	null	null
324008-2_9	chr|ssrA|ssrA|sRNA	3475725	3475752	chr|ECs0728|ECs0728|mRNA	807541	807563	3	1	1	1	1	-14.9	AACCTGCTTAGAGCCCTCTCTCCCTACAAAAGGGGGAGAAAAGT	0.260420721577574	0.00233349936339832
324113-2_9	chr|ssrA|ssrA|sRNA	3475945	3475965	chr|rrnC-1|rrnC-1|rRNA	4739373	4739402	3	2	0	1	1	-17	AACTCCCGCCAGCTCCACCACAGTGTCTGGTGGGTAGT	0	0.000693327538988193
325616-2_9	chr|ryeB|ryeB|sRNA	2525038	2524935	chr|tRNA78-AlaGGC|tRNA78-AlaGGC|tRNA	3244903	3244854	210	2	1	1	1	-37.6	ACGGCTCTCTCCCAAGAGGGGCTACAGCTCAGCTGGGAGAGCGCTTGCATGGC	0	0.00239370659886683
326914-2_9	chr|ssrS|ssrS|sRNA	3793112	3793232	chr|rrnC-1|rrnC-1|rRNA	4737899	4738100	73	8	1	1	1	-78	AGTCCCCTGAGCCGATATTTCTGACTTGTGGCTGGGGGTG	0	0.00090416689016415
327619-2_9	chr|ECs0099|ECs0099|mRNA	110699	110716	chr|rrnG-1|rrnG-1|rRNA	3447370	3447350	1	1	0	0	1	-19.4	ATCACAGCGGGCTTCGACATTGAACTCGCTGTGAAG	0.333864405022989	0.00211591052832979
327755-2_9	chr|tRNA46-ProTGG|tRNA46-ProTGG|tRNA	4776200	4776218	chr|rrnB-1|rrnB-1|rRNA	4978585	4978604	1	1	0	1	1	-14.7	ATCCCATTAGCCACCCCATGACTTGTGGCTGGGGGTG	0.107539287466032	0.00073330812100398
328199-2_9	chr|ECs0539|ECs0539|mRNA	579043	579070	chr|ECs3794|ECs3794|mRNA	3805786	3805742	1	1	0	0	0	-27.1	ATGCCGATACCGCCGTAGCGCAGGCTGCAGCCTGGCTGGCACCGCGCCTGCGCACGGCAAAATCACAGCGC	0.0253905811981329	0.012700012700019
332738-2_9	chr|tRNA2-AlaTGC|tRNA2-AlaTGC|tRNA	228831	228907	chr|rrnD-3|rrnD-3|rRNA	4162883	4162799	21	1	1	1	1	-32.2	GATCCCGCATAGCTCCACCAAGCGGTGGAGCATGTGGTT	0	0.000420803072301884
333359-2_9	chr|tRNA9-ValTAC|tRNA9-ValTAC|tRNA	865090	865116	chr|tRNA78-AlaGGC|tRNA78-AlaGGC|tRNA	3244844	3244824	2	1	0	1	1	-19.8	GGGTGATCAGCTCAGCTGGGAGAGCACGATCCCGCTTAGCTCCACCA	4.0104530378663e-232	0.000125924929995811
333382-2_9	chr|rrnD|rrnD|rRNA	4158498	4158385	chr|rrnD|rrnD|rRNA	4158561	4158490	76	2	0	1	1	-33	GGTAGTGTGGGGACCCCCATGCGAGAGTAGGGAACTGCCAGACATCAATTTGTCTGGCGGCAGTAGCGCGGTGGTCCCACCTGA	null	null
336258-1_9	chr|ECs1238|ECs1238|mRNA	1293266	1293283	chr|rrnC-1|rrnC-1|rRNA	4737912	4737930	1	1	0	0	1	-11.8	AAAATATCCTCCGCCCGGACTTGTGGCTGGGGGTGA	0.0977892419290852	0.00565504492456221
336638-1_9	chr|ECs4820|ECs4820|5UTR	4884534	4884514	chr|rrnB|rrnB|rRNA	4977095	4977115	1	1	0	0	1	-12.7	AAATAACTCCCACTCCCTGCAAACTGGAGGAAGGTGGGGAT	0.346253117931183	0.00114205565441334
336712-1_9	chr|ECs4101|ECs4101|mRNA	4111722	4111691	chr|ECs4101|ECs4101|mRNA	4111861	4111830	4	1	0	0	0	-21.2	AAATGGCGCAGGCACGATGTCTGAGCACTCAACATTGCGCCGCGTGCTGTCAAAAAA	8.70834583551426e-08	0.038069349381344
336735-1_9	chr|rrnC-1|rrnC-1|rRNA	4737898	4737927	chr|ECs4172|ECs4172|mRNA	4181737	4181653	4	1	1	1	1	-30	AAATTAGCGGATGACTTGTGGCTGGGATTCCAGCCCGTCTCGTCAGCGTAAC	0.0476724479139236	0.00533162748543
336946-1_9	chr|ECs0491|ECs0491|mRNA	523138	523175	chr|rrnA|rrnA|rRNA	4832525	4832553	1	1	0	0	1	-24.9	AACCGTTGGGCGGCTACCAGGGCCAGGCGACCGATATCAAGTCGACCGCCTGGGGAGTACGGCCGCA	0.00855596269817228	0.00053451286267991
337176-1_9	chr|ECs1207|ECs1207|5UTR	1268627	1268655	chr|ECs1207|ECs1207|5UTR	1268592	1268632	34	2	1	0	0	-19.2	AACTTCCGGACTTCAGCCCGCTCCTTTCGGGCTGTAGTCTTCCTTCTGCCATTGT	null	null
336969-1_9	chr|rrnD-3|rrnD-3|rRNA	4162330	4162278	chr|rrnB|rrnB|rRNA	4977317	4977369	5	2	1	1	1	-25	AACCTTCGGGAGGGCGCTTACCACTTTGTGATTCATGACTGGGGTGATCCACCATGGGAGTGAGTTGCAAAAGAAGTAGGTAGC	0	0.000643691470307382
337291-1_9	chr|rrnG-1|rrnG-1|rRNA	3446625	3446608	chr|ECs3595|ECs3595|mRNA	3587712	3587675	1	1	0	1	1	-16.5	AAGCACGAAACTTGCCCCAGAGGGCAACCTGGGGCTGATCCGTGCGGTAGAGAAGT	0.351639118433082	0.00116337835531165
337361-1_9	chr|ECs4181|ECs4181|mRNA	4185477	4185453	chr|ssrA|ssrA|sRNA	3475725	3475760	1	1	0	0	1	-17.3	AAGCGGTGGAAAGCGGAGACAAGAAACCTGCTAGAGCCCTCTCTCCCTAGCCTCCGCTC	7.54748169655064e-05	0.00039993620726392
337542-1_9	chr|ECs2651|ECs2651|mRNA	2616124	2616106	chr|ECs3976|ECs3976|mRNA	3986833	3986867	1	1	0	0	0	-19.6	AAGTGCCTGGCGGTACGGATTCCCGTACCGTCGATAACTGGTGTGATGACCAA	0.00310548069520647	0.0439374775163747
337582-1_9	chr|ECs5148|ECs5148|mRNA	5253988	5254033	chr|ryeA|ryeA|sRNA	2524913	2524930	1	1	0	1	1	-12.9	AATAAGCATAAGGAAAAGAGAGAATGGCTAAGGGGCAATCTTTATGCTTCTGGCTTTTAAC	0.349149561050692	0.00197576377353324
337758-1_9	chr|rrnC-1|rrnC-1|rRNA	4737319	4737345	plasmid_pO157|none|none|unknown	991	942	2	1	1	1	0	-11.6	AATGAGGCGAACCGGGGGAACTGAAACGCCCGACCGGATATTAAAAAAAGCAAATCTCAT	6.17382375716733e-57	0.000247802405848691
337752-1_9	chr|ECs2178|ECs2178|mRNA	2179630	2179594	chr|rrnE-1|rrnE-1|rRNA	5020172	5020193	1	1	0	0	1	-17.8	AATGACGCGACAGGAAGAACTTGCCGCTGCCCGTGCGTTAATCGGGGCAGGGTGAGT	0.0314418934742188	0.0112140326004064
337868-1_9	chr|rrnA-1|rrnA-1|rRNA	4835037	4835062	chr|ECs2537|ECs2537|mRNA	2511422	2511383	1	1	0	1	0	-20.1	AATTCCTGTACTTGGTGTTACTGCGAAAACGCAGTACCGAGCGGACCATCACCAGTACAGAAGCGT	0.334554623509447	0.00210956380565413
337876-1_9	chr|rrnC|rrnC|rRNA	4736169	4736208	chr|ECs4172|ECs4172|mRNA	4181798	4181722	3	1	0	1	0	-32.2	AATTGACGGGGGCCCGCACAAGCGGTGGAGCATGTGGGATCGTTGGAACGCTGTTCTCAAGCTGCAGACTCTGCCGCGTGATTCCAGCCC	0.267702989859512	0.00242912272297126
338179-1_9	chr|ECs0651|ECs0651|mRNA	727459	727438	chr|asECs4268|asECs4268|asmRNA	4274728	4274746	1	1	0	0	0	-22.2	ACACCGCGCGTACCGGGGGTACTTTCTGGTGCGCGTCGGCAAAAAA	0.00024371275252244	0.188982236504614
338185-1_9	chr|ECs1472|ECs1472|mRNA	1510825	1510842	chr|ECs0408|ECs0408|mRNA	434662	434683	1	1	0	1	0	-13.3	ACACCGTTGAGCTGGTAAAATCCGCGCAACAGGTGTGGGAA	0.00469158276709903	0.0342192955414577
338473-1_9	chr|ECs0273-1|ECs0273-1|5UTR	301885	301865	chr|none|none|unknown	3524722	3524700	1	1	0	0	0	-18.6	ACCAAGCCCAGCCCCGTTCGCCTCAACGGGGTAGGGGATTTTGTA	0.0816786626427333	0.00633114313664655
338470-1_9	chr|ECs4394|ECs4394|mRNA	4404902	4404931	chr|rrnH|rrnH|rRNA	227830	227880	1	1	0	0	1	-14.8	ACCAACGGTATGTACGCAACGCCTCTGGCAGGCGGCCCCCTGGACGAAGACTGACGCTCAGGTGCGAAAGCGTGGGGAGC	0.111760291470972	0.00518810671970575
338644-1_9	chr|asECs0444|asECs0444|asmRNA	473091	473049	chr|ECs0446|ECs0446|mRNA	473328	473285	2	1	0	0	0	-37.7	ACCGTGCTTCGCCTTACGCACCGGCGTTTCACATTCGCCGCCAGCAAGCGGCGGATAGTCCGGTGCTGGCGAAACCACTGGG	4.29801861135057e-08	0.277350098112615
338686-1_9	chr|ssrA|ssrA|sRNA	3475701	3475775	chr|rrnE|rrnE|rRNA	5017386	5017418	32	2	1	1	1	-21	ACCTGCTTAGAGCCCTCTCTCCCTACTTTCAGCGGGGAGGAAGGGAGT	0	0.0034211417743326
338705-1_9	chr|rrnH|rrnH|rRNA	227306	227324	chr|ECs2370|ECs2370|mRNA	2341267	2341295	1	1	0	1	0	-18.7	ACCTTCGGGCCTCTTGCCACGCGTTCTGCAAGAAGGCTCTTTGGGGT	0.3657970644711	0.00124088199485446
338817-1_9	chr|tRNA4-AspGTC|tRNA4-AspGTC|tRNA	240518	240537	chr|ECs2097|ECs2097|mRNA	2091205	2091172	1	1	0	1	1	-18.3	ACGCAGGGGGTCGCGGGTTCTTTATCTGCACTCCGGTGCCCCCGTTGCTATCGA	3.68874987705981e-27	0.000179149449648761
338773-1_9	chr|rrnG-1|rrnG-1|rRNA	3446725	3446696	chr|ECs5237|ECs5237|mRNA	5340548	5340505	1	1	0	1	0	-26.5	ACGAGAGGACCGGAGTGGACGCATCACTGGATCGTCCGGGCGATGTGTTAACCACCATGTCCGGTCAAACCGTT	0.24079238069719	0.00297313716243682
338921-1_9	chr|ECs1478|ECs1478|mRNA	1516641	1516670	chr|none|none|unknown	2271706	2271672	2	1	0	0	1	-24.6	ACGCTTCCCGCCTTCAATCCATCCGTTGAAAAAAAGACGGGACGGGATGAAAGTGGGAGTAAAATCAGA	1.16379643730571e-06	0.116642368703961
338910-1_9	chr|ECs3288|ECs3288|mRNA	3259243	3259266	chr|rrnG-2|rrnG-2|rRNA	3450127	3450109	1	1	0	0	1	-18.2	ACGCTGGACGGTCACCAAGTAGAAAAAAGGAGACTGCCAGTGAT	0.164611968069267	0.000807538972271549
339027-1_9	chr|asECs1013|asECs1013|asmRNA	1117252	1117269	chr|ECs4733|ECs4733|mRNA	4782084	4782062	1	1	0	0	0	-16.1	ACGTCCAGACGCTCTTCATAACCTGCGTCTGGCCGATAAT	0.00131702323937963	0.0733235575106767
339019-1_9	chr|rrnC-1|rrnC-1|rRNA	4738963	4739001	chr|ECs3360|ECs3360|mRNA	3336438	3336410	1	1	0	1	0	-23.4	ACGTATACGGTGTGACGCCTGCCCGGTGCCGGAAGGTTATTCCGGGCCTCGGCGATGCCGGTGAC	0.293192861341395	0.00247262806225358
339245-1_9	chr|ECs3051|ECs3051|mRNA	2986392	2986421	chr|rrnA-1|rrnA-1|rRNA	4834403	4834422	1	1	0	0	1	-17.2	ACTCCAGCCGAATGCGAGAAAACATTCGCGATGACTTGTGGCTGGGGGT	0.189010471996822	0.00360393707315558
339132-1_9	chr|ECs4397|ECs4397|mRNA	4409070	4409006	chr|rrnC|rrnC|rRNA	4735983	4736008	1	1	0	0	1	-12.4	ACTATGAGTTCCCGCAACCGCTGCACGATGCACTGGATAAATTCCAGGCCGACACCGGTATCGACGGCCCCCTGGACGAAGACTGACGCT	0.0107977207366936	0.000545911389229752
339348-1_9	chr|ECs5022|ECs5022|mRNA	5105879	5105899	chr|ECs3694-1|ECs3694-1|3UTR	3700117	3700144	1	1	0	0	0	-19.7	ACTGCCGCTGCTGCCGAAAGACTTCTGGTAACAGCGGACGGCTATTGT	0.00228962346723155	0.052704627669473
339630-1_9	chr|rrnD-2|rrnD-2|rRNA	4160487	4160467	chr|ECs2839|ECs2839|mRNA	2780002	2779965	1	1	0	1	0	-20	AGACCAAGGGTTCCTGTCCAAGATTCGGTTGAAGGACAGGATGCTCCAGGTGTGAAAC	0.201547821519503	0.0034332044761435
339560-1_9	chr|rrnD-2|rrnD-2|rRNA	4161310	4161214	chr|rrnC-1|rrnC-1|rRNA	4737146	4737194	30	2	1	1	1	-31.8	AGAACCTGAAACCGTGTACGTACAAGCAGTGGGAGCCTAAGCGTACACGGTGGATGCCCTGG	0	0.00528710030038292
339729-1_9	chr|rrnG-2|rrnG-2|rRNA	3450487	3450464	chr|none|none|unknown	3615107	3615072	1	1	0	1	0	-18	AGATACCCTGGTAGTCCACGCCGTTTGGCGTGGTTGATGACTGGAAAGTGATGCTGGAGG	0.047983347555266	0.00874171295962293
339831-1_9	chr|ECs1852|ECs1852|mRNA	1841233	1841250	chr|ECs0202|ECs0202|mRNA	226364	226390	1	1	0	0	0	-18.5	AGCACTCGTCAGCGGCGATTTGAAACGCTGACCGAGTGGATGGAC	0.0100171759040923	0.0217597069944622
339905-1_9	chr|rrnC|rrnC|rRNA	4735644	4735663	chr|ECs2900|ECs2900|mRNA	2851176	2851144	1	1	0	1	0	-21.6	AGCCATGCCGCGTGTATGAATCAACAAACGCGCTGGCGGAATGGGGCTGATT	0.353366588372887	0.00117085744507336
339992-1_9	chr|tRNA50-AlaTGC|tRNA50-AlaTGC|tRNA	4833418	4833458	chr|rrnD-3|rrnD-3|rRNA	4162857	4162785	21	2	1	1	1	-35.3	AGCGATCCCGCATAGCTCCACCAACAAGCGGTGGAGCATGTGGTT	0	0.000847978445916303
340023-1_9	chr|rrnC-1|rrnC-1|rRNA	4737905	4737927	chr|asECs0253|asECs0253|asmRNA	284386	284418	2	1	0	1	0	-25.3	AGCGGATGACTTGTGGCTGGGGGCCCCATCCCGGCCAGTACGTCCGCCGCCTGAT	0.00118546489187633	0.0178828222321916
340077-1_9	chr|ECs5124|ECs5124|mRNA	5226819	5226838	chr|ECs0238|ECs0238|mRNA	271396	271413	1	1	0	0	0	-16.7	AGCTCCGCTGCGTCAGATCGATTATTGGCGGAGCTTTC	0.0791016429869982	0.0064614369145468
340073-1_9	chr|rrnC-1|rrnC-1|rRNA	4738247	4738274	chr|ECs2370|ECs2370|mRNA	2341347	2341391	2	1	0	1	0	-22.6	AGCTCACTGTCGAGTCGGCCTGCGCGGTTAGCAAAGTCTTACGCGCAGGTCTCGAGAACCAACTCCCCC	0.151566146516296	0.00368963500670516
340107-1_9	chr|ECs4531|ECs4531|mRNA	4576548	4576619	chr|ECs4531|ECs4531|mRNA	4576501	4576549	18	2	0	0	0	-41	AGCTTACCGCCAGTGGCGATATTCAGGCCAATGTCCCGCACAATGGGGATGGCCTGAATTACCGTTGACTGGCGACGGCAAT	null	null
340312-1_9	chr|ECs4303|ECs4303|mRNA	4312758	4312723	chr|rrnD-2|rrnD-2|rRNA	4159578	4159549	1	1	0	0	1	-26.4	AGGGCTTGCTGCCCATGACGCGCCCGCAACTGAAGCGAACCGGGTTGCGGACAGTGTCTGGTGGGT	0.0154717418949876	0.0168934344599871
340362-1_9	chr|rrnG-1|rrnG-1|rRNA	3448118	3447994	chr|ssrA|ssrA|sRNA	3475725	3475796	11	2	1	1	1	-45.8	AGGGTTCCTGTCCAACGTAGGACGGGGATCAAGAGAGGT	3.31243543737611e-46	0.00123694396194113
340339-1_9	chr|rrnA-1|rrnA-1|rRNA	4835062	4835097	chr|ECs4180|ECs4180|mRNA	4185235	4185203	1	1	0	1	0	-25.3	AGGGGGGACGGAGAAGGCTATGTTGGCCGGGCGACGTCGCTAAACATCGCCATGCTCGTTCTTCTGCTC	0.175560836336109	0.000822019375303931
340442-1_9	chr|tRNA8-LysTTT|tRNA8-LysTTT|tRNA	865029	865055	chr|tRNA48-ProTGG|tRNA48-ProTGG|tRNA	4776404	4776431	1	1	0	1	1	-25.8	AGGTTCGAATCCTGCACGACCCACCACCAGTGGGTCGGAGGTTCGAATCCTCTA	0.102228231435071	0.000726122404376746
340524-1_9	chr|tRNA38-MetCAT|tRNA38-MetCAT|tRNA	3955186	3955204	chr|ECs5004|ECs5004|mRNA	5083110	5083084	1	1	0	1	0	-18.5	AGTCCAGCAGGGGCCACCATTACACGGCGCGCAACTGCTGGATCGCAAA	0.0229708681196549	0.0134534558799262
340647-1_9	chr|rrnE-1|rrnE-1|rRNA	5021047	5021112	chr|glmZ|glmZ|sRNA	4780121	4780222	20	1	1	1	1	-38.3	AGTGTCTGGTGGGTAGTTTGACTGACAGATGTCGCTTATGCCTCATCAGACACCATGGACACAACGT	0.0572932710395912	0.00776341945655367
340682-1_9	chr|rrnA-1|rrnA-1|rRNA	4835595	4835623	chr|ECs1997|ECs1997|mRNA	1972734	1972709	1	1	0	1	0	-18.1	AGTTCCGACCTGCACGAATGGCGTAATGAGTGCTCCGTGCTGGTTGTGCGCTG	0.25728947518352	0.00280575838717735
340653-1_9	chr|rrnE-2|rrnE-2|rRNA	5021903	5021973	chr|rrnC-2|rrnC-2|rRNA	4740141	4740181	7	1	0	1	1	-37.2	AGTGTGGGGTCTCCCCATGCGAGAGTAGGGAACTGCCAGGCATCAAAAAAAATTTGCCTGGCGGCCTTAGCGCGGTGGTCCC	0.00834123079431198	0.00251324595660437
341199-1_9	chr|ECs4105|ECs4105|mRNA	4115112	4115089	chr|ECs4105|ECs4105|mRNA	4115008	4114984	1	1	0	1	1	-16.7	ATAGCACGCCACCAGCCCCCAGGATGTGGGGCGGTGTAGGACGCGGGA	null	null
341201-1_9	chr|ECs3375|ECs3375|mRNA	3355230	3355194	chr|ECs3374|ECs3374|mRNA	3354783	3354750	3	1	0	1	0	-29	ATAGCATCCCGGCGGCGGAAAAGTAAATTACTGCTGCCAGGACTGCT	2.81339824236359e-06	0.0364770287314348
341401-1_9	chr|rrnC-1|rrnC-1|rRNA	4738653	4738676	chr|ECs4945|ECs4945|mRNA	5042368	5042406	1	1	0	1	0	-25.2	ATCAAGGCTGAGGCGTGATGACGAAACTGATGGTCGAACGCCTCAATGCCCTGACTGAAAACC	0.367879447610944	0.00173714026694811
341680-1_9	chr|rrnC|rrnC|rRNA	4736368	4736397	chr|ECs4190|ECs4190|mRNA	4190573	4190547	1	1	0	1	0	-20.5	ATCCTTTGTTGCCAGCGGTCCGGCCGGGAAAACTCCGGTCGTGGTACCGTTGTTACCGGAA	0.305852086383401	0.00102970285724271
341766-1_9	chr|asECs0825|asECs0825|asmRNA	904326	904309	chr|ECs2972|ECs2972|mRNA	2923289	2923267	1	1	0	0	1	-14	ATCGGTTCGTGCTGCCTTACAAAAGCAGCACTGAAGAAGAACCGAA	0	Inf
341997-1_9	chr|rrnE|rrnE|rRNA	5017867	5017884	chr|asECs0483|asECs0483|asmRNA	514088	514114	1	1	0	1	0	-14	ATGAATTGACGGGGGCCCAGAATGACTCATTACATCGCCCCCATC	0.203346684043195	0.00340898085854099
342050-1_9	chr|rrnG-1|rrnG-1|rRNA	3448620	3448602	chr|none|none|unknown	4588486	4588463	1	1	0	1	0	-16	ATGACTTGTGGCTGGGGGTTTGACCCCTGTACACAAAGAAAGC	0.266582366840595	0.00271540696552537
342067-1_9	chr|rrnC-1|rrnC-1|rRNA	4737320	4737345	plasmid_pO157|none|none|unknown	21757	21728	1	1	0	1	0	-14.5	ATGAGGCGAACCGGGGGAACTGAAACTCATTACGTGCGTGCAGTTTCCTCCGAAAA	0.111638965993612	0.00519174131651165
342195-1_9	chr|ECs2470|ECs2470|mRNA	2447141	2447100	chr|ECs2471|ECs2471|mRNA	2448166	2448135	2	1	0	0	0	-36.7	ATGCATGCCGTCAGGCGGGTATTGCGCTGGCTGGCGGTCACTTCAATCGCCGTAGCGCCTCCCGCCTGGCTGAAAA	1.19977377851479e-05	0.0627764820574345
342482-1_9	chr|ECs3755|ECs3755|mRNA	3763131	3763165	chr|ECs0892|ECs0892|mRNA	974964	975002	2	1	0	0	1	-23.4	ATGGGAGGGATCGCCATTGGGCTATGCGTCGGTTAGAAAAGCCGTACTGCAAGCTCTGGTGACTACAACAAAACCA	0.0232124870939839	0.00718032186370538
342426-1_9	chr|ECs2528|ECs2528|mRNA	2505610	2505652	chr|rrnE-1|rrnE-1|rRNA	5019768	5019796	1	1	0	1	1	-8.6	ATGGCAGTGCTCTACATCCAACTTAGCCCGAAATACAACCGCGATACCGGAGAATGTTATCACGGGAGACAC	0.367879447610944	0.0013283023958317
342850-1_9	chr|asECs1327|asECs1327|asmRNA	1395383	1395360	chr|none|none|unknown	1395494	1395475	1	1	0	0	0	-16.6	ATTACTTACCCAGCATGCCCTGCTAATCGGCATCTGGTAAGTAC	null	null
342908-1_9	chr|ECs0531|ECs0531|mRNA	567499	567477	chr|ECs0531|ECs0531|mRNA	567638	567607	1	1	0	0	0	-15.4	ATTATTGCCCGCGCCCATTATGATTGGGCAATGCGGCGAACGAAGAAATTATGC	0.0303056412426047	0.0114624944666612
342994-1_9	chr|ECs0179|ECs0179|mRNA	201356	201397	chr|ECs0179|ECs0179|mRNA	201323	201355	16	1	0	0	0	-26.5	ATTCATTTCGAAGGCCTTCAGCGTGTCGCCGTTGGTGCGATACGGTGCTGAAGGGTTCGTAGTGAAAG	null	null
343043-1_9	chr|ECs0489|ECs0489|mRNA	520578	520609	chr|ECs0489|ECs0489|mRNA	520536	520562	1	1	0	1	1	-6	ATTCCTCGAAGTAGTGGATGAAAGCTATCGTCTGAGCGGATAGAAGAAAAATTAAGGGC	null	null
343120-1_9	chr|ECs1408|ECs1408|mRNA	1455464	1455483	chr|ECs4541|ECs4541|mRNA	4584839	4584866	1	1	0	0	0	-13.8	ATTCTGATTGCGTGGCTGCAACCCTGCGCCAACTGCAGCTTCTGCAAC	0.000161985949722696	0.235702260395516
343375-1_9	plasmid_pO157|none|none|unknown	36302	36327	chr|rrnA|rrnA|rRNA	4831996	4832018	1	1	0	0	1	-22.3	ATTGTCCCTGCTGTTTTCATCCGCTCAATACGGGAGGCAGCAGTGGGGAAT	0.163983268555871	0.00400025602457862
343695-1_9	chr|ECs3114|ECs3114|mRNA	3063589	3063549	chr|tRNA78-AlaGGC|tRNA78-AlaGGC|tRNA	3244900	3244865	1	1	0	0	1	-23.4	CACCCAGGAAGATGTGGTCGTGACGCTCTCTCACCAGGGCTGGGGCTACAGCTCAGCTGGGAGAGCGCTTGCATGG	5.50564000363695e-05	0.000394692035212627
343724-1_9	chr|ECs0536-1|ECs0536-1|3UTR	574391	574416	chr|ECs0536-1|ECs0536-1|3UTR	574348	574391	6	2	0	0	0	-24.9	CACGCCGCATCCGGCATCCGAGCAAGGCCAAAACATCGCTTCATCTCGTAGGCCGGATAAGGCGTT	null	null
344082-1_9	chr|ECs4960|ECs4960|mRNA	5050686	5050706	chr|rrnH-1|rrnH-1|rRNA	229851	229869	1	1	0	0	1	-15.8	CCCTGGCCTCAGATGTGCTGGTGACTTGTGGCTGGGGGTG	0.0916471815609428	0.00589071594869669
344345-1_9	chr|rrnE|rrnE|rRNA	5017051	5017068	chr|asECs1748|asECs1748|asmRNA	1749751	1749778	1	1	0	1	0	-19.2	CGAGTGGCGGACGGGTGACTTCACTGTCCGCCAGACCATCACAAC	0.13284524008217	0.00462843934046492
344478-1_9	chr|ECs4851|ECs4851|mRNA	4916528	4916503	chr|ECs4851|ECs4851|mRNA	4916550	4916529	1	1	0	1	1	-16	CGCTGTTTGGTCAGTTGCGCGTGAAATCGCCGGTGACCAGCAGGCCG	null	null
344467-1_9	chr|ECs5116|ECs5116|mRNA	5217213	5217180	chr|ECs5116|ECs5116|3UTR	5217122	5217091	2	1	0	0	0	-13.6	CGCTGCCGCCAGGGTGGTGCACTGACCTGACAGATTAGGTTGACGAGATGTGCAGATTACGGTTTTTTTGCAACCGTAATCACACTTCCT	null	null
344492-1_9	chr|ryhB|ryhB|sRNA	4300259	4300178	chr|ECs2390|ECs2390|mRNA	2363721	2363677	11	2	0	1	1	-26.5	CGGAGAACCTGAAAGCACGACATTGCTCACATTGCTTCCAGTATTACTTAGCCAGCCGGGTGCTGGTCTCGTAATACTGAAGCAACTGAC	2.18966378362495e-09	0.00487840110605664
345227-1_9	chr|asECs0734|asECs0734|asmRNA	818672	818705	chr|ssrS|ssrS|sRNA	3793171	3793195	1	1	0	0	1	-18.9	CTCAGCACCCACCGCCGCCAGGCCAAAGCCCATCGCCCAATGTGGCGCTCCGCGGTTGGTGAG	0.367879447610944	0.00141527258248656
345443-1_9	chr|rrnH|rrnH|rRNA	227614	227633	chr|asECs0377|asECs0377|asmRNA	398513	398485	1	1	0	1	0	-25.9	CTCCAACTCAGCCGTGCCAGCAGCCGCGGTACTCCACGCCGTGGCGCTAATGCTGGCAA	0.124280724043615	0.00483865932742817
345574-1_9	chr|ECs1378|ECs1378|mRNA	1431084	1431109	chr|rrnB-1|rrnB-1|rRNA	4978665	4978684	1	1	0	1	1	-20.4	CTCCGGGGATGAGAATTAATAAGTGGTGAATTCATCTCCGGGGGT	0.0354702418197135	0.000618872551993813
346081-1_9	chr|ECs4383|ECs4383|mRNA	4393385	4393406	chr|rrnH|rrnH|rRNA	227974	227995	1	1	0	0	1	-18.7	CTGCCCCCATCCACGCGGTCTAGTCGACCGCCTGGGGAGTACGA	0.250590512856434	0.00287334968963566
346265-1_9	chr|ECs4989|ECs4989|mRNA	5072753	5072784	chr|rrnG-2|rrnG-2|rRNA	3450256	3450237	1	1	0	0	1	-18.6	CTGGTTTACCGAAGGTGACGGACAAAAAGGTAAATGTGCCTTCGGGAACCGT	0.223421995520955	0.00316385998584166
346236-1_9	chr|rrnA-1|rrnA-1|rRNA	4835890	4835907	chr|ECs3271|ECs3271|mRNA	3239630	3239608	1	1	0	1	1	-15.7	CTGGGGCGGTCTCCTCCTTATTGGTGGGGACGGCGCTGGG	0.295163574604981	0.00245537249632353
346231-1_9	chr|rrnB|rrnB|rRNA	4976490	4976515	chr|ECs4908|ECs4908|mRNA	4989058	4989082	1	1	0	1	0	-18.7	CTGGGCGTAAAGCGCACGCAGGCGGTAACACCCTGCTGCGCCGTGCTGT	0.340485881359839	0.00112185268366337
346316-1_9	chr|rrnE-1|rrnE-1|rRNA	5019717	5019737	chr|EcOnc14|EcOnc14|EcOnc	1422438	1422465	1	1	0	1	1	-15.8	CTGTTTCGGCAAGGGGGTCATATTCCCTCCGCCGGCACTATGTGTTGCAAAAAA	0.00164552227923743	0.00046994307717476
347767-1_9	chr|ECs3071|ECs3071|mRNA	3011181	3011206	chr|ECs3072|ECs3072|mRNA	3011596	3011628	2	1	0	0	0	-22.3	CTTCCGATCTGATACTCAGCATTGGTGAAGCCGTCCGCGACGCATTCGCGGGATGCGTCGGGAAGCGGCTCGTGGCGAA	6.4007366523452e-08	0.25
348051-1_9	chr|ECs2000|ECs2000|mRNA	1975062	1975041	chr|micM|micM|sRNA	572994	573077	10	1	0	0	1	-8.9	CTTCCGATCTGGCACTCAGCCAGCACACCGTCGCTTAAAGTGACGGCATAATAATAAAA	1.14682308168615e-48	0.00121118476442846
348558-1_9	chr|rrnG-2|rrnG-2|rRNA	3450199	3450152	chr|tRNA77-AlaGGC|tRNA77-AlaGGC|tRNA	3245015	3244970	7	1	1	1	1	-22.8	CTTCCGATCTTAGACTCAGCGTCCCGCAACGAGCGCAACCCTTATCCGGGGCTACAGCTCAGCTGGGAGAGCGCTTGCATGGCATGCAAG	0	0.000136699783793114
349514-1_9	chr|rrnD-2|rrnD-2|rRNA	4161608	4161589	chr|ECs0063|ECs0063|mRNA	68062	68034	1	1	0	1	0	-14.4	GAACCGGGGGAACTGAAACAGTGATTCCCCCGTGACCCGCGTGATGTGAAA	0.328045841687135	0.00216599441022544
349518-1_9	chr|ryhB|ryhB|sRNA	4300248	4300178	chr|rrnG-1|rrnG-1|rRNA	3448161	3448129	13	1	1	1	1	-23.3	GAACCTGAAAGCACGACATTGCTCACATTGCTTCCAGTATTACTTAGCCAGCCGGGTGCTGGCTTTTAAGGTATGCTGGAGGTATCAGAA	2.15520787059297e-05	0.00316992631645653
349690-1_9	chr|ECs4211|ECs4211|mRNA	4210642	4210592	chr|ECs4211|ECs4211|mRNA	4210704	4210643	7	1	0	0	0	-33.6	GACGCCCTTAAACCACAAAAAGTTGAGTACTTTTGTGAACTGGGGGCGGAT	null	null
349610-1_9	chr|tRNA74-ArgACG|tRNA74-ArgACG|tRNA	3541962	3541942	chr|rrnA|rrnA|rRNA	4832657	4832698	2	1	1	1	1	-20.8	GAATCCTCCCGGATGCACCAACTTTCCAGAGATGGATTGGTGCCTTCGGGAACTGTGAGA	0.00985954800628404	0.000974996530541956
349682-1_9	chr|rrnE-1|rrnE-1|rRNA	5021671	5021710	chr|ECs3348|ECs3348|mRNA	3323723	3323742	2	1	0	1	0	-22.7	GACGACGACGTTGATAGGCCGGGTGTGTAAGCGCAGCGATATGCACGCCTGGCTGCCGGA	0.00229624272872496	0.0146647115021353
349889-1_9	plasmid_pO157|none|none|unknown	26108	26138	plasmid_pO157|none|none|unknown	26084	26107	2	1	0	0	0	-18.6	GATCTTTCAGGGGAGGATCTTAATGCCTTCCCTGTCAGAT	null	null
349780-1_9	chr|tRNA78-AlaGGC|tRNA78-AlaGGC|tRNA	3244899	3244845	chr|rrnD-3|rrnD-3|rRNA	4163775	4163707	4	1	0	1	1	-26.6	GAGCGCTTGCATGGCATGCAAGAGGTCAGCGGTTTTGAACGCTGGCGGCAGGCCTAACACATGCAAGTCGAACGG	0	9.71174253591634e-05
349954-1_9	chr|rrnG-1|rrnG-1|rRNA	3449149	3449132	chr|ECs4495|ECs4495|mRNA	4539353	4539325	1	1	0	1	0	-15.2	GATTCCCCCAGTAGCGGCACGATCTGGAAACCGCACGGGCGGAAGGG	0.31609279350274	0.0022659954674335
349953-1_9	chr|none|none|unknown	2580323	2580283	chr|rrnA-1|rrnA-1|rRNA	4834513	4834531	2	1	0	0	1	-16.9	GATTCAGGAAAAATCTTAGATAAGTGTAAAGACCCCCTTCTTTTCGGCAAGGGGGTCATC	0.0904452349285881	0.00454978077409497
350091-1_9	chr|ECs0223|ECs0223|mRNA	252973	252955	chr|asECs1242|asECs1242|asmRNA	1297091	1297070	1	1	0	0	0	-19.3	GCAGGGCGGGCTGGATATCATCAGCCACGCCCTCCCACGGTG	3.98351966135369e-05	0.5
350164-1_9	chr|tRNA5-ThrCGT|tRNA5-ThrCGT|tRNA	299982	300013	chr|ECs1143-1|ECs1143-1|5UTR	1228958	1228938	1	1	0	1	1	-5.9	GCCGATACAGCTCAGTTGGTAGAGCAGCGCATATTTCACAAGGATGTTATACT	2.58983915449963e-151	7.81405151796979e-05
350296-1_9	chr|ECs3533|ECs3533|mRNA	3522436	3522520	chr|ECs3533|ECs3533|mRNA	3522552	3522624	11	2	1	1	1	-40.5	GCTCAGGCATTGCTGAAAGAAACCAGGGCGCGAATGCCTTTTGTTCGTGAAAGACCCTGGTGT	null	null
350334-1_9	chr|ECs3060|ECs3060|mRNA	2996725	2996707	chr|rrnC-1|rrnC-1|rRNA	4739847	4739868	1	1	0	0	1	-14.2	GCTGGAAATCTGGGCAGGCATGCCAATGGCACTGCCCGGT	0.366283458863048	0.00124482720928038
350326-1_9	chr|tRNA66-ThrGGT|tRNA66-ThrGGT|tRNA	4158660	4158628	chr|rrnB-1|rrnB-1|rRNA	4978807	4978850	2	1	0	1	1	-12.9	GCTGATACGGCTCAGTTGGTAGAGCGCACCCTTAACCCAGACCGCCAGCTAAGGTCCCAAAGTCATGGTT	3.01874242345823e-37	0.000302057112507058
350421-1_9	chr|rrnG-1|rrnG-1|rRNA	3446954	3446936	plasmid_pO157|none|none|unknown	21409	21430	1	1	0	1	0	-16.3	GGATAAAAGGTACTCCGGGTTTTCCGGAGTACAGTGATAA	0.367879447610944	0.00150704304575781
350525-1_9	chr|tRNA54-GlyTCC|tRNA54-GlyTCC|tRNA	4984690	4984765	chr|rrnE-1|rrnE-1|rRNA	5019600	5019653	26	2	1	1	1	-32.8	GGCTATTACCTCAGCCTTCTGACTTGTGGCTGGGGGTGAAAGGC	0	0.00386342354195643
350640-1_9	chr|rrnC-1|rrnC-1|rRNA	4739385	4739408	chr|ECs0101|ECs0101|mRNA	112806	112839	1	1	0	1	0	-16.7	GGGTAGTTTGACTGGGGCGGTCTCAACGCCTCAGCTAACAACAATAAACCTTTAC	0.146327249878163	0.0043324156804628
350659-1_9	chr|rrnG-1|rrnG-1|rRNA	3448073	3448055	chr|ECs4392|ECs4392|5UTR	4400421	4400445	1	1	0	1	0	-8.9	GGGTTCCTGTCCAACGTTATTGAACAACGATTCGGACAAGGAACAGTAAAA	0.0277266953680202	0.000600989321524287
350744-1_9	chr|tRNA7-ArgTCT|tRNA7-ArgTCT|tRNA	657234	657258	chr|ECs2098|ECs2098|mRNA	2092415	2092389	1	1	0	1	0	-20.2	GGTTCGAATCCTGCAGGGCGCGCCAGAAGCGCTGCCGCAGGAACTGGTGTT	1.25676106921852e-07	0.000323339921846559
351008-1_9	chr|ECs3154|ECs3154|mRNA	3111281	3111262	chr|none|none|unknown	2480537	2480569	1	1	0	0	0	-11.4	GTGCGGCCGTTGGGCTGGTAGCTGGGATGGTGGTAACGTCACATCTAAAAAA	0.0147279182988594	0.017381449986275
350998-1_9	chr|asECs3555|asECs3555|asmRNA	3546210	3546238	chr|rrnH-1|rrnH-1|rRNA	231324	231345	1	1	0	0	1	-16.2	GTGCGCACCAGTCGATGTCACATTCACGCTGGGTAGTTTGACTGGGGCGGT	0.0194964357515563	0.0147763531141385
351572-1_9	chr|tRNA3-AspGTC|tRNA3-AspGTC|tRNA	232268	232332	chr|rrnC-1|rrnC-1|rRNA	4739163	4739237	29	2	1	1	1	-30	TACCTGCCTGTCACGCAGGGGGTCGCGGGTTCGCTGTGAAGATGCAGTGTACCCGCGGCAAGACGGAA	0	0.00273560868695311
351725-1_9	chr|ECs2939-1|ECs2939-1|3UTR	2896446	2896480	chr|none|none|unknown	336715	336694	3	2	1	1	1	-14.7	TATCGAAAGTTCACCAGCCAACCGCGACACGCTCTCGGTAACGGCTGGAAATC	0.00876615760346855	0.012162606385263
351718-1_9	chr|ECs2097|ECs2097|mRNA	2090523	2090474	chr|rrnE-1|rrnE-1|rRNA	5019280	5019307	1	1	0	0	1	-16.6	TATCCCTGGTGGTAAAGGGGTGAAACTGGTCGTGGCAATTGTCGGTCTGCACTCCTGACTGACCGATAGTGAACCAGT	0.00158919689328383	0.000468910299474629
352042-1_9	chr|ECs3640|ECs3640|mRNA	3630720	3630699	chr|rrnA-1|rrnA-1|rRNA	4833811	4833838	1	1	0	0	1	-21.8	TCAGCTTGACGATAGCCTGGTTCGCCATTAATGAGGCGAACCGGGGGAACTGAAA	0.221813766437736	0.000884816482013211
352136-1_9	chr|asECs0321|asECs0321|asmRNA	341092	341116	chr|ECs3779|ECs3779|mRNA	3791222	3791191	1	1	0	0	0	-20.1	TCCCGTACAGCGAGCCGTCGAGCACTGTGAAATGCGCGACGGCGACCTGGTGCTGAT	0	Inf
352133-1_9	chr|tRNA65-AlaTGC|tRNA65-AlaTGC|tRNA	4162014	4161971	chr|rrnG-2|rrnG-2|rRNA	3450385	3450285	22	1	1	1	1	-37	TCCCGCATAGCTCCACCAAGCGGTGGAGCATGTGGTT	0	0.000597669999901033
352226-1_9	chr|ECs4175|ECs4175|mRNA	4182926	4182898	chr|rrnE|rrnE|rRNA	5017486	5017512	1	1	0	1	1	-21.7	TCGATGGTAATGCTTGTGTTCTTCTGAACTACGGAGGGTGCAAGCGTTAATCGGAA	0.181343259791258	0.000829577626369603
352665-1_9	chr|rrnG-1|rrnG-1|rRNA	3448619	3448602	chr|ECs3966|ECs3966|mRNA	3974440	3974412	1	1	0	1	0	-15.4	TGACTTGTGGCTGGGGGTACTGCACCACCATCGCCACGAATAATAAAA	0.202020227670623	0.00342678828417027
352769-1_9	chr|ECs2336|ECs2336|mRNA	2305651	2305680	chr|ECs2336|ECs2336|mRNA	2305611	2305647	1	1	0	0	0	-29.1	TGCAGTTCACCGAGATGGTGGTGCGCAAAAACTGCGCACCCTGGCATTTATTCTGGTGATTGCTGTGG	null	null
353124-1_9	chr|tRNA3-AspGTC|tRNA3-AspGTC|tRNA	232290	232312	chr|ECs0956|ECs0956|mRNA	1039945	1039922	1	1	0	1	0	-17.1	TGTCACGCAGGGGGTCGCGGGTTATTTACCCGCGAGCGCAATCCGGC	0.0548972978372905	0.000655537744432353
353196-1_9	chr|ECs0092|ECs0092|mRNA	102716	102750	chr|ECs0986|ECs0986|mRNA	1082048	1082017	1	1	0	0	0	-18.8	TGTTGCTGGGCGGCGATGGTAAATCGGCGGACTTTCAAGAAATTCGCCGCTAAAGTGTCCATCGA	0.0884062800628394	0.00602420569495482
353467-1_9	chr|ECs3287|ECs3287|mRNA	3258252	3258295	chr|ECs4161|ECs4161|mRNA	4176167	4176143	2	1	0	0	0	-18.2	TTACTGTGACTTCCAACGGCAAAAGCGCCAGCGCGAAAAGCATGCTGGCAAGATGGAAGGTACGTT	0.018171122797207	0.00774333440612937
353486-1_9	chr|tRNA101-MetCAT|tRNA101-MetCAT|tRNA	776883	776860	chr|ECs4175|ECs4175|mRNA	4183002	4182973	1	1	0	1	0	-17.5	TTAGAGCACATCACTCACAATGATAAAGGTGATGTGCTGAAGGCGGTAGTGGTG	0.367879447610944	0.00174172685162642
353511-1_9	chr|ECs4226|ECs4226|mRNA	4225564	4225543	chr|ECs4226|ECs4226|mRNA	4225599	4225576	1	1	0	0	0	-15.3	TTAGGCTGGGCACTGAACTGCTTTTTGTTCAGTCCCACGTACCGG	null	null
353617-1_9	chr|ECs1041|ECs1041|mRNA	1148854	1148784	chr|ECs1041|ECs1041|mRNA	1148606	1148520	52	2	1	1	1	-36.9	TTCAACAAAGTAACCCTGAAACCGGAAGGTCAGGCTGCTCTCGACTGCCTGGCTCCGGATCGTAA	0	0.04618335919397
353722-1_9	chr|ECs0788|ECs0788|mRNA	877472	877450	chr|ECs0788|ECs0788|mRNA	877588	877550	3	1	0	0	0	-15.7	TTCCCACATCACTCGTCTCTCAATAAACGCGGGTGATAGTTGGGCGT	null	null
353910-1_9	chr|ECs0886|ECs0886|mRNA	969907	969890	plasmid_pO157|none|none|unknown	22679	22660	3	1	0	0	0	998.999	TTCTGCCTGCTGGGCGCAAAAAAAAAAAAAAAAAA	2.90629285877559e-07	0.0544465506480471
354217-1_9	chr|rrnA-1|rrnA-1|rRNA	4835099	4835118	chr|ECs4397|ECs4397|mRNA	4409212	4409190	1	1	0	1	0	-16.2	TTGTCCCGGTTTAAGCGTGTTTCGCTCGCTACTGGGATGTGGAA	1.86524309023713e-07	0.000326729350260003
354434-1_9	chr|gadY|gadY|sRNA	4406999	4407108	plasmid_pO157|none|none|unknown	22707	22646	261	2	0	1	0	-10.5	TTTCCCGTGCCAACAGGGAGTGTTATAAAAAAAAAAAAAAAAAA	0	0.304750506272858
354367-1_9	chr|ECs4394|ECs4394|mRNA	4403709	4403731	chr|rrnC-1|rrnC-1|rRNA	4738106	4738131	1	1	0	0	1	-10.4	TTTCACCATCAACACGTTGACTAACGTCCGTCGTGAAGAGGGAAAC	0.17279215095512	0.00385059941170577
354479-1_9	chr|ECs2565|ECs2565|mRNA	2541973	2541948	chr|rrnD-2|rrnD-2|rRNA	4159077	4159050	1	1	0	0	1	-19.5	TTTCGCCACCCGCGCTACTGGGGAGCTGCCCGGTAGCTAAATGCGGAAGAGAT	0.364117038932472	0.00122803426852879
354592-1_9	chr|ECs0160|ECs0160|mRNA	180788	180900	chr|ECs0160|ECs0160|mRNA	180883	180986	33	3	1	1	1	-40	TTTGGAGCAAAATATGAGTGATGACGTAGCACTGCCGCTGGAGTTATATCACCGGTGGCGGTTGCAGCGGCCCAAAAAAAAAAAAAAAAA	null	null
354689-1_9	chr|ECs3596|ECs3596|mRNA	3588284	3588123	chr|ECs1204|ECs1204|5UTR	1266378	1266423	54	2	1	1	1	-25.1	TTTTGAAATTCGTTACAAGGGGAGCAGGATAACCCTGTAACGAA	0	0.0047158502734124
354683-1_9	chr|ECs3019-1|ECs3019-1|5UTR	2950943	2950906	chr|ECs3019|ECs3019|mRNA	2950593	2950548	2	1	0	0	0	-24.2	TTTTCGCTGCCACGTCGGGCAACAAAGGAAGAAAAATCATTCCTCTTTTCTTTGCTTACGACGTGCTGCACGAAAAAAAAA	2.97801319863146e-06	0.0909090909090909
355136-7_8	chr|rrnA|rrnA|rRNA	4832088	4832764	plasmid_pO157|none|none|unknown	22709	22647	258	19	1	1	0	-9.8	ATTGACGGGGGCCCGCACAAGCGGGGAAAAAAAAAAAAAAAAAA	0	0.0921202965914079
355837-6_8	chr|tRNA79-AsnGTT|tRNA79-AsnGTT|tRNA	2727575	2727505	plasmid_pO157|none|none|unknown	22697	22647	40	2	0	1	0	-4.9	AGAACGGCGGACTGTTAAAAAAAAAAAAAAAAAAA	0	0.051463465757126
355871-6_8	chr|rrnG-1|rrnG-1|rRNA	3449159	3449063	chr|rrnD-2|rrnD-2|rRNA	4161470	4161373	164	3	1	1	1	-54.5	AGATTCCCCCAGTAGCGGCGAGCGAACGGGGAGCAGCCCAGAGCCTGAATCAGTGTGTGTGTTAAAAATGCACATACTGTGAGCTCGATG	0	0.0225569877782765
357463-5_8	chr|tRNA49-IleGAT|tRNA49-IleGAT|tRNA	4833264	4833342	chr|tRNA64-IleGAT|tRNA64-IleGAT|tRNA	4162165	4162087	12	4	1	1	1	-46.5	AAGTCCACTCAGGCCTACCACTGATAAGGGTGAGGTCGGTGGTTC	0	0.00276975022654964
357959-5_8	chr|tRNA25-AsnGTT|tRNA25-AsnGTT|tRNA	2713126	2713188	plasmid_pO157|none|none|unknown	22692	22654	48	2	0	1	0	-4.9	AGAACGGCGGACTGTTAATCAAAAAAAAAAAAAAAAA	0	0.066734402610791
358426-5_8	chr|EcOnc11|EcOnc11|EcOnc	1946877	1946809	chr|rrnD-2|rrnD-2|rRNA	4160653	4160542	82	2	1	1	1	-35.4	ATAACAATAATAATCTTCTACCCAATCGTGTGTTGTTGGGTAGGGGA	0	0.0145927531754771
359284-5_8	chr|rrnH-1|rrnH-1|rRNA	229265	229408	chr|rrnG-1|rrnG-1|rRNA	3449062	3448967	52	2	1	1	1	-54.5	CGGGGAGGAGCCCAGAGCCTGAATCAGTGTGTGTGTTAAAAAATGCACATACTGTGAGCTCGATGAGTAGGGCGGGACACG	0	0.00760319670597571
359976-5_8	chr|rrnG-1|rrnG-1|rRNA	3449163	3449075	chr|rrnH-1|rrnH-1|rRNA	229421	229510	156	2	1	1	1	-50	GAGCGAACGGGGAGCAGCCCAGAGCCTGAATCAGTGTGTGTGTTAAAAAATGCACATACTGTGAGCTCGATGAGTAGGGCGGGACACGTG	0	0.0203421725289805
360039-5_8	chr|rrnH-1|rrnH-1|rRNA	229312	229389	chr|rrnA-1|rrnA-1|rRNA	4833959	4834064	39	2	1	1	1	-48	GATTCCCCCAGTAGCGGCGAGCGAACGGGGAGGAGCCCAGAGCCTGAATCAGTGTGTGTGTTAAAAAATGCACATGCTGTGAGCTCGATG	0	0.00523501939169621
360319-5_8	chr|tRNA77-AlaGGC|tRNA77-AlaGGC|tRNA	3245015	3244971	chr|rrnG-1|rrnG-1|rRNA	3447557	3447476	24	2	1	1	1	-32.7	GGGGCTACAGCTCAGCTGGGAGAGCGCTTGCATGGAGCGCAAGCGAAGCTCTTGATCGAAGCCCCG	0	0.000327354389754954
361134-5_8	chr|rrnH-1|rrnH-1|rRNA	229703	230007	plasmid_pO157|none|none|unknown	22707	22652	110	11	0	1	0	-10.6	TTTCGGCAAGGGGGTCATCCCGAAAAAAAAAAAAAAAAAAAAAAA	0	0.0439586982263858
362500-4_8	chr|rrnA-1|rrnA-1|rRNA	4835034	4835419	plasmid_pO157|none|none|unknown	22707	22648	183	10	1	1	0	-7.4	ACACAGGTGGTCAGGTAGAGAAAAAAAAAAAAAAAAAAA	0	0.181747586520697
365746-4_8	chr|rrnA-1|rrnA-1|rRNA	4833862	4833939	chr|rrnE-1|rrnE-1|rRNA	5019187	5019251	45	2	1	1	1	-33	CGAGATTCCCCCAGTAGCGGCGAGCGAACGGGGAGGAGCCCAGAGCCTGAATCAGTGTGTGTGTTAAAAAATGCACATGCTGTGAGCTCG	0	0.00722666887185446
367273-4_8	chr|tRNA53-TyrGTA|tRNA53-TyrGTA|tRNA	4984554	4984574	chr|rrnC|rrnC|rRNA	4735692	4735718	2	1	0	1	1	-15.5	GAATCCTTCCCCCACCACCAAGCGGGGAGGAAGGGAGT	3.06008022135052e-08	0.000589938726408791
367991-4_8	chr|rrnD-2|rrnD-2|rRNA	4161568	4161488	chr|rrnE-1|rrnE-1|rRNA	5019179	5019259	43	2	1	1	1	-44.6	GGGGAGGAGCCCAGAGCCTGAATCAGTGTGTGTGTTAGTAAAAATGCACATGCTGTGAGCTCGATGAGTAGGGCGGGACACG	0	0.00658833414722487
368877-4_8	chr|tRNA41-AspGTC|tRNA41-AspGTC|tRNA	4740337	4740393	chr|rrnA|rrnA|rRNA	4831717	4831821	13	2	1	1	1	-41.1	TCCCGTCCGTTCCGCCACGAGTGGCGGACGGGTGAGT	0	0.00197220090370038
374185-3_8	chr|tRNA85-CysGCA|tRNA85-CysGCA|tRNA	2614239	2614185	chr|tRNA77-AlaGGC|tRNA77-AlaGGC|tRNA	3245016	3244977	20	1	0	1	1	-21.6	AGTCCGGTTCGACTCCGGAACGCGCCTCCAGGGGCTACAGCTCAGCTGGGAGAGCGCTTGCATGGC	0	0.000351248622403866
377450-3_8	chr|rrnD-2|rrnD-2|rRNA	4161568	4161489	chr|rrnH-1|rrnH-1|rRNA	229429	229506	36	2	1	1	1	-48.4	CGGGGAGGAGCCCAGAGCCTGAATCAGTGTGTGTGTTAAAAATGCACATACTGTGAGCTCGATGAGTAGGGCGGGACACG	0	0.00492792258326336
380149-3_8	chr|ECs5327|ECs5327|mRNA	5463322	5463283	chr|ECs5327|ECs5327|mRNA	5463358	5463317	21	2	0	0	0	-26.7	GACGGCCTGCTGGTGCGCCGCACTCTGGCGTACCGTGGTGCTACGC	null	null
380274-3_8	chr|rrnE|rrnE|rRNA	5017794	5017818	chr|tRNA78-AlaGGC|tRNA78-AlaGGC|tRNA	3244902	3244864	3	1	1	1	1	-23.2	GAGGCGTGGCTTCCGGAGCTGGGGCTACAGCTCAGCTGGGAGAGCGCTTGCATGGC	0	9.08501262044972e-05
381178-3_8	chr|tRNA65-AlaTGC|tRNA65-AlaTGC|tRNA	4162050	4161993	chr|ryeB|ryeB|sRNA	2525026	2524935	170	2	1	1	1	-39.3	GGGGCTACAGCTCAGCTGGGAGAGCGCCTGCTTTGCTTAGCGCACGGCTCTCTCCCAAGAGCC	0	0.00274891755722345
381185-3_8	chr|tRNA78-AlaGGC|tRNA78-AlaGGC|tRNA	3244900	3244854	chr|rrnC-1|rrnC-1|rRNA	4737952	4737994	11	1	1	1	1	-24.7	GGGGCTACAGCTCAGCTGGGAGAGCGCTTGCATGGAGCTGGTTCTCCCCGAAAGCTATTTAGGTAGCGCCTCGT	0	0.000354964769302278
384637-2_8	chr|rrnE-1|rrnE-1|rRNA	5019983	5020054	chr|EcOnc11|EcOnc11|EcOnc	1946877	1946809	62	2	1	1	1	-35.4	AAACCATGCACCGAAGCTGCGGCAGCGACACTGTGTGTTGTTGGGTAGGGGAGCATAACAAATAATCTTCTACCCAATCAGTACATTACT	0	0.0113241770787377
384796-2_8	chr|rrnA|rrnA|rRNA	4832811	4832893	chr|rrnG-2|rrnG-2|rRNA	3450306	3450195	18	1	1	1	1	-32.3	AAACTGGAGGAAGGTGGGGATGACGTCAAGTCATCATGGCCCTTACGACCAGGGCTATGTGCCTTCGGGAACCGTGAGACAGGTGC	9.36684454461586e-45	0.00210381371577845
385196-2_8	chr|ECs3596|ECs3596|mRNA	3588348	3588168	chr|ECs3596|ECs3596|mRNA	3588389	3588199	1029	4	1	1	1	-60.8	AACAAGAAGTGAAGGCGGGGCACTGAGTGCCTACGCCCATAACGACAC	null	null
385566-2_8	chr|rrnB|rrnB|rRNA	4976107	4976187	chr|tRNA3-AspGTC|tRNA3-AspGTC|tRNA	232274	232302	2	1	0	1	1	-13.3	AACGTCGCAAGACCAAAGAGGGGGACCTTCGGGCCTCTTGCCATCGGATGTGCCCAGATGGGATTAGAATACCTGCCTGTCACGCAGGGG	6.59183073478593e-128	0.000168313577519442
387729-2_8	chr|ECs3810|ECs3810|mRNA	3822008	3821981	chr|rrnD-2|rrnD-2|rRNA	4161100	4161079	1	1	0	0	1	-17.6	ACGATCTGCCGATGGAAGAACTGAAAAAAAGTAGCCATGGGCAGGTTGAAGGT	0.0835655230529909	0.00624171571894282
387935-2_8	chr|rrnB|rrnB|rRNA	4976255	4976301	chr|ECs4395|ECs4395|mRNA	4406670	4406640	5	2	0	1	0	-18.7	ACGGGAGGCAGCAGTGGGGGTACCCTGCTGCTGGAGAAAAATTTGGA	0	0.00112552069519837
389414-2_8	chr|ECs2753|ECs2753|mRNA	2700553	2700530	chr|ECs1775|ECs1775|mRNA	1770040	1770069	10	1	0	1	0	-20.7	AGGCACGGGCGGCGTTCTAATTCAGCCGTCTTTGCCAGC	2.77151574409277e-31	0.266690373531332
392341-2_8	chr|rrnH|rrnH|rRNA	227191	227264	chr|rrnB|rrnB|rRNA	4976104	4976184	19	1	1	1	1	-36.4	ATGTCTGGGAAACTGCCTGATGGAGAGAGGGGGACCTTCGGGCCTCTTGCCATCGGATGTGCCCAGATG	0.122205321613155	0.00611580847022735
394313-2_8	chr|rrnD-2|rrnD-2|rRNA	4160062	4160039	chr|ssrA|ssrA|sRNA	3475902	3475965	3	1	1	1	1	-16	CGGATGGAGCTGAAATCAGATTTCGGACGCGGGTTCAACTCCCGCCAGCTCCACCA	5.49460965217262e-77	0.000318647554488168
398648-2_8	chr|tRNA7-ArgTCT|tRNA7-ArgTCT|tRNA	657238	657259	chr|tRNA77-AlaGGC|tRNA77-AlaGGC|tRNA	3245014	3244978	6	1	1	1	1	-17.2	GAATCCTGCAGGGCGCGCCAGGGGCTACAGCTCAGCTGGGAGAGCGCTTGCATGGC	0	0.000126555949137713
399581-2_8	chr|rrnB-1|rrnB-1|rRNA	4980033	4980076	chr|EcOnc12|EcOnc12|EcOnc	1779579	1779528	4	1	1	1	1	-30.1	GGACAGTGTCTGGTGGGTAGTTATAACAATAATAATCTTCTACCCAATCAGTACATTACTGCTGTGA	0.00280418982763919	0.0015539494866472
399906-2_8	chr|tRNA65-AlaTGC|tRNA65-AlaTGC|tRNA	4162046	4162012	chr|rrnC|rrnC|rRNA	4736093	4736115	1	1	0	1	1	-23.4	GGGGCTACAGCTCAGCTGGGAGAGCGCCTGCTTTGAGGCGTGGCTTCCGGAGCTA	0	4.70354458542859e-05
400142-2_8	chr|tRNA4-AspGTC|tRNA4-AspGTC|tRNA	240487	240559	chr|rrnC|rrnC|rRNA	4735281	4735421	44	2	1	1	1	-52.3	GGTTAGAATACCTGCCTGTCACGCAGGGGGTCGCGGGTTCGAGTCCCGTCCGTTCCGCCAACGGTAACAGGAAGAAGCTTGCTTCTTTGC	0	0.00341537106370232
400692-2_8	chr|rrnG-1|rrnG-1|rRNA	3448200	3448177	chr|asECs3962|asECs3962|asmRNA	3970584	3970547	1	1	0	1	0	-17.4	GTTGGGTAGGGGAGCGTTCTGTAACGCTCCATCCCTTTCAGACCAAACCAGAACTGAT	0.0276447253720029	0.0120877369257431
403538-2_8	chr|gcvB|gcvB|sRNA	3665132	3665196	chr|agvB1|agvB1|EcOnc	1941846	1941798	38	2	1	1	1	-29.1	TTGTGATGTTGTGTTGTTGTGTGATAACAACACAACAATATCAGT	0.00110505505391933	0.0123487553089087
403626-2_8	chr|rrnG-1|rrnG-1|rRNA	3448560	3448522	chr|ECs1041|ECs1041|mRNA	1149551	1149513	13	2	1	1	1	-25.4	TTTAGGTAGCGCCTCGTGAATTCATGATAACGAGGCGCAAAAAATGAA	0	0.00422917817273378
404198-1_8	chr|ECs4164|ECs4164|mRNA	4177750	4177720	chr|rrnC-1|rrnC-1|rRNA	4739415	4739448	4	2	1	1	1	-17.7	AAAAATGAAAGTTCGTGCTTCCGTCAAGAAAACGGAGGAGCACGAAGGTTGG	0	0.00222978881421541
404066-1_8	chr|none|none|unknown	2700677	2700722	chr|ECs0793|ECs0793|mRNA	880478	880497	1	1	0	1	0	-16.7	AAAAACAAAACCCGCCGAAGCGGGTTAAGTGCGGGTGCGTTGAGGAAAATGAAACGCTGCCCGCCAAA	0.00603944341446583	0.0293610109757352
404351-1_8	chr|rrnD-3|rrnD-3|rRNA	4162870	4162819	chr|ssrA|ssrA|sRNA	3475786	3475815	2	1	1	1	1	-17.5	AAAACTCAAATGAATTGACGGGGGCCCGCACAGATCGCGTGGAAGCCCTGC	5.52047106783623e-174	0.000144964669344353
404737-1_8	chr|ECs1846|ECs1846|mRNA	1832662	1832701	chr|ECs1846|ECs1846|mRNA	1833701	1833727	1	1	0	0	0	-21.2	AAACCATGATGATGGCGCAGCGTTTGTATGAAGCAGGCTAGACGCTGAAACCAACGCGCTGCGCGC	0.0300073879773287	0.011527042463086
404864-1_8	chr|asECs4013|asECs4013|asmRNA	4021001	4020969	chr|tRNA3-AspGTC|tRNA3-AspGTC|tRNA	232278	232331	1	1	0	0	1	-28	AAACGGATGGGTATTGAAGAAACCCATATGCCCAAAGAATACCTGCCTCACGCAGGGGGTCGCGGGTTCGAGTCCCGTCCGTTCCGCTGG	0.301713013054037	0.00239721318149935
404904-1_8	chr|ECs2652|ECs2652|mRNA	2617060	2617011	chr|ECs2652|ECs2652|mRNA	2617099	2617060	11	1	1	0	0	-24.8	AAACTAAACATTCATGGCGATGTGAGCTGACTCACCTGGCAAACGGTGAACAGCTACCGCTATCGTATGTTCAGT	null	null
404980-1_8	chr|rrnC|rrnC|rRNA	4736420	4736445	chr|ECs3104|ECs3104|mRNA	3045722	3045698	2	1	0	1	1	-17.6	AAACTGGAGGAAGGTGGGGATGACTGCCCCTCCTGGTCCCAGCT	2.10631228053646e-11	0.000512828672289678
404981-1_8	chr|rrnB|rrnB|rRNA	4977095	4977120	chr|asECs2103|asECs2103|asmRNA	2102414	2102446	2	1	0	1	0	-15.6	AAACTGGAGGAAGGTGGGGATGATATTTTCCTCATCAAACCAGTGAGAATAAGAG	0.192041191502848	0.00146828235950566
404978-1_8	chr|rrnA|rrnA|rRNA	4832822	4832849	chr|ECs3154|ECs3154|mRNA	3111482	3111435	1	1	0	1	0	-18.4	AAACTGGAGGAAGGTGGGGATGACGTCACTGGAAGAGGTGCTCCGCTCCTCTGGCGATCCCGCCGATCAGAAAT	0.000718154847757485	0.000446515389451534
404922-1_8	chr|rrnB|rrnB|rRNA	4976818	4976912	chr|rrnE|rrnE|rRNA	5018314	5018388	10	2	1	1	1	-38.8	AAACTCAAATGAATTGACGGGGGCCCGCACAAGCGGTGGAGCATGTGGTACACCGCCCGTCACACCATGGGAGTGAGTTGCAAAAGTGGA	0	0.000814098412313712
405246-1_8	chr|ECs0094|ECs0094|mRNA	104906	104928	chr|ECs0094|ECs0094|mRNA	104623	104643	1	1	0	0	0	-16.1	AAAGGTTCGCAACAATCCGTTGACAAAACGGTATTGCGGGCTT	0.0079054864038017	0.025015639663713
405281-1_8	chr|micM|micM|sRNA	573006	573059	chr|rrnB-1|rrnB-1|rRNA	4979222	4979250	4	1	0	1	1	-16.2	AAAGTGACGGCATAAAAAAAAAAATGAAATTCCTCTTTGACGGGCCAATAGACTTGGTGTTACTGCGAAGGGGGGA	0	5.2888696855025e-05
405379-1_8	chr|ECs3948|ECs3948|mRNA	3950293	3950319	chr|asECs5533|asECs5533|asmRNA	4401132	4401157	1	1	0	1	0	-23	AAATCAAAGGTGAGAGGCACATGCCGGTTTCCCCTGGTATGTGTATCCACCAGT	0.367879447610944	0.00128878928364618
405391-1_8	chr|ECs5123|ECs5123|mRNA	5225238	5225257	chr|ECs3672|ECs3672|mRNA	3667648	3667628	1	1	0	0	0	-12.2	AAATCCACCCGCGGCGAAGTCTCGGTGTGGATTGCGTGTTC	0.0186573592371291	0.0151619608715781
405383-1_8	chr|asECs0415|asECs0415|asmRNA	441643	441665	chr|ECs4736|ECs4736|mRNA	4786244	4786264	1	1	0	0	0	-19.1	AAATCAACTCCAGCGGCGCGACCATCAGCCGCTGGAATATAAAA	0.00172247247864629	0.062622429108515
405399-1_8	chr|tRNA80-SerCGA|tRNA80-SerCGA|tRNA	2712055	2712035	chr|tRNA31-ValTAC|tRNA31-ValTAC|tRNA	3249614	3249634	1	1	0	1	1	-14.8	AAATCCCCCTCTCTCCGCCAACAAGGAGGGGGTCGGCGGTT	0.344221350553805	0.00113478213933784
405559-1_8	chr|ECs5151|ECs5151|mRNA	5257395	5257440	chr|ECs5151|ECs5151|mRNA	5257243	5257299	3	1	1	1	1	-23.9	AAATTGGTCGCCTGGACGTAAAAAACAACCAGGCCGACCGCTTTGTGA	null	null
405532-1_8	chr|rrnB-1|rrnB-1|rRNA	4978575	4978606	chr|ECs0088|ECs0088|mRNA	97360	97385	1	1	0	1	0	-15.4	AAATTAGCGGATGACTTGTGGCTGGGGGTGAAGTTGACCCCCCGGTTCCCCGTGAAAAAAAA	0.101342345463475	0.00552663346520882
405528-1_8	chr|ECs3455|ECs3455|mRNA	3453222	3453168	chr|rrnG-1|rrnG-1|rRNA	3446561	3446527	2	1	0	0	1	-25.1	AAATTACTGACCCGGCAATTGTTGCAGCGGCGACGACGACGTTGATAGGCCGGGTGTGTAAGC	0.301781465521544	0.00188420169585038
405585-1_8	chr|ECs3980|ECs3980|mRNA	3989194	3989227	chr|rrnE-1|rrnE-1|rRNA	5020131	5020167	1	1	0	0	1	-25.5	AACAAACCCGTGTCGCGGCGGCGCGTGCCGATGAAAAGCCCGCTCGCCGGAAGACCAAGGGTTCCTGT	0.207316957436034	0.0008644363016209
405612-1_8	chr|rrnG-1|rrnG-1|rRNA	3448401	3448341	chr|ECs2383|ECs2383|mRNA	2356046	2356077	1	1	0	1	0	-16.3	AACAACCCAGACCGCCAGCTAAGGTCCCAAAGTCATGGTTAAGTGGGAAACGATGTGGGAAAACATCCACATCATCTCCAAAATCGAAAA	0.367879447610944	0.00160594555281005
406039-1_8	chr|rrnE|rrnE|rRNA	5018033	5018083	chr|tRNA77-AlaGGC|tRNA77-AlaGGC|tRNA	3245015	3244969	13	1	1	1	1	-22.8	AACGAGCGCAACCCTTATAATGGGAGAGCGCTTGCATGGC	0	0.00023416024642009
406115-1_8	chr|ECs2116|ECs2116|mRNA	2117314	2117286	chr|ECs2116|ECs2116|mRNA	2117352	2117312	3	1	0	0	0	-21	AACGCGCAGGATCGCTGGCACTAGGCGGCGATTTGGCGCAGTGGAGTAGC	null	null
406131-1_8	chr|rrnA|rrnA|rRNA	4832517	4832539	chr|ECs3537|ECs3537|mRNA	3525260	3525289	1	1	0	1	0	-24.9	AACGCGTTAAGTCGACCGCCTGGACGGCGGCGGCGGTACGGCTGGCGCGGTGC	0.128847484060975	0.00076122483091254
406156-1_8	chr|asECs5480|asECs5480|asmRNA	2919010	2918984	chr|none|none|unknown	1946712	1946734	1	1	0	0	1	-18.2	AACGGAGCGCGGTGTTGTCCCCTCATATACACACCGGGGTTTACCGCGT	0.00103970894988795	0.0836242010007091
406179-1_8	chr|rrnD-3|rrnD-3|rRNA	4163514	4163497	chr|asECs5117|asECs5117|asmRNA	5218622	5218653	1	1	0	1	0	-24.8	AACGGCTCACCTAGGCGAACACTCCGCCGGGTGAGCCGCCCTGTTGGCG	0.0431032303171527	0.00932018664419851
406132-1_8	chr|rrnC|rrnC|rRNA	4735840	4736393	plasmid_pO157|none|none|unknown	22707	22646	290	15	1	1	0	-10.1	AACGCGTTAAGTCGACCGCCTGGGGAGTACGGCCGCAAAAAAAAAAAAAAAAAAA	0	0.189986269005346
406188-1_8	chr|ECs4408|ECs4408|mRNA	4425412	4425393	chr|rrnB-1|rrnB-1|rRNA	4979649	4979670	1	1	0	1	1	-18.8	AACGGGCATTGCGGGCATGGTGACGCCTGCCCGGTGCCGGA	0.300788170758312	0.00240573053927749
406239-1_8	chr|ECs0056|ECs0056|mRNA	56901	56867	chr|tRNA77-AlaGGC|tRNA77-AlaGGC|tRNA	3245015	3244989	1	1	0	0	1	-20.6	AACGTGATCCCGGTACTGGAAGTTCCGCCGTCAGCGGGGCTACAGCTCAGCTGGGAGAGCG	9.97562396346697e-40	0.000149548628566848
406418-1_8	chr|ECs3692|ECs3692|mRNA	3695713	3695673	chr|ECs3692|ECs3692|mRNA	3695787	3695746	4	2	1	0	0	-30.8	AACTGGCGGCGGCGCGTCCGGGGCAGTCCTGGAAACCTGGTCGCCCTGGCCGCA	null	null
406397-1_8	chr|rrnH|rrnH|rRNA	228270	228303	chr|ECs4672|ECs4672|3UTR	4707209	4707180	2	1	0	1	1	-16.8	AACTGGAGGAAGGTGGGGATGACGTCAAGTCATACTATAAAAATAACCCCACTC	0.00870336407099198	0.000965215443541689
406550-1_8	chr|ssrS|ssrS|sRNA	3793156	3793218	chr|rrnA-1|rrnA-1|rRNA	4834730	4834773	4	1	1	1	1	-25.9	AAGAATGTGGCGCTCCGCGGTTGGTGAGCATGCTCGGTCCGTCCGAGAAGCTCACTGGTCGAGTCGGCCTGCGCGGA	3.65051797043574e-29	0.000648715333757467
406695-1_8	chr|rrnD-2|rrnD-2|rRNA	4159032	4159013	chr|ECs1008|ECs1008|mRNA	1110672	1110695	1	1	0	1	1	-16.3	AAGCACGAAACTTGCCCCGAAAACAGGGGGCAAGGGATGTTGC	0.367879447610944	0.00160772535297148
406572-1_8	chr|ECs1741|ECs1741|mRNA	1741780	1741727	chr|rrnC|rrnC|rRNA	4735659	4735715	4	1	1	1	1	-25.4	AAGACCCGTAACGCCATTATCTTCTCCCCGCAATGAAGAAGGCCTTCGGGTTGTAAAGTACTTTCAGCGGGGAGGAAGGGAGT	0.183248543170177	0.0024171633325022
406721-1_8	chr|rrnH-1|rrnH-1|rRNA	229617	229634	chr|ECs2488|ECs2488|mRNA	2464835	2464882	1	1	0	1	0	-15.4	AAGCAGTGGGAGCCTCTTCTGGCTCCGCTGGCTAAAGTTATCAACGATAACTTCGGCATCATCGAA	0.367879447610944	0.00129257990862492
406784-1_8	chr|ryeB|ryeB|sRNA	2525026	2524978	chr|ECs0947|ECs0947|mRNA	1031876	1031837	2	1	0	1	0	-27.1	AAGCCTGCATTAATGCCAACTTTAGCGCACGGCTCTCTCCCAAGAGCCTGCCCGTGCGTTAATGATGGAACCGCAGGTACTGCTGT	0.298161988183999	0.00236986953234971
406844-1_8	chr|rrnA|rrnA|rRNA	4832572	4832618	chr|mgrR|mgrR|sRNA	2148791	2148723	22	2	0	1	1	-20.5	AAGCGGTGGAGCATGTGGTTTAAAATCTATCCATGCAAGCATTCACCGCCGGT	0	0.00114341621872158
406956-1_8	chr|ECs4736|ECs4736|mRNA	4786839	4786870	chr|ECs4736|ECs4736|mRNA	4786809	4786838	2	1	0	0	0	-20.8	AAGGCGCTGCGCGTTTCTGGTCAACCGCCAGGAAACCGGGCGTTTC	null	null
406965-1_8	chr|rrnG-1|rrnG-1|rRNA	3447874	3447856	chr|asECs5120|asECs5120|asmRNA	5221414	5221438	1	1	0	1	0	-19.5	AAGGCTGAGGCGTGATGACAAATCGTCAAGTTCCGCTTCAGTCAAC	0.281093570837626	0.00258064730959283
406955-1_8	chr|ECs4736|ECs4736|mRNA	4786839	4786904	chr|ECs4736|ECs4736|mRNA	4786625	4786648	2	1	0	0	0	-12.9	AAGGCGCTGCGCGTTTCTGGTCAAACCTGGGGCTTGTTCTTCGAACGCCTGAATGTATCGGTACAGGCGTACGCTGCACTTCAACGGCGA	0.000156652133208292	0.0315754488975336
406996-1_8	chr|ECs4422|ECs4422|mRNA	4446918	4446891	chr|ECs4423|ECs4423|mRNA	4446961	4446919	4	1	0	0	0	-21.1	AAGGGGTCATCATGTCACAGCTGTATGGCGTGGTGAACCCGCGTATTCGTCATAAGAAGT	null	null
407028-1_8	chr|tRNA58-GlyGCC|tRNA58-GlyGCC|tRNA	5246233	5246250	chr|tRNA28-ProGGG|tRNA28-ProGGG|tRNA	3021198	3021216	1	1	0	1	1	-11.1	AAGGTCGGGGTCGCGAGTAAATCCTCTCGTGCCGACC	2.16276929027771e-37	0.000153938260163659
407050-1_8	chr|rybB|rybB|sRNA	1013293	1013262	chr|rybB|rybB|sRNA	1013339	1013284	13	2	0	1	1	-22.6	AAGGTTGATGGGTTTTTTGTTTTTGATGTCCCCATTTTGTGGAGCCCATCAACCCCGCCATTTCGGTTC	null	null
407101-1_8	plasmid_pO157|none|none|unknown	30821	30786	chr|ECs3271|ECs3271|mRNA	3239627	3239603	1	1	0	0	1	-21	AAGTCTGGCTCACCTCAGCAGCCCCCATCAGTACGCTTGGTGGGGACGGCGCTGGGATTGT	0.00330408714931154	0.0422200330920749
407099-1_8	chr|tRNA98-LeuTAG|tRNA98-LeuTAG|tRNA	777144	777125	chr|rrnD-2|rrnD-2|rRNA	4160614	4160593	1	1	0	1	1	-11	AAGTCTCGCCTCCCGCACCAGTGTGTTGTTGGGTAGGGGAGC	0.0254067025527508	0.000595093788153742
407164-1_8	chr|asECs2792|asECs2792|asmRNA	2739710	2739661	chr|tRNA71-ArgACG|tRNA71-ArgACG|tRNA	3542423	3542401	1	1	0	0	1	-16.6	AAGTTACCTCCTGACCATCAATGAGAATTAAAACACGGGAGGATGCTTCGAATCCTCCCGGATGCACCA	0.361051752255516	0.00185232515726027
407172-1_8	chr|rrnH-1|rrnH-1|rRNA	231040	231076	chr|tRNA28-ProGGG|tRNA28-ProGGG|tRNA	3021141	3021197	3	1	1	1	1	-27.3	AAGTTCCGACCTGCACGAATTAGCGCACCGTCATGGGGTGTCGGGGGTCGGAGGT	2.14261720111663e-11	0.000740552674851278
407259-1_8	chr|ECs3397-1|ECs3397-1|5UTR	3382847	3382827	chr|tRNA61-LeuCAG|tRNA61-LeuCAG|tRNA	5464490	5464460	1	1	0	1	1	-15.9	AATACCCCCACTTTTACAATAGGTGTTAGTGTCCTTACGGACGTGGGGGTT	3.70869425348133e-11	0.000271192745573582
407321-1_8	chr|ECs3104|ECs3104|mRNA	3044840	3044727	chr|ECs3104|ECs3104|mRNA	3044725	3044629	202	2	1	1	1	-40.9	AATATGTTGATGTTGGCGCGACCTTGACGCTGGCATCAACACTGATAAC	null	null
407348-1_8	chr|none|none|unknown	1610001	1610028	chr|none|none|unknown	1609646	1609681	1	1	0	0	0	-22.2	AATCAATGGGTTGCCTTGCTGTGGTAATGACCACGCAGACCATCAAGGCAACCACAACGA	0.00178835198145908	0.0608580619450185
407352-1_8	chr|asECs2289|asECs2289|asmRNA	2255715	2255690	chr|ECs2542|ECs2542|mRNA	2517821	2517781	2	1	0	0	0	-18.1	AATCACCAGTTTGTTAGTTTCGGCATTTTTTATTTGCTTGAGGACGATACACTGGTGCTCGGACCAT	0	Inf
407325-1_8	chr|rrnG-1|rrnG-1|rRNA	3447990	3447951	chr|ECs3424|ECs3424|mRNA	3416333	3416356	2	1	0	1	0	-17.2	AATATTCCTGTACTTGGTGTTACTGCGAAGGGGGGATCATACTCCCCTGACGTATAAC	0.159130904076911	0.00360848616823804
407480-1_8	chr|rrnD-2|rrnD-2|rRNA	4160462	4160444	chr|ECs2521|ECs2521|mRNA	2497438	2497455	1	1	0	1	0	-14.7	AATCGGGGCAGGGTGAGTCAGACCCGCCCGATTAAA	0.11796388518061	0.005008773035948
407572-1_8	chr|ECs4251|ECs4251|mRNA	4253284	4253326	chr|ECs4251|ECs4251|mRNA	4253255	4253283	6	1	0	1	1	-17.8	AATGAGATGGACGATCCGGCGCTGCACATTGCCGATGCGCGTTTGATGCCGCCCTCGCCCGTCTGCGT	null	null
407604-1_8	chr|ECs0014|ECs0014|mRNA	12944	12984	chr|ECs0014|ECs0014|mRNA	12389	12452	6	2	1	1	1	-28	AATGCAGCGCCTGAAAGAAGCGGCAGACGCCTGATTGGCCGCCGCTTCCAGGACGAAGAAGTACAGCGTGATGTTCCATCATGCCGTTCT	5.52368365491773e-08	0.0061471352539069
407640-1_8	chr|asECs1398|asECs1398|asmRNA	1449836	1449809	chr|asECs1398|asECs1398|asmRNA	1449880	1449848	1	1	0	0	0	-19.4	AATGCGCCAGCCTGGCTGTATCACTGACTGATCGGCCAGGGTGAGTAACTGCTCCCGCGT	null	null
407678-1_8	chr|rrnG-1|rrnG-1|rRNA	3446677	3446643	chr|ECs3035|ECs3035|mRNA	2967657	2967695	2	1	0	1	0	-20.4	AATGGCACTGCCCGGTAGCTAAATGCGGAAGAGATGCCACCTCCGCAACTGAAAGCTCTCGGCTGTCAC	0.0446826253413201	0.00582158377179712
407896-1_8	chr|rrnG-1|rrnG-1|rRNA	3449049	3448967	chr|rrnA-1|rrnA-1|rRNA	4833866	4833957	37	2	1	1	1	-53	ACAAAAATGCACATACTGTGAGCTCGATGAAGCCCAGAGCCTGAATCAGTGTGTGTGTTAGTGGAAGCGTC	0	0.00584635924173059
408214-1_8	chr|tRNA30-ValTAC|tRNA30-ValTAC|tRNA	3249494	3249520	chr|rrnB|rrnB|rRNA	4976792	4976817	2	1	0	1	1	-16.4	ACAAGGAGGGGGTCGGCGGTTCGTAAGTCGACCGCCTGGGG	1.10750941027784e-113	0.000178176159404513
408407-1_8	chr|ECs4681|ECs4681|mRNA	4715718	4715664	plasmid_pO157|none|none|unknown	22680	22658	9	1	0	0	0	-1	ACACCAGCGAAAGGCCGGGTGGCAAAAAAAAAAAAAAAAA	1.2434343842265e-19	0.0837435789358624
408467-1_8	chr|ECs5142|ECs5142|mRNA	5247834	5247853	chr|ECs3596|ECs3596|mRNA	3588142	3588111	1	1	0	0	1	-18.8	ACACCGTCTGGCACGCCGACAAATCGGCGGAACCAGGCTTTTGCTTGA	0.0883663472788916	0.00602584605051823
408738-1_8	chr|asECs1015|asECs1015|asmRNA	1120763	1120701	chr|rrnE-1|rrnE-1|rRNA	5021413	5021434	2	1	1	0	1	-20.7	ACAGCTCCAGTGCTACTTCGCGACCAGAACGCAAAGTGGTACGCGAGCTGGGTT	0.000638396671843433	0.02137235212125
409047-1_8	chr|ryhB|ryhB|sRNA	4300233	4300211	chr|ECs3394|ECs3394|mRNA	3380331	3380309	2	1	0	1	0	-8.4	ACATTGCTCACATTGCTTCCAGTTTTCTGGACGGTACGCAGCTGGA	0.291879113885267	0.0024393690607284
409098-1_8	chr|ECs1324|ECs1324|mRNA	1392792	1392822	chr|rrnD-3|rrnD-3|rRNA	4162858	4162836	1	1	0	0	1	-13.1	ACCAATCCGACGCTACCCTATACCGTCAACAAAAAATTGACGGGGGCCCGCACAAGCAA	0.251953410799268	0.00285926767406895
409197-1_8	chr|ECs4480|ECs4480|mRNA	4522745	4522811	chr|ECs4480|ECs4480|mRNA	4523139	4523164	2	1	0	0	0	-18.2	ACCATCGTGAATGGCGAAAGGTATTGGTATCGGTTATGGTGCCTACGTGGACGCGAATGCACTTACGGTATTGGCGATATCGTCACCACC	7.48255658117573e-09	0.436435780471985
409283-1_8	chr|rrnG-2|rrnG-2|rRNA	3450166	3450144	chr|ECs3280|ECs3280|mRNA	3250351	3250322	1	1	0	1	0	-16.7	ACCCTTATCCTTTGTTGCCAGCGAATGGCTGGGCGGGAAGGGGATCCGTT	0.367879447610944	0.00127566379373812
409514-1_8	chr|ECs5122|ECs5122|mRNA	5224362	5224323	chr|ECs5122|ECs5122|mRNA	5224486	5224436	3	1	1	0	0	-29.3	ACCTGCGAGTATCCCCTTCCCCGCGCCAGGAAAAAATACGCTGGCGTTGGTGTGGTAT	null	null
409487-1_8	chr|rrnG-1|rrnG-1|rRNA	3448903	3448809	chr|rrnD-2|rrnD-2|rRNA	4161794	4161727	43	2	1	1	1	-32.6	ACCTGAAACCGTGTACGTACAAGCAGTGGGAGCCTCTTTATGGGGTGACTGCGTCTAAGCGTACACGGTGGATGCCCTGGCAGTCAGAGG	0	0.00746679116022192
409846-1_8	chr|ECs0542|ECs0542|mRNA	591770	591797	chr|ECs0542|ECs0542|mRNA	591740	591760	2	1	0	0	0	-22.9	ACGCCATTACCGCCGATGATGTGATCAAAAATCGATCTCTCGGCGGTGGCGG	null	null
410000-1_8	chr|rrnD-3|rrnD-3|rRNA	4163743	4163723	chr|ECs0945|ECs0945|mRNA	1030688	1030665	1	1	0	1	0	-18.1	ACGCTGGCGGCAGGCCTAACAACTGCGTGGCCTGCCAGAAATTCTG	0.192739305745049	0.00355155201218528
410099-1_8	chr|rrnH|rrnH|rRNA	227445	227474	chr|ECs4839-1|ECs4839-1|3UTR	4906291	4906327	1	1	0	1	1	-20.4	ACGGGAGGCAGCAGTGGGGAATATTGCACATTTCCTTGCCATAGACACCATCCCTGTCTTCCCCCAC	0.0101743119008794	0.000542934252087973
410266-1_8	chr|asECs3385|asECs3385|asmRNA	3366291	3366314	chr|rrnE|rrnE|rRNA	5017871	5017895	1	1	0	0	1	-21.1	ACGTTCTGATGCGGGCAACCAGGGATTGACGGGGGCCCGCACAAGCGGT	0.124951454616596	0.00482102696401895
410389-1_8	chr|ECs3754|ECs3754|mRNA	3760616	3760634	chr|ECs3754|ECs3754|mRNA	3760391	3760415	2	2	1	0	0	-18.6	ACTCAACGCAGGCGCAGCAAAAAGATGCGCCTGTCGTGCACGATGA	0.000118434209673723	0.0648203723552164
410632-1_8	chr|ECs5151|ECs5151|mRNA	5257492	5257509	chr|rrnE|rrnE|rRNA	5017877	5017901	1	1	0	0	1	-16.6	ACTCCGGTTCTGCGGGTAGGGGGCCCGCACAAGCGGTGGAGCA	0.329234370623989	0.00215602880258116
410728-1_8	chr|ECs1561|ECs1561|mRNA	1584683	1584725	chr|rrnG-1|rrnG-1|rRNA	3448398	3448376	1	1	0	1	1	-17.9	ACTCTTCTAAGTATGGGTATTATGAGAAAGTTGGCGGTGGTTTAACCCAGACCGCCAGCTAAGGTC	0.0251465230411367	0.0127702361059699
410840-1_8	chr|rrnD-2|rrnD-2|rRNA	4159443	4159421	chr|ECs3882|ECs3882|mRNA	3886025	3885989	1	1	0	1	0	-25.2	ACTGCGAGCGTGACGGCGCGAGCTTCCTCGCGACCGTTGCGCACATCATCACTTACGGC	0.0336320983709554	0.0107732603397143
410917-1_8	chr|asECs2286|asECs2286|asmRNA	2252438	2252408	chr|ryeB|ryeB|sRNA	2525005	2524985	1	1	0	0	1	-20.6	ACTGGCGACGAGAGAGTATCAGTTGCGCTCTTTAGCGCACGGCTCTCTCCC	0.31270070220658	0.0022946163078687
410949-1_8	chr|ECs1205|ECs1205|mRNA	1267713	1267771	chr|ECs1205|ECs1205|mRNA	1267796	1267851	16	2	1	0	0	-25	ACTGGGGACTGTGGCCGTTATACTGAAAAATGTCAGATAACTGGCGACAGGCCTGT	null	null
410967-1_8	chr|rrnG-1|rrnG-1|rRNA	3448278	3448260	chr|ECs4911|ECs4911|mRNA	4995617	4995655	1	1	0	1	0	-19.3	ACTGGTCGAGTCGGCCTGCAACGCCGACTTCGATGGTGACCAGATGGCTGTTCACGTAAAA	0.274079786193299	0.00264542858846168
410984-1_8	chr|ECs2430|ECs2430|mRNA	2407314	2407341	chr|rrnD-2|rrnD-2|rRNA	4159851	4159824	1	1	0	0	1	-21.6	ACTGGTTTCGGGGCTTACCCAAAGTGCATTCCTTGTCGGGTAAGTTCCGACCTGC	0.318461878647396	0.00224676558145057
411221-1_8	chr|ECs0986|ECs0986|mRNA	1081429	1081392	chr|rrnA|rrnA|rRNA	4832572	4832610	1	1	0	0	1	-23.3	AGAAACTGCACACCTACCGTGACGCTATCCCGACTCAGATTGACGGGGGCCCGCACAAGCGGTGGAGCATGTGGTTT	0.0123908000411442	0.000553054034585311
411335-1_8	chr|ECs1232|ECs1232|mRNA	1288095	1288114	chr|ECs3914|ECs3914|mRNA	3914316	3914298	1	1	0	0	0	-17.7	AGAAGGTCCGCCAGGTCCGGGTTAGTCATCCTGGCGGAT	0.000353595513198932	0.154303349962092
411333-1_8	chr|ECs3439|ECs3439|mRNA	3430374	3430295	chr|ECs3439|ECs3439|mRNA	3430299	3430233	32	1	1	1	1	-35.9	AGAAGGGAGATCAGAAAGCCTGTGGCGAGTCTGGTTTCCCGCTATGTGCCGTC	null	null
411374-1_8	chr|rrnE|rrnE|rRNA	5018312	5018329	chr|ECs0732|ECs0732|mRNA	816000	816020	1	1	0	1	0	-11.7	AGAATGCCACGGTGAATATCGACAGTTATCGCCGTGGTTAAA	0.359923364861484	0.00186562618614874
411385-1_8	chr|rrnD-3|rrnD-3|rRNA	4163103	4163081	chr|ECs2868|ECs2868|mRNA	2813761	2813784	1	1	0	1	0	-17.2	AGAATTCCAGGTGTAGCGGTGAATTATCGCTATCAGCCTGATGTTGA	0.0408928100859845	0.0096136071156716
411556-1_8	chr|ECs2737|ECs2737|mRNA	2690599	2690576	chr|asECs4305|asECs4305|asmRNA	4315014	4315033	1	1	0	1	0	-17.1	AGAGCAGCTGAACGATGGGCAAAAATCCCAGTTCAGCGGCCCAAAAA	0	Inf
411638-1_8	chr|ECs4755|ECs4755|mRNA	4805578	4805600	chr|ECs3802|ECs3802|mRNA	3813864	3813891	1	1	0	0	0	-17.1	AGAGTTTACTGGTGTGGATGACAGAACGTCATCGCACACCTTTCCTGAACT	0.00138268356638115	0.0707106781186548
411704-1_8	chr|rrnH|rrnH|rRNA	227331	227363	chr|cyaR|cyaR|sRNA	2842548	2842616	4	1	0	1	1	-23.8	AGATGGGATTAGCTAGTAGGTGGGGTACATAACCCATAAAATGCTAGCTGTACCAGGA	3.15306922584994e-56	0.000485502396284616
411854-1_8	chr|ECs1741|ECs1741|mRNA	1741122	1741053	chr|ECs1741|ECs1741|mRNA	1741639	1741572	19	2	1	1	1	-31.7	AGCAGAGAAACTGGTTGCTATGGGTGGTTGCACCACCCAGACATCAACCTGATCCTCGCGACTGGTGGTCCGGGC	0	0.0365445510941089
411958-1_8	chr|ECs5042-1|ECs5042-1|5UTR	5128264	5128237	chr|rrnC|rrnC|rRNA	4735589	4735622	1	1	0	0	1	-23.1	AGCCAGAGTGTACCACGCCTCCCGTGAAAACTCCTACGGGAGGCAGCAGTGGGGAATATTGCAAA	0.367879447610944	0.00146078047854994
412012-1_8	chr|ECs0637|ECs0637|mRNA	711915	711946	chr|rrnB-1|rrnB-1|rRNA	4978512	4978538	1	1	0	0	1	-20.2	AGCCCTGACTCATAGCCCGTGGGGAACGTATAGCCATGGGCAGGTTGAAGGTTGGGT	0.19574858775626	0.00351052276559279
412006-1_8	chr|ECs1121|ECs1121|mRNA	1204423	1204444	chr|rrnA-1|rrnA-1|rRNA	4836142	4836172	1	1	0	0	1	-21.6	AGCCCGTCGGATGTGGTGTGGCACAATCGATGTCGGCTCATCACATCCTGGGGCTGA	0.0351417970735142	0.0104990131391452
412240-1_8	chr|ECs2162|ECs2162|3UTR	2166752	2166730	chr|ECs2945|ECs2945|3UTR	2902797	2902774	1	1	0	1	1	-15.3	AGCGGAGCTGCGGGAGAGAACGAGAAGATAAAAAAATCCCGCAGAGT	0.0330774533368806	0.010881141587391
412276-1_8	chr|rrnG-2|rrnG-2|rRNA	3450837	3450813	chr|gadY|gadY|sRNA	4407062	4407095	4	1	1	1	1	-19	AGCGGGGAGGAAGGGAGTAAAGCTTCCCGGTCCCCTATGCCA	6.0637824838927e-19	0.000778044274765921
412345-1_8	chr|ECs1741|ECs1741|mRNA	1741808	1741750	plasmid_pO157|none|none|unknown	24439	24463	1	1	0	1	0	-18.9	AGCTATCTTCAAATCGCTGATCAGTCTGAAGACCCGTAACGCCATTATCTTCTCCCCGCTTGGGGATGGGATGGTGACAAAAA	0.151762093205941	0.00422471522682523
412448-1_8	chr|ECs1946|ECs1946|mRNA	1932204	1932241	chr|rrnC-1|rrnC-1|rRNA	4738908	4738925	1	1	0	0	1	-15.5	AGGAACAGCCAGCGCCGGCAGAGCTGCCGGAAGAAACCCCAGCTGGCTGCAACTGT	0.0372487071961556	0.0101471869808525
412594-1_8	chr|ECs4314|ECs4314|mRNA	4323939	4323963	chr|ECs1479|ECs1479|5UTR	1516908	1516929	1	1	0	0	1	-19.6	AGGCAATGCACGCGTGGTGAACAGCCTTGCCACGCGTGAGAACGTA	0.0117544276638384	0.0198262896429536
412530-1_8	chr|tRNA50-AlaTGC|tRNA50-AlaTGC|tRNA	4833423	4833450	chr|rrnB-1|rrnB-1|rRNA	4978324	4978347	1	1	0	1	1	-9.7	AGGAGGTCTGCGGTTCGATCCCGCATAGAAAAGAACCTGAAACCGTGTACGT	2.06588435427441e-155	7.71211089453508e-05
412755-1_8	chr|ECs3439|ECs3439|mRNA	3429818	3429792	chr|agvB2|agvB2|EcOnc	3486268	3486296	1	1	0	1	1	-18.8	AGGCGTTGACGATAGCGGGATACTGGAAATATCAGTATCTCATGCTATTGCCCGAA	1.47045218138608e-18	0.00021418283015659
412749-1_8	chr|rrnH|rrnH|rRNA	227946	227963	chr|ECs4789|ECs4789|mRNA	4848043	4848060	1	1	0	1	1	-16.3	AGGCGTGGCTTCCGGAGCAACTATTCCGGGCCACGA	0.0316160886036798	0.000610239675403007
412786-1_8	chr|ECs5381|ECs5381|mRNA	695700	695739	chr|ECs5381|ECs5381|mRNA	695663	695701	3	1	0	1	1	-22.4	AGGCTGGGACATTGTGTGTCAGCCGCAGTCACAAGAGTGCAATTCAGTCTGTGGCCGCAACAATGCGCCTTACCGG	null	null
412802-1_8	chr|none|none|unknown	1628308	1628347	chr|none|none|unknown	1628271	1628307	3	1	0	0	0	-29.4	AGGGAAACTCCTCTGCGGGAGTGTCCGGGAATTGTATTCCCGGATTAACTATGCCCGCAGCCCTGAC	null	null
412929-1_8	plasmid_pO157|none|none|unknown	82882	82903	chr|ssrA|ssrA|sRNA	3475733	3475752	1	1	0	0	1	-15.6	AGGGGGGTACGGAGGCGGATATAGAGCCCTCTCTCCCTAGC	0.108890098722523	0.00527552089932672
413088-1_8	chr|ECs4190|ECs4190|mRNA	4190411	4190387	chr|rrnG-1|rrnG-1|rRNA	3447352	3447322	1	1	0	0	1	-21	AGGTGTTCTGCTGCGTGGTATCAAAAATGCAGTGTACCCGCGGCAAGACGGAAA	0.367879447610944	0.00162071787055517
413113-1_8	chr|ECs0096|ECs0096|mRNA	107581	107615	chr|rrnA|rrnA|rRNA	4832761	4832785	1	1	0	0	1	-22.9	AGGTTGCAAAGGATGGGGACGTATTGACGTTATGCAACCCTTATCCTTTGTTGCCAGC	0.322273294231308	0.00106968085270418
412825-1_8	chr|rrnG-2|rrnG-2|rRNA	3450836	3450767	chr|rrnG-2|rrnG-2|rRNA	3450746	3450715	10	2	0	1	1	-15.3	AGGGAGTAAAGTTAATACCTTTGCTCATTGACGTTACCCGCAGAAGATGCACCGGCACGGAGGGTGCAAGCGTTAATCG	null	null
413206-1_8	chr|ECs4839|ECs4839|mRNA	4906257	4906300	chr|rrnE|rrnE|rRNA	5017972	5018005	3	1	1	1	1	-20.4	AGTAGCAACTCACGTTCCCAGTAGAAAACTTCGGGAACTGTGAGACAGGTGCTGA	0.00349580303577517	0.00125556427788239
413269-1_8	chr|none|none|unknown	4468257	4468279	chr|none|none|unknown	4468226	4468256	24	2	0	0	0	-21.4	AGTCAGGTGGGGCTTTTCTAACATAGAGGGGCCTCACTTGATT	null	null
413317-1_8	chr|rrnC-1|rrnC-1|rRNA	4738260	4738279	chr|ECs0698|ECs0698|mRNA	773190	773152	1	1	0	1	1	-20.2	AGTCGGCCTGCGCGGAAGATAATTAAGCCGCGCACGCCAAACCAGGCGCAGTACATCG	0.281768814756154	0.00257463593842593
413331-1_8	chr|tRNA42-TrpCCA|tRNA42-TrpCCA|tRNA	4740438	4740476	chr|rrnD-2|rrnD-2|rRNA	4161103	4161046	3	2	1	1	1	-22.3	AGTCTCTCCGCCCCTGCCATTTAGCCATGGGCAGGTTGAAGGTTGGGT	0	0.000863856499286644
413485-1_8	chr|ECs1204|ECs1204|mRNA	1266445	1266462	chr|ECs1356|ECs1356|mRNA	1416663	1416693	1	1	0	1	1	-12.5	AGTGGCTGGCTTTTTTATAATAAAACCAGCCCTGATGGCGCAGTAGAAA	0.111646145970488	0.000738752533831461
413523-1_8	chr|rrnB-1|rrnB-1|rRNA	4980006	4980095	chr|glmZ|glmZ|sRNA	4780123	4780236	26	1	1	1	1	-42.2	AGTGTCTGGTGGGTAGTTGACAGATGTCGCTTATGCCTCATCAGACACCATGGAC	0.0795996271651226	0.00827194221037506
413659-1_8	chr|ECs3422|ECs3422|mRNA	3410463	3410439	plasmid_pO157|none|none|unknown	22680	22658	4	1	0	0	0	-0.1	AGTTTCTGCTCATAGCCTAAAAAAAAAAAAAAAAAAA	3.47143454457111e-11	0.104972776216296
413492-1_8	chr|rrnG-2|rrnG-2|rRNA	3450921	3450871	chr|ECs2488|ECs2488|mRNA	2464951	2464979	1	1	0	1	0	-29.6	AGTGGGGAATATTGCACAATGGGCGCAAGCCTGATGCAGCCATGCCGCGTGCTGGCGCGGCGGCCGCGGCGCTTCCCAGA	0.115388619216234	0.000743686225656264
413899-1_8	chr|cyaR|cyaR|sRNA	2842548	2842617	chr|rrnA-1|rrnA-1|rRNA	4836206	4836228	4	1	1	1	1	-18.5	ATAACCCAAAAATGCTAGCTGTACCAAAGTGGTACGCGAGCTGGGTT	9.31905218332519e-50	0.000512978612841742
413862-1_8	chr|EcOnc12|EcOnc12|EcOnc	1779576	1779528	chr|rrnG-1|rrnG-1|rRNA	3447171	3447125	6	2	1	1	1	-30.6	ATAACAATAATCTTCTACCCAATCAGTACATTACTGCTGTGACGCGGACAGTGTCTGGTGGGTAGT	0	0.00164016818982947
414116-1_8	chr|ECs4672|ECs4672|3UTR	4707238	4707195	chr|ECs4672|ECs4672|mRNA	4707289	4707234	25	2	0	1	1	-15.7	ATAATCTCCCTCCCACAAGCAGTAACTATAAAAAAAATCCGGTCACATGGGATGAGGAGATAAC	null	null
414145-1_8	chr|ECs4672|ECs4672|mRNA	4708077	4708055	chr|ECs4209|ECs4209|mRNA	4207529	4207550	1	1	0	0	0	-19	ATAATGCGCAGGGCGAATACTACTCGCCTGCGCGTGCTGGCTGA	0.00659656731385101	0.0278423023194852
414179-1_8	chr|asECs4463|asECs4463|asmRNA	4495719	4495737	chr|ECs1564|ECs1564|mRNA	1586774	1586756	1	1	0	0	0	-5.2	ATACAAAAATAAGCACTCCATCGGAGAGCTGCCCACGT	0.00271033700076949	0.0476731294622796
414152-1_8	chr|asxR1|asxR1|EcOnc	1180125	1180040	chr|asxR1|asxR1|EcOnc	1180128	1180050	108	2	1	1	1	-36.8	ATAATGGCAGAAGAGAGACAACAGCCCGCAATACAAAAAAAGAGGAGCGGGCTGAAGTCC	null	null
414280-1_8	chr|asECs3088|asECs3088|asmRNA	3029501	3029522	chr|ECs4718|ECs4718|mRNA	4763412	4763441	1	1	0	0	0	-24.9	ATACCCACCAGGTGCCCCACATATGATTATGTGGGGCATTGTCGGGGGGCTG	0.000468139624322778	0.132453235706504
414288-1_8	chr|ECs2784|ECs2784|mRNA	2731229	2731194	plasmid_pO157|none|none|unknown	22680	22658	4	1	0	1	0	0.8	ATACCCATGCGCGGGCCAAAAAAAAAAAAAAAAAA	3.45938716388054e-09	0.0580258853185659
414323-1_8	chr|ECs2097|ECs2097|mRNA	2090372	2090255	chr|ECs2097|ECs2097|mRNA	2090528	2090392	112	3	1	0	0	-49.4	ATACCGGCGTCACTCTGGAGCATAACATCCAGGGTGACTCTACCGAA	null	null
414260-1_8	chr|rrnB-1|rrnB-1|rRNA	4979578	4979609	chr|ECs0890|ECs0890|mRNA	972975	972929	3	2	1	1	1	-23.2	ATACCAGCTGGCTGCAACTGTCGTGCAGTGCAGCTGGGCGGTGTAGCTCTGGGGACCACTCAAGAAAT	0	0.000402620585881814
414395-1_8	chr|ECs4130|ECs4130|mRNA	4142779	4142802	chr|tRNA58-GlyGCC|tRNA58-GlyGCC|tRNA	5246227	5246252	1	1	0	0	1	-20.2	ATACGGCCTTGGCTGGGTATTGCTCTTGCCAAGGTCGGGGTCGCGAGTTC	0.0996825199470586	0.0055872025304151
414796-1_8	chr|ECs1008|ECs1008|mRNA	1110699	1110722	chr|asECs3241|asECs3241|asmRNA	3203124	3203156	1	1	0	0	0	-15.3	ATATGATGTGTGGTCGTCGGCTGTATAACGACCACCACAGCGACCAGGAAAAAAA	0.110228222578329	0.00523438263561012
414545-1_8	chr|none|none|unknown	2858977	2858944	chr|rrnG-1|rrnG-1|rRNA	3448766	3448710	1	1	0	0	1	-19.4	ATAGAGATTCAACCAAACGACTCGGGGTGCCCTTAGGGGAGCCGAAGGGAAACCGAGTCTTAACCGGGCGTTAAGTTGCAGGGTATAGAC	0.354089695639531	0.00117393858635185
414981-1_8	chr|ECs3889|ECs3889|mRNA	3891549	3891507	chr|ECs3889|ECs3889|mRNA	3891623	3891550	12	2	1	1	1	-28	ATCAACGTGACGCCGTCTATCGACGTGATGTAAACCTCGACGATAACGGCGAAATGCATGAT	null	null
415061-1_8	chr|asECs0651|asECs0651|asmRNA	726790	726820	plasmid_pO157|none|none|unknown	22680	22658	2	1	0	0	0	-1.8	ATCACCGTTGCGTTTGGTAAAAAAAAAAAAAAAAAA	1.4474185515403e-05	0.0597081434026532
415154-1_8	chr|ECs1872|ECs1872|mRNA	1865457	1865433	chr|asECs0370|asECs0370|asmRNA	390826	390806	1	1	0	0	0	-15	ATCAGCGAAGAAGCCCAGCATGAAACTGCGCTGGGCCGGTAAACCA	0.00090287823456432	0.0912870929175277
415225-1_8	chr|asECs1397|asECs1397|asmRNA	1448314	1448276	plasmid_pO157|none|none|unknown	22678	22658	3	1	0	0	0	-0.9	ATCAGTTGATCGATCAGAGATATATTCCAGAGTTTTTCTAAAAAAAAAAAAAAAAAAAA	3.32413612268466e-11	0.261116483933547
415260-1_8	chr|ECs4191|ECs4191|mRNA	4193165	4193140	chr|rrnG-2|rrnG-2|rRNA	3450255	3450229	1	1	0	0	1	-17.6	ATCATCGACACCCCGGGGCACGTTGATGTGCCTTCGGGAACCGTGAGACAGGAAA	0.367879447610944	0.00134702401380242
415376-1_8	chr|ECs3686|ECs3686|mRNA	3689226	3689194	chr|ECs3686|ECs3686|mRNA	3689144	3689107	2	1	0	1	1	-26.7	ATCCAGGTGCGGGCGATGCTGCGTGCTAAACGAAGCACGCCGCCTGATTGAACGTGCCGGAAA	null	null
415392-1_8	chr|ECs0538|ECs0538|mRNA	577524	577558	chr|rrnC-1|rrnC-1|rRNA	4739363	4739388	1	1	0	0	1	-19.6	ATCCATCTCGAAAGTCTGTACGTTAGCCCTTGCGTCGGGTTGCGGACAGTGTCTGGTGGGT	0.267465062950986	0.000955527020405814
415580-1_8	chr|ECs4717|ECs4717|mRNA	4762009	4762045	chr|none|none|unknown	5245986	5246017	2	1	0	0	1	-15.4	ATCCTGCTCGAAACGACCCAAGGCAAAACCCATCCCAATTTTTAGGGGGGTTGCAGAGGGAAAGATTT	8.5966715026425e-05	0.0371134809512603
415626-1_8	chr|ECs3595|ECs3595|mRNA	3587717	3587691	chr|ECs4422|ECs4422|mRNA	4446769	4446744	1	1	0	1	0	-16	ATCGAAGAGGGCAACCTGGGGCTGATCATCTTTGCCAACTGGATTGCTCCCTAAAA	0.0444727148103566	0.00914740434635014
415641-1_8	chr|ECs5262|ECs5262|mRNA	5377533	5377564	plasmid_pO157|none|none|unknown	22678	22660	3	1	0	0	0	998.999	ATCGACCGTGGCCTGGCAAACTATACAGGTAAAAAAAAAAAAAAAAAA	2.65867728619433e-09	0.123091490979333
415653-1_8	chr|rrnC-1|rrnC-1|rRNA	4739626	4739645	chr|ECs4713|ECs4713|mRNA	4757862	4757835	1	1	0	1	0	-18.3	ATCGACGGCGGTGTTTGGCAATCTGCCAAAACCGCTGCGCCTCATGCGAAA	0.178387816207779	0.00376088707222301
415670-1_8	chr|ECs1437|ECs1437|mRNA	1478793	1478744	chr|rrnB-1|rrnB-1|rRNA	4978997	4979022	2	1	0	0	1	-22	ATCGATACCCTACCCGGCCACGATAATGTGTTGTTGGGTAGGGGAGCGTT	0.00733422066761497	0.0102355700213326
415809-1_8	chr|rrnC-1|rrnC-1|rRNA	4738746	4738765	chr|tRNA24-ValGAC|tRNA24-ValGAC|tRNA	2346261	2346283	1	1	0	1	1	-16.9	ATCGTACCCCAAACCGACACGACATGGTGGGGGTCGGTGGTTC	6.81613090800845e-13	0.000253633976469765
415965-1_8	chr|ECs4672|ECs4672|mRNA	4707558	4707539	chr|rrnD-3|rrnD-3|rRNA	4163205	4163169	1	1	0	1	1	-14.5	ATCTGACTTACCTTGGCGATAACGCGCACGCAGGCGGTTTGTTAAGTCAGATGTGA	0.215351662378057	0.0032596297244862
416095-1_8	chr|ECs0537|ECs0537|mRNA	576880	576841	chr|rrnD-3|rrnD-3|rRNA	4163745	4163711	2	1	0	0	1	-23.4	ATCTGTAAGCCACCCAAAGGCTAAACCGCTGGCGGAGTCAGAACGCTGGCGGCAGGCCTAACACATGCAAGTCGA	0.308216873297196	0.00221324536084104
416334-1_8	chr|none|none|unknown	1941926	1941906	chr|rrnG|rrnG|rRNA	3446392	3446352	1	1	0	0	1	-16.1	ATGACACTCGGGGACTACAGCAGAATTTGCCTGGCGGCCTTAGCGCGGTGGTCCCACCTGA	0.0686385877303463	0.00705135159158148
416552-1_8	chr|ECs4044|ECs4044|mRNA	4050970	4050952	chr|rrnD-2|rrnD-2|rRNA	4160805	4160783	1	1	0	1	1	-16.2	ATGATCTGCTGGCGTTTTAACCCAGACCGCCAGCTAAGGTC	0.367879447610944	0.00129898505133941
416608-1_8	chr|ECs1001|ECs1001|mRNA	1100578	1100635	chr|ECs1001|ECs1001|mRNA	1100690	1100718	3	1	1	1	1	-20.4	ATGATTGTTCATGTTCTTGAACGCGCGCGCGAATCATGACGCGCGCCGATCACCAGA	null	null
416652-1_8	chr|rrnG-1|rrnG-1|rRNA	3448234	3448212	chr|ECs2384|ECs2384|mRNA	2357309	2357330	1	1	0	1	1	-17.5	ATGCACCGAAGCTGCGGCAGCGAGATGACGCAGCTCGTGCTAAC	1.901054789203e-07	0.000326891745959489
416693-1_8	chr|ECs2492|ECs2492|mRNA	2468544	2468576	chr|rrnG-2|rrnG-2|rRNA	3450228	3450209	1	1	0	0	1	-9.4	ATGCAGCTGCCAAGGACGAAGAGTTCACACTGCTGCATGGCTGTCGTCAG	0.0928080668025922	0.000713226667562936
416905-1_8	chr|ECs0535|ECs0535|mRNA	573266	573240	chr|rrnH-1|rrnH-1|rRNA	231566	231584	1	1	0	1	1	-16.3	ATGCGCCGCCGCAAAATAATGAAATAAATCGACGGCGGTGTTTGGC	0.106813381133543	0.00534255422861976
416994-1_8	plasmid_pO157|none|none|unknown	21586	21695	plasmid_pO157|none|none|unknown	21714	21820	24	2	1	0	0	-59	ATGCTGATGGCTGCGTCGGGCAGAACTTGTCCGCTCAGTCCGGCAGGG	null	null
417044-1_8	chr|ECs3525|ECs3525|mRNA	3518227	3518250	plasmid_pO157|none|none|unknown	22684	22658	2	1	0	0	0	-3.4	ATGCTTGATGAGTGGGACCTGCGTAAAACAAAAAAAAAAAAAAAAA	1.96783434119326e-05	0.055048188256318
417064-1_8	chr|ECs4397|ECs4397|mRNA	4409284	4409243	chr|ECs2098|ECs2098|mRNA	2092199	2092140	5	1	1	1	1	-23	ATGGAAGCTGCAGGCAAACCAACGGATAAAATTCCGGCGGTTTGCTTCAAACTGAAAGA	0.0138630697499651	0.00203746173136513
417217-1_8	chr|ECs5239|ECs5239|mRNA	5343116	5343143	chr|asECs1220|asECs1220|asmRNA	1277623	1277604	1	1	0	0	0	-17.4	ATGGCGGCTCTGCTTGGGGCGTTGCATGCCCGAACCAGTGAGCCAAA	0.00304054432445392	0.0444554224474387
417711-1_8	chr|asECs3186|asECs3186|asmRNA	3147304	3147269	chr|ECs4156|ECs4156|mRNA	4173085	4173105	3	1	0	0	0	-19	ATTAACCCACGGCCAGCAGGCAATATCCGCAATGCTTGGATTTGGCGGTGGGTGTCAAAAAAAAAAAAAAA	8.19522346566528e-10	0.150755672288882
417702-1_8	chr|ECs1741|ECs1741|mRNA	1740979	1740962	chr|rrnE-1|rrnE-1|rRNA	5019613	5019637	1	1	0	1	1	-16	ATTAACACCCCGGCTTCTAGACTTGTGGCTGGGGGTGAAAGGCC	0.232950414886332	0.000900977685811533
418092-1_8	chr|ECs2097|ECs2097|mRNA	2090531	2090401	plasmid_pO157|none|none|unknown	22695	22648	35	5	0	0	0	-6.6	ATTATGGCGTTCATTGTTTCCTTCCTGCCGCCGGAACAAAAAAAAAAAAAAAAA	0	0.0894176856522011
418294-1_8	chr|none|none|unknown	2115062	2115089	chr|none|none|unknown	3132990	3132968	1	1	0	1	1	-18	ATTCCCGCAAGCTGCCTGAAGTGTTGATACTTCAGGCATTATAACGGAAC	0.000267881556097902	0.179605302026775
418356-1_8	chr|asECs1584|asECs1584|asmRNA	1600175	1600155	chr|ECs4676|ECs4676|mRNA	4712413	4712377	1	1	0	0	0	-16.3	ATTCCTGCACGACCCAGCCAGACCTGCTGGAGCGTGCTGCGCGTGTTAACGCCGAACACGA	0.000980607711645296	0.086386842558136
418428-1_8	chr|ECs4733|ECs4733|mRNA	4781878	4781861	chr|ECs0362|ECs0362|mRNA	381334	381351	1	1	0	0	0	-19.3	ATTCGCTCTCGCCTGCTGCGCGGCGAGGGTGTGAA	0	Inf
418604-1_8	chr|rrnE|rrnE|rRNA	5016980	5017007	chr|asECs4833|asECs4833|asmRNA	4899178	4899150	1	1	0	1	0	-24	ATTGAACGCTGGCGGCAGGCCTAACACACTTTTCAGGCTAGCCGCCAACCGGGTAA	0.116270825395779	0.00505657079527416
418659-1_8	chr|rrnH|rrnH|rRNA	228020	228059	chr|ECs3386|ECs3386|mRNA	3372230	3372204	2	1	0	1	1	-11.2	ATTGACGGGGGCCCGCACAAGCGGTGGAGCATGTGGTTTACTGGAAAATGATAAAAACGCCGCATTAAACCGCTTCAGCAGGCGGGCGTG	0.304735378310981	0.00227915677088918
418855-1_8	chr|ryhB|ryhB|sRNA	4300231	4300211	chr|ECs2778|ECs2778|5UTR	2723054	2723076	1	1	0	1	1	-18.2	ATTGCTCACATTGCTTCCAGTCGACGCAATGTGAGTTACCTTT	0.365246936453652	0.0017977065108691
418842-1_8	chr|ECs1530|ECs1530|mRNA	1557726	1557757	plasmid_pO157|none|none|unknown	22685	22654	3	1	0	0	0	-2.9	ATTGCGGGAGACGGGGTACAAAAAAAAAAAAAAAAAA	2.65867728619433e-09	0.123091490979333
418911-1_8	chr|ECs1473|ECs1473|mRNA	1511544	1511565	chr|rrnH|rrnH|rRNA	228145	228164	1	1	0	0	1	-21	ATTGGCCATGCTGCGCGTACTAACAGGTGCTGCATGGCTGTCAAA	0.346802546071863	0.00114408687994786
419042-1_8	chr|ECs0060|ECs0060|5UTR	62262	62318	chr|ECs0060|ECs0060|5UTR	62220	62261	9	1	1	0	0	-18.4	ATTGTGGGAGATAGCCCTGAATATAGGCGATGTCCCACAATTGA	null	null
418966-1_8	chr|ECs1475|ECs1475|mRNA	1513918	1513953	chr|rrnB-1|rrnB-1|rRNA	4980038	4980070	1	1	0	0	1	-18.2	ATTGGTATGCGCCTGCAGACCGACCCAACCGTGATTACGCGGGTTGCGGACAGTGTCTGGTGGGTAGTTTGAG	0.0442955911389424	0.00916891141455478
419132-1_8	chr|asECs2666|asECs2666|asmRNA	2628905	2628882	chr|asECs1576|asECs1576|asmRNA	1596716	1596693	1	1	0	0	0	-21.2	ATTTAGTAGGGATGCTGCCTTTCTTTCAGAAAGGCGGCTCCATTTCGGA	0.00134195052757626	0.0725476250110012
419314-1_8	chr|ECs1251|ECs1251|5UTR	1308288	1308219	chr|ECs1251|ECs1251|5UTR	1308326	1308255	19	1	1	1	1	-34.3	ATTTGGCTCAGTTGACACCCGACCGCAAAAAGGTCGGGTGGAGAGGCGTAATACAACACCCGCAAGGGGAATATGCCCAGA	null	null
419568-1_8	chr|ssrA|ssrA|sRNA	3475906	3475964	chr|rrnH|rrnH|rRNA	228020	228085	11	2	1	1	1	-25.9	CAACTCCCGCCAGCTCCACCAAAGCGGTGGAGCATGTGGTTTAATTCGATGC	0	0.000684114087485445
419514-1_8	chr|ECs4025|ECs4025|mRNA	4034232	4034249	chr|ECs1666|ECs1666|mRNA	1664317	1664350	1	1	0	1	1	-8.4	CAACAGGGAGTACAGGCGTAGCCTATACGGAGCGACTAAAAGAAGCCGGATT	0.00133583471993505	0.0727392967453308
419835-1_8	chr|gadY|gadY|sRNA	4407045	4407092	chr|rrnD-3|rrnD-3|rRNA	4163343	4163296	5	1	1	1	1	-21.5	CAGACTATCCTCTTCCCGGTCCCCTATGCAGCGGGGAGGAAGGGAGTAAAGTT	4.79172093427035e-17	0.000991505786389249
420219-1_8	chr|none|none|unknown	1184841	1184864	chr|none|none|unknown	1184788	1184842	34	2	0	1	1	-15.4	CCAACAAACGGGGTTTTTAAAAACAAAACCCCGCTTGCTG	null	null
420284-1_8	chr|asECs3928|asECs3928|asmRNA	3929283	3929254	chr|asECs3928|asECs3928|asmRNA	3929319	3929301	1	1	0	0	0	-15	CCACCATAATTCCTGCGACCGCCGCCATGAAAACTTTGGCGAGCGGCATTAAAAAA	null	null
420257-1_8	chr|asECs2278|asECs2278|asmRNA	2248231	2248253	chr|rrnA-1|rrnA-1|rRNA	4835789	4835814	1	1	0	0	1	-16.4	CCAATCATGGGGTCGTAGCTCCGAGTCTGCATGGAGCCGACCTTGAAAT	0.0109591875397879	0.02065040513911
420597-1_8	chr|ECs0118|ECs0118|mRNA	128768	128799	chr|ECs0118|ECs0118|mRNA	128713	128763	1	1	0	0	0	-23.1	CCGCGACCGTTTCAATGTGCCGGTGTCTGATGAGTAAAAACATCGCGCACCAGGTTAAGAAAATGAACATGGACGGTGTGCGTC	null	null
420664-1_8	chr|ECs2370|ECs2370|mRNA	2341198	2341219	chr|ECs2097|ECs2097|mRNA	2090737	2090715	1	1	0	0	0	-20	CCGTGCCGGTATAGCCATTAACACAAAAATGGCGTACCGGTAACGAAA	0.0428743911952967	0.000633798325259881
420637-1_8	chr|rrnA-1|rrnA-1|rRNA	4835840	4835884	chr|ECs4163|ECs4163|mRNA	4177185	4177141	2	1	1	1	0	-35.5	CCGGGTTGCGGACAGTGTCTGGTGGGTAGCGTACCAAGACCAACGCACGTACCCGCAAAAAAA	0.0803775038944217	0.00475286030025119
420785-1_8	chr|ECs2561|ECs2561|mRNA	2535158	2535138	chr|rrnG-2|rrnG-2|rRNA	3450231	3450211	1	1	0	0	1	-19	CCTGGGCCGTGCGGTTATGAAGGTGCTGCATGGCTGTCGTC	0.177107497263448	0.00378007676355429
420787-1_8	chr|rrnH|rrnH|rRNA	227983	228004	chr|ECs4377|ECs4377|mRNA	4387342	4387364	1	1	0	1	0	-18.5	CCTGGGGAGTACGGCCGCAAGGATCAGGGCCGACTGCTCGCCAGAA	2.53664051027245e-09	0.000294627211688343
420855-1_8	chr|ECs4390-1|ECs4390-1|5UTR	4398924	4398899	chr|ECs1343|ECs1343|mRNA	1405800	1405769	1	1	0	0	0	-21.9	CGAAATTGATTCGTGACGGCTCTTTCCCCTCAAAGAGCTACGCGAGTCATATTCTGCG	0.0195685870741612	0.0147457985067936
420983-1_8	chr|rrnD-2|rrnD-2|rRNA	4161559	4161539	chr|none|none|unknown	4585474	4585451	1	1	0	1	0	-17.7	CGAGATTCCCCCAGTAGCGGCATTTACAGGGGGAATTGGTTTTGT	0	Inf
421002-1_8	chr|tRNA4-AspGTC|tRNA4-AspGTC|tRNA	240537	240561	chr|rrnE|rrnE|rRNA	5017387	5017410	1	1	0	1	1	-19.7	CGAGTCCCGTCCGTTCCGCCAACTTTCAGCGGGGAGGAAGGGAGT	4.63669774127964e-91	0.000100192514503951
421360-1_8	chr|ECs0879-1|ECs0879-1|3UTR	961896	961919	chr|ECs0879|ECs0879|mRNA	961873	961893	2	1	0	0	0	-18.3	CGGACGGGCAAACAAGGGTAACATCTAAAAAAAAGCCCGTCCA	null	null
421477-1_8	chr|ECs2271|ECs2271|mRNA	2244031	2243999	chr|rrnE-1|rrnE-1|rRNA	5020241	5020279	1	1	0	0	1	-17	CGGGATTAACACCAAAGGAGGGAATATGTCGGAATATTCCTGTACTTGGTGTTACTGCGAAGGGGGGACGG	0.323426341356494	0.00220528211048218
421531-1_8	chr|rrnH|rrnH|rRNA	227431	227467	chr|ECs5215|ECs5215|mRNA	5318089	5318042	1	1	0	1	0	-25.1	CGGTCCAGACTCCTACGGGAGGCAGCAGTGGGGAATAATTATTGCGCCACTGTTGCTGCAGTTGTCAGCGAGCAGATGCAGGGCCAAAAA	0.3349057515387	0.00210616415877636
421412-1_8	chr|rrnG-2|rrnG-2|rRNA	3450407	3450327	chr|rrnG-2|rrnG-2|rRNA	3450359	3450332	4	2	0	1	1	-18.5	CGGCCGCAAGGTTAAAACTCAAATGAATTGACGGGGGCCCGCAATTGACGGGGGCCCGCAC	null	null
421980-1_8	chr|ECs0118|ECs0118|mRNA	128986	129016	chr|ECs3040|ECs3040|mRNA	2972524	2972501	1	1	0	0	0	-25.6	CTACCACTATCGCTTTCGTTCGTGCCCTGAAGTAGGGCTGGCGGCAGTGGTGG	0.000619009696572896	0.112508790092602
422255-1_8	chr|ECs4160|ECs4160|mRNA	4175976	4175947	chr|rrnH-1|rrnH-1|rRNA	229955	229977	1	1	0	0	1	-18.3	CTAGCACTCAGCACGCCAAGGTGACCCTTGAGCCTCTAGACTGTTTCGGCAAGGGGGTCATC	0.282588719375243	0.000982455269476786
423498-1_8	chr|ECs2343|ECs2343|mRNA	2313290	2313317	chr|ECs0625|ECs0625|mRNA	696742	696769	1	1	0	0	1	-17.2	CTCCGCGATGAAAGGTGCTGCGCGTCGTAAACCCGACTGGCAGCACAACTGAAAAAA	0.0559611595611574	0.00797883627903911
424216-1_8	chr|ECs2961|ECs2961|mRNA	2915568	2915550	chr|asECs4561|asECs4561|asmRNA	4600511	4600534	1	1	0	0	0	-21.2	CTGAGCTGGCTGCGGATATAAGACCGTAGCCAGCCCCCGATG	0.000966933909913102	0.0877058019307029
424271-1_8	chr|ECs4910|ECs4910|mRNA	4991065	4991090	chr|ECs4910|ECs4910|mRNA	4991351	4991378	2	1	1	0	0	-18.7	CTGATCTGCGCAGCGAACAGTTCAACCGTTCTCTGCTGCGCGAAGA	0.000167283050598217	0.0310086836473021
424850-1_8	chr|rrnC|rrnC|rRNA	4736134	4736156	chr|ECs1242|ECs1242|mRNA	1302001	1302021	1	1	0	1	0	-7.4	CTGGGGAGTACGGCCGCAAGGTTCTTGAAGAGAACGGTGTGGTG	0.367879447610944	0.00148708132936351
425639-1_8	chr|tRNA54-GlyTCC|tRNA54-GlyTCC|tRNA	4984721	4984764	chr|ECs5155|ECs5155|mRNA	5260848	5260868	1	1	0	1	0	-18.2	CTTCCAAGCTGATGATGCGGGTTCGATTCCCGCTGCCCGCTCCATTTACCGAAGCGGGCGTCGGCGTGG	0.367879447610944	0.00174105092859469
425799-1_8	chr|asECs3629|asECs3629|asmRNA	3618149	3618167	chr|ECs4273|ECs4273|mRNA	4280834	4280807	1	1	0	0	0	-16.9	CTTCCAGCAACGCCCACGCATCAGGCGAAGCTGGAGAATAAAAAGA	0.0102339723759207	0.0215016476268765
426699-1_8	chr|ECs2384|ECs2384|mRNA	2357145	2357164	chr|rrnB|rrnB|rRNA	4977317	4977358	1	1	0	1	1	-12.7	CTTCCGATCTCCCACTCAGCAAACTGGTACTGGGCGCGGTGTACACACCGCCCGTCACACCATGGGAGTGAGTTGCAAAAG	2.69979707548364e-37	0.000154127634531014
427327-1_8	chr|rrnH|rrnH|rRNA	228549	228596	chr|ECs0491|ECs0491|mRNA	522775	522797	1	1	0	1	0	-12.2	CTTCCGATCTGACACTCAGCCTTCGGGAGGGCGCTTACCACTTTGTGATTCATGACTGGGGTGAAGTTGGTGCCGATGGTCATTGAACAG	0.222814853873624	0.000886257394386479
427955-1_8	chr|ECs2900|ECs2900|mRNA	2852001	2851980	chr|rrnH-1|rrnH-1|rRNA	231306	231326	1	1	0	0	1	-9.4	CTTCCGATCTGCAACTCAGCATGACTACGTAGACCGCGTGAGTTGCGGACAGTGTCTGGTGG	0.308180287963791	0.00233927248803468
428330-1_8	chr|ECs2000|ECs2000|mRNA	1975062	1975042	chr|ECs3185|ECs3185|mRNA	3146341	3146321	1	1	0	0	0	-12.5	CTTCCGATCTGGCACTCAGCCAGGCCTGGTTGCGCAGCGAT	0.00708728118421098	0.0266880256341812
428332-1_8	chr|ECs2000|ECs2000|mRNA	1975062	1975041	chr|ECs4938|ECs4938|5UTR	5036104	5036127	1	1	0	0	0	-3.8	CTTCCGATCTGGCACTCAGCCATATAACGATAAGGAGAACCTGA	0.352463662709071	0.00194355475194564
429837-1_8	chr|ECs3271|ECs3271|mRNA	3240249	3240229	chr|ECs2098|ECs2098|mRNA	2092973	2092947	1	1	0	0	0	-21.4	CTTCCTGGCAGCAGGCGTGTTCTGTGGCATGCGCCTGCGCCGAAAAAA	0.352881399014858	0.00193927775004207
430752-1_8	chr|ECs2568|ECs2568|mRNA	2544532	2544550	chr|ECs2568|ECs2568|mRNA	2544935	2544962	1	1	0	0	0	-20.1	CTTTGGCCAACGCCGCGTCCCTCAAGGCGTGGATGTAAATGGCCAGGT	0.000703192339141705	0.104828483672192
430948-1_8	chr|ECs3747|ECs3747|mRNA	3750296	3750342	chr|ECs3747|ECs3747|mRNA	3750381	3750424	16	2	1	0	0	-31.3	GAAAAAGAGACGGTAAAAGCGCTGGTAGTGGTGCCAGCGCGGTTATCGAAAAGA	null	null
431086-1_8	chr|rrnE-1|rrnE-1|rRNA	5019015	5019048	chr|EcOnc36|EcOnc36|EcOnc	1301458	1301407	12	1	1	1	1	-19.5	GAACCGGGGGAACTGAAACATGTTCCCCTTTGGGCAATTGGGCCCTCTG	3.15325936835474e-33	0.00165349159047104
431088-1_8	chr|rrnH-1|rrnH-1|rRNA	229269	229286	chr|ECs4299|ECs4299|5UTR	4310071	4310032	1	1	0	1	0	-12.4	GAACCGGGGGAACTGAAATTTTTTTGTAATTCGAGCATGTCATGTTACCCCGCGAGC	0.0166341872060421	0.0162050930888041
431160-1_8	chr|ECs0237|ECs0237|mRNA	269169	269189	plasmid_pO157|none|none|unknown	22681	22660	4	1	0	0	0	-2	GAAGACGAGGGGCTTGTCACCAAAAAAAAAAAAAAAAAAA	4.47662784829343e-12	0.136557748399784
431229-1_8	chr|ECs1499|ECs1499|mRNA	1539864	1539824	chr|ECs1472|ECs1472|mRNA	1510753	1510774	1	1	0	0	1	-27.4	GAAGGCGCGCTGAAATTGATCAACTTCCTGCTGCGCCCGGAGCTGGGCGTTAAGCAGGAAGA	0.0761577526625601	0.00661468834844526
431291-1_8	chr|ECs2984|ECs2984|mRNA	2929839	2929819	chr|tRNA35-MetCAT|tRNA35-MetCAT|tRNA	3669934	3669961	1	1	0	1	1	-21	GAATGACGACCTTTGGAAAGAACCCGAAGGTCGTCGGTTCAAATCCGGA	0.0627680478372513	0.00744426040805922
431397-1_8	chr|ryhB|ryhB|sRNA	4300260	4300233	chr|rrnB-1|rrnB-1|rRNA	4979226	4979248	1	1	0	1	1	-16.5	GACCCTCGCGGAGAACCTGAAAGCACGAACTTGGTGTTACTGCGAAGGGGG	5.18707079431564e-65	0.000118010884930318
431541-1_8	chr|ECs1741|ECs1741|mRNA	1740931	1740881	chr|ECs1741|ECs1741|mRNA	1741015	1740938	14	1	1	1	1	-29.1	GACTCTGGGTTGTGGTTCCTGGGGTGGTAAAATTAACACCCCGGCTTCTCAGGGTGGT	null	null
431545-1_8	chr|rrnD-3|rrnD-3|rRNA	4163028	4163007	chr|asECs4071|asECs4071|asmRNA	4079906	4079948	1	1	0	1	0	-18.3	GACTGACGCTCAGGTGCGAAAGTGATACATCGCCAGCGCCTGACCGTAAGCCTGCTTCAGGTAC	0.0100429686435431	0.0217288640207816
431619-1_8	chr|rrnB-1|rrnB-1|rRNA	4978052	4978073	chr|ECs3533|ECs3533|mRNA	3522307	3522333	1	1	0	1	0	-15.3	GAGATTCCCCCAGTAGCGGCGACATCGAATTCTAATGGGGGATCATAT	0.367879447610944	0.0017041339945892
431671-1_8	chr|none|none|unknown	1624037	1624066	chr|rrnB|rrnB|rRNA	4976617	4976643	1	1	0	0	1	-15	GAGCTTGAACAACTCCGGTGACCTCTGCGCGTGAAATGCGTAGAGATCTGGAGGAAT	0.199234206041808	0.00346333976418402
431613-1_8	chr|rrnA|rrnA|rRNA	4831967	4832036	chr|ECs2097|ECs2097|mRNA	2090893	2090813	7	1	1	1	1	-38.7	GAGATACGGTCCAGACTCCTACGGGAGGCAGCAGTGGGGAAGTGATCTCCGCACTGCTGTTGCTGGGTGTTCTGGCGGAAATCGCCTCCT	0.175972700276132	0.00353948009786072
431738-1_8	chr|rrnE-1|rrnE-1|rRNA	5019960	5019977	chr|ECs2489|ECs2489|mRNA	2465788	2465835	1	1	0	1	0	-21	GAGTCGGCCTGCGCGGAATGGCGTAGCGCTGACTTTTGAATTGACACAAAGCGAAGAGACGAAA	0.140451979770497	0.00445718488950418
431902-1_8	chr|rrnC-1|rrnC-1|rRNA	4737909	4737928	chr|ECs1411|ECs1411|mRNA	1458184	1458230	1	1	0	1	0	-20.5	GATGACTTGTGGCTGGGGGTATGCGTATCTGGCCGCGAGTGGTTGATGGGGTAGGGATCCTGCGCGG	0.223645076832386	0.00316126621678406
432146-1_8	chr|EcOnc7|EcOnc7|EcOnc	3306908	3306885	chr|ECs1739|ECs1739|mRNA	1737705	1737685	1	1	0	1	1	-17.5	GCAAGAACCCGCTGAGCAGGTTCTAAACGTGCTCAGCGTCCGGAAA	0.170858664598585	0.0038825364323034
431808-1_8	chr|rrnA|rrnA|rRNA	4832444	4832512	plasmid_pO157|none|none|unknown	12877	12897	1	1	0	1	0	-19.8	GATACCCTGGTAGTCCACGCCGTAAACGATGTCGACTTGGAGGTTGTGCCCTTGAGGCGTGGCTTCCGGCTTGATGGGGGCGTGGACACA	0.328649213061445	0.00216110791230691
432199-1_8	chr|ECs3950|ECs3950|mRNA	3952749	3952786	chr|ECs3950|ECs3950|mRNA	3952706	3952747	7	1	0	0	0	-22.7	GCACCGGATGCCGATGATCTGATGATCAACGACATGGGCATTCAGGTGATGGA	null	null
432192-1_8	chr|rrnC-1|rrnC-1|rRNA	4737497	4737556	plasmid_pO157|none|none|unknown	64539	64561	1	1	0	1	0	-13.3	GCACATGCTGTGAGCTCGATGAGTAGGGCGGGACACGTGGTATCCTGTCTGAATATGGGGTGCGAAACCTGTCACTCTGAATG	0	Inf
432541-1_8	chr|tRNA47-LeuCAG|tRNA47-LeuCAG|tRNA	4776238	4776256	chr|ECs3055|ECs3055|mRNA	2990622	2990657	1	1	0	1	0	-14.4	GCGAAGGTGGCGGAATTGGAAACTTTGCGTCACCTTAAGTCATAAAAATTATCGT	0.0168498970385521	0.0160872363021947
432542-1_8	chr|tRNA45-LeuCAG|tRNA45-LeuCAG|tRNA	4776012	4776036	chr|asECs1339|asECs1339|asmRNA	1403350	1403321	1	1	0	1	0	-18	GCGAAGGTGGCGGAATTGGTAGACGAACTCCGCCAGACCGTCATCACTGTAACAACA	0.00628597949666039	0.0286534127530626
432579-1_8	chr|rrnA|rrnA|rRNA	4832185	4832255	chr|ssrS|ssrS|sRNA	3793249	3793294	4	1	1	1	1	-22	GCGCACGCAGGCGGTTTGTTTCAAGGGCTACAGCCTGCGGCGGCAA	7.11218406957534e-84	0.000404226553615747
432607-1_8	chr|ECs4165|ECs4165|mRNA	4178503	4178443	chr|rrnG-2|rrnG-2|rRNA	3450108	3450075	2	1	1	0	1	-24.1	GCGCGTCAAGGCGACCTGCACTTCCTCGTTGCTGTTGGAGGAAGGTGGGGATG	0.285147905168025	0.0017692410130612
432711-1_8	chr|none|none|unknown	3441721	3441748	chr|none|none|unknown	3441693	3441720	2	1	0	0	0	-22	GCGTTCGCCGGATATTCCACAAATTGGTTATCCGGTGGCGCTGAAA	null	null
432685-1_8	chr|rrnA|rrnA|rRNA	4832735	4832835	chr|ECs2098|ECs2098|mRNA	2092659	2092581	13	1	1	1	0	-49.1	GCGGTCCGGCCGGGAACTCAAAGGAGACTGCCAGTACCGGTAACTATGAGTTCCCGCAACCGCTGCACGATGCGCTGGAT	2.59432002530786e-14	0.00236984180069111
433115-1_8	chr|ECs3537|ECs3537|mRNA	3525383	3525417	chr|ECs3537|ECs3537|mRNA	3525346	3525382	4	1	0	0	0	-36.2	GGCCGCGCCGGAGATGTGATTGCCCGGAAATGCAGTTATTGCTTCGGGTAATCGCAACTTTGGTGAGGCGT	null	null
433212-1_8	chr|ECs4393|ECs4393|5UTR	4401266	4401293	chr|ECs4393|ECs4393|mRNA	4402227	4402251	1	1	0	0	0	-16.2	GGCTGACAACCCCACTATGCCGCTGGTCGTATGTCACGGCATTAGTGGATGAA	0.00916190267779394	0.0229536574402444
433340-1_8	chr|ECs1487|ECs1487|mRNA	1525254	1525285	chr|agvB1|agvB1|EcOnc	1941843	1941800	3	1	1	0	1	-20.2	GGGGCATAAGCTGGGACGCAGATAACAACACAACAATATCAGTATCTCATGCTATTGCCCGAAC	0.0111832047765035	0.00136236747576334
433370-1_8	chr|tRNA77-AlaGGC|tRNA77-AlaGGC|tRNA	3245014	3244989	chr|asECs0179|asECs0179|asmRNA	203182	203162	1	1	0	1	0	-18.9	GGGGCTACAGCTCAGCTGGGAGAGCGATAACCCCAGCGGGTACGCCCAGAA	0.21878737556182	0.000880518483593127
433372-1_8	chr|tRNA50-AlaTGC|tRNA50-AlaTGC|tRNA	4833383	4833418	chr|ECs3644|ECs3644|mRNA	3634734	3634709	1	1	0	1	0	-18.8	GGGGCTACAGCTCAGCTGGGAGAGCGCCTGCTTTGCTATCGGGGCAAAAATTGGCGGGCGCAAAAAAAA	0.00432336067155586	0.000504505872458002
433373-1_8	chr|tRNA50-AlaTGC|tRNA50-AlaTGC|tRNA	4833383	4833418	chr|tRNA70-SerGCT|tRNA70-SerGCT|tRNA	3542574	3542524	7	1	1	1	1	-31.4	GGGGCTACAGCTCAGCTGGGAGAGCGCCTGTGAAGGCGCTCCCCTGCTAAGGGAGT	0	0.000101628710334046
433181-1_8	chr|rrnD-2|rrnD-2|rRNA	4160650	4160585	chr|ECs4911|ECs4911|mRNA	4994558	4994582	1	1	0	1	0	-16.8	GGCTAAACCATGCACCGAAGCTGCGGCAGCGACACTGTGTGTTGTTGGGTAGGGGAGCGTTCTGTATCGAACTGGCTTCCCCGACTGCGC	0.367879447610944	0.00148688569937787
433377-1_8	chr|tRNA77-AlaGGC|tRNA77-AlaGGC|tRNA	3245014	3244970	chr|ECs1244|ECs1244|mRNA	1304819	1304787	2	1	0	1	1	-29.9	GGGGCTACAGCTCAGCTGGGAGAGCGCTTGCATGGCATGCAAGAGAAAGTAACCGTCCCAGCTTGCTAAGCCCGTCTT	2.30218945418573e-48	0.000267520719533872
433429-1_8	chr|ECs2409|ECs2409|mRNA	2386153	2386118	chr|ECs4182|ECs4182|mRNA	4185867	4185843	1	1	0	0	1	-18.1	GGGGTCTTGGTGAGATGGTCGTGCAGGGTGCGGTTATGTCACCCTGCGTCTGCGTTCT	0.00386100166423551	0.0384047686321284
433375-1_8	chr|tRNA77-AlaGGC|tRNA77-AlaGGC|tRNA	3245014	3244978	chr|rrnC-1|rrnC-1|rRNA	4737491	4737548	2	1	0	1	1	-25.6	GGGGCTACAGCTCAGCTGGGAGAGCGCTTGCATGGCAAAATGCACATGCTGTGAGCTCGATGAGTAGGGCGGGACACGTGGTATCCTGTC	0	3.68997471003992e-05
433555-1_8	chr|rrnH-1|rrnH-1|rRNA	229770	229794	chr|ECs3104|ECs3104|mRNA	3044889	3044848	1	1	0	1	1	-16.3	GGTGATCTAGCCATGGGCAGGTTGAGTTCGACTTCGGTCTGCGTCCGTCCCTGGCTTACCTGCAGT	0.340506178760208	0.00112190422198658
433701-1_8	chr|ECs1686|ECs1686|mRNA	1683612	1683576	chr|ssrS|ssrS|sRNA	3793163	3793202	3	1	1	0	1	-28.2	GTAACCGACCGTTGGATGCCACAACAAATGTGGCGCTCCGCGGTTGGTGAGCATGCTC	3.8437119359136e-05	0.00102284308879092
433840-1_8	chr|rrnB-1|rrnB-1|rRNA	4978967	4979038	chr|ECs4397|ECs4397|mRNA	4408725	4408658	9	2	1	1	1	-42	GTAGGGGAGCGTTCTGTAAGCCTGTGAAGTACAGAACGCCTCTTACCAGGTTGCCGCTT	0	0.00318037655338299
433828-1_8	chr|tRNA35-MetCAT|tRNA35-MetCAT|tRNA	3669916	3669935	chr|rrnH-1|rrnH-1|rRNA	229443	229492	1	1	0	1	1	-24.9	GTAGCTCGTCGGGCTCATAAAAAATACTGTGAGCTCGATGAGTAGGGCGGGACACGTGGTATCCTGTCTGAAT	7.6177189942948e-46	0.000139640924964561
434004-1_8	chr|ECs1229|ECs1229|mRNA	1286749	1286774	chr|ECs1047|ECs1047|mRNA	1156210	1156185	1	1	0	0	0	-17	GTCTGCGCGGTTGCGGAAAGCATGATCTAAATGCCGTGCCGCACGATCCTGA	0.00335225917987101	0.0418853908291695
434257-1_8	chr|ECs0666|ECs0666|mRNA	740867	740849	chr|rrnC|rrnC|rRNA	4735576	4735595	1	1	0	0	1	-13	GTGGGTCTGGGTGAAACCAGACACGGTCCAGACTCCTA	0.275075435087221	0.00263605527950237
434492-1_8	chr|ECs4397|ECs4397|mRNA	4409153	4409032	chr|ECs4397|ECs4397|mRNA	4409442	4409307	23	4	1	1	1	-85.7	GTTCCCGCAACCGCTGCATGGTTGCCGATCTGTGGCATGCGCCTGCGCCGA	0	0.00652430457142642
434620-1_8	chr|asECs2326|asECs2326|asmRNA	2296221	2296258	chr|rrnH-1|rrnH-1|rRNA	230124	230148	1	1	0	0	1	-23.1	GTTGATGTCTGGGCTTATCTCGCCTTTTTGCTGGGCATGGGAAGGCCCAGACAGCCAGGATG	0.0480489202145873	0.0087343739892351
435059-1_8	chr|ryeB|ryeB|sRNA	2525027	2524994	chr|ECs1737|ECs1737|mRNA	1736066	1736085	1	1	0	1	0	-16.8	TAAGCCTGCATTATGCCAACTTTTAGCGCACGGTTTCCGCTATTAGTTGGCT	0.367879447610944	0.0016946864553663
435092-1_8	chr|rrnB|rrnB|rRNA	4976797	4976818	chr|ECs0890|ECs0890|mRNA	973025	972949	1	1	0	1	1	-15.8	TAAGTCGACCGCCTGGGGAGTATGCTGGATGGCTTCCGCACTGCACTGTCTGGATACCATGGCAGAACGTGCAGTGCAGCTGGGCGGTGT	1.99224782599987e-66	0.000116786313523316
435245-1_8	chr|ECs0234|ECs0234|mRNA	264468	264497	chr|ECs0234|ECs0234|mRNA	264296	264324	1	1	0	0	0	-19.1	TACCCGCCTGACTGATTCGACGATTGTCGAAAAAGTCCGGTCAGCCTGCGGGTCAGCGTGCT	1.08292254900786e-05	1
435243-1_8	chr|ECs1426|ECs1426|mRNA	1468745	1468766	chr|rrnA|rrnA|rRNA	4833129	4833148	1	1	0	1	1	-18.7	TACCCCGGTCAAAATAAATGAAATTCATGACTGGGGTGAAGTA	0.363784718472017	0.00181854255661694
435292-1_8	chr|rdlD|rdlD|sRNA	4442321	4442355	chr|rdlD|rdlD|sRNA	4442282	4442321	82	2	0	0	0	-31.1	TACCTGCAACGTGCGGGGGTTATTAGCCCCCGTGGTGTTGTCAGGTGC	null	null
435283-1_8	chr|ECs0978|ECs0978|mRNA	1071586	1071630	chr|rrnB-1|rrnB-1|rRNA	4978997	4979027	2	1	0	0	1	-19.9	TACCGTGAGATCTCTTCCTGCCCCAACGTTGTGTGTTGTTGGGTAGGGGAGCG	0.158172124470403	0.00361882048569701
435499-1_8	chr|ECs1352|ECs1352|mRNA	1413823	1413855	plasmid_pO157|none|none|unknown	22679	22662	1	1	0	0	0	1.7	TATAAATCGGTCATTCAGGCGCTCGGTAATGCAAAAAAAAAAAAAAAAA	0.013676750746867	0.0181488502160157
436134-1_8	chr|ECs3174|ECs3174|mRNA	3133776	3133797	chr|ECs3174|ECs3174|mRNA	3134169	3134210	2	1	0	0	0	-19.5	TCAGCGACATCCGTGGTCCGGTGCCTTTGCGATGAATCCTCTGACTGGTTCCCGGACCTCGATGAT	4.11603637138955e-06	0.0834783871129682
436215-1_8	chr|csrB|csrB|sRNA	3646897	3646708	chr|rrnE-1|rrnE-1|rRNA	5019252	5019329	43	3	1	0	1	-42.6	TCAGGATGATTCGGTGGGTCAGGAAGGCCTGGATCCTCCAAGGCTAAATACTCCTGACTGACCGATAGTGAA	0	0.00124215339390449
436369-1_8	plasmid_pO157|none|none|unknown	33686	33666	chr|ECs4485|ECs4485|mRNA	4529209	4529190	1	1	0	0	0	-15.7	TCCACCACTCCATAATTAATATCCGTGAAGTGGTGGAAG	0.0489506599653717	0.00863932900591756
436425-1_8	chr|rrnH|rrnH|rRNA	227384	227407	chr|none|none|unknown	3382962	3382982	1	1	0	1	0	-20.8	TCCCTAGCTGGTCTGAGAGGACGATTATCCTTCCAGACCATGGGCAAA	0.352752580933848	0.0019408659770152
436410-1_8	chr|ECs1846|ECs1846|mRNA	1831782	1831810	chr|rrnD-2|rrnD-2|rRNA	4161037	4161008	1	1	0	1	1	-17.4	TCCCCGGCAAAAGCCAAAACGATCAACAAATTAGCGGATGACTTGTGGCTGGGGGTG	0.00210332290142251	0.000477767926924008
436571-1_8	chr|tRNA30-ValTAC|tRNA30-ValTAC|tRNA	3249514	3249536	chr|ECs3271|ECs3271|mRNA	3239639	3239601	2	1	0	1	1	-23	TCGATCCCGTCATCACCCACCAATATCCGGTTATTGGTGGGGACGGCGCTGGGATTGTAG	0.221677784739363	0.00154234327183947
436959-1_8	chr|ECs4397|ECs4397|mRNA	4408892	4408831	chr|ECs2098|ECs2098|mRNA	2092354	2092285	33	2	1	0	0	-35.9	TCTGGCTCCGCTGGGCTGCGGCTCCCGCCCGGCGGGTCAGGTAATTGCACAGTACTATGA	0	0.0151733014842698
436992-1_8	chr|rrnC-1|rrnC-1|rRNA	4737788	4737817	chr|asECs3971|asECs3971|asmRNA	3980722	3980696	1	1	0	1	0	-20.2	TCTTAACTGGGCGTTAAGTTGCAGGGTATAAAGAGTCCTGCAATACGCCGATAATAA	0.0905326708365427	0.00593599879950372
437447-1_8	chr|ECs4790|ECs4790|mRNA	4851091	4851073	chr|EcOnc14|EcOnc14|EcOnc	1422436	1422454	1	1	0	0	1	-13.6	TGAGAACGGCGCGGAGGTATTCCCTCCGCCGGCA	0.0474227262079771	0.00880348546166431
437318-1_8	chr|ECs4903|ECs4903|mRNA	4985164	4985221	chr|rrnB|rrnB|rRNA	4975954	4975981	1	1	0	1	1	-15.2	TGAATACGACACCCCGACCCGTCACTACGCACACGTAGACTGCCCGGGGCACGCCGACATTGAACGCTGGCGGCAGGCCTAACACA	0.344449294518054	0.00113558670565887
437420-1_8	chr|rrnE|rrnE|rRNA	5017872	5017902	chr|ECs4701|ECs4701|mRNA	4743819	4743852	2	1	0	1	1	-21.3	TGACGGGGGCCCGCACAAGCGGTGGAGCATATTATCCCACCGTGCGGGGCTGCACTTGG	4.73039979883032e-07	0.000630860211104997
437444-1_8	chr|rrnH-1|rrnH-1|rRNA	229839	229875	chr|csrB|csrB|sRNA	3646840	3646731	27	2	1	1	0	-19.2	TGACTTGTGGCTGGGGGTGAAGGACACCTCCAGGATGGA	0	0.00125989587799669
437519-1_8	chr|ECs0874|ECs0874|mRNA	952741	952723	chr|ECs0874|ECs0874|mRNA	952623	952603	1	1	0	0	0	-17.3	TGATCGGGCTGCCATCCGTACGGCAGCCTACCACCTGGTG	null	null
437498-1_8	chr|rrnD-2|rrnD-2|rRNA	4159332	4159314	chr|ECs1041|ECs1041|mRNA	1149180	1149157	3	1	1	1	0	-19.3	TGATACCGCCCAAGAGTTCCACTCGTCTGGGTGGTAT	0.237938940114171	0.00304893636208597
437500-1_8	chr|rrnB-1|rrnB-1|rRNA	4980647	4980677	chr|ECs4628|ECs4628|mRNA	4658811	4658870	2	1	1	1	0	-19.3	TGATAGGCCGGGTGTGTAATCCCGGCACCCGCGCCAGCGCCACCATGAT	0.27317740187901	0.00261474771565403
437776-1_8	chr|ECs4977|ECs4977|mRNA	5062595	5062638	chr|ECs4977|ECs4977|mRNA	5062484	5062573	2	1	0	0	0	-28.1	TGCGAGGAAATGATCGCACCGCTGACCGAAACGGCTTCAGAACAGAAAAAACCTCACCGCTTTACTTTGAAAAGGCGGTCAACGGTTACA	null	null
437968-1_8	chr|asECs5285|asECs5285|asmRNA	5411999	5411965	chr|asECs5285|asECs5285|asmRNA	5412039	5412003	1	1	0	0	0	-18	TGGAGATGTCGTCGCTCGGGTTATGCACTTGCCAAAATAACAGTGCAGAACGCAGCTGACGGCAATACCAG	null	null
438147-1_8	chr|ECs0538|ECs0538|mRNA	577347	577802	plasmid_pO157|none|none|unknown	22697	22645	276	16	0	1	0	-7.8	TGGCTATCGTGACCAGCGATGGCAAAAAAAAAAAAAAAAA	0	0.446569309315227
438154-1_8	chr|EcOnc33|EcOnc33|EcOnc	1557086	1557058	chr|rrnG-1|rrnG-1|rRNA	3448249	3448208	1	1	0	1	1	-17.4	TGGCTCCTTGTTTTCCCTGCCCCGGCGGCTAACGGGGCTAAACCATGCACCGAAGCTGCGGCAGCGACACT	0.162285995301628	0.000804498460284441
438267-1_8	chr|ECs0264|ECs0264|mRNA	293071	293044	chr|rrnG-2|rrnG-2|rRNA	3449882	3449864	1	1	0	1	1	-14	TGGGTTGCGCGGGGGGTATCGACTTCACACCGCCCGTCACACCA	0.362615986700298	0.00121801866493923
438301-1_8	chr|ECs0102|ECs0102|mRNA	113925	113960	chr|ECs0102|ECs0102|mRNA	113858	113923	4	1	0	0	0	-21.6	TGGTCCGATGGTCTGCACCAGGCTGTGGAAGCGCTACATCGTTAAAGATGGTGAAGTTATCATCGTTGACGAACACACCGGTCGTACCAT	null	null
438374-1_8	chr|ECs3936|ECs3936|mRNA	3936928	3936880	plasmid_pO157|none|none|unknown	22679	22658	3	2	0	0	0	998.999	TGTACGAAGTGGATGCGCGGCTGCACCCGTCCGGGGCGGCGGGAATGCAAAAAAAAAAAAAAAAAA	2.3164393513464e-05	0.0635641726163728
438506-1_8	chr|ECs2056|ECs2056|mRNA	2039381	2039408	chr|ECs0983|ECs0983|mRNA	1077499	1077534	1	1	0	1	0	-25.8	TGTGTTTGGTAACACCGTAAACAGCGCGGTCTTACCGCTGTTGTTTACGCGTGTCCTGAATCAGC	0.00699323584470261	0.0269288537021423
438505-1_8	chr|rrnB-1|rrnB-1|rRNA	4978998	4979022	chr|ECs5530|ECs5530|mRNA	4173602	4173560	2	1	1	1	1	-24.7	TGTGTTGTTGGGTAGGGGAGCGACATGATCCCTTATTCCGACAGCGCGTAGAGAAAAATAAGAAGA	0.310636315579056	0.00210695874547953
439032-1_8	chr|rrnA-1|rrnA-1|rRNA	4835025	4835126	chr|ssrA|ssrA|sRNA	3475696	3475765	18	2	1	1	1	-41.3	TTACTGCGAAGGGGGGACGGAGAAGGCTACTGCTTAGAGCCCTCTCTCCCTAGCCTCCGCTCTTAGG	0	0.00167647076310749
439116-1_8	chr|rrnB-1|rrnB-1|rRNA	4978651	4978671	chr|none|none|unknown	15789	15765	1	1	0	1	0	-18.9	TTAGGTAGCGCCTCGTGAATTATGCGAGGCGTCTTCCGGATTAGAAA	0.127696731773129	0.00475382688541528
439131-1_8	chr|tRNA47-LeuCAG|tRNA47-LeuCAG|tRNA	4776278	4776323	chr|tRNA77-AlaGGC|tRNA77-AlaGGC|tRNA	3245015	3244959	2	1	0	1	1	-20.6	TTAGTGTCCTTACGGACGTGGGGGTTCTGGGAGAGCGCTTGCATGGCATGCAAGAGGTCAGCGGTTC	0	2.89161225043036e-05
439276-1_8	chr|ECs2503|ECs2503|mRNA	2479752	2479777	chr|rrnB|rrnB|rRNA	4977213	4977243	2	1	1	0	1	-23.3	TTATTCGCCGGACTGATTGCACAATAAAAAGTGCGTCGTAGTCCGGATTGGAGTCTGC	0.0832679708188949	0.00469169559435803
439464-1_8	chr|ECs4474|ECs4474|mRNA	4512350	4512332	chr|ECs4474|ECs4474|mRNA	4512486	4512465	1	1	0	0	0	-15.6	TTCCACGTTCCCGGAGATCAACCGGAGCGTGGCTGGGG	0.000943726015730701	0.0890870806374748
439444-1_8	chr|ECs0986|ECs0986|mRNA	1081751	1081714	chr|ECs3654|ECs3654|mRNA	3648147	3648188	2	1	0	1	0	-28	TTCATGGACTGGCTGGCTAAACAGTACATCACTGCACTTGATGAACTGGAAGGCCAGCCGATAGGTCATTTCAATGGC	0.000229628945461551	0.0284555196612236
439694-1_8	chr|tRNA52-ThrTGT|tRNA52-ThrTGT|tRNA	4984463	4984481	chr|ECs3341|ECs3341|mRNA	3316190	3316226	1	1	0	1	0	-17.6	TTCCGGTAGTCGGCACCATTGAATCAACGTTACCGTTGAAAGGTGCCGAACTGG	0.337629625390366	0.00208268259668359
439776-1_8	chr|asECs3215|asECs3215|asmRNA	3174273	3174293	chr|asECs3215|asECs3215|asmRNA	3173956	3173986	1	1	0	0	0	-23.2	TTCGATGTTCTGTTCGGCAACTCCAGCCAGGTGAACGGAACATCGGGAT	0.000524993880830738	0.123091490979333
439800-1_8	chr|ECs2000|ECs2000|mRNA	1977394	1977370	chr|tRNA30-ValTAC|tRNA30-ValTAC|tRNA	3249494	3249513	1	1	0	0	1	-17.1	TTCGCCTGTACCGTCCCTTCTCCGCACAAGGAGGGGGTCGGCGGTAAAAAAAAA	0.365559498102271	0.00179320351225017
440031-1_8	chr|asECs4749|asECs4749|asmRNA	4800406	4800424	chr|asECs4749|asECs4749|asmRNA	4800324	4800346	1	1	0	0	0	-9.6	TTGAAGTACGCTGGGGCTAATCAGCACCACCATAAAGA	null	null
440191-1_8	chr|ECs0930|ECs0930|mRNA	1016179	1016215	chr|ECs0930|ECs0930|mRNA	1016329	1016387	6	1	1	0	0	-31.7	TTGCAGAGGGAAGCGTATTGCCCATGCTTCCCGCTGCGGTGGA	5.10359658476626e-22	0.375
440533-1_8	chr|rrnB-1|rrnB-1|rRNA	4979228	4979249	chr|ECs4961|ECs4961|mRNA	5051212	5051237	2	1	0	1	0	-19.7	TTGGTGTTACTGCGAAGGGGGGTGAATCCCTTCGCCGCCATTACCGGAAAAT	0.255401545652031	0.00276394996411391
440570-1_8	chr|ECs5148|ECs5148|mRNA	5254197	5254217	chr|rrnC-1|rrnC-1|rRNA	4738566	4738584	1	1	0	1	1	-17.5	TTGTCCCGTCTCGCCCGGTTTGAAGGGGGGACGGAGAAGG	0.137517543201435	0.000772475121501986
440584-1_8	chr|ECs5142|ECs5142|mRNA	5248161	5248180	chr|ECs5142|ECs5142|mRNA	5248417	5248469	2	1	0	0	0	-20.8	TTGTCTGGCCCGAGTCGGTAAGGACAACTGCATTTTGACTCACTGGGGCTGGATAGCTGGCTGGCAGGTCAGG	6.30574183201238e-05	0.0403238919272756
440638-1_8	chr|rrnD-2|rrnD-2|rRNA	4160609	4160590	chr|ECs3607|ECs3607|mRNA	3597155	3597187	1	1	0	1	0	-13	TTGTTGGGTAGGGGAGCGTTTATTCTCCCCGTACACGCCTCGTCACCTAAAA	0.106119527418528	0.00536518983316375
440659-1_8	chr|none|none|unknown	3449495	3449478	plasmid_pO157|none|none|unknown	22679	22658	1	1	0	0	0	1.4	TTTAAAAATCTGGATCAAAAAAAAAAAAAAAAAAAAA	0.0244584371277318	0.0129749824026921
440825-1_8	chr|rrnE-1|rrnE-1|rRNA	5019669	5019739	chr|ECs1041|ECs1041|mRNA	1149551	1149515	17	1	1	1	1	-25.4	TTTAGGTAGCGCCTCGTGATGATAACGAGGCGCAAAAAATGAAAAA	3.32312713656719e-05	0.00387524989043865
440806-1_8	chr|ssrA|ssrA|sRNA	3475693	3475775	chr|rrnD-3|rrnD-3|rRNA	4163344	4163311	31	2	1	1	1	-21.6	TTTAGCAGCTTAATAACCTGCTAGAGCCCTCTCTCCCTAGCACTTTCAGCGGGGAGGAAGGGAGTAAAGTT	0	0.00383864875045182
440810-1_8	chr|spf|spf|sRNA	4845922	4845941	chr|rrnB|rrnB|rRNA	4976841	4976880	1	1	0	1	1	-18.1	TTTAGCCGCCCCAGTCAGTATGAATTGACGGGGGCCCGCACAAGCGGTGGAGCATGTGG	0.000107566255585455	0.000406108323049168
441069-1_8	chr|ECs4839-1|ECs4839-1|3UTR	4906290	4906346	chr|rrnG-1|rrnG-1|rRNA	3448630	3448594	2	1	0	1	1	-19.8	TTTCCTTGCCATAGACACCATCCCAAATTAGCGGATGACTTGTGGCTGGGGGTG	0.0297787274166495	0.00107877124836453
441878-7_7	plasmid_pO157|none|none|unknown	22700	22654	plasmid_pO157|none|none|unknown	22707	22656	53	2	0	0	0	0.8	GGGGCTACAGCTCAAAAAAAAAAAAAAAAAAAAAAAAAAAAAAAAAAAAAAAAAAAAAAAAAAAAAAAAAAAAAAAAAAAAAAAAAAAAA	null	null
442200-6_7	chr|rrnH-1|rrnH-1|rRNA	230866	231170	plasmid_pO157|none|none|unknown	22707	22648	167	6	0	1	0	-7.3	ACTCGCTGTGAAGATGCAAAAAAAAAAAAAAAAA	0	0.141430370687134
444835-5_7	chr|rrnC-1|rrnC-1|rRNA	4737371	4737447	chr|rrnA-1|rrnA-1|rRNA	4833980	4834044	41	2	1	1	1	-34.3	CAACCGAGATTCCCCCAGTAGCGGCGAGCGAACGGGGAGGAGCCCAGAGCCTGAATCAGTGTGTGTGTTAAAAAATGCACATGCTGTGAG	0	0.00664151266821267
445676-5_7	chr|tRNA31-ValTAC|tRNA31-ValTAC|tRNA	3249580	3249663	plasmid_pO157|none|none|unknown	22707	22645	189	3	0	1	0	-8	GAGAGCACCTCCCTTACAAAAAAAAAAAAAAAAAAA	0	0.132391463365245
445683-5_7	chr|EcOnc36|EcOnc36|EcOnc	1301477	1301398	chr|EcOnc36|EcOnc36|EcOnc	1301477	1301406	150	2	1	1	1	-57.2	GAGCCCTCTGTGCAGAAGGTTATCGCGGCTTAATTAGAGCCGCGATAAGAATGTTCCCCTTTGGGCA	null	null
446017-5_7	chr|tRNA77-AlaGGC|tRNA77-AlaGGC|tRNA	3245018	3244970	chr|rrnE-1|rrnE-1|rRNA	5020702	5020756	18	1	1	1	1	-34.1	GGGGCTACAGCTCAGCTGGGAGAGCGCTTGCAGCGCAAGCGAAGCTCTTGATCGAAGCCCCGGTA	0	0.000800172051141401
446020-5_7	chr|tRNA77-AlaGGC|tRNA77-AlaGGC|tRNA	3245014	3244968	chr|rrnG-1|rrnG-1|rRNA	3448580	3448534	10	2	0	1	1	-23	GGGGCTACAGCTCAGCTGGGAGAGCGCTTGCATGGCATGCAAGATGGTTCTCCCCGAAAGCTATTTAGGTAGCGCCTCGTGA	0	0.000236794698593604
448109-4_7	chr|none|none|unknown	3249451	3249536	plasmid_pO157|none|none|unknown	22709	22648	162	4	0	1	1	-6.2	ACAAGGAGGGGGTCGGCGGTTCGATCCCGTCATCACCCAAAAAAAAAAAAAAAAAA	0	0.10963797899657
448560-4_7	chr|tRNA3-AspGTC|tRNA3-AspGTC|tRNA	232270	232335	chr|rrnE|rrnE|rRNA	5016959	5017095	72	3	1	1	1	-46.3	ACGCAGGGGGTCGCGGGTTCGAGTCCCGTCCGTTCCGCCACGAGTGGCGGACGGGTGAGT	0	0.00598836123708121
449144-4_7	chr|rrnH-1|rrnH-1|rRNA	229310	229418	chr|rrnD-2|rrnD-2|rRNA	4161469	4161380	51	2	1	1	1	-47.4	AGCCCAGAGCCTGAATCAGTGTGTGTGTTAAAAATGCACATACTGTGAGCTCGATGAGTAGGGCGGGACACGTGGTATCCTGTCTGAATG	0	0.00739803674206593
454025-4_7	chr|tRNA78-AlaGGC|tRNA78-AlaGGC|tRNA	3244900	3244864	chr|rrnC|rrnC|rRNA	4736093	4736115	6	1	1	1	1	-21.2	GGGGCTACAGCTCAGCTGGGAGAGCGCTTGCATAGGCGTGGCTTCCGGAGCT	0	0.00018586848526251
453980-4_7	chr|rrnD-2|rrnD-2|rRNA	4161568	4161488	chr|rrnD-2|rrnD-2|rRNA	4161469	4161373	57	2	1	1	1	-48.4	GGGGAGGAGCCCAGAGCCTGAATCAGTGTGTGTGTTAGAAAAATGCACATACTGTGAGCTCGATGAGTAGGGCGGGACACG	null	null
454069-4_7	chr|ssrA|ssrA|sRNA	3475602	3475635	chr|rrnG-2|rrnG-2|rRNA	3449992	3449960	10	1	0	1	1	-21.6	GGGGCTGATTCTGGATTCGACGGGAAAAGTGCGTCGTAGTCCGGATTGGAGTCTGC	1.45610760236969e-90	0.000932190093195039
454109-4_7	chr|tRNA9-ValTAC|tRNA9-ValTAC|tRNA	865089	865135	chr|tRNA77-AlaGGC|tRNA77-AlaGGC|tRNA	3244959	3244939	5	2	0	1	1	-19.8	GGGTGATCAGCTCAGCTGGGAGAGCACCTCCCTTACAAGGAGGGCGATCCCGCTTAGCTCCACCA	0	0.000248398097510732
460185-3_7	chr|tRNA3-AspGTC|tRNA3-AspGTC|tRNA	232265	232335	chr|rrnA|rrnA|rRNA	4831710	4831821	77	2	1	1	1	-47.7	AGAATACCTGCCTGTCACGCAGGGGGTCGCGGGTTCGAGTCCCGTCCGTTCCGCCACGAGTGGCGGACGGGTGAG	0	0.00742118087300914
461886-3_7	chr|EcOnc10|EcOnc10|EcOnc	2234231	2234280	chr|rrnD-2|rrnD-2|rRNA	4160655	4160584	47	2	1	1	1	-32.5	ATAACAATAATAATCTTCTACCCAATCAGTGTGTGTTGTTGGGTAGGGGAG	0	0.00838232879251452
466919-3_7	chr|rrnD-2|rrnD-2|rRNA	4159173	4159128	chr|tRNA78-AlaGGC|tRNA78-AlaGGC|tRNA	3244900	3244864	5	1	1	1	1	-28.6	CTGCCGTGGGCGCTGGAGAACTGGGGCTACAGCTCAGCTGGGAGAGCGCTTGCATGGC	0	0.000241698522952887
468639-3_7	chr|rrnE-1|rrnE-1|rRNA	5021603	5021669	chr|tRNA78-AlaGGC|tRNA78-AlaGGC|tRNA	3244901	3244853	17	1	1	1	1	-30.2	CTTGCCCCGAGATGAGTTCTCCCTGGGGCTACAGCTCAGCTGGGAGAGCGCTTGCATGGC	0	0.000705704795580046
470458-3_7	chr|tRNA65-AlaTGC|tRNA65-AlaTGC|tRNA	4162046	4162000	chr|rrnA-1|rrnA-1|rRNA	4834434	4834491	5	1	1	1	1	-25.4	GGGGCTACAGCTCAGCTGGGAGAGCGCCTGCTTTGCACGCAGGAGGTTCTCCCCGAAAGCTATTTAGGTAGCGCCTCGT	0	0.000186115106040291
470412-3_7	chr|rrnC-1|rrnC-1|rRNA	4737362	4737449	chr|rrnH-1|rrnH-1|rRNA	229409	229503	38	3	1	1	1	-48.4	GGGGAGGAGCCCAGAGCCTGAATCAGTGTGTGTGTTAAAATGCACATACTGTGAGCTCGATGAGTAGGGCGGGACACGTGGTATCCTGTC	0	0.00527774253230521
470885-3_7	chr|rrnG-1|rrnG-1|rRNA	3448666	3448311	plasmid_pO157|none|none|unknown	22694	22653	92	8	0	1	0	-5.7	GTAGCGCCTCGTGAATTCAAAAAAAAAAAAAAAAA	0	0.0473497668824104
471579-3_7	chr|rrnH-1|rrnH-1|rRNA	229994	230072	chr|rrnD-2|rrnD-2|rRNA	4161035	4160905	64	2	1	1	1	-40.2	TACCGGAGAATGTTATCACGGGAGACATACGGCGGGAGGTAGCGCCTCGTGAATTCATCTCCGGGGGT	0	0.0157009517300391
472146-3_7	chr|rrnD-2|rrnD-2|rRNA	4160395	4160013	plasmid_pO157|none|none|unknown	22696	22654	169	9	0	1	0	-6.7	TCCGGAAAATCAAGGCTGAGGCGTGATGACGAAAAAAAAAAAAAAAAAA	0	0.0430336152383367
473133-3_7	chr|none|none|unknown	4831539	4831593	chr|rrnA|rrnA|rRNA	4833187	4833234	11	2	1	1	1	-27.2	TGTGGGCACTCGAAGATACGGATTCTTAACGTCGCAAGACGAACCTTAAAGAACTGTACTTTGCAGTGCTCACAC	7.06720263421445e-08	0.0125542413290756
474614-2_7	chr|ECs2097|ECs2097|mRNA	2090770	2090738	chr|ECs0538|ECs0538|mRNA	577728	577745	1	1	0	0	0	-22	AAAACCTGCTGCCAGCGGCATTCGCTAAAATGACAACGCTGGCAGCGAAT	0.00376708748153008	0.000499287587990344
475719-2_7	chr|ECs0631|ECs0631|mRNA	705611	705530	chr|ECs0631|ECs0631|mRNA	705717	705608	64	3	1	1	1	-54.6	AAATTACCGCCGCAGCCGGTCAAGCAACTGGCGGCGGCGAAAGAGC	null	null
476490-2_7	chr|rrnA-1|rrnA-1|rRNA	4834364	4834384	chr|asryeA|asryeA|assRNA	2524960	2524935	1	1	0	1	1	-17.7	AACTGGAGGACCGAACCGACTGGAATCGTGTTCGGTCTCTTTTT	1.95634422025619e-10	0.000279692061638551
477006-2_7	chr|asECs2126|asECs2126|asmRNA	2131915	2131896	chr|rrnE-1|rrnE-1|rRNA	5019094	5019113	1	1	0	0	1	-17.9	AAGCTGCTGTTCGCTCTCGGCGAGCGAACGGGGAGGA	0.116515451893276	0.00504992543208913
477445-2_7	chr|rrnB|rrnB|rRNA	4976367	4976444	chr|rrnD-3|rrnD-3|rRNA	4163245	4163216	12	1	0	1	1	-18.8	AATACCTTTGCTCATTGACGTTACCCGCAGAAGATGCACCGGCTAATACGGAGGGTGCAAGCGT	1.97261266582371e-24	0.00185065784907527
479270-2_7	chr|EcOnc5|EcOnc5|EcOnc	1179828	1179927	plasmid_pO157|none|none|unknown	22681	22654	13	3	0	1	0	-2.1	ACCCGGCACCATGCAATGGCACATAGCGCCACTCTCCAGCCCCTCTCCGGAGGGGCTTTCTAAAAAAAAAAAAAAAAAAAAA	0	0.0722040481431843
479372-2_7	chr|ECs3473|ECs3473|mRNA	3467233	3467207	chr|ECs3473|ECs3473|mRNA	3467260	3467234	2	1	0	0	0	-21.2	ACCGCTGGTCGTCTGCACGTTGACGAATTCTACGACGTGCTGCTGGTGGAT	null	null
479649-2_7	chr|none|none|unknown	4939247	4939286	chr|ECs4869-1|ECs4869-1|3UTR	4939216	4939248	10	1	0	1	1	-16.1	ACGACGAATCCGGCAAGAATTAGGCCGGATGAAGCGTTT	null	null
480072-2_7	chr|rrnH|rrnH|rRNA	227444	227466	chr|tRNA54-GlyTCC|tRNA54-GlyTCC|tRNA	4984743	4984764	2	1	0	1	1	-19.7	ACGGGAGGCAGCAGTGGGGAATCGATTCCCGCTGCCCGCTCCA	1.25835761299009e-12	0.000490582946984099
481134-2_7	chr|rrnE|rrnE|rRNA	5018312	5018383	chr|rrnB|rrnB|rRNA	4977244	4977273	4	1	0	1	1	-16.4	AGAATGCCACGGTGAATACGTTCCCGGGCCTTGTACACACCGCCCGTCACACCATGGGAGTGAGCGACTCCATGAAGTCGGAATCGCTAG	1.68135983363011e-16	0.000823377113548448
482604-2_7	chr|ECs4415|ECs4415|mRNA	4438355	4438313	chr|ECs4415|ECs4415|mRNA	4438325	4438291	6	1	1	1	1	-16.2	AGGGATCAAGCAAAATGAATACTCTGCCTGATCCCGCGAT	null	null
482660-2_7	chr|rrnG-1|rrnG-1|rRNA	3448765	3448667	chr|rrnG-1|rrnG-1|rRNA	3448810	3448766	10	2	1	1	1	-24.2	AGGGGAGCCGAAGGGAAACCGAGTCTTAACCGGGCGTTACGTTGCAGGGTATCTTATATTCTGTAGCAAGGTTAACCGAAT	null	null
482796-2_7	chr|rrnE-1|rrnE-1|rRNA	5021378	5021412	chr|ryeB|ryeB|sRNA	2525026	2524953	15	2	1	1	1	-24.9	AGGTCCCAAGGGTATGGCTGCTCTCTCCCAAGAGCCATTTCCCTGGACCGAAT	0	0.00182824598497862
482946-2_7	chr|ssrA|ssrA|sRNA	3475902	3475964	chr|rrnC|rrnC|rRNA	4736173	4736235	13	2	1	1	1	-25.9	AGTACCGAGGACGTAGGAATTTCGGACGCGGGTTCAACTCCCGCCAGCTCCACCAAAGCGGTGGAGCATGTGGTTT	0	0.00092964718370342
484661-2_7	chr|ECs4497|ECs4497|mRNA	4541407	4541431	chr|rrnE-1|rrnE-1|rRNA	5021063	5021092	1	1	0	0	1	-18.6	ATCACCGAAGCTGTTCGAAGGTAGCCGGGTTGCGGACAGTGTCTGGTGGGTAGT	0.0857656991791598	0.00613878284422588
485318-2_7	chr|ECs3445|ECs3445|mRNA	3436292	3436269	chr|ECs0246|ECs0246|3UTR	277446	277404	2	1	0	1	1	-13.9	ATCGCTCGTACCTTTACTGAAAGCTTTAGTGTGCTGAGCGAGAGTTAAATAATAAAAAACCGGGAAG	0.246986794758309	0.00283280435650835
485630-2_7	chr|ECs3471|ECs3471|mRNA	3466057	3466038	chr|ECs4190|ECs4190|mRNA	4190968	4190947	1	1	0	0	0	-17.6	ATCTGTCACGGTGGTCATGACGAAAAACATGATCACCGGTGCTGAA	0.148201062224029	0.00429417953420983
485886-2_7	chr|rrnE-1|rrnE-1|rRNA	5019588	5019636	chr|csrB|csrB|sRNA	3646840	3646750	26	2	1	1	0	-21	ATGACTTGTGGCTGGGGGTGAAGGACACCTCCAGGATGGA	0	0.00109645046779213
488741-2_7	chr|tRNA50-AlaTGC|tRNA50-AlaTGC|tRNA	4833392	4833477	chr|rrnB|rrnB|rRNA	4976843	4976912	15	2	1	1	1	-37.3	CACGCAGGAGGTCTGCGGTTCGATCCCGCATAGCTCCACCAAAGCGGTGGAGCATGTGGT	0	0.00034777216513219
489825-2_7	chr|ECs4180|ECs4180|mRNA	4185229	4185192	chr|tRNA77-AlaGGC|tRNA77-AlaGGC|tRNA	3245015	3244969	20	1	1	0	1	-31.8	CGCCATGCTCGTTCTTCTGCTCGGGGCTACAGCTCAGCTGGGAGAGCGCTTGCATGGC	4.83189926014579e-122	0.00155858220363263
489989-2_7	chr|asECs3673|asECs3673|asmRNA	3668997	3669032	chr|ECs2097|ECs2097|mRNA	2090508	2090471	3	1	0	0	0	-22.6	CGGACTGCCATCACCAAAGTCGATATACCCACTACCAGGGGTGAAACTGGTCGTGGCAATTGTCGGTCTGCTGA	0	Inf
490319-2_7	chr|asryeA|asryeA|assRNA	2524974	2524933	chr|ryeB|ryeB|sRNA	2525027	2524953	51	3	1	1	1	-16.9	CGTGTTCGGTCTCTTTTTCCCTGGACCGAATACAGG	null	null
492392-2_7	chr|ECs2098|ECs2098|mRNA	2092488	2092390	chr|ECs4397|ECs4397|mRNA	4408839	4408732	44	3	1	0	0	-52.7	CTGGGCTGCGGCTGGGTTAGCGCTGCCGCAGGAACTGGGTTCA	0	0.00867432820189988
493616-2_7	chr|ECs0623|ECs0623|mRNA	693952	693916	chr|ECs0623|ECs0623|mRNA	694024	693995	3	1	0	1	1	-21.8	CTTCCGATCTCTGACTCAGCTCGGAGATCATCCGTACCACGCCAGGCGTTAACCAAAACTTACAGGCGCCTGGCGTTTCGACC	null	null
494307-2_7	chr|ECs5135|ECs5135|mRNA	5236295	5236275	chr|ECs5135|ECs5135|mRNA	5236389	5236357	2	1	0	0	0	-19.5	CTTCCGATCTGCCACTCAGCTGCCCATGGAGCCGTCGCCCGAGTAGCGGGTGGCGACTGGTTGTGTGAGCAGGA	null	null
496662-2_7	chr|rrnA-1|rrnA-1|rRNA	4835293	4835310	chr|asECs0005|asECs0005|asmRNA	5327	5306	1	1	0	1	0	-9.5	GAGAACTCGGGTGAAGGATTTCCGCAGCCTGCGTTGCCAAA	0.0754830478111417	0.0066511653446881
497725-2_7	chr|tRNA91-ArgTCT|tRNA91-ArgTCT|tRNA	2189591	2189558	plasmid_pO157|none|none|unknown	22692	22653	8	1	0	1	0	-2.4	GCGTTGTCAGCTCAGCCGGACAGAGCAAAAAAAAAAAAAAAAAAAAAAA	0.000134379066632812	0.0107693355158659
499605-2_7	chr|rrnC-1|rrnC-1|rRNA	4738276	4738385	chr|EcOnc11|EcOnc11|EcOnc	1946879	1946809	57	2	1	1	1	-37.1	GTTGGGTAGGGGAGCGTTCTATAACAATAATAATCTTCTACCCAA	0	0.0101390618572323
499804-2_7	chr|rrnG-2|rrnG-2|rRNA	3451207	3451167	chr|ECs4371|ECs4371|mRNA	4380485	4380519	1	1	0	1	0	-14.6	TAACAGGAAGAAGCTTGCTTCTTTGCTGACGAGTGGCGGACACTGGTTCCAGCTGGCACCGGGCACGCCACCGAAAAAA	0.120249834459367	0.00494558874030785
500677-2_7	chr|tRNA2-AlaTGC|tRNA2-AlaTGC|tRNA	228829	228887	chr|ryeB|ryeB|sRNA	2525028	2524935	144	2	1	1	1	-39.3	TCAGCTGGGAGAGCGCCTGAGCGCACGGCTCTCTCCCAAGAGC	0	0.00243326486140976
500878-2_7	chr|tRNA65-AlaTGC|tRNA65-AlaTGC|tRNA	4162024	4161971	chr|rrnB|rrnB|rRNA	4976795	4976914	23	1	1	1	1	-35.7	TCCGCGGTTCGATCCCGCATAGCTCCACCAAAGCGGTGGAGCATGTGGT	0	0.000475244003693401
503787-2_7	chr|rrnD-2|rrnD-2|rRNA	4159039	4158955	chr|tRNA78-AlaGGC|tRNA78-AlaGGC|tRNA	3244901	3244855	20	1	1	1	1	-30.5	TTGCCCCGAGATGAGTTCTCCCTGGGGCTACAGCTCAGCTGGGAGAGCGCTTGCATGGC	0	0.000649015900081563
504176-2_7	chr|ECs4399|ECs4399|mRNA	4412676	4412705	plasmid_pO157|none|none|unknown	22678	22654	3	1	0	0	0	-0.2	TTTACGCGCGGGGGCGGCCTCCGGTTGGGAAAAAAAAAAAAAAAAAAAAAAAAAAA	1.98145602247081e-08	0.0870388279778489
504919-1_7	chr|micM|micM|sRNA	573026	573079	chr|ECs5530|ECs5530|mRNA	4173576	4173552	1	1	0	1	1	-11.5	AAAAAATGAAATTCCTCTTTGACGGGCCAATAGCGATATTGGCCATTTTTTTAGAGAAAAATAAGAAGGGGAAAGG	1.52367088632537e-179	7.18344902612558e-05
505010-1_7	chr|ECs0920|ECs0920|mRNA	1007789	1007767	chr|ECs0920|ECs0920|mRNA	1007809	1007789	2	1	0	0	0	-18.9	AAAAACGCCGGGCGGCAAAACTGAATCCCGCCTGGTGGAAG	null	null
504989-1_7	chr|ECs4899|ECs4899|mRNA	4981767	4981794	chr|rrnE-1|rrnE-1|rRNA	5020176	5020193	1	1	0	0	1	-13.9	AAAAACCCTGTTGTATCTGCCGAAACGGAATCGGGGCAGGGTGAGT	0.0891323037432692	0.00599415255926206
505051-1_7	chr|ECs4318|ECs4318|mRNA	4325676	4325716	chr|ECs4318|ECs4318|5UTR	4325631	4325675	7	1	0	0	0	-35.6	AAAAACTTAACCGGAGGATGCCATGTCGTCTCCTCTCGACTCTGGAGTCGACTCAGAGTGTATCCTTCGGTTAATGAGA	null	null
505384-1_7	chr|ECs4634|ECs4634|mRNA	4665656	4665629	chr|ECs4086|ECs4086|mRNA	4090973	4090990	1	1	0	0	0	-7.6	AAAACGCCGATCCACCCAAATACCTTCTTTAAAAGACTGGAGTGGA	0.0105295295324916	0.0211477467218907
505545-1_7	chr|ECs1870|ECs1870|mRNA	1863194	1863168	chr|ECs1164|ECs1164|mRNA	1248852	1248815	1	1	0	0	1	-20.8	AAAAGAGGTCTTCCCGGCGACGATGGACAATTCGATGGAGCCGGGAAATGTACCACTATATAT	0.00422262720924529	0.0364178520364615
505611-1_7	chr|ECs0853|ECs0853|mRNA	932037	932092	chr|ECs0853|ECs0853|mRNA	931688	931727	3	1	1	1	1	-26.6	AAAAGCGATGGGGCTGGAAACACGTTTGGAGAAGCCCCATGGCTCACCGC	0.000524993880830738	0.0141173735068315
506005-1_7	chr|ECs0985|ECs0985|mRNA	1080330	1080273	chr|ECs0985|ECs0985|mRNA	1080254	1080219	2	1	1	0	0	-16.8	AAACAGATGAACGACGAGATCCACCAAAAGGTGTGGATCCGCTACG	null	null
506060-1_7	chr|ECs4903|ECs4903|mRNA	4985230	4985250	chr|ECs4176|ECs4176|mRNA	4183428	4183398	1	1	0	0	1	-19.6	AAACATGATCACCGGTGCTGCCGAATGCGGTATCGGTGACGTGGTTGAAATCATGG	0.367389904150984	0.0017638138256455
506161-1_7	chr|ECs5327|ECs5327|3UTR	5463216	5463192	chr|ECs5327|ECs5327|mRNA	5463240	5463217	10	1	0	0	0	-17.2	AAACCCGGCATCATGCGGATTAAAAAAAAATGAAAGCACTGCCGGGGAAGT	null	null
506160-1_7	chr|ECs3977|ECs3977|5UTR	3987313	3987352	chr|rrnE-1|rrnE-1|rRNA	5020252	5020279	3	1	0	1	1	-14.2	AAACCCGCAGAACATACCAAAACTTGGTGTTACTGCGAAGGGGGGACGG	0.000247581580483233	0.00109627443141855
506177-1_7	chr|rrnG-1|rrnG-1|rRNA	3447774	3447714	chr|ECs0014|ECs0014|mRNA	13431	13487	2	2	1	1	1	-43.5	AAACCGACACAGGTGGTCAGGTAGAGAATACCAAGACAGCCAGGTGTTCTCTACCGCTGAAGACAACCAGTCTGCGGTA	0	0.00049631061516622
506312-1_7	chr|ECs3423|ECs3423|mRNA	3415787	3415760	chr|ECs5354|ECs5354|mRNA	5491949	5491928	2	1	0	0	0	-18.4	AAACGATGATGAGCACGCACAACTTGAATTCGTGCTCGTCGTTTGTCGA	7.87983368119156e-05	0.0379868588198793
506359-1_7	chr|ECs4442|ECs4442|mRNA	4470354	4470324	chr|ECs0122|ECs0122|mRNA	137268	137299	1	1	0	0	0	-26.5	AAACGCGGCCCGGCGATTGCCCAGGCGTTCGCTGGCGTGCCTGGGCTTCTCGGCTGACCTGGT	0.00205633501820292	0.0563436169819011
506506-1_7	chr|ECs0708|ECs0708|mRNA	783634	783611	chr|ssrA|ssrA|sRNA	3475765	3475783	1	1	0	0	1	-13.9	AAACTCAGCATGAGACTGATCCCCCTGACTACCAGACGGGGATCAAGAGAGGT	0.356705706243786	0.00118643496904972
506629-1_7	chr|rrnC|rrnC|rRNA	4736420	4736438	chr|asECs3904|asECs3904|asmRNA	3907792	3907811	1	1	0	1	0	-13.9	AAACTGGAGGAAGGTGGGGTAGCGCCTGCCGCCGTCCAGAA	0.0307922280412285	0.0113548421125859
506626-1_7	chr|rrnD-3|rrnD-3|rRNA	4162607	4162582	chr|ECs2627|ECs2627|mRNA	2597657	2597683	1	1	0	1	1	-22.5	AAACTGGAGGAAGGTGGGGATGACGTTTCCCGTCGTTCGCTTTACCTCCAGA	0.304287862397024	0.00237423890019265
506627-1_7	chr|rrnC|rrnC|rRNA	4736420	4736443	chr|ECs3797|ECs3797|mRNA	3809366	3809335	1	1	0	1	0	-15.2	AAACTGGAGGAAGGTGGGGATGACTGCTGACCACCTGCAACATCCCGGTTCCGTC	0.161044279194726	0.000802908585711205
506619-1_7	chr|rrnG-2|rrnG-2|rRNA	3450108	3450075	chr|ECs1525|ECs1525|5UTR	1554818	1554844	1	1	0	1	1	-17.7	AAACTGGAGGAAGGTGGGGATGACGTCAAGTCATATTACTGCATGGCGAATCCCCCTGT	6.73892445381148e-16	0.000230171110844249
506658-1_7	chr|ECs2384|ECs2384|mRNA	2357134	2357176	chr|ECs2584|ECs2584|3UTR	2560450	2560394	19	3	1	1	1	-23.8	AAACTGGTACTGGGCGCGGTAATATGATGCTTGCTCGTACCAGGC	0	0.0136074916256538
506691-1_7	plasmid_pO157|none|none|unknown	2907	2865	plasmid_pO157|none|none|unknown	2937	2891	145	2	1	0	0	-26.5	AAACTTTCTGAAGATTATCGGGGTTTTAAGTGGGCCCCGGTAATCTTCTCAGTCGC	null	null
506760-1_7	chr|ECs4193|ECs4193|mRNA	4194197	4194174	chr|rrnB|rrnB|rRNA	4977302	4977321	1	1	0	0	1	-13.1	AAAGACCTCCCGGGTGTTCGTTACGTTCCCGGGCCTTGTAC	0.367879447610944	0.00145645140303632
506788-1_7	chr|ECs1881|ECs1881|mRNA	1876211	1876338	chr|ECs1881|ECs1881|mRNA	1876286	1876377	18	4	1	1	1	-57.1	AAAGAGATTGGCGAGCTGGAAACACGCGCTCGCCAGCAGGC	null	null
506793-1_7	chr|ECs3766|ECs3766|mRNA	3777370	3777342	chr|ECs4911|ECs4911|mRNA	4996011	4996063	1	1	0	0	0	-23.2	AAAGAGCGCCTGGTGCCGTTAGTGAAGAAAAAACTCCATCGTCAACCAGGCGCTGGGTAAAAAAGCAATCTCCAAAATGCTGAAC	0.0258953261634997	0.0125550490237956
506818-1_7	plasmid_pOSAK1|none|none|unknown	2600	2494	plasmid_pO157|none|none|unknown	22695	22646	112	5	1	0	0	-12.3	AAAGAGTTGGTAGCTCAGCGAACCTTGAGAAAACCACCGTGGTAAAAAAAAAAAAAAAAAAAAAAAAAAAAAAAAAAAAAAAAAAAAAAA	0	0.211338474351687
507018-1_7	plasmid_pO157|none|none|unknown	24657	24677	plasmid_pO157|none|none|unknown	24618	24644	2	1	0	0	0	-16.2	AAAGCTGTGTTCGATAGCCGTATTCATCGGCTATCATCCAGCGT	null	null
507225-1_7	chr|micM|micM|sRNA	573005	573077	plasmid_pO157|none|none|unknown	66584	66554	31	2	1	1	0	-15.4	AAAGTGACGGCATAATAAAAAAAAATGAAATTAATGCCGTCAAAATTGGT	0	0.000966253764693293
507258-1_7	chr|ECs0793|ECs0793|mRNA	880699	880725	chr|ECs0793|ECs0793|mRNA	880670	880698	4	1	0	0	0	-17.2	AAAGTGCGTGGCAATCTGCGCAAATTTCAGGATGCGCGGCTGTTCCCGCATT	null	null
507201-1_7	chr|ECs0119|ECs0119|mRNA	130355	130397	chr|rrnB|rrnB|rRNA	4977214	4977232	1	1	0	0	1	-15.7	AAAGTCTCTGTTGGCGATAAAACTCAGACCGGCGCACTGATTAAGTGCGTCGTAGTCCGGA	0.328874696988537	0.00215922798426798
507267-1_7	chr|ECs1722|ECs1722|mRNA	1717620	1717646	chr|ECs1723|ECs1723|mRNA	1718340	1718376	1	1	0	0	0	-21.6	AAAGTGGCCTGGGCTGCTGTGAAGCATCTGACACTCGCGCTCAGGTCATCGCGCCGTTGATT	0.0684446890907671	0.00706295008428107
507275-1_7	chr|rrnE-1|rrnE-1|rRNA	5021413	5021435	chr|ECs1427|ECs1427|mRNA	1470319	1470360	1	1	0	1	0	-15	AAAGTGGTACGCGAGCTGGGTTTCTGCGTGGACGCGATGTAACACCGCGCTATCTGGCTCGTTTG	0.268218527968896	0.00269981510949312
507443-1_7	chr|ECs3051|ECs3051|mRNA	2986329	2986349	chr|ECs3051|ECs3051|mRNA	2986309	2986328	1	1	0	0	0	-13.2	AAATCCCGCGTCGGCGTCTGCTTATCGACGGCGTGGAAGAT	null	null
507461-1_7	chr|ECs0986|ECs0986|mRNA	1082714	1082686	chr|ECs2294|ECs2294|mRNA	2262663	2262699	1	1	0	0	0	-20.5	AAATCCGGTGTTCTGACCGGTCTGCCAGAAAAATGTTTGGTGACCGGGTCGATCACGGCGGCAGTATCA	0.00490482657501623	0.0332963579106013
507454-1_7	chr|ECs4863|ECs4863|mRNA	4928569	4928615	chr|rrnB|rrnB|rRNA	4976841	4976898	5	1	1	0	1	-26.1	AAATCCGCTCCACCGTTGGTCACAAGCGGTGGAGCATGTGGTTT	0.154629357723931	0.00415721685161204
507468-1_7	chr|tRNA28-ProGGG|tRNA28-ProGGG|tRNA	3021197	3021220	chr|rrnC-1|rrnC-1|rRNA	4738373	4738410	3	1	1	1	1	-14.5	AAATCCTCTCGTGCCGACCAAGGCATGCTGGAGGTATCAGAAGTGC	0.000112354215413715	0.00106288766116875
507463-1_7	chr|tRNA85-CysGCA|tRNA85-CysGCA|tRNA	2614225	2614185	chr|rrnB|rrnB|rRNA	4977206	4977243	1	1	0	1	1	-23	AAATCCGTCTAGTCCGGTTCGACTCCGGAACGCGCCTCCACCTCATAAAGTGCGTCGTAGTCCGGATTGGAGTCTGC	2.76312587943548e-11	0.000269737900721191
507577-1_7	chr|asECs0775|asECs0775|asmRNA	863076	863035	chr|asECs0775|asECs0775|asmRNA	863107	863077	2	1	0	0	0	-24.1	AAATGCCAGGTCTGGCTGTCCGGGAACCAGGTCGGTTCGGTGTGGACGACCGGCCTGGTCAGAAGT	null	null
507544-1_7	chr|rrnE|rrnE|rRNA	5017865	5017910	chr|ECs2416|ECs2416|mRNA	2392617	2392600	1	1	0	1	0	-19.1	AAATGAATTGACGGGGGCCCGCACAAGCGGTGGAGCATGTGGTTTATGTGCTCACGCCGCCAATC	0.159757257448003	0.00407451145080152
507707-1_7	chr|rrnH-1|rrnH-1|rRNA	229840	229867	chr|ECs3793|ECs3793|mRNA	3804979	3804952	1	1	0	1	0	-17.4	AAATTAGCGGATGACTTGTGGCTGGGGGATCAGCCCAGCCCAATGGTGCGGATGAT	0.312010590203704	0.00230071768277458
507710-1_7	chr|rrnA-1|rrnA-1|rRNA	4834394	4834423	plasmid_pO157|none|none|unknown	987	935	1	1	0	1	0	-12.8	AAATTAGCGGATGACTTGTGGCTGGGGGTGCCGACCGGACATTAAAAAAAGCAAATCTCATGCATTATTCAGCCTTCTGAATC	1.50960179284758e-50	0.000133243274733353
507887-1_7	chr|sibE|sibE|sRNA	3934769	3934745	chr|rrnH|rrnH|rRNA	228195	228226	3	1	0	1	1	-15.3	AACAAGGGTAAGGGAGGACTTCTCCGCAACGAGCGCAACCCTTATCCTTTGT	6.42538065058022e-05	0.00104138628192718
507950-1_7	chr|ECs5536|ECs5536|mRNA	4471726	4471704	chr|rrnH-1|rrnH-1|rRNA	230374	230393	1	1	0	0	1	-20.1	AACACCGGCGAGCAAAAAATCGAAGCCCGCTCGCCGGAAGAC	0.366867462584048	0.00177264845754799
507976-1_7	chr|ECs5342|ECs5342|mRNA	5478174	5478250	chr|ECs5342|ECs5342|mRNA	5478101	5478190	28	2	1	0	0	-38.8	AACACGGCCAGGTGGTTTCGGTCGGTAAGCACCGACCGTGCTGCAGAAACTGGTTGATGA	null	null
508028-1_7	chr|ECs4731|ECs4731|mRNA	4778415	4778395	plasmid_pO157|none|none|unknown	22678	22659	1	1	0	0	0	998.999	AACAGCACTGGATCTGGCGGGAAAAAAAAAAAAAAAAAAAA	0.0189130909437882	0.0150380190579342
508235-1_7	chr|asECs4666|asECs4666|asmRNA	4699573	4699596	chr|ECs0520|ECs0520|5UTR	556820	556796	1	1	0	0	0	-19	AACCAGCGTGGCTGTAGCGGTAAAAAAACTACCGCCAGCCAGCCAATGATGAAAAAAT	0.00445905776520943	0.0352234976838173
508204-1_7	chr|ECs0987|ECs0987|mRNA	1083953	1083916	chr|rrnE-1|rrnE-1|rRNA	5021237	5021256	2	1	1	1	1	-18	AACCACTGGCACAGGCACAATGCAGTGATCCGGTGGTTCTG	0.31041398544669	0.00213675213675214
508293-1_7	chr|ECs1011|ECs1011|mRNA	1114634	1114604	chr|asECs4839|asECs4839|asmRNA	4905822	4905800	1	1	0	0	0	-16.1	AACCCAACCGGTATCGACCCTACGCTGGAACCTGCCAGCGTTGAGGCCATGACG	0.00638938879568346	0.0283980917123532
508311-1_7	chr|ECs5215|ECs5215|mRNA	5317821	5317802	chr|ECs5215|ECs5215|mRNA	5317921	5317902	1	1	0	0	0	-15.5	AACCCAGCGCGACCTGCTGGAAAAAAAACGCGGTCGCCTGAAT	null	null
508292-1_7	chr|ECs2084|ECs2084|mRNA	2077104	2077070	chr|tRNA78-AlaGGC|tRNA78-AlaGGC|tRNA	3244899	3244865	2	1	0	1	1	-16.9	AACCCAACCGGCAGAAAACGCCCCGCTGAAAAGTAGGGGCTACAGCTCAGCTGGGAGAGCGCTTGCATGG	2.79105373914105e-290	0.000112845944995515
508307-1_7	chr|rrnG-1|rrnG-1|rRNA	3448398	3448375	chr|ECs4184|ECs4184|mRNA	4187198	4187173	1	1	0	1	0	-19.7	AACCCAGACCGCCAGCTAAGGTCCTTATGCAGCTGGTGCTCGTCAGGGT	0.359284950558845	0.00187271828308201
508308-1_7	chr|rrnD-2|rrnD-2|rRNA	4160815	4160766	chr|ECs2384|ECs2384|mRNA	2357148	2357202	6	2	1	1	1	-26.8	AACCCAGACCGCCAGCTAAGGTGCGGTAATCCTGGGTTCTACTCTGCTGGC	0	0.00138930638673306
508408-1_7	chr|ECs1571|ECs1571|mRNA	1591828	1591810	chr|rrnC-1|rrnC-1|rRNA	4737314	4737345	2	1	0	0	1	-16.8	AACCGAGTTCGCTTTCACCAGGTTAATGAGGCGAACCGGGGGAACTGAAAC	0.0809967721580994	0.00473938971964167
508456-1_7	chr|ryjA|ryjA|sRNA	5131208	5131168	chr|rrnH|rrnH|rRNA	228265	228293	2	1	1	1	1	-15.1	AACCGGAACCTCCACCACGTGCTCGAATGAGGTGTGAAAAACTGGAGGAAGGTGGGGATGAC	7.51716768534501e-06	0.000683814635761696
508588-1_7	chr|ssrA|ssrA|sRNA	3475725	3475749	plasmid_pO157|none|none|unknown	24439	24462	1	1	0	1	0	-14	AACCTGCTTAGAGCCCTCTCTCCCTCTTGGGGATGGGATGGTGAAAAAA	0.290301426542169	0.000996979738281594
508682-1_7	chr|none|none|unknown	1543019	1543042	chr|none|none|unknown	1542990	1543015	3	1	0	0	0	-17.9	AACGACAACTGGCGACGGACTCTGGAACGCGCCAGTTGCAGAAT	null	null
508665-1_7	chr|ECs3549|ECs3549|mRNA	3538426	3538373	chr|ECs0015|ECs0015|mRNA	15001	15019	1	1	0	1	0	-22.1	AACGAAGAACTGGCGCTGCCGAAAGAGAAGTTGCAGGAACTGCACATTTAGTCATGGCGGCGCTGGGTGGTG	0.210991737710483	0.00331345698303113
508658-1_7	chr|ECs1846|ECs1846|mRNA	1832172	1832207	chr|rrnG-1|rrnG-1|rRNA	3447167	3447139	1	1	0	0	1	-19.9	AACGAAATTACTAAAAACGCGATCCGCCAGGCATTTCGGGTTGCGGACAGTGTCTGGTGGGTAGT	0.239988707840644	0.00298202043373881
508774-1_7	chr|ECs2423|ECs2423|mRNA	2399289	2399211	chr|ECs2424|ECs2424|mRNA	2399723	2399661	22	2	1	1	1	-26.5	AACGCAGCAGCACGTCAGAACGGTATTAAGACCGTACGCGGTGCTGCTAAGCGCAAA	0	0.0222894019503896
508818-1_7	chr|ECs2446|ECs2446|mRNA	2422747	2422771	chr|ECs2446|ECs2446|mRNA	2422489	2422514	2	1	1	0	0	-17.6	AACGCCGTCCGCCAATTACCATGGTGACGGCGGTACGGAC	8.61390752098761e-05	0.0370943256049771
508825-1_7	chr|ECs2373|ECs2373|mRNA	2344778	2344734	chr|asECs2372|asECs2372|asmRNA	2344197	2344175	2	1	0	0	0	-24.4	AACGCCTGCGCGGAGAGGGAGCGATTTGCCTGCAAACCAGTGCGACAACAGGGCGATTTGCTCCCGCCGGTCCGCGCAGCGGTTTGCAAA	1.85795530667541e-06	0.103142124625879
508808-1_7	chr|asECs2797|asECs2797|asmRNA	2744174	2744143	chr|asECs1398|asECs1398|asmRNA	1449751	1449719	1	1	0	0	0	-29.1	AACGCCCTGTGCAAGCGACGCATTGATGGCATCGTTGTCATCTCCGTCAGCCAGCGCAGGGACGC	0.000299580263322186	0.169030850945703
508995-1_7	chr|rrnG-2|rrnG-2|rRNA	3451015	3450990	chr|asECs2072|asECs2072|asmRNA	2061985	2062012	1	1	0	1	0	-23.2	AACGGCTCACCTAGGCGACGATCCCTCTTTCATCGCGCCCACTGGAGAGCCGGT	0.186181095992295	0.00364461401923109
508922-1_7	chr|rrnC-1|rrnC-1|rRNA	4739421	4739471	chr|ECs3272|ECs3272|mRNA	3241336	3241359	1	1	0	1	0	-19.3	AACGGAGGAGCACGAAGGTTGGCTAATCCTGGTCGGACATCAGGAGGTTAGAGGCTTCGTGAAAGGCTTCTCCGA	0.0921375735627441	0.00587058294730289
508998-1_7	chr|rrnA|rrnA|rRNA	4831915	4831933	chr|ECs0768|ECs0768|mRNA	856145	856176	1	1	0	1	0	-20.1	AACGGCTCACCTAGGCGACTCAACTTCGCTCTGGGTGTGGCTACCGGTCTG	0.303792923277735	0.00102496198582579
508987-1_7	chr|rrnD-3|rrnD-3|rRNA	4163514	4163494	chr|ECs3498|ECs3498|mRNA	3485799	3485758	1	1	0	1	0	-18.6	AACGGCTCACCTAGGCGACGACAGTTACGCCGGGTGGGGCTGCCTGCAGATAACGATATTTCCGG	0.335505317006428	0.00210077543428745
508924-1_7	chr|rrnD-2|rrnD-2|rRNA	4159516	4159468	chr|ECs1544|ECs1544|mRNA	1568952	1568982	1	1	0	1	0	-21.6	AACGGAGGAGCACGAAGGTTGGCTAATCCTGGTCGGACATCAGGAGGTTTCCCTGCCGGTGATGCTCTACCGTGGTGTA	0.0264706891971558	0.0123968000550934
509062-1_7	chr|ECs2387|ECs2387|mRNA	2360171	2360149	chr|rrnE-1|rrnE-1|rRNA	5020604	5020625	1	1	0	1	1	-16.6	AACGGTTGCCGCTGGCTTATCTCGACAGATACCAGCTGGCTGCAACTG	0.316405195506766	0.0022636255917974
509091-1_7	chr|ECs4903|ECs4903|mRNA	4984982	4985064	chr|ECs4903|ECs4903|5UTR	4984886	4984947	14	1	1	0	0	-40.4	AACGTCGGTACTATCGGCCACGTTGACCATGGTAAAGATGTTGCCTGGTTGATGTGGTGATATCACCGATTTATCCGTG	null	null
509243-1_7	chr|ssrA|ssrA|sRNA	3475945	3475963	chr|rrnD-3|rrnD-3|rRNA	4163681	4163659	1	1	0	1	1	-15.5	AACTCCCGCCAGCTCCACCTGACGAGTGGCGGACGGGTGAG	3.55132321090557e-17	0.000222045670158471
509294-1_7	chr|ECs3386|ECs3386|mRNA	3373142	3373089	chr|ECs3386|ECs3386|mRNA	3373232	3373178	6	2	1	0	0	-25.5	AACTCTCCGCGCCAGAGCGAAATGCTGGCGCTGGCAGGGTGCGACAACAACGATAAC	null	null
509303-1_7	chr|asECs4154|asECs4154|asmRNA	4170616	4170592	chr|asECs4154|asECs4154|asmRNA	4170522	4170491	2	1	0	0	0	-22.1	AACTCTTCTTGCTGACGCTGGATTTCAGCCAGCGCAGCATGAGGTG	null	null
509266-1_7	chr|ECs0118|ECs0118|mRNA	129652	129692	chr|rrnG-1|rrnG-1|rRNA	3447304	3447269	1	1	0	0	1	-13.3	AACTCGAAACCATTGAAGGTAGCAAAGGCAAAGTTCAGCTGTAGCTTGACACTGAACATTGAGCCTTGATGTGT	0.21636701814636	0.00324718114815854
509381-1_7	chr|rrnG-2|rrnG-2|rRNA	3450362	3449735	plasmid_pO157|none|none|unknown	22707	22648	230	18	1	1	0	-9.8	AACTGGAGGAAGGTGGGGATGACAAAAAAAAAAAAAAAAA	0	0.0996505590427139
509492-1_7	chr|rrnD-2|rrnD-2|rRNA	4159770	4159735	chr|asECs2320|asECs2320|asmRNA	2291151	2291132	1	1	0	1	0	-16.5	AACTTGCTGTGAAGATGCAGTGTACCCGCGGCAAGAGGAATAGCGGGTACGACCGG	0.0132846995122836	0.018461625854057
509686-1_7	chr|ECs4859|ECs4859|mRNA	4923538	4923507	chr|ECs2694|ECs2694|mRNA	2652589	2652556	1	1	0	0	1	-15	AAGACTGGCGTACCGATCGCATGTTGCGAAAAAAGCAGGTGGGGAGTCGTCAGGGTGCAGCA	0.245230182240368	0.00292733223449368
509642-1_7	chr|ECs1602|ECs1602|mRNA	1612153	1612124	chr|rrnA|rrnA|rRNA	4832826	4832848	1	1	0	0	1	-16.8	AAGACAATGCGTTGTTACGTCACCACCTTATGGAGGAAGGTGGGGATGACGTC	0.353032105080964	0.00193751519366016
509738-1_7	chr|none|none|unknown	720177	720197	chr|none|none|unknown	720113	720174	3	1	0	0	0	-16.7	AAGAGCAACAACGCAGCCTTTATGAGGGTGTTGTAATCCATGTCGTTGTTGCATTT	null	null
509819-1_7	chr|ECs3639|ECs3639|mRNA	3630067	3630040	plasmid_pO157|none|none|unknown	72453	72432	2	1	0	0	0	-15.3	AAGATCATGATCGACCTGGACGGCACCGTTATCGGTGCGTTCAGTGGCAAAAAAA	5.44321234075325e-05	0.0419590679148345
509706-1_7	chr|rrnH|rrnH|rRNA	228330	228418	chr|ECs2097|ECs2097|mRNA	2090854	2090764	4	1	0	1	0	-42.9	AAGAGAAGCGACCTCGCGAGAGCAAGCGGACCTCTGCTGGGTGTTCTGGCGGAAATCGCCTCCTGGATTGTTGGTCCTTCTCGCGGGATG	1.42339804034414e-08	0.00106729527524161
509791-1_7	chr|rrnE-1|rrnE-1|rRNA	5021116	5021158	chr|ECs3660|ECs3660|mRNA	3655844	3655803	1	1	0	1	0	-25.1	AAGAGTAACGGAGGAGCACGAAGGTTGGCTAATCCTGGTCGGAAAAGCAGACCGGATGCCAACGCGGTTGTTCACAATCATGCCG	0.367879447610944	0.00164252557052383
509959-1_7	chr|rrnH-1|rrnH-1|rRNA	229617	229637	chr|tRNA70-SerGCT|tRNA70-SerGCT|tRNA	3542574	3542530	3	2	1	1	1	-22.9	AAGCAGTGGGAGCCTCTTTTAGGTGAGGTGGCCGAGAGGCTGAAGGCGCTCCCCTGCTAAGGGAG	0	0.000359725018917994
510071-1_7	chr|rrnB-1|rrnB-1|rRNA	4979394	4979423	chr|ECs1926|ECs1926|mRNA	1917506	1917532	1	1	0	1	1	-16.7	AAGCCTCTAAGCATCAGGTAACATCAAATCATGCTGATGATGGAGGCACTGTGGAAGCGAT	0.362575672208266	0.0012178190388353
510175-1_7	chr|asECs3440|asECs3440|asmRNA	3431594	3431573	chr|asECs3440|asECs3440|asmRNA	3431627	3431595	2	1	0	1	1	-17.7	AAGCGCCTTCGCCGCGCAGTGCATAAAACGCGTGCCATCCGGGCGCTTGAGAT	null	null
510242-1_7	chr|ECs0537|ECs0537|mRNA	576070	576017	chr|ECs0537|ECs0537|mRNA	576113	576049	10	2	0	0	0	-37.3	AAGCGTGCCGCTGGCGGAAGTTCTTTAACTCCGCCGACGGCGCGCCTGGTT	null	null
510223-1_7	chr|rrnD-3|rrnD-3|rRNA	4162839	4162820	chr|ECs2370|ECs2370|mRNA	2341498	2341525	1	1	0	1	0	-18.5	AAGCGGTGGAGCATGTGGTTCTTGTTCAGCCGCATGCTTGATCCCTTC	0.181843497620481	0.000830239536743025
510172-1_7	chr|ECs4484|ECs4484|mRNA	4528170	4528198	chr|rrnH|rrnH|rRNA	228194	228255	1	1	0	0	1	-23.1	AAGCGCCTGCGCCGCGCGGGGCTGGACTAGTCCCGCAACGAGCGCAACCCTTATCCTTTGTTGCCAGCGGTCCGGCCGGGAACTCAAAGG	0.367879447610944	0.00155043977290321
510235-1_7	chr|rrnG-1|rrnG-1|rRNA	3449387	3449331	chr|rrnH-1|rrnH-1|rRNA	229587	229664	41	2	1	1	1	-27.4	AAGCGTACACGGTGGATGCCCTGGCAGTCAGAAGAACCTGAAACCGTGTACGTACAAGCAGTGGGAGCCTCTT	0	0.00686725148917438
510409-1_7	chr|ECs5335|ECs5335|mRNA	5470448	5470468	chr|asECs4413|asECs4413|asmRNA	4436815	4436839	1	1	0	0	0	-15.9	AAGGCAGAGGTGGGGCAGCGATCAGCGCTCCCCCCCATAGCAGAA	0	Inf
510490-1_7	chr|ECs4072|ECs4072|mRNA	4080736	4080713	chr|ECs4072|ECs4072|mRNA	4080764	4080743	1	1	0	0	0	-13.9	AAGGCGGCGAACGTGACGTCAATAAAACTGCTGGCGGCGCTGTTTGTTGCCTG	null	null
510485-1_7	chr|rrnC-1|rrnC-1|rRNA	4738764	4738815	chr|ECs1008|ECs1008|mRNA	1110644	1110706	2	1	0	1	1	-16.8	AAGGCGCTTGAGAGAACTCGGGTGAAGGTAACAGCCTGGCTATTCAGAGTATGATAAAAACAGGGGCAAGGGATGTTGCTTAATATGATG	0.00184899630145708	0.000864860033286298
510676-1_7	chr|rrnA|rrnA|rRNA	4832832	4832853	chr|ECs4151|ECs4151|mRNA	4167603	4167585	1	1	0	1	0	-17.2	AAGGTGGGGATGACGTCAAGTCGTTGACGTCGTCGCTGAACAA	0.196448482385177	0.000849656619064429
510784-1_7	chr|rrnC-2|rrnC-2|rRNA	4740196	4740216	chr|ECs0557|ECs0557|5UTR	613438	613478	1	1	0	1	0	-18.8	AAGTGAAACGCCGTAGCGCCGCGATACCCGGCGCTCAGGCTATCACCCAGAATCATAACGT	0.193998764995812	0.00353425297135795
510859-1_7	chr|ECs2097|ECs2097|mRNA	2091139	2091116	chr|ECs2097|ECs2097|mRNA	2090431	2090406	2	1	0	0	0	-20.6	AAGTGGGCACCCTGGTTGTATAACATCCAGGGTGACTCTACCGAT	0.0641128682659236	0.00515198761612043
510917-1_7	chr|EcOnc44|EcOnc44|EcOnc	1397082	1397057	chr|EcOnc44|EcOnc44|EcOnc	1397117	1397081	31	2	0	1	1	-28.6	AAGTTGACTCGGGGCCTTATGGTCAGGGCCTCGGGTTAACGTTT	null	null
510871-1_7	chr|rrnE-1|rrnE-1|rRNA	5021414	5021436	chr|ECs4767|ECs4767|mRNA	4818921	4818963	1	1	0	1	0	-17.5	AAGTGGTACGCGAGCTGGGTTTAAACGCAGGCCAGTTCGCCGGAACAGAAGCCAGAAACCACGCC	0.348300113471697	0.00198437307739728
510905-1_7	chr|rrnE-1|rrnE-1|rRNA	5020801	5020826	chr|ECs2528|ECs2528|mRNA	2505071	2505104	1	1	0	1	0	-17	AAGTTCCGACCTGCACGAATGGCGTACGCTGGAAATGATCGCGCTGGGCTGGATGAA	0.367879447610944	0.0017256313201437
511049-1_7	chr|asECs1910|asECs1910|asmRNA	1901872	1901853	chr|asECs1910|asECs1910|asmRNA	1901902	1901873	1	1	0	0	0	-11.6	AATAATCCGGTGAGCCAACACTGACGTTGGAACACTTCGGCGAGAAA	null	null
511308-1_7	chr|none|none|unknown	4897659	4897640	chr|asECs4832|asECs4832|asmRNA	4897699	4897682	1	1	0	0	0	-15.8	AATCACGAGGTCAGGTTCTTCATACTGGCCTCCTGAT	null	null
511245-1_7	chr|rrnE-1|rrnE-1|rRNA	5020241	5020276	chr|ECs2312-1|ECs2312-1|3UTR	2281537	2281568	1	1	0	1	0	-18.2	AATATTCCTGTACTTGGTGTTACTGCGAAGGGGGGATTATCCCCCAACACGCAACAGAATCAACAAAA	0.367879447610944	0.00139926392890791
511310-1_7	chr|asECs4891|asECs4891|asmRNA	4966489	4966510	chr|rrnH-1|rrnH-1|rRNA	230108	230136	1	1	0	0	1	-15.9	AATCACGTCGCCCACCGCGTAAGTGGGAAACGATGTGGGAAGGCCCAG	0.0480489202145873	0.0087343739892351
511373-1_7	chr|ECs4485|ECs4485|3UTR	4528544	4528518	chr|ECs4485|ECs4485|mRNA	4528583	4528545	3	1	0	0	0	-19.9	AATCATCTATCCGGCATACAGTAACTAGTCCTGTGATCGTGCCGGATGCGATGT	null	null
511338-1_7	chr|ECs4209|ECs4209|mRNA	4208353	4208381	chr|rrnE-1|rrnE-1|rRNA	5020172	5020191	1	1	0	0	1	-10.6	AATCAGGCGCATAACACTCTGTATAACTCCGATCGTTAATCGGGGCAGGGTGA	0.367879447610944	0.00174075545961868
511392-1_7	chr|ECs4318|ECs4318|mRNA	4327453	4327480	plasmid_pO157|none|none|unknown	22680	22658	2	1	0	0	0	-0.1	AATCCACGCGCAGCGGCGGCAATTGCCGAAAAAAAAAAAAAAAAAA	2.53023343918529e-07	0.174077655955698
511353-1_7	chr|rrnD-2|rrnD-2|rRNA	4161511	4161488	chr|ECs0890|ECs0890|mRNA	973040	972992	2	1	0	1	1	-17.3	AATCAGTGTGTGTGTTAGTGGAATTGCCGTACATGAAATGCTGGATGGCTTCCGCACTGCACTGATTGA	1.96568053812275e-08	0.000584122787005704
511397-1_7	chr|asECs0744|asECs0744|asmRNA	828885	828927	chr|rrnD-2|rrnD-2|rRNA	4160919	4160899	1	1	0	0	1	-15	AATCCAGAACGTAAGTTGCGTTAGCAGTAACGGCCCCCGCGGTTTCGGCAAGGGGGTCATCC	0.0299471453405652	0.0115408519032682
511481-1_7	chr|ECs2384|ECs2384|mRNA	2357143	2357189	chr|cyaR|cyaR|sRNA	2842549	2842595	5	1	1	1	1	-21.8	AATCCTGGGTTCTACTCTGCTGGCAAAAACATAACCCATAAAATGCTAGCTGTACCAGGA	4.87394526640795e-78	0.000517532993156875
511609-1_7	chr|ECs4672|ECs4672|3UTR	4707231	4707163	chr|rrnG-2|rrnG-2|rRNA	3450354	3450332	1	1	0	1	1	-18.2	AATCTCCCTCCCACAAGCAGTAACTATAAAATAACCCCACTCTCTACAAGGCTCGGGGCGCCCGAAAACGGGGGCCCGCACAAGCGGTGG	0.00114558988227587	0.000459179899976604
511660-1_7	chr|ECs5163|ECs5163|mRNA	5268293	5268367	chr|ECs5163|ECs5163|mRNA	5268444	5268508	11	3	1	0	0	-38.4	AATCTTGCCTGGGAAGAAGACGCTCGCTCCGGCGCATTTGCGCGCGCGCGGCGCGTTTTATTTACCCGCGCCGTTTCAGGACTGGACCAC	null	null
511705-1_7	chr|rrnA|rrnA|rRNA	4832567	4832624	chr|ryhB|ryhB|sRNA	4300252	4300196	3	1	1	1	1	-20.9	AATGAATTGACGGGGGCCCGCACAAGCGGTGGAGCATGTGGGACATTGCTCACATTGCTTCCAGT	2.08287497540157e-81	0.000310406869762071
511840-1_7	chr|rrnG-1|rrnG-1|rRNA	3447831	3447805	chr|ECs4377|ECs4377|mRNA	4387465	4387501	2	1	0	1	1	-26.4	AATGCCCTGCTTCCAGGAAAAGCCTCATAACTTCCTGGAAGTGAATATGCAGGGCATCCAGGTTAGAA	0.0620969468270089	0.00117728560086386
512100-1_7	chr|ECs1384|ECs1384|mRNA	1436696	1436723	chr|rrnH|rrnH|rRNA	228020	228037	1	1	0	0	1	-14.5	AATGTCGCTGTTTCAAGGGCCCGAAATATTGACGGGGGCCCGCAC	0.127701418229591	0.00475355833038383
512131-1_7	chr|asECs4327|asECs4327|asmRNA	4334940	4334887	chr|asECs4327|asECs4327|asmRNA	4335003	4334961	3	1	1	0	0	-26.2	AATGTTAAACCACACGACAGAAAGCAGCAGGCCGCCGAGAAAAAAAACTGGCGGCAATGCTGCGACGCGCCAAAC	null	null
512258-1_7	chr|asECs3111|asECs3111|asmRNA	3057239	3057276	chr|asECs3111|asECs3111|asmRNA	3057194	3057236	2	1	0	0	0	-30	AATTCGCCCCTTTGTGCAGCGTCAGCGTCTGGCGCATCAAAACGCTTAACAAGCCAGATTGCTGAATGCTCTGCGCCAGCGAAAT	null	null
512369-1_7	chr|ECs1442|ECs1442|mRNA	1482805	1482765	chr|ECs1442|ECs1442|mRNA	1482840	1482804	7	2	0	0	0	-22.6	AATTTTGCCGACCTGCTGGCCCACTCGACAAGAAAGAGGCCAGCGCGGGT	null	null
512105-1_7	chr|rrnH|rrnH|rRNA	227200	227288	chr|rrnG-2|rrnG-2|rRNA	3451098	3450962	27	3	1	1	1	-47.2	AATGTCTGGGAAACTGCCTGATGGAGATAACGTCGCAAGACCAAAGAGGGGGACCTTCGGGCCTCTTGCCATCGGATGTGCCCAGATGTG	0	0.00565107998189426
512742-1_7	chr|ECs0714|ECs0714|mRNA	790608	790547	chr|ECs0714|ECs0714|mRNA	790681	790625	30	2	1	1	1	-29.2	ACAACCATCACGTCAGTGCGGAAGATAACAGATTCCGCATGACTGAAACAAT	null	null
512852-1_7	chr|none|none|unknown	1309241	1309272	chr|rrnE|rrnE|rRNA	5018241	5018269	1	1	0	1	1	-17.7	ACAACTAGCCGGGCTAATCAATGACGAATGCAGTGCGTCGTAGTCCGGATTGGAGTCTGC	0.339730121536938	0.00111949307933812
513017-1_7	chr|tRNA32-ValTAC|tRNA32-ValTAC|tRNA	3249736	3249760	chr|none|none|unknown	4382532	4382558	1	1	0	1	0	-18.2	ACAAGGAGGGGGTCGGCGGTTCGATAGCAAACTGTCCCTTCTCCAGCTGA	0.325334664503913	0.00218957337866587
512992-1_7	chr|rrnG-2|rrnG-2|rRNA	3450342	3450323	chr|ECs3770|ECs3770|mRNA	3779619	3779643	1	1	0	1	0	-14.2	ACAAGCGGTGGAGCATGTGGCAGATGATCAGCACCTGCTCGCCGCAA	0.367879447610944	0.00166940488143449
513443-1_7	chr|ECs3549|ECs3549|mRNA	3538821	3538732	chr|ECs3549|ECs3549|mRNA	3538874	3538823	18	2	0	0	0	-27.3	ACACCCCGCATGGCGACGCAATCACCGTGTTCTCATACCCGGATGGAAGCGCCTGCAGTTCGGGTGG	null	null
513478-1_7	chr|asECs4458|asECs4458|asmRNA	4489922	4489886	chr|none|none|unknown	1815115	1815092	2	1	0	0	0	-13.1	ACACCGCCAGTGCAGCGAGGAGCAGGTTGGTGTAGTACGTCCCAACCATGTCCCAAAACAA	2.11676614932206e-08	0.333333333333333
513455-1_7	chr|ECs4402|ECs4402|mRNA	4416327	4416367	chr|rrnG-1|rrnG-1|rRNA	3448055	3448037	2	2	0	0	1	-19.7	ACACCCTGCCATCGTTGACGAAATCGGGGCAGGGTGAGTC	0.0615191718914045	0.00269391116621495
513424-1_7	chr|ECs4397|ECs4397|mRNA	4409129	4409079	chr|rrnE-2|rrnE-2|rRNA	5021898	5021948	3	1	0	0	1	-32.2	ACACCATCGGCGTGGTGCCGACAAACGCCGTAGCGCCGATGGTAGTGTGGGGT	0.000108836226762449	0.00106150792534679
513454-1_7	chr|ECs2410|ECs2410|mRNA	2387562	2387586	chr|rrnC-1|rrnC-1|rRNA	4737900	4737940	1	1	0	0	1	-20.8	ACACCCTCGCCCACGATGACGGCATAAATTAGCGGATGACTTGTGGCTGGGGGTGAAAGGCCAATC	0.286005462634768	0.00253614399149179
513483-1_7	chr|rrnE|rrnE|rRNA	5018312	5018397	chr|rrnA|rrnA|rRNA	4832545	4832609	16	1	1	1	1	-38.1	ACACCGCCCGTCACACCATGGGAGTGATGAATTGACGGGGGCCCGCACAAGCGGTGGAGC	3.87394251194483e-91	0.00143486324178011
513713-1_7	chr|ECs0159|ECs0159|mRNA	179717	179740	chr|ECs4245|ECs4245|mRNA	4246454	4246478	1	1	0	0	0	-16.6	ACACTCGGCGGAGGCATGGAGTTGATCCCAACCGAACTGCCGGGCGTA	0.00444372149695662	0.0352892336620293
514138-1_7	chr|ECs3271|ECs3271|mRNA	3239706	3239578	chr|asECs3270|asECs3270|asmRNA	3239451	3239345	18	5	1	1	0	-65.7	ACAGGCTGGGTGATTGTATCGTCACGATCGCGCCAGCCTTCACG	3.77475828372553e-14	0.0565558188669259
514273-1_7	plasmid_pO157|none|none|unknown	31332	31295	chr|tRNA84-GlyGCC|tRNA84-GlyGCC|tRNA	2614358	2614331	3	1	0	0	1	-22.5	ACATAAACAAAACGACCCCGGCCACTTGCCAAGGTCGGGGTCGCGAA	1.83129763661689e-14	0.000670730856656742
514393-1_7	chr|ECs0086|ECs0086|mRNA	95287	95326	chr|tRNA3-AspGTC|tRNA3-AspGTC|tRNA	232291	232316	3	1	1	1	1	-24.5	ACATCCCGCGACCCGTACGCAGGGGGTCGCGGGTTCGAG	0.00140778207768426	0.00118995575485639
514401-1_7	chr|ECs4973|ECs4973|mRNA	5059530	5059567	chr|ECs4973|ECs4973|mRNA	5059344	5059369	2	1	0	0	0	-22.5	ACATCCGGCACCGGCTGCCGGTTTTGTGATGGCCTCACAAGACGGGGACGGTGACTGGTGTCAGA	9.44880095256459e-07	0.123091490979333
514376-1_7	chr|ECs3064|ECs3064|mRNA	3001287	3001308	chr|rrnA|rrnA|rRNA	4831772	4831797	1	1	0	0	1	-16.8	ACATCAGGCGTTACTGACCAATGTCTGGGAAACTGCCTGATGGAG	0.0171409975048694	0.0159313246969292
514412-1_7	chr|rrnC-1|rrnC-1|rRNA	4739624	4739684	chr|csrB|csrB|sRNA	3646854	3646673	11	1	1	1	1	-39.5	ACATCCTGGGGCTGAAGTAGGACACCTCCAGGATGGAGAACGAGA	0	0.000550146503577985
514571-1_7	chr|ECs2900|ECs2900|mRNA	2851625	2851597	chr|asECs3787|asECs3787|asmRNA	3798705	3798683	2	1	0	0	0	-24.1	ACATGGGCGCGGTGGCGGTTGGTGCGACTTGCCGACGTCACCCGCCACGCGGGGAAAAAA	5.12242408470047e-05	0.0426401432711221
514464-1_7	chr|ECs0938|ECs0938|mRNA	1023309	1023343	chr|rrnH|rrnH|rRNA	227673	227707	1	1	0	0	1	-23.6	ACATCTTCATCTCATGCTCGCCTGAATGTGCCTGCAAAGCGCACGCAGGCGGTTTGTTAAGTCAGATGTG	0.332357382632562	0.00212968513654995
514824-1_7	chr|ECs4310-1|ECs4310-1|5UTR	4320067	4320046	chr|ECs3271|ECs3271|mRNA	3239764	3239742	1	1	0	1	1	-17	ACCACTGAAGCGCCAGAAGATAGTATCGCCCTGGCGCTGGTTCCAA	0.0484176624666285	0.00869565217391304
514795-1_7	chr|asECs2034|asECs2034|asmRNA	2018425	2018405	chr|rrnG-1|rrnG-1|rRNA	3446700	3446678	1	1	0	0	1	-10.9	ACCACGACACCAAAACCGAACTGGTGTTCGGGTTGTCATGCC	0.0502187912986763	0.00851071535313609
514786-1_7	chr|rrnC-1|rrnC-1|rRNA	4739321	4739345	chr|ECs1263|ECs1263|mRNA	1324279	1324308	1	1	0	1	0	-20.4	ACCACCCTTTAATGTTTGATGTTCTCTCAGAAAAACGTTTAAGGGTGGGTGGCAT	0.0464376872687456	0.00891330738514872
514803-1_7	chr|ECs4767|ECs4767|mRNA	4818943	4819021	chr|ECs4767|ECs4767|mRNA	4818507	4818577	4	1	1	0	0	-42	ACCACGCCAGAGCCGGTGGTAAAACCTGCTGCGGACGCTGAACCGAAAACCGCTGCACCTTCCCCGCAGGTGTAATCCGTGTTTGATATC	4.18020239345443e-08	0.0419636856519216
514938-1_7	chr|ECs0986|ECs0986|mRNA	1082958	1082927	chr|rrnH-1|rrnH-1|rRNA	229538	229590	3	1	1	0	1	-19	ACCATCACCTCTCACGACGCTGGCTACATCAGTGAACCAGTACCGTGAGGGAAAGGC	6.04834590043896e-09	0.000817701488675852
514954-1_7	chr|ECs3889|ECs3889|mRNA	3891316	3891259	chr|rrnE|rrnE|rRNA	5018121	5018147	2	1	0	0	1	-21.2	ACCATCTTCTTCCGAGCGGATAAAACTGTCGATTACGAGACGAAACTGGAGGAAGGTGGGG	0.309818445371045	0.00200634304859915
515126-1_7	chr|asECs2854|asECs2854|asmRNA	2798694	2798716	chr|rrnC-1|rrnC-1|rRNA	4738803	4738823	1	1	0	0	1	-19.1	ACCGACAAGCCTTCGCCCGGTTTACTCGGGTGAAGGAACTAGGC	0.0352649627242597	0.0104782435576989
515129-1_7	chr|ECs4736|ECs4736|mRNA	4786421	4786444	chr|rrnE|rrnE|rRNA	5017971	5017994	1	1	0	0	1	-19.7	ACCGACACCGAAGGCGCTCTACAGATTGGTGCCTTCGGGAACTGTGA	0.367879447610944	0.00145358203691303
515150-1_7	chr|none|none|unknown	5412770	5412799	chr|ryeB|ryeB|sRNA	2525018	2524978	1	1	0	0	1	-24	ACCGAGGGAAAGAGAGTGTGCAGCGGCTATTAATGCCAACTTTAGCGCACGGCTCTCTCCCAAGAGCC	0.0563131243064662	0.00794878405820939
515164-1_7	chr|ECs4625|ECs4625|mRNA	4655745	4655719	chr|asECs3677|asECs3677|asmRNA	3675393	3675421	1	1	0	0	0	-20.3	ACCGATCCTCCGGCGCTGGCGCTTGCTCATTGAGAGGTGCCTGGAGGACAGCCGT	0.000227705258404621	0.196116135138184
515220-1_7	chr|rrnA|rrnA|rRNA	4832702	4833177	plasmid_pO157|none|none|unknown	22707	22652	147	10	1	1	0	-9.8	ACCGCCCGTCACACCATGAAAAAAAAAAAAAAAAAAA	0	0.066623972671467
515296-1_7	chr|ECs3779|ECs3779|mRNA	3791796	3791768	chr|ryhB|ryhB|sRNA	4300231	4300211	1	1	0	0	1	-20.2	ACCGGAAGCGGTGTTGGGCTGATTAAAAAAATTGCTCACATTGCTTCCAGT	0.354093860190847	0.00117398712462509
515302-1_7	chr|none|none|unknown	3005606	3005572	chr|rrnH|rrnH|rRNA	228385	228418	1	1	0	0	1	-24.4	ACCGGACTACAGCCTGGATCAAGACGCGGAAACATAAAGTGCGTCGTAGTCCGGATTGGAGTCTGC	0.153815199560859	0.00418549285892588
515229-1_7	chr|ECs0623|ECs0623|mRNA	694036	694015	chr|rrnD-3|rrnD-3|rRNA	4163059	4162997	1	1	0	1	1	-19.1	ACCGCCGCCGAGCAGAACTTACCGGTGGCGAAGGCGGCCCCCTGGACGAAGACTGACGCTCAGGTGCGAAAGCGTGGGGAGC	0.185922315725381	0.00364854174580954
515498-1_7	chr|none|none|unknown	1184766	1184813	chr|rrnC-1|rrnC-1|rRNA	4738282	4738352	5	2	0	1	1	-25.7	ACCTCCCTACCCATAATTCTCCGTGTGTTGTTGGGTAGGGGAAG	4.87283324801524e-10	0.00289280318291838
515473-1_7	chr|ECs3940|ECs3940|mRNA	3943203	3943182	chr|rrnG-2|rrnG-2|rRNA	3451158	3451128	1	1	0	0	1	-18.9	ACCTATCGTCAGGCGTTTATGAATGTCTGGGAAACTGCCTGATGGAGAGGGA	0.069894884435211	0.00697325654425507
515539-1_7	chr|ECs3455|ECs3455|mRNA	3452311	3452258	chr|ECs3469|ECs3469|mRNA	3464616	3464579	2	1	0	0	0	-24	ACCTGACCGAAGCGGTGCGTCGTCGTCCGTATTCCGTCATCCTGCTGGATGAAGATGAAGCAGGACGTACCTTCCTTCCGTCCGGGTGAT	0.00873136594678137	0.00970096849602985
515579-1_7	chr|tRNA4-AspGTC|tRNA4-AspGTC|tRNA	240507	240537	chr|C0343|C0343|sRNA	1918857	1918885	1	1	0	1	0	-28.1	ACCTGCCTGTCACGCAGGGGGTCGCGGGTTCCCCTCGCCCGCAACCCATGCCTGACCCAC	0.0755682484121617	0.000688377498442226
515778-1_7	chr|ECs3335|ECs3335|mRNA	3309222	3309196	plasmid_pO157|none|none|unknown	22675	22658	1	1	0	0	0	998.999	ACGAAGCGCTAAGCGGCGGTAAGCCTGAAAAAAAAAAAAAAAAAA	0.0206122728497489	0.0143090951758036
515926-1_7	chr|rrnC-1|rrnC-1|rRNA	4739805	4739829	chr|ECs3067|ECs3067|mRNA	3005199	3005231	1	1	0	1	0	-15.9	ACGAGAGGACCGGAGTGGACGCATCCGTACAGCGTACATTCCGTGAGCAATTTGGCTT	0.0951651609761859	0.00575282964989165
515958-1_7	chr|rrnD-3|rrnD-3|rRNA	4163678	4163660	chr|tRNA97-MetCAT|tRNA97-MetCAT|tRNA	777238	777220	1	1	0	1	1	-18.7	ACGAGTGGCGGACGGGTGAAATCCCGTCGTAGCCACCA	0.0494699103601267	0.000646121302034621
515869-1_7	chr|rrnD-2|rrnD-2|rRNA	4158966	4158936	chr|ECs0321|ECs0321|mRNA	340717	340656	1	1	0	1	0	-25.2	ACGACGACGTTGATAGGCCGGGTGTGTAAGCAAACGCACCCAGCGGGTCAATAAGCTGTTTAGCCGGGGGCGCGGCGTCGGTGCACCACT	0.0555745274886407	0.00801283080215004
516054-1_7	chr|ECs1925|ECs1925|mRNA	1916059	1916034	chr|asECs0330|asECs0330|asmRNA	346954	346924	1	1	0	0	1	-19.7	ACGCAACCGCGTGCTGGCGGCATAAGAATTTGCCGTCAGTCATGACATAGTCATGAGAAA	0.00774560474728769	0.025334729596907
516365-1_7	chr|ECs5331|ECs5331|mRNA	5466508	5466550	chr|ECs5331|ECs5331|mRNA	5466541	5466579	13	2	1	0	0	-23.4	ACGCGGCGTGGCGACACTTCAAATGCTGCCGCCATTGCCCTGTACGA	null	null
516554-1_7	chr|ECs4839|ECs4839|mRNA	4906057	4906082	chr|rrnD-2|rrnD-2|rRNA	4158954	4158926	1	1	0	1	1	-27.3	ACGCTGTGCGCGCACAGGCAGAAAAATAAATAGGCCGGGTGTGTAAGCGCAGCGATGC	0.367611232852379	0.00125798604171592
516632-1_7	chr|ECs0999|ECs0999|mRNA	1100222	1100245	chr|ECs0890|ECs0890|mRNA	972974	972932	1	1	0	0	1	-24.4	ACGGATTGCCGCACCGGCTGGGAACGTGCAGTGCAGCTGGGCGGTGTAGCTCTGGGGACCACTC	0.22281627744288	0.00317081866552344
516688-1_7	chr|ECs5235|ECs5235|mRNA	5338138	5338113	chr|ECs5235|ECs5235|mRNA	5339126	5339094	1	1	0	0	0	-23.9	ACGGCGACCGTGGCGGCGTAGTTATCATGATCCCGCCGCCGAACGTCACCGGCAGT	0.0185395783829406	0.0152145154862546
516703-1_7	chr|ECs3107|ECs3107|mRNA	3050792	3050772	chr|tRNA2-AlaTGC|tRNA2-AlaTGC|tRNA	228831	228860	1	1	0	0	1	-19.1	ACGGCGCTCAGTACCCGCAGAGGGGCTACAGCTCAGCTGGGAGAGCGCCTG	0.00602440379740429	0.000518560887171783
516720-1_7	chr|tRNA40-GluTTC|tRNA40-GluTTC|tRNA	4736916	4736934	chr|ECs2098|ECs2098|mRNA	2092637	2092614	1	1	0	1	0	-15.8	ACGGCGGTAACAGGGGTTCCCGCAACCGCTGCACGATGCCTGGA	5.53650177462003e-06	0.000362215291934799
516752-1_7	chr|rrnE-1|rrnE-1|rRNA	5019786	5019810	chr|ECs4155|ECs4155|mRNA	4171983	4172003	1	1	0	1	0	-18.5	ACGGGAGACACACGGCGGGTGCAAAGTCAGCCTCGCTGTGGTT	0.149079415321957	0.00427713805685241
516727-1_7	chr|ECs0625|ECs0625|mRNA	696665	696707	chr|rrnB-1|rrnB-1|rRNA	4980212	4980229	1	1	0	1	1	-15	ACGGCTACCGGACCCGTGCTCAACGTTTTACCGTTGGGTATTCGTGATCCGGTGGTTCTGA	0.287159090942533	0.00252559076215265
516754-1_7	chr|rrnH|rrnH|rRNA	227445	227467	chr|ECs3797|ECs3797|mRNA	3809890	3809871	1	1	0	1	0	-21.6	ACGGGAGGCAGCAGTGGGGAATAAGAATTCTCTCTGCTGCCG	0.0141958706276315	0.000560319851935407
516755-1_7	chr|rrnA|rrnA|rRNA	4831997	4832016	chr|ECs3271|ECs3271|mRNA	3239855	3239834	1	1	0	1	0	-17.3	ACGGGAGGCAGCAGTGGGGACAGTCACCATGCTGCCGTCATAAAA	0.364360664589168	0.00181039442037184
516777-1_7	chr|ECs0792|ECs0792|mRNA	880409	880438	chr|rrnG-1|rrnG-1|rRNA	3446677	3446658	1	1	0	0	1	-17.9	ACGGGCGGGGCGCTAATCATGCTGGAAATGGCACTGCCCGGTAGCT	0.367879447610944	0.00159430637610964
517076-1_7	chr|rrnD-2|rrnD-2|rRNA	4161404	4161384	chr|asECs3241|asECs3241|asmRNA	3202051	3202082	1	1	0	1	0	-15.9	ACGTGGTATCCTGTCTGAATAACATCAGGCAGACAATACCCGATTGCGAAAA	0.359418350389668	0.00187117676463883
517185-1_7	chr|rrnC-1|rrnC-1|rRNA	4738018	4738041	chr|ECs2097|ECs2097|mRNA	2091363	2091342	1	1	0	1	0	-17.8	ACGTTTCGGCAAGGGGGTCATCCTGAAGACCCCATTACCAAAACT	3.06842012849529e-08	0.000311913763144412
517059-1_7	chr|rrnH-1|rrnH-1|rRNA	231287	231328	chr|ECs3673|ECs3673|mRNA	3668736	3668700	1	1	0	1	0	-18.6	ACGTGGACCCGTGATCCGGGTTGCGGACAGTGTCTGGTGGGTTCGTTCCATTATCCCACCAGGTACAACCTTGCTGGCA	0.0400804971334452	0.00972709261694842
517140-1_7	chr|ECs2828|ECs2828|mRNA	2770085	2770016	chr|rrnA|rrnA|rRNA	4832904	4832937	2	1	1	0	1	-18.9	ACGTTGATTGGTCGCTTCAGTTCTGCCTTCTCAGCATTAGCAGAAACAAGAGAAGCGACCTCGCGAGAGCAAGCGGACCTC	0.228763546603916	0.00156150436279024
517231-1_7	chr|rrnB-1|rrnB-1|rRNA	4978542	4978564	chr|ECs4793|ECs4793|mRNA	4854808	4854827	1	1	0	1	0	-16.9	ACTAACTGGAGGACCGAACTGACGGTCCGTTCCAGATGC	0.272682776071014	0.00265831495502566
517240-1_7	chr|ECs4241|ECs4241|mRNA	4241442	4241499	chr|tRNA47-LeuCAG|tRNA47-LeuCAG|tRNA	4776238	4776256	1	1	0	0	1	-14.9	ACTAATCCTGACTCAGGGATTGCCGAGAAACAGTATCAACGCCATCCGTCACTGAATGGCGAAGGTGGCGGAATTGGAA	0.250536098669954	0.00287394294263672
517321-1_7	chr|asECs2836|asECs2836|asmRNA	2777939	2777965	plasmid_pO157|none|none|unknown	22678	22654	2	1	0	0	0	1	ACTAGAAGCAATGGATTCCTGAGGAAAAAAAAAAAAAAAAAAAACAAAAAA	2.53023343918529e-07	0.174077655955698
517459-1_7	chr|rrnA-2|rrnA-2|rRNA	4836684	4836742	chr|ECs2992|ECs2992|mRNA	2934199	2934231	1	1	0	1	0	-18.6	ACTCAGAAGTGAAACGCCGTAGCGCCGATGGTAGTGTGGGGTCCCCCCATGCGAGAGTATCTAAGAAACCATCGGTTGACTACTTTGAAG	0.362387140737768	0.00183619198471649
517897-1_7	chr|rrnA-1|rrnA-1|rRNA	4834073	4834097	chr|ECs5262|ECs5262|mRNA	5381385	5381407	1	1	0	1	0	-17.4	ACTCCTGACTGACCGATAGTGAACCCAAGCTATCGGTTGGGATGATGT	0.24618514609584	0.00291779651844876
517963-1_7	chr|ECs3795|ECs3795|mRNA	3807002	3806918	chr|ECs3795|ECs3795|mRNA	3806904	3806824	8	1	1	0	0	-57.1	ACTCGGTGCCGCAGGCTTAGCTGTTGGGGGCTTTGCAGGGGTCACATGTTGACCTCGGCGGCGTAGCCGGAAA	null	null
517960-1_7	chr|rrnG-1|rrnG-1|rRNA	3447727	3447705	chr|ECs2977|ECs2977|mRNA	2927200	2927169	1	1	0	1	0	-18.8	ACTCGGGTGAAGGAACTAGGCAACAAGCCGTAAACGCCTTCATCAGAGAAAG	0.019418774075016	0.0148087219439773
517896-1_7	chr|rrnB-1|rrnB-1|rRNA	4978254	4978300	chr|ECs2631|ECs2631|5UTR	2598626	2598668	1	1	0	1	1	-19.6	ACTCCTGACTGACCGATAGTGAACCAGTACCGTGAGGGAAAGGCGAATCTTTGCTCTCCGGTGTTGAGTACCCTGTACGTCTCGCCAGCC	6.93647439675583e-09	0.000301246801724871
518021-1_7	chr|ECs5327|ECs5327|mRNA	5463343	5463322	chr|rrnD-2|rrnD-2|rRNA	4159225	4159203	1	1	0	0	1	-13.2	ACTCTGGCGTACCGTGGTGCTAAAAAAAAGTGGTACGCGAGCTGGGTTT	0.367879447610944	0.0012976293205585
518076-1_7	chr|ECs4844|ECs4844|mRNA	4911434	4911409	chr|asECs0379|asECs0379|asmRNA	400330	400309	1	1	0	0	0	-19.8	ACTGAACGGCAGCCGCCACATGGTTCGATTATGTGGCGCAGCTACTGT	0.0103764145206161	0.021320071635561
518473-1_7	chr|ECs2098|ECs2098|mRNA	2092779	2092752	chr|ryeB|ryeB|sRNA	2525006	2524976	4	1	1	1	1	-20.2	ACTGGGATGTGGAGCTGCGTGAGATTTTCAGCGCACGGCTCTCTCCCAAGAGCCAT	3.03268097368315e-26	0.000678646209695305
518750-1_7	chr|ECs4632|ECs4632|mRNA	4662629	4662607	plasmid_pO157|none|none|unknown	22678	22660	2	1	0	0	0	1.3	ACTTCCTCGAAATCCTTGATAAAAAAAAAAAAAAAAAAA	3.21630393627427e-05	0.0482804549585268
518808-1_7	chr|ECs3390|ECs3390|3UTR	3377102	3377081	chr|rrnC-1|rrnC-1|rRNA	4738179	4738198	1	1	0	0	1	-18.7	ACTTGCCGCCTTCCTGCAACGCCGATGTGGGAAGGCCCAGAC	0.223710905481326	0.00316053984102473
518948-1_7	chr|asECs4260|asECs4260|asmRNA	4266004	4265985	chr|tRNA85-CysGCA|tRNA85-CysGCA|tRNA	2614217	2614185	1	1	0	0	1	-16.4	AGAAAATGGCGCGTTGCGAGCTAGTCCGGTTCGACTCCGGAACGCGCCTCCACAAATCCGT	0.0248610684614253	0.0128543624182265
519078-1_7	chr|tRNA79-AsnGTT|tRNA79-AsnGTT|tRNA	2727553	2727535	chr|ECs5128|ECs5128|mRNA	5230467	5230484	1	1	0	1	0	-17.5	AGAACGGCGGACTGTTAATAAGTTCCGCTGTTCGTAC	0.367879447610944	0.00165653753775145
519172-1_7	chr|rrnH|rrnH|rRNA	227513	227530	chr|none|none|unknown	1245883	1245857	1	1	0	1	0	-13.2	AGAAGGCCTTCGGGTTGTTTGCAACCCCGCAAGAACTGGCCAATT	0.236438285620297	0.000906111629444866
519311-1_7	chr|ECs1012-1|ECs1012-1|5UTR	1116563	1116538	chr|ECs2559|ECs2559|mRNA	2533498	2533524	1	1	0	1	0	-19.8	AGACACATAAAGACACCAAACTCTCACTGTTTGGTGTCGAGCTGTTTGTCTGT	0.00836150282396213	0.0242250791555755
519448-1_7	chr|ECs3104|ECs3104|mRNA	3045644	3045575	chr|rrnD-3|rrnD-3|rRNA	4162735	4162703	3	2	1	1	1	-23.4	AGACGGCCTGCACTATTTAGGTGCTGCATGGCTGTCGTCA	0	0.000571717349954648
519553-1_7	chr|ECs1197|ECs1197|3UTR	1263228	1263252	chr|ECs4365|ECs4365|mRNA	4373479	4373505	1	1	0	0	0	-19	AGAGACCGCGACAGATACACGACGCTCTTCTGTCGCGGGGACGATGGTGGT	0.00376673419366665	0.0389249472080761
519559-1_7	chr|ECs2545|ECs2545|mRNA	2522839	2522891	chr|rrnB|rrnB|rRNA	4977062	4977098	1	1	0	0	1	-21	AGAGACTTACCCCGACGCAGTAGAGTTTTTACCACTTGGCGATCTCTTCCCTGCCGGCCGGGAACTCAAAGGAGACTGCCAGTGATAAAC	0.328573869617127	0.0021618905611247
519687-1_7	chr|ECs0785|ECs0785|mRNA	872814	872769	chr|rrnG-2|rrnG-2|rRNA	3451265	3451223	2	1	1	0	1	-29.5	AGAGCTGGTGCCTGCCGTACAGTTGAACGCTGGCGGCAGGCCTAACAC	0.0124001296476251	0.000993886522408018
519805-1_7	chr|rrnE|rrnE|rRNA	5017742	5017768	chr|micM|micM|sRNA	573006	573035	1	1	0	1	1	-9.4	AGATACCCTGGTAGTCCACGCCGTAAAAGTGACGGCATAATAATAAAAAAATGAA	0	2.72316989648606e-05
519806-1_7	chr|rrnB|rrnB|rRNA	4976716	4976749	plasmid_pO157|none|none|unknown	66554	66510	3	1	0	1	0	-28.5	AGATACCCTGGTAGTCCACGCCGTAAACGATTTCTTACGGCGTGGATTAAGCAGGTCCTGACCTGCTTTTTTCA	0.266860875219687	0.00241414780414669
519887-1_7	chr|rrnB-1|rrnB-1|rRNA	4979854	4979878	chr|tRNA44-HisGTG|tRNA44-HisGTG|tRNA	4775944	4775974	2	1	1	1	1	-17.7	AGATGCAGTGTACCCGCGGCAAGGGAGTGTGATTCCAGTTGTCGTGGGTTCG	3.74755504003731e-26	0.000355100443245802
519939-1_7	chr|ECs3185|ECs3185|mRNA	3146291	3146262	chr|ECs3185|ECs3185|mRNA	3146326	3146292	3	1	0	0	0	-24	AGATGTTGTCTTTGCGGGGGCGAAAAAAGCAATCTGATGCCCACCCGCGAAGAGCGTCCGAC	null	null
519952-1_7	chr|rrnA-1|rrnA-1|rRNA	4833872	4833890	chr|ECs4119|ECs4119|mRNA	4131747	4131724	1	1	0	1	0	-16.8	AGATTCCCCCAGTAGCGGCTTGCGTAATCTGGGCGGGATTATC	0.0899071553870046	0.00596252994688186
520486-1_7	chr|asECs1140|asECs1140|asmRNA	1225728	1225746	chr|asECs1140|asECs1140|asmRNA	1225701	1225724	2	1	0	0	0	-14	AGCCCCAGCTGGAACATAGTAAACCAGTAGCGGGCGCTGGAC	null	null
520471-1_7	chr|rrnG-1|rrnG-1|rRNA	3448692	3448663	chr|ECs3078|ECs3078|mRNA	3018477	3018457	1	1	0	1	0	-13.5	AGCCATGGGCAGGTTGAAGGTTGGGTAACATCAACCCAACCCATTATC	0.0648046341309449	0.00730296743340221
520549-1_7	chr|ECs5263|ECs5263|mRNA	5381868	5381886	chr|rrnG-1|rrnG-1|rRNA	3449308	3449291	1	1	0	0	1	-16.5	AGCCGACGCTGGTCGCAACAAGCGTCGGTAAGGTGAT	0.01353947714443	0.0182574185835055
520600-1_7	chr|ECs0455|ECs0455|mRNA	488099	488073	chr|ECs0455|ECs0455|mRNA	488134	488100	5	1	0	0	0	-23.4	AGCCGTCGCCCACGTCTGGATGCCCTATTCATCCAGAACGTGTTAAACGGCATGG	null	null
520649-1_7	chr|rrnH|rrnH|rRNA	227484	227509	chr|asECs2688|asECs2688|asmRNA	2647294	2647267	1	1	0	1	0	-20.6	AGCCTGATGCAGCCATGCCGCGTGTAATCTGCGTGGCGGCCTGCAAAATACT	0.306218170495009	0.0023562700267696
520721-1_7	chr|ECs4628|ECs4628|mRNA	4658980	4659021	chr|ECs4628|ECs4628|mRNA	4658942	4658979	12	1	0	0	0	-23.6	AGCGAAGCCAACGCGCAAGCCACCAATGCGGTTATTCCACAAGTTCCGCAAAGACAGCTCGGTGCGCTCACGCGTTGA	null	null
520830-1_7	chr|ECs3287|ECs3287|mRNA	3258275	3258292	chr|ECs3982|ECs3982|mRNA	3989955	3989975	1	1	0	0	0	-17.3	AGCGCCAGCGCGAAAAGCGCCTGGCGTCTGGTTAAA	0.0587906429643936	0.00774333440612937
520927-1_7	chr|ECs0889|ECs0889|mRNA	971983	971963	chr|ECs1462-1|ECs1462-1|5UTR	1503520	1503483	1	1	0	0	1	-9.5	AGCGGCCTGTTAGTGATGGTGTTTGCCCGCAGCTTAGTCGTCAATGTAAGAACAATGAGAAA	0.333623581629616	0.00110040037098068
520907-1_7	chr|rrnG-1|rrnG-1|rRNA	3448625	3448602	chr|ECs0014|ECs0014|mRNA	13623	13655	2	1	0	1	0	-15.3	AGCGGATGACTTGTGGCTGGGGGTATCCTGCACGTTTCCGCGAAAGATAAAAAC	0.0166841952132028	0.00101999325144098
520820-1_7	chr|asECs3560|asECs3560|asmRNA	3551545	3551516	chr|rrnA-1|rrnA-1|rRNA	4834723	4834769	1	1	0	0	1	-29.9	AGCGCAGGGTGACATGACCCAGTCCGCGAAATTTAAAGAAAGCGTAATAGCTCACTGGTCGAGTCGGCCTGCGCGGATC	0.00948004665680867	0.0224733287487747
521005-1_7	chr|rrnG-2|rrnG-2|rRNA	3450362	3450315	chr|mgrR|mgrR|sRNA	2148809	2148728	18	2	0	1	1	-18.5	AGCGGTGGAGCATGTGGTTAAAAGCAAAACACAAATCTATCCATGCAAGCATTCACCGCCGG	0	0.00096923223201428
521044-1_7	chr|ECs4397|ECs4397|mRNA	4409289	4409264	chr|ECs0014|ECs0014|mRNA	13626	13653	1	1	0	1	0	-16.8	AGCGTATGGAAGCTGCAGGCAAACCATCCTGCACGTTTCCGCGAAAGAAAAAAC	0.043869372288027	0.00063569695072183
521079-1_7	chr|ECs1160|ECs1160|3UTR	1245974	1245845	chr|none|none|unknown	1245791	1245710	11	3	1	1	1	-44.1	AGCGTGTACCGGAAACCATGTCGCCGCAAAACGGGCGGCCTGTGGGCTTCCGGCGCACTACACGGAAAACTGGCGA	3.03544023250168e-09	0.0136803317984154
521169-1_7	chr|ECs0890|ECs0890|mRNA	972948	972930	chr|rrnG-1|rrnG-1|rRNA	3449150	3449133	1	1	0	1	1	-14.7	AGCTCTGGGGACCACTCAAAGATTCCCCCAGTAGCGG	2.55307776242158e-46	0.000138952461316549
521138-1_7	chr|rrnC-1|rrnC-1|rRNA	4738246	4738275	chr|tRNA92-TyrGTA|tRNA92-TyrGTA|tRNA	1732667	1732631	2	1	1	1	1	-22.9	AGCTCACTGGTCGAGTCGGCCTGCGCGGAGGTGGGGCCCCCGAGCGGCCAAAGGGAGCAGACT	2.14953153920859e-08	0.000585300654588101
521383-1_7	chr|ssrA|ssrA|sRNA	3475924	3475944	chr|ECs2098|ECs2098|mRNA	2092115	2092059	1	1	0	1	1	-18.5	AGGAATTTCGGACGCGGGTTCGTATGACCTCTCTGAACGTCTGCGTCTGCGCGGCTGGCAGGTTCCGGCCTTCACTCT	1.07016269361425e-20	0.000203538289264594
521470-1_7	chr|ECs5117|ECs5117|mRNA	5217875	5217854	chr|ECs0017|ECs0017|mRNA	16780	16812	1	1	0	0	0	-17.6	AGGAGCATCCACAAGCACGCGTATTCTGGTTGGCGTAGTGTTGTGGACTGCAGT	0.0122619246896725	0.0193383447626745
521512-1_7	chr|ECs0237|ECs0237|mRNA	271191	271229	plasmid_pO157|none|none|unknown	15869	15841	1	1	0	1	0	-23.3	AGGATAACATAGGCGGTAAGGACAACGGGGTGTTTGAAACTTCATTGCCCCCGTTGCCAGTCCGTAAAAAA	0.0323721190438598	0.0110216678544351
521491-1_7	chr|tRNA9-ValTAC|tRNA9-ValTAC|tRNA	865127	865144	chr|asECs2275|asECs2275|asmRNA	2245991	2246015	1	1	0	1	0	-21.6	AGGAGGGGGGCGGCGGTTGATTTGACCGCCAGCTCTCCCAGTTAAGTGATCTCAGCTGGGAGAGCACCTCCCTT	0.0425016088772364	0.00939723461280327
521473-1_7	chr|ECs3595|ECs3595|mRNA	3588086	3588054	chr|rrnA-1|rrnA-1|rRNA	4834394	4834428	1	1	0	1	1	-22.1	AGGAGCCACCTTATGAGTCAGAATACGCTGAAAATAGCGGATGACTTGTGGCTGGGGGTGAAAGGAA	0.0964442584099194	0.000718175680328498
521669-1_7	chr|rrnE-1|rrnE-1|rRNA	5020075	5020092	chr|ECs1480-1|ECs1480-1|5UTR	1520701	1520679	1	1	0	1	0	-18.7	AGGCATGCTGGAGGTATCTCATCACCCTCCTCCGGCATGA	0.2307017749471	0.00308251680999255
521838-1_7	chr|asECs0745|asECs0745|asmRNA	830620	830642	chr|ECs4464|ECs4464|mRNA	4496871	4496852	1	1	0	0	0	-17.5	AGGCGGAACGCGGCAATTTAACGCGCCATCCGCCGTGTC	0	Inf
521873-1_7	chr|rrnC-1|rrnC-1|rRNA	4738515	4738532	chr|ECs2098|ECs2098|mRNA	2092575	2092553	1	1	0	1	0	-18.6	AGGCGTAGTCGATGGGAACATGCACATCGACGCCGCCAGT	0.00170668019458065	0.00047103265645351
522036-1_7	chr|ECs0101|ECs0101|mRNA	112374	112412	chr|ECs0101|ECs0101|mRNA	112319	112372	4	1	0	1	1	-28.9	AGGGATGGTTGCGGCGAGAAAACTTCTGGCCGCATCTCTTA	null	null
522175-1_7	chr|ECs3455|ECs3455|mRNA	3453906	3453881	chr|ECs3455|ECs3455|mRNA	3454063	3454043	1	1	0	0	0	-18.4	AGGGGCGACCACCGCCAACATTTCTCCTGGTGGTGATGTCCAGCCAT	0.280699896091365	0.00258428131032075
522213-1_7	chr|rrnG-1|rrnG-1|rRNA	3447962	3447945	chr|ECs3061|ECs3061|mRNA	2998284	2998260	1	1	0	1	0	-13.6	AGGGGGGACGGAGAAGGCACAGCAAACCTCAACGTTCCTCGGC	0.351026538042855	0.00195778332446133
521969-1_7	chr|rrnG-1|rrnG-1|rRNA	3448406	3448333	chr|tRNA58-GlyGCC|tRNA58-GlyGCC|tRNA	5246253	5246275	4	1	1	1	1	-20.2	AGGGAAACAACCCAGACCGCCAGCTAAGGTCCCAAAGTCATGGTTAAGTGGGAAACGATGAGTCTCGTTTCCCGCTCCAAAA	2.43937922604915e-08	0.00107872817444037
522214-1_7	chr|rrnD-2|rrnD-2|rRNA	4160369	4160349	chr|ECs3385|ECs3385|mRNA	3367215	3367188	1	1	0	1	0	-20.3	AGGGGGGACGGAGAAGGCTATCACTGCTGCAAGACGTCCCCCGGCGT	0.156379423574846	0.00413714401892061
522333-1_7	chr|rrnH-1|rrnH-1|rRNA	229871	229978	chr|ECs1041|ECs1041|mRNA	1149546	1149515	11	2	1	1	1	-24	AGGTAGCGCCTCGTGAATTTGATAACGAGGCGCAAAAAAAATGAAAA	0	0.00203559251081371
522303-1_7	chr|rrnD-2|rrnD-2|rRNA	4160203	4160175	chr|ECs1409|ECs1409|mRNA	1456057	1456088	1	1	0	1	0	-16.2	AGGTAACATCAAATCGTACCCCAAACCGATGGTACCGGTCACTGGAGTACGATAATTTTCA	0.065230628211627	0.00727392967453308
522302-1_7	chr|rrnH-1|rrnH-1|rRNA	230674	230720	chr|ECs4625|ECs4625|mRNA	4655783	4655755	1	1	0	1	0	-24.9	AGGTAACATCAAATCGTACCCCAAACCGACACAGGTGGTCAGGTAGATTACCTGACCATGTGCGGGATGCTGGCAAAAAAAAAAAAAAAA	0.2721610944702	0.00266292935291544
522463-1_7	chr|asECs3196|asECs3196|asmRNA	3155407	3155425	plasmid_pO157|none|none|unknown	66573	66551	1	1	0	0	0	-16.8	AGGTGCGGCCAACATAGCGTCAAAATTGGTCGCACAATTC	0.0104018225449886	0.0212910581429146
522469-1_7	chr|rrnD-3|rrnD-3|rRNA	4162771	4162711	chr|mgrR|mgrR|sRNA	2148787	2148728	5	2	1	1	1	-21	AGGTGCTGCATGGCTGTCGTACAAATCTATCCATGCAAGCATTCACCGCCGGTTT	0	0.000248885308387915
522535-1_7	chr|tRNA33-LysTTT|tRNA33-LysTTT|tRNA	3249832	3249857	chr|asECs3062|asECs3062|asmRNA	2999996	2999966	1	1	0	1	0	-8.7	AGGTTCGAATCCTGCACGACCCACCATGACCTGGAAATGCTGACCGCGCCTTAAACAT	0.0067885269802494	0.0273690275751987
522635-1_7	chr|asECs0440|asECs0440|asmRNA	467877	467858	chr|none|none|unknown	467908	467889	1	1	0	0	0	-16.5	AGTAATTCCGCAGCCAGCCGAGATGCGCTGGCTGTCACGC	null	null
522680-1_7	chr|rrnH-1|rrnH-1|rRNA	231742	231764	chr|ECs4102|ECs4102|mRNA	4112640	4112594	1	1	0	1	0	-18.7	AGTACGAGAGGACCGGAGTGGACAAACGTTCGGTAATGACGCTGTTTTCCGGTCCTACTGACATCTAT	0.206961990237955	0.00336317375060127
522819-1_7	chr|rrnA-1|rrnA-1|rRNA	4833679	4833702	chr|asxR2|asxR2|EcOnc	2902729	2902766	1	1	0	1	1	-18.7	AGTCAGAGGCGATGAAGGACGTGCACTCCATAACGTTAATCTTCATCGTTCTCTCCCGCAGC	0.251290244000389	0.000928778993591297
522932-1_7	chr|ECs3902|ECs3902|mRNA	3903128	3903108	chr|ECs2656|ECs2656|5UTR	2620812	2620789	1	1	0	0	0	-24.8	AGTCGCAGAGCGCGAAGCCGCATACCGGCGGCGCGCCTGCGCTGA	0.00435051377035207	0.0358287181950009
522919-1_7	chr|rrnH|rrnH|rRNA	227974	227994	chr|ECs3398|ECs3398|mRNA	3383700	3383682	1	1	0	1	0	-18.8	AGTCGACCGCCTGGGGAGTACTGACTCCCAGGCGATTGC	0.0580159341911296	0.000660843418621554
522979-1_7	chr|ECs5198|ECs5198|mRNA	5298750	5298769	chr|rrnB-1|rrnB-1|rRNA	4980046	4980063	1	1	0	0	1	-13	AGTCTGACCACCAGTACCAGAAAGGACAGTGTCTGGTGGGT	0.0186692939755172	0.0151532546056454
523046-1_7	plasmid_pO157|none|none|unknown	38242	38261	plasmid_pO157|none|none|unknown	38089	38108	1	1	0	0	0	-9.9	AGTGACAGAGCCAAATCAGGGGCAACCCTGAGAGGCTTCA	0.00756768312978768	0.0256579002895393
523022-1_7	chr|rrnE-2|rrnE-2|rRNA	5021898	5021915	chr|ECs1288|ECs1288|mRNA	1357620	1357639	1	1	0	1	0	-12.2	AGTGAAACGCCGTAGCGCAAACGCGCTGCTGGTGGACTTCTCAAA	0.0203052876776293	0.0144337567297406
523023-1_7	chr|rrnD-1|rrnD-1|rRNA	4158740	4158720	chr|ECs1741|ECs1741|mRNA	1740467	1740447	1	1	0	1	1	-17.4	AGTGAAACGCCGTAGCGCCGAAGAGCTGGCGCTGCGCTTATGG	0.111048309103047	0.000737957743104645
523081-1_7	chr|asECs5012|asECs5012|asmRNA	5091515	5091495	chr|asECs5012|asECs5012|asmRNA	5091537	5091517	1	1	0	0	0	-15	AGTGAGGCAGGACCGTGGAACTGGTATTCCACGCCGCCAAA	null	null
523087-1_7	chr|rrnH|rrnH|rRNA	228264	228292	chr|ECs4792|ECs4792|mRNA	4853607	4853579	1	1	0	1	0	-18	AGTGATAAACTGGAGGAAGGTGGGGATGATTGACCCGTTCTTCGCCGACTCCACC	0.367879447610944	0.00147792576204736
523136-1_7	chr|ECs0890|ECs0890|mRNA	972966	972927	chr|asECs0825|asECs0825|asmRNA	905090	905055	1	1	0	1	0	-22.8	AGTGCAGCTGGGCGGTGTAGCTCTGGGGACCACCCAAGTTCACGGAAACCAGCAACCACATCGCCGCAGGGCTGA	0.0628783006140878	0.00743622892015671
523200-1_7	chr|ECs1490|ECs1490|mRNA	1528314	1528364	chr|asECs3949|asECs3949|asmRNA	3951465	3951439	1	1	0	1	0	-24.7	AGTGCTAACGCGGGGACAAATCTGGGATCGCTGGAAGAGCAGCTGGCGCAAGTATTGCGCCAGCGCCACCACGTCCAT	0.005060991719869	0.0326337666582419
523238-1_7	chr|rrnG-1|rrnG-1|rRNA	3447572	3447535	chr|ECs0957|ECs0957|mRNA	1042123	1042102	1	1	0	1	0	-20.7	AGTGGACGTATACGGTGTGACGCCTTCCCGGTGCCGGATCGGCAGGCGTGAAACGC	0.162448383041101	0.000804708639301714
523300-1_7	chr|ECs3027|ECs3027|mRNA	2959961	2959942	chr|ECs2098|ECs2098|mRNA	2092759	2092727	1	1	0	0	1	-19.7	AGTGGGGCGTGAAGGATGGTCGTGAGATCCCTATGCGCCCCGGTCAGTTGTTT	0.24882406676641	0.00289188901267877
523486-1_7	chr|ECs4907|ECs4907|mRNA	4988555	4988603	chr|ECs4907|ECs4907|mRNA	4988251	4988311	3	1	0	0	0	-37.9	AGTTGACCAGGCTGGCCTGAAGCTGGGCCAGGTTCTGGGTCCGC	1.50629415666964e-05	0.0270632938682637
523570-1_7	chr|ECs2097|ECs2097|mRNA	2090381	2090354	chr|rrnA|rrnA|rRNA	4832669	4832697	1	1	0	0	1	-19	AGTTTCCTGGTGGTACTGCCCTGCCCTATGGATTGGTGCCTTCGGGAACTGTGAGA	0.0313948871988348	0.000609738868419355
524144-1_7	chr|ssrA|ssrA|sRNA	3475696	3475775	chr|rrnC|rrnC|rRNA	4735656	4735717	28	2	1	1	1	-26.8	ATAACCTGCTTAGAGCCCTCTCTCCCTAGCGGGGAGGAAGGGAGTAAAGTT	0	0.00337886393402852
524221-1_7	chr|rrnC|rrnC|rRNA	4735428	4735481	chr|tRNA78-AlaGGC|tRNA78-AlaGGC|tRNA	3244868	3244831	2	1	1	1	1	-25.5	ATAACGTCGCAAGACCAAAGAGGGGGACCTTCGGGCCTCTTGCCATCGGATGATGCAAGAGGTCAGCGGTTCG	0	5.11145317546588e-05
524735-1_7	chr|ECs0154|ECs0154|mRNA	171800	171836	chr|ECs5328|ECs5328|mRNA	5464177	5464195	1	1	0	1	1	-20.1	ATACCAATGGCGCGTTCCAAAACTGCTCAGCCAAAACCGCTGGGCAGTGGCTGGGG	0.117503209424518	0.00502214627306442
524610-1_7	chr|rrnE|rrnE|rRNA	5018198	5018238	chr|ECs1741|ECs1741|mRNA	1739867	1739836	1	1	0	1	1	-24.5	ATACAAAGAGAAGCGACCTCGCGAGAGCAAGCGGACCTCATTGACCGTCCGCAGGCTCGCCGTCGTTATGCTG	0.0376800468913815	0.000623516044069217
525124-1_7	chr|ECs4310|ECs4310|mRNA	4319699	4319652	plasmid_pO157|none|none|unknown	22679	22654	7	1	0	0	0	0.4	ATACGTTCTGCGTAACTGGCGTATCACAAAAAAAAAAAAAAAAAAA	9.96475210534928e-17	0.0923775512875712
525100-1_7	chr|rrnG-1|rrnG-1|rRNA	3447600	3447534	chr|ECs3639|ECs3639|mRNA	3629935	3629887	2	1	1	1	0	-30.2	ATACGGTGTGACGCCTGCCCGGTGCCGGAACTGAACGGCACTCCGGGCAAATACTCCATGCCGGTTCCGATGATGA	0.00152454857004616	0.000854737382719962
525296-1_7	chr|asECs1440|asECs1440|asmRNA	1481013	1481044	chr|rrnB|rrnB|rRNA	4976500	4976524	1	1	0	0	1	-17.2	ATACTCGATTAAAACCGCTGGCGACTAGTTCAGCGCACGCAGGCGGTTTGTTAAGT	0.0597199560893133	0.007670552359488
525333-1_7	chr|rrnB|rrnB|rRNA	4976566	4976599	chr|ECs0264|ECs0264|mRNA	292657	292615	1	1	0	1	0	-15.5	ATACTGGCAAGCTTGAGTCTCGTAGAGGGGGGTACTCGCGATACCTTTATTCGTTGCTGAACGCCACCCCGAACGG	0.146472162252254	0.00432936944555109
525397-1_7	chr|none|none|unknown	4846989	4847043	chr|rrnE-1|rrnE-1|rRNA	5020483	5020513	1	1	0	0	1	-14.8	ATAGAGCGAGGACGCTAACAGGAACAATGACTCAGGATGAGGGTCAGGAGCGCCAAATACCAAGGCGCTTGAGAGAACTCGGGTGA	4.10618162766602e-19	0.000211261026093114
525652-1_7	chr|ECs1143-1|ECs1143-1|5UTR	1228988	1228939	chr|rrnB-1|rrnB-1|rRNA	4980599	4980621	3	1	1	1	1	-18.3	ATATAGTGCAAGTGGTATGAGGAAAGGGAGATTTCACAAGATGAGTTCTCCCTGACCCTTT	0.179724166880292	0.00195140866444304
525746-1_7	chr|ECs3896|ECs3896|mRNA	3897278	3897315	plasmid_pO157|none|none|unknown	31880	31915	1	1	0	0	0	-18.2	ATATCGACCTCTACTTAATGCACTGGCCCGTTCCCGCTGTTGATGGGCATCACTGCAGGGCTGGTACTAATGT	0.00839401568106492	0.0241402274792634
525976-1_7	chr|ECs4908|ECs4908|5UTR	4988698	4988817	chr|ECs4907-1|ECs4907-1|3UTR	4988647	4988779	28	4	1	1	1	-53.7	ATATTCTGGCTTGTTTCTGCTCACCGTGACCGCAGGAGTTTCGCAAGAAACTTAATCCCCTGCGTAGACGGTGACAGAACGCTAAGATTA	null	null
526159-1_7	chr|ECs4457|ECs4457|mRNA	4488339	4488309	chr|ECs4457|ECs4457|mRNA	4488463	4488444	1	1	0	0	0	-18.1	ATCAACGCACTCCGGCGCTGGAGTTTATTGTTAAAGCGCCGGACAACGA	0.000353595513198932	0.154303349962092
526361-1_7	chr|asECs0438|asECs0438|asmRNA	466665	466647	chr|rrnG-1|rrnG-1|rRNA	3446571	3446536	1	1	0	0	1	-16.6	ATCACCTGGCTGGGTTCGTGGAACGTTGAAGACGACGACGTTGATAGGCCGGGTG	0.0844978249145689	0.00619732865945856
526492-1_7	chr|asECs0227|asECs0227|asmRNA	256495	256529	chr|ECs2786|ECs2786|mRNA	2733255	2733229	1	1	0	0	0	-23.8	ATCAGCACGCAGGCCAGAAACGCCTTCCTGTTCATCCGCAGGATGGCGTTAATGTTCTGGA	0.000589930516750524	0.115470053837925
526712-1_7	chr|ECs2488|ECs2488|mRNA	2464874	2464906	chr|ECs0150|ECs0150|mRNA	165353	165319	2	1	0	1	0	-23.8	ATCATCGAAGGTCTGATGACCACCGTTCACGCTGGTCACTGAACGAGGTCAGAAACACCTTCGGGAGT	0.00585944831918518	0.0109722956409681
526825-1_7	chr|ECs2002|ECs2002|mRNA	1979821	1979773	chr|ECs2002|ECs2002|mRNA	1979755	1979711	3	1	1	0	0	-32.2	ATCCAAGTGCAGCGGCGCTGTCTCTGCACTGCCCGCTGACACCGGA	null	null
526873-1_7	chr|ECs5327|ECs5327|mRNA	5463347	5463310	chr|rrnG-1|rrnG-1|rRNA	3448157	3448139	1	1	0	0	1	-19.3	ATCCACTCTGGCGTACCGTGGTGCTACGCGACGGCCTGAAGGTATGCTGGAGGTATC	0.362907931290238	0.00182953291931113
526924-1_7	chr|tRNA100-GlnTTG|tRNA100-GlnTTG|tRNA	776935	776915	chr|tRNA99-GlnTTG|tRNA99-GlnTTG|tRNA	777112	777086	1	1	0	1	1	-18	ATCCAGGTACCCCAGCCATCGTTGCACGGATGGGGTATCGCCAAGC	2.85628280453227e-14	0.000241991258770553
527059-1_7	chr|ECs4628|ECs4628|mRNA	4658815	4658836	chr|ECs2327|ECs2327|mRNA	2297628	2297604	1	1	0	0	1	-25.5	ATCCCGGCACCCGCGCCAGCGCATCATCACAGGTGCGGGTGCAGGT	0.0123023381599007	0.0193022859120546
527066-1_7	plasmid_pO157|none|none|unknown	28358	28384	plasmid_pO157|none|none|unknown	28336	28357	3	1	0	0	0	-17.6	ATCCCGGTACTGGGGCATCTTTCTCGCTAAAGTGCCACTGCTGGGGG	null	null
527104-1_7	chr|asECs2390|asECs2390|asmRNA	2362235	2362252	chr|ECs0963|ECs0963|3UTR	1049158	1049132	1	1	0	0	0	-18.3	ATCCGACGCTGTGTTCAAAAATTTCAGCAGCGTCGGTACGGAGTCCAC	0.000604372395730267	0.113960576459638
527061-1_7	chr|ECs0015|ECs0015|mRNA	14830	14848	chr|rrnD-3|rrnD-3|rRNA	4163447	4163424	1	1	0	0	1	-19.6	ATCCCGGCAGGGGTGGACAACGGTCCAGACTCCTACGGGAGGC	0.344863904584944	0.00113718701466562
527240-1_7	chr|ECs0881|ECs0881|mRNA	962891	962869	chr|asECs2590|asECs2590|asmRNA	2567927	2567944	1	1	0	0	0	-16.3	ATCCGGTTGGGCTAACGATGACGATGCAGCCCAGCGGAGAG	0.01353947714443	0.0182574185835055
527235-1_7	chr|rrnG-1|rrnG-1|rRNA	3447189	3446689	plasmid_pO157|none|none|unknown	22695	22645	121	13	1	1	0	-7.8	ATCCGGTGGTTCTGAATGGCAAAAAAAAAAAAAAAAAAAAAAAA	0	0.0972353673212915
527282-1_7	chr|ECs0059|ECs0059|mRNA	60657	60615	chr|asECs2127|asECs2127|asmRNA	2132466	2132488	1	1	0	0	0	-18.3	ATCCGTTAACCGCGTAATGCCGCAATTCAAAGTTGACGGCAAAGATGCGGTTAGCTGGAGAGTT	0.00184755804433464	0.0597614304667197
527241-1_7	chr|ECs4391|ECs4391|mRNA	4399369	4399395	chr|rrnG-1|rrnG-1|rRNA	3449281	3449185	3	1	0	0	1	-26	ATCCGGTTTCCTCGTCGCAGTCGCCTAGGTTAATGAGGCGAACCGGGGGAACTGAA	0.219810411093875	0.00320697364204327
527327-1_7	chr|ECs4134|ECs4134|mRNA	4147105	4147131	plasmid_pOSAK1|none|none|unknown	2565	2584	1	1	0	0	0	-17.1	ATCCTCCACAGCCTTATAATCATCTAACTGGCTTGGAGGAGCGC	0.0260717102102145	0.0125078198318565
527349-1_7	chr|tRNA28-ProGGG|tRNA28-ProGGG|tRNA	3021193	3021217	chr|ECs4637|ECs4637|mRNA	4669466	4669428	3	1	0	1	0	-21.6	ATCCTCTCGTGCCGACCACTTATGGCGGCACGGGTCTGGGTAAA	0.0867349824752221	0.00453903503745279
527395-1_7	chr|tRNA7-ArgTCT|tRNA7-ArgTCT|tRNA	657241	657259	chr|ECs3455|ECs3455|mRNA	3454190	3454171	1	1	0	1	0	-21.3	ATCCTGCAGGGCGCGCCATGAGCGCCCTGCTGAATCA	0.185854783712164	0.00083552015197059
527399-1_7	chr|asECs0903|asECs0903|asmRNA	988413	988372	chr|ECs4394|ECs4394|mRNA	4404564	4404601	2	1	0	0	0	-31.9	ATCCTGCCAGTAAGCAGTCCAGCGCCTGACGCGGGGTTTTGAGGGTACCGCGTCAGGTTTTGATATGGAACTGCTGGACA	5.42622558776426e-07	0.142857142857143
527592-1_7	chr|ECs2015|ECs2015|mRNA	2001924	2001942	chr|ECs0155|ECs0155|mRNA	174701	174721	1	1	0	0	0	-18	ATCGAGCAGAGCGGCTTACTCATTGCCGTGCTGCACGATAAAA	0.00184755804433464	0.0597614304667197
527566-1_7	chr|ECs4397|ECs4397|mRNA	4409007	4408892	chr|rrnE|rrnE|rRNA	5016952	5017067	15	5	1	0	1	-68.3	ATCGACGCTGCCAGCGGTGGCTTCCTAGATTGAACGCTGGCGGCAGGCC	0	0.00382788054410713
527683-1_7	chr|ECs2147|ECs2147|3UTR	2151204	2151178	chr|ECs2147|ECs2147|mRNA	2151235	2151205	9	2	0	0	0	-20.6	ATCGCCAGGCCAGCCTGGTTATAGCAGAACCAATGGCTGTCCTGGAGAT	null	null
527634-1_7	chr|ECs4160|ECs4160|mRNA	4175895	4175861	chr|ECs4160|ECs4160|mRNA	4175443	4175397	1	1	0	0	0	-25.8	ATCGATGCCGGGTTGCGCGGTGACCGAGGTTGAGAGCTGGTCATCGAAATGGAAACCAACGGCACAATCGATCCTGAAGAG	0.253910239998303	0.00283935124828286
527686-1_7	chr|ECs0890|ECs0890|mRNA	973117	973079	chr|ECs0982|ECs0982|mRNA	1076557	1076526	1	1	0	1	0	-25.9	ATCGCCAGGTTATCCAGTTATTGATCTTTCTTTGATTAACGTGCTGGCGTTGGGTGACCTGGCTAAGT	0.360732272721435	0.00185609593549561
527722-1_7	chr|ECs1748|ECs1748|mRNA	1749975	1749954	plasmid_pO157|none|none|unknown	22678	22658	3	1	0	0	0	998.999	ATCGCCTGACTGAAGATGAAACCTTGAAAAAAAAAAAAAAAAAAAAAA	2.25900483200602e-07	0.056980288229819
527765-1_7	chr|ECs1741|ECs1741|mRNA	1740082	1740003	chr|ECs1741|ECs1741|mRNA	1739657	1739570	10	2	1	1	1	-45.1	ATCGCGGGTATCGCGTTTGCGACCCGCGTTACCCGCTGATCTCCGAGCTGAAACAGATTCTGCTGGATACCTA	1.8634369655438e-11	0.0286262959297124
527777-1_7	chr|rrnG-2|rrnG-2|rRNA	3449937	3449920	chr|ECs1041|ECs1041|mRNA	1148621	1148588	1	1	0	1	1	-18	ATCGCTAGTAATCGTGGAATCCAACCCGGTTACTGGCAACACCTGTGACA	0.158385023883171	0.000799454765907359
528054-1_7	chr|mgrR|mgrR|sRNA	2148778	2148728	chr|rrnG-2|rrnG-2|rRNA	3450647	3450548	8	1	1	1	1	-26.6	ATCTATCCATGCAAGCATTCACCGCCGTGTAGCGGTGAAATGCGT	4.96871516074509e-78	0.000807403848019968
528127-1_7	chr|ECs3884|ECs3884|mRNA	3888027	3887956	chr|ECs3884|ECs3884|mRNA	3888105	3888028	32	2	0	1	1	-44.8	ATCTCGAAACGTGAGTTCCTCAACCTTGCGGCGAAAAAAAAATTTCCCACAAGAGTTGCTGGATTACTACGACTACGCTCACGG	null	null
528261-1_7	chr|ECs2097|ECs2097|mRNA	2091204	2091163	chr|rrnD-3|rrnD-3|rRNA	4162873	4162822	10	1	1	1	1	-26.1	ATCTGCACTCCGGTGCCCCCGTTGCATTGACGGGGGCCCGCACAAGCGGTGGA	0.00144587675166421	0.00297004475693664
528374-1_7	chr|ECs0852|ECs0852|mRNA	930640	930610	chr|ECs0852|ECs0852|mRNA	930692	930664	1	1	0	0	0	-24.9	ATCTGGCGACTGGCAGCAACAGGTGGCGGCTGGGCAATCCGCTGGCCTGTGCGGCTGCA	null	null
528457-1_7	chr|rrnB-1|rrnB-1|rRNA	4978371	4978392	chr|asECs0306|asECs0306|asmRNA	325187	325170	1	1	0	1	0	-18.7	ATCTGTGTGACTGCGTACATTTACGCAGGTCACACGAAAAA	0.0318465762882044	0.0111282976814931
528423-1_7	chr|ECs3396|ECs3396|mRNA	3382008	3381974	chr|rrnE-1|rrnE-1|rRNA	5018887	5018938	1	1	0	0	1	-24.7	ATCTGGTCGGCGCTGATCCGCGTGAAATCGTCTTTGTCAGAGGCGATGAAGGACGTGCTAATCTGCGATAAGCGTCGGTAAGGTGATTGG	0.265446537908076	0.00272573683559477
528660-1_7	chr|ECs1845|ECs1845|mRNA	1831375	1831345	chr|tRNA27-AsnGTT|tRNA27-AsnGTT|tRNA	2731739	2731771	1	1	0	0	1	-8.6	ATGAACAAAGAGACACAACCCATCGACCGCGTTCAGTCGGTAGAACGGCGGACTGTTAATCCG	0.235955537358129	0.000905389372252336
528732-1_7	chr|ECs1881|ECs1881|mRNA	1876236	1876313	plasmid_pO157|none|none|unknown	22683	22658	8	4	0	1	0	-3.5	ATGAAGAAAGAGATTGGCGAAAAAAAAAAAAAAAAAAA	4.9705522991994e-06	0.0193754792462965
529005-1_7	chr|ECs2314|ECs2314|mRNA	2282543	2282581	chr|ECs2314|ECs2314|mRNA	2282376	2282418	1	1	0	0	0	-21.6	ATGACGGCCTGGATCGTAGCGTGGACGTGGCTATTTCGCATTTCGGCACGTTGACCATCGATCCTATCAACCGCGTAGTC	0.00116265240756967	0.0785674201318386
529080-1_7	chr|ECs0986|ECs0986|mRNA	1081999	1081971	chr|ECs2343|ECs2343|mRNA	2313025	2313047	1	1	0	0	0	-11.2	ATGAGAACGATGACCTGATGCGTCCGGACGGCTGGAGTGTTGCGTTTGCG	0.140156565964342	0.00446339625486897
529102-1_7	chr|ECs1185|ECs1185|mRNA	1256976	1256928	chr|ECs1185|ECs1185|mRNA	1257408	1257362	2	1	1	1	1	-35.9	ATGAGAGTTGTTCCGTTGTGGGGAAATTCAACCACGACGGGACAT	0.000252638794066754	0.0277296776935901
529141-1_7	chr|asECs3702|asECs3702|asmRNA	3709344	3709321	chr|rrnC|rrnC|rRNA	4736372	4736396	1	1	0	0	1	-20.1	ATGAGCGGGCCGCTGATCGCATAATTTGTTGCCAGCGGTCCGGCCGGGA	0.12462273869316	0.00482973450954641
529223-1_7	chr|ECs1041|ECs1041|mRNA	1149551	1149515	chr|rrnB-1|rrnB-1|rRNA	4978646	4978708	15	2	1	1	1	-25.4	ATGATAACGAGGCGCAAAAAATGAAAAGCGCCTCGTGAATTCATCTCCGGGG	0	0.0031973786915258
529424-1_7	chr|rrnG-1|rrnG-1|rRNA	3448620	3448589	chr|asECs4397|asECs4397|asmRNA	4408617	4408650	1	1	0	1	0	-15.5	ATGATTTGTGGCTGGGGGTGAAAGGCCAATCAGATGAACTCATACGGCCCCAGTTTGGCGATTT	0.0423410656201271	0.00941804984809917
529672-1_7	chr|ryeB|ryeB|sRNA	2525014	2524989	chr|ECs0986|ECs0986|mRNA	1082340	1082309	1	1	0	1	1	-20.2	ATGCCAACTTTTAGCGCACGGCTCTCGTACATCGAACGTGACCTGAAAGCTGGCAAGA	2.76988292718434e-09	0.00029521042875711
529772-1_7	chr|ECs4394|ECs4394|mRNA	4404071	4404092	chr|rrnH-1|rrnH-1|rRNA	231448	231473	1	1	0	0	1	-20.1	ATGCCCTGTTCGCACGCTTCAAGGCGCGAGCAGGTGCGAAAGCAGGTC	0.120288010470513	0.00494456087191052
529899-1_7	chr|asECs3253|asECs3253|asmRNA	3219947	3219967	chr|ECs2149|ECs2149|mRNA	2154476	2154506	1	1	0	0	0	-19.6	ATGCCTTCCGCCTGGGCATGGAAAAAAAATTTCCATGGCCCAGGTGCGCAACGGCAAAA	0	Inf
529940-1_7	chr|ECs5163|ECs5163|mRNA	5268194	5268275	chr|ECs5163|ECs5163|mRNA	5268043	5268121	18	2	1	0	0	-47.2	ATGCGCAAGGACGCCGTCTGGACGAATACCTGTCTGATGGCGCGCTTTGCGA	null	null
530183-1_7	chr|ECs1601|ECs1601|mRNA	1610597	1610573	chr|ECs3978|ECs3978|mRNA	3988307	3988328	1	1	0	0	0	-16.8	ATGCTGATCCGGTAATGCTGGAGCACTTTGACTCCAGCGACCAGAGCAA	0.000468139624322778	0.132453235706504
530365-1_7	chr|ECs1603|ECs1603|mRNA	1613141	1613119	plasmid_pO157|none|none|unknown	22682	22658	3	1	0	0	0	-3	ATGGAGCGCCAGTACCGCCAGCTAAAAAAAAAAAAAAAAAA	6.12188553483714e-09	0.106600358177805
530404-1_7	chr|ECs2370|ECs2370|mRNA	2341310	2341340	chr|asECs3270|asECs3270|asmRNA	3239424	3239395	1	1	0	1	0	-26.5	ATGGATGGCTGGTGGGAATGTGACCGACTGGTGATCGTCACGATCGCGCCAGCCTTCACGA	0.110001819289977	0.00524135218750808
530515-1_7	chr|ECs0526|ECs0526|mRNA	562662	562685	plasmid_pO157|none|none|unknown	22678	22657	3	1	0	1	0	1.6	ATGGCGAAACTGTTCGCTGCGGCGAAAAAAAAAAAAAAAAAA	2.16498408601266e-05	0.0253618749273092
530627-1_7	chr|ECs2488|ECs2488|mRNA	2465057	2465119	chr|ECs1592|ECs1592|mRNA	1604969	1604995	2	1	0	1	0	-16.5	ATGGCGTTCCGCGTTCCGACCCCGAACGTATCCGTAGTTGACCTGACCGTTCGTCTGGAAAAACGAATGGCTGGACGGCGTGAAGGGCAA	5.53668171137924e-05	0.0417755993144357
530686-1_7	chr|ECs2370|ECs2370|mRNA	2341314	2341335	chr|rrnG-1|rrnG-1|rRNA	3449152	3449132	2	1	1	1	1	-15.8	ATGGCTGGTGGGAATGTGACCGCGAGATTCCCCCAGTAGCGGC	0.118475405171081	0.00130667275844734
530650-1_7	chr|rrnE|rrnE|rRNA	5016971	5017003	chr|ECs1722|ECs1722|mRNA	1717477	1717504	1	1	0	1	0	-19.8	ATGGCTCAGATTGAACGCTGGCGGCAGGCCTAAAGCGACCTGCCGGAAAGCGTAAAGCA	0.367879447610944	0.00127211844165399
530806-1_7	chr|ECs3641|ECs3641|mRNA	3632510	3632452	chr|ECs3641|ECs3641|mRNA	3632361	3632293	11	1	1	0	0	-29.3	ATGGGGGACCTGCTGTTTGCCACAAAAAACAGGTAAAACGGCAGGA	null	null
530779-1_7	chr|ECs1207|ECs1207|mRNA	1269818	1269839	chr|rrnE-1|rrnE-1|rRNA	5020861	5020906	2	1	0	0	1	-19.6	ATGGGCTCGCCGCGGGATTATGCAGTGTACCCGCGGCAAGACGG	0.0122940773486162	0.0087327086177041
530824-1_7	chr|rrnH-1|rrnH-1|rRNA	229637	229654	chr|ECs1473|ECs1473|mRNA	1512041	1512061	1	1	0	1	0	-15.7	ATGGGGTGACTGCGTACCATCTATGACCGGTCACCTGTT	0.0898413898895645	0.00596539371786759
530958-1_7	chr|ECs0539|ECs0539|mRNA	578340	578366	chr|ECs4166|ECs4166|mRNA	4179343	4179315	1	1	0	0	0	-15.2	ATGGTGGGGGCGGGGATCTTCGCGCTGAAGCAGCGATTACAGCCGAAGTTCGTCTG	0.327928872117952	0.00216710798896762
530968-1_7	chr|asECs2003|asECs2003|asmRNA	1982993	1982972	plasmid_pO157|none|none|unknown	22678	22659	2	1	0	0	0	1.1	ATGGTTAACACACCGAGATTATAAAAAAAAAAAAAAAAAAA	5.4746367754903e-07	0.14213381090374
530926-1_7	chr|ECs1663|ECs1663|mRNA	1661238	1661220	chr|rrnB-1|rrnB-1|rRNA	4979775	4979792	1	1	0	0	1	-12.3	ATGGTGCAGGCATAGAAAAGTTCCGACCTGCACGA	0.208652211732879	0.000866229533170019
530825-1_7	chr|rrnG-1|rrnG-1|rRNA	3448833	3448797	chr|asECs2636|asECs2636|asmRNA	2603930	2603957	1	1	0	1	0	-22.2	ATGGGGTGACTGCGTACCTTTTGTATAATGGGTCAGCTTTACGCGGTCGCCTGCGGAAACGGCTTCCGG	0.0200672194601751	0.0145324891817012
530957-1_7	chr|ECs0539|ECs0539|mRNA	578340	578380	chr|rrnC-1|rrnC-1|rRNA	4739848	4739888	1	1	0	0	1	-27.9	ATGGTGGGGGCGGGATCTTCGCGCTGCTGGGGCAGGATGCCAATGGCACTGCCCGGTAGCTAAATGCGGAAGAGATA	0.00860752957163843	0.000534779621848603
531170-1_7	chr|rrnE|rrnE|rRNA	5017019	5017125	chr|ssrS|ssrS|sRNA	3793111	3793215	10	1	1	1	1	-51	ATGTCTGGGAAACTGCCTGATGGAGGGGGATAACTACTGGAAACGGTAGCTAATTTCTCTGAGATGTTCGCAAGCGGGCCAGTCCCCTGA	1.27094611491176e-66	0.00106332200254394
531551-1_7	chr|asECs2634|asECs2634|asmRNA	2603233	2603195	chr|rrnB|rrnB|rRNA	4976840	4976865	2	1	1	0	1	-19.7	ATTAACCAGAGCAAACTGTGGCACCCCGTCCGCGATTGACGGGGGCCCGCACAAG	0.259606278708779	0.00272913526461624
531788-1_7	chr|ECs0538|ECs0538|mRNA	577343	577381	chr|ECs0538|ECs0538|mRNA	577410	577489	32	2	1	1	1	-22.9	ATTACAGCAGGCAGTGGATCAGGCTTATGTGCCTGGTCAACTGGCAGCAGTGGAAA	null	null
532048-1_7	chr|ECs2541|ECs2541|mRNA	2516750	2516715	chr|rrnB|rrnB|rRNA	4976845	4976882	1	1	0	0	1	-17.8	ATTAGAAATCACCAAAGACGGCGTCCGCGTCCAGCTATTGACGGGGGCCCGCACAAGCGGTGGAGCATGTGGTT	0.00798863151817744	0.000531287081915632
532578-1_7	chr|ECs3633|ECs3633|mRNA	3624935	3624914	chr|ECs3633|ECs3633|mRNA	3624884	3624854	1	1	0	0	0	-16.4	ATTCATGATTTGCTGCCACTGATGCCAGATCGAAACCAGTGGTACTCATGAAG	null	null
532779-1_7	chr|ECs2098|ECs2098|mRNA	2092301	2092268	chr|asECs4451|asECs4451|asmRNA	4480557	4480527	1	1	0	0	0	-24.9	ATTCCTGCGCCTCGGTCGTGAAGGCTATACAAAAAGCCTGGCGACCGACTACTGCGGTAGAGG	0.0321842435458152	0.0110593488800952
532823-1_7	chr|ECs2509|ECs2509|mRNA	2483812	2483840	chr|rrnB-1|rrnB-1|rRNA	4980109	4980144	1	1	0	0	1	-22.3	ATTCGACCAGTACGTCAACCTGCGCCCGGAAGGTTGGCTAATCCTGGTCGGACTTCAGGAGGTT	0	Inf
532922-1_7	chr|ECs1014|ECs1014|mRNA	1119819	1119802	chr|rrnC|rrnC|rRNA	4735321	4735340	1	1	0	0	1	-15.5	ATTCGCTTCTCCTGTTCTTCTAACAGGAAGAAGCTTGCTTAA	0.270363196798153	0.00267970387692683
532962-1_7	chr|asECs2848|asECs2848|asmRNA	2790521	2790554	chr|ECs0538|ECs0538|mRNA	577347	577369	1	1	0	0	1	-17.7	ATTCGTCACGACAAAGTTTTTCACTGCCTGATCTATTACAGCAGGCAGTGGATCAGG	0.00398035942363868	0.0377694787300249
532982-1_7	chr|ECs4275|ECs4275|mRNA	4284188	4284133	chr|ECs4275|ECs4275|mRNA	4284269	4284223	5	1	1	1	1	-33.3	ATTCGTGCAGGATCGCTCCGGTAGCCACGGGATGACAAACTCTGTGGTGCCGGAACTGGATATGTACGATCG	null	null
532987-1_7	chr|ECs1206-1|ECs1206-1|3UTR	1268217	1268255	chr|rrnD-3|rrnD-3|rRNA	4163296	4163279	1	1	0	0	1	-16.1	ATTCGTGGTATGTGGGTAACAAGTGTAATCTGTGTCACATGACGTTACCCGCAGAAG	0.356258776833161	0.00190399182887666
533032-1_7	chr|none|none|unknown	4831401	4831425	chr|none|none|unknown	3451604	3451581	1	1	0	1	1	-15.2	ATTCTCCTGAGAATTCCGGCAGAGATTGTCAGGCCGGAATAACTCCCTAAAAAAA	0.0242786437291248	0.0130321508785672
533185-1_7	chr|ECs2146|ECs2146|mRNA	2150716	2150763	chr|rrnB|rrnB|rRNA	4976825	4976845	1	1	0	0	1	-8.1	ATTGAAAACCTGATATCCGCGTTGAGTCAAAGACTTATCGCGGATCAAGGTTAAAACTCAAATGAA	0.212560019016222	0.00329412858951107
533318-1_7	chr|rrnC|rrnC|rRNA	4736170	4736199	chr|ECs1377|ECs1377|mRNA	1430209	1430243	1	1	0	1	0	-16.8	ATTGACGGGGGCCCGCACAAGCGGTGGAGCCCCCGTCTTCGCCGGCAGTGGCAGGATGTTCTGG	0.284038766212481	0.00255339771142937
533402-1_7	chr|ECs1462-1|ECs1462-1|5UTR	1503786	1503480	plasmid_pO157|none|none|unknown	22698	22648	200	8	0	1	0	-6.4	ATTGATCTTTCAGGCAGTTAGCGGGTTGCGGGTTGCAGTCCTTACCAAAAAAAAAAAAAAA	0	0.293148507743924
533420-1_7	chr|ECs3673|ECs3673|mRNA	3669275	3669247	plasmid_pO157|none|none|unknown	22680	22658	7	2	0	0	0	-0.5	ATTGATGCCTGGCAGATGGAAGGTGAAAAAAAAAAAAAAAAAAAAA	9.99200722162641e-16	0.134303827337563
533462-1_7	chr|none|none|unknown	2728440	2728457	chr|rrnA-1|rrnA-1|rRNA	4834286	4834318	2	1	1	0	1	-18.1	ATTGCAACTGCGCCAATAATGGGCGTTAAGTTGCAGGGTATAGACCCGA	0.0330443743104271	0.00642055401755364
533589-1_7	plasmid_pO157|none|none|unknown	49129	49106	chr|ECs5023|ECs5023|mRNA	5106847	5106879	2	1	0	0	1	-17.2	ATTGCCGGTACCGTGATCTCCTTTCCCTTTTGCAGATTGGCGTACTGGCGCTGATGGCGA	2.93012981422435e-06	0.0912870929175277
533651-1_7	chr|asECs1463|asECs1463|asmRNA	1503647	1503603	chr|tRNA61-LeuCAG|tRNA61-LeuCAG|tRNA	5464525	5464501	1	1	0	0	1	-14.1	ATTGCGCTGTTTTTCCGCATGAAAAACGGGCAACCGACACCCTGCAAAAGCGAAGGTGGCGGAATTGGTAGACGAAAAA	0.197790272998057	0.000851448436779464
533644-1_7	chr|ECs0948|ECs0948|mRNA	1032715	1032634	chr|ECs0948|ECs0948|mRNA	1032848	1032737	18	2	1	1	1	-43.2	ATTGCGCGTGGATCTCAAGCAGGGTGAAGTGATCCGTTCTCCAGTCGAACCACCTTGCCAGACAGCGCCCACGTTGCCAGTGC	null	null
533700-1_7	chr|ryhB|ryhB|sRNA	4300231	4300207	chr|asECs4197|asECs4197|asmRNA	4195655	4195678	1	1	0	1	0	-11.4	ATTGCTCACATTGCTTCCAGTATTATTGAACTGGCGGATGTAGAGATAG	0.0720467999450482	0.00684546244885666
533748-1_7	chr|ECs4379|ECs4379|3UTR	4388358	4388337	chr|ECs4379|ECs4379|mRNA	4388459	4388359	11	2	0	1	1	-18.1	ATTGCTGGGCCTCTTTATATTAACGGGAGGTCTGGCT	null	null
533773-1_7	chr|EcOnc36|EcOnc36|EcOnc	1301474	1301400	plasmid_pO157|none|none|unknown	22695	22647	146	3	0	1	0	-5.1	ATTGGAGCCCTCTGTGCAGAAAAAAAAAAAAAAAAAA	0	0.140904586260062
533830-1_7	chr|ECs0538|ECs0538|mRNA	577594	577612	chr|ECs2390|ECs2390|mRNA	2362763	2362743	1	1	0	0	0	-19.7	ATTGGCGCTGACCCGACCGAAACCGGGTCAGCGATTACGAA	0.157607990594155	0.00411397245980292
534175-1_7	chr|ECs2426|ECs2426|mRNA	2401650	2401597	chr|ECs2426|ECs2426|mRNA	2401746	2401683	10	2	1	0	0	-30	ATTTACGGTACGGCGTGGGCAGAATGTGCCGCGGTCCGCACGTACCGAACATGCGTTTC	null	null
534282-1_7	chr|ECs2149|ECs2149|mRNA	2154479	2154499	chr|ECs4987|ECs4987|mRNA	5071645	5071666	1	1	0	0	0	-15.8	ATTTCCATGGCCCAGGTGCGCTTTTGAACGCTGGGCACGGGAAA	0.00153806395164148	0.0666666666666667
534328-1_7	chr|ECs0505|ECs0505|mRNA	539573	539599	chr|ECs3460|ECs3460|mRNA	3457554	3457573	1	1	0	1	1	-16	ATTTCGCGGGTGGCACGGTGGTGCATAACGTCGTGCCGCAACATCGGA	0.0331180598632021	0.0108721345508907
534411-1_7	chr|ECs3178|ECs3178|mRNA	3138310	3138283	chr|ECs2098|ECs2098|mRNA	2092888	2092848	1	1	0	0	0	-21.1	ATTTGAGCGCCAACGAAATAATCAAATGGCGATGAAATGGCGTTGGCGCAAGCGTATGGAAGCTGC	0.367879447610944	0.00144263050633081
534455-1_7	chr|asECs1478|asECs1478|asmRNA	1516370	1516342	chr|asECs1478|asECs1478|asmRNA	1516671	1516643	1	1	0	0	0	-22.9	ATTTGCCCGCCGTTTCTCTGTCCTCTGTATTCAACGGATGGATTGAAGGCGGGAAGC	0.000821065502442154	0.0962250448649376
534480-1_7	chr|rrnC-2|rrnC-2|rRNA	4740142	4740168	chr|asECs2872|asECs2872|asmRNA	2817781	2817816	1	1	0	1	0	-20.5	ATTTGCCTGGCGGCCTTAGCGCGGTGGCAGCGTCACCGCCAGCGCCAGCTCTCCTGGGTGAAG	0.0212991210033113	0.0140483250653697
534687-1_7	chr|ECs1204|ECs1204|mRNA	1266414	1266446	chr|ECs0505|ECs0505|mRNA	539430	539456	1	1	0	1	1	-19.5	ATTTTGCTCTACGAGTTTGCCAGCCTCCCCCAGGCTTGATAGTTGGGGCGCTGGCGGA	0.350170652393495	0.00115730819113639
534824-1_7	chr|rrnB|rrnB|rRNA	4977043	4977094	chr|asxR9|asxR9|EcOnc	4400177	4400140	2	1	1	1	1	-30.3	CAAAGGAGACTGCCAGTGAAATATCGAGTCTCCTTG	1.19564657817608e-87	0.000201890141053911
534914-1_7	chr|ECs0066|ECs0066|mRNA	72219	72196	chr|ECs0066|ECs0066|mRNA	72256	72219	4	1	0	0	0	-26.4	CAACCGGTCTGCAGGGCGGCACCTAAAACTGCCGCCCTGCTTCGCATCATGAAGGTGATGT	null	null
535210-1_7	chr|asECs3586|asECs3586|asmRNA	3577887	3577807	chr|asECs3586|asECs3586|asmRNA	3577961	3577898	11	1	0	0	0	-33.3	CACCACTTCACCAATCAGCGCCGCGTATATACGCGGAAGCGGTTGGCGTGTGGTAAAT	null	null
535229-1_7	chr|asECs3818|asECs3818|asmRNA	3828906	3828884	chr|ECs2097|ECs2097|mRNA	2091493	2091471	1	1	0	0	0	-20.6	CACCCATCGGGCCACCGATAACATACTCTGGGGCCGAGATGGGGA	0.121329800626136	0.00491675124234427
535443-1_7	chr|rrnD-2|rrnD-2|rRNA	4160923	4160899	chr|ECs4509|ECs4509|mRNA	4553996	4554023	1	1	0	1	0	-16.9	CACTGTTTCGGCAAGGGGGTCATCCATGAATCGCCACTTAATGCCGGAACTGG	0.144905844087493	0.00436203200769631
535512-1_7	chr|ECs0538|ECs0538|mRNA	577672	577821	chr|ECs0538|ECs0538|mRNA	577631	577808	159	2	1	1	1	-80.7	CAGCAACTGGCTGGTGAGCGGTAGCGCTCTCTGATAAATGCTGGCGCTATTGCCACCACCAGCC	null	null
535558-1_7	chr|ECs4377-1|ECs4377-1|3UTR	4387667	4387685	chr|ECs4377-1|ECs4377-1|3UTR	4387640	4387667	2	2	0	0	0	-20.2	CAGCATCTGCATCATGCACACCACCGAAAGATGCAGATGCTTTCT	null	null
535562-1_7	chr|ECs1204|ECs1204|mRNA	1266410	1266446	chr|rrnH-1|rrnH-1|rRNA	229256	229284	1	1	0	1	1	-15.6	CAGCATTTTGCTCTACGAGTTTGCCAGCCTCCCCCAGGTTAATGAGGCGAACCGGGGGAACTGA	6.04632867200578e-33	0.000163496083319046
535716-1_7	chr|rrnE-2|rrnE-2|rRNA	5021845	5021863	chr|ECs1713|ECs1713|mRNA	1708009	1707986	1	1	0	1	0	-19.9	CAGCTTGCCTGGCGGCCTTAGCGAGTCTGAAGCCCGCCAGGTGCTA	0.332547963386063	0.00212804495023188
535886-1_7	chr|rrnE-1|rrnE-1|rRNA	5021075	5021102	chr|ECs0383|ECs0383|mRNA	403443	403491	1	1	0	1	1	-15.8	CAGTGTCTGGTGGGTAGTTTGACTGGGGATATTATAAGAAGAAGTAATTCTGAATCCTATGTAAACATCCCCGATGCGTA	0.365475469122647	0.001794253880491
535927-1_7	chr|ssrS|ssrS|sRNA	3793118	3793216	chr|rrnC-1|rrnC-1|rRNA	4739750	4739832	7	1	1	1	1	-46	CATACCACAAGAATGTGGCGCTCCGCGGTTGGTTGCCGTGGGCGCTGGAGAACTGA	7.9383756318543e-38	0.00097181172596399
536032-1_7	chr|ECs4714|ECs4714|mRNA	4759343	4759375	chr|rrnA-1|rrnA-1|rRNA	4835857	4835889	2	1	0	1	1	-20	CATCGATCAAAACCCTGGCACTGCGCCGACGGGTTGCGGACAGTGTCTGGTGGGTAGTTTGA	0.0264605847774021	0.0068926188900639
536053-1_7	chr|ECs3556|ECs3556|mRNA	3547577	3547551	chr|rrnC-1|rrnC-1|rRNA	4737314	4737343	1	1	0	0	1	-23.4	CATCTCTACCGGTTCGCTTTCACTGGAGGTTAATGAGGCGAACCGGGGGAACTGAA	0.319921609800203	0.00223416973962962
536373-1_7	plasmid_pO157|none|none|unknown	18606	18627	chr|none|none|unknown	2605175	2605208	1	1	0	0	0	-21.1	CCACCGGGTTTCGACTGGCCCGTTGAGTGGCCAGTCGCCCCACAAAAAAGAAA	0.00013681129308511	0.258198889747161
536459-1_7	chr|none|none|unknown	1245803	1245733	chr|ECs1160|ECs1160|mRNA	1246144	1246042	36	2	1	1	1	-41.6	CCAGACGGGCGGCCTGTGGGCTTCCGGCAACTTAATGCCCGTGCCCCAGACGTGCCCCAAAG	0	0.0264493951352585
536456-1_7	chr|asECs2405|asECs2405|asmRNA	2380138	2380121	chr|rrnE-1|rrnE-1|rRNA	5021068	5021088	1	1	0	0	1	-16.9	CCAGACGCTGTTTAATTGCGGACAGTGTCTGGTGGG	0.00459876034157012	0.0346271680532222
536571-1_7	chr|asECs3115|asECs3115|asmRNA	3065595	3065575	chr|asECs4941|asECs4941|asmRNA	5039883	5039909	1	1	0	0	0	-17	CCATATCCAGACCGGTCACCGATAACGCTGACCCGGCTGGAACTTGTGAAAA	0	Inf
536704-1_7	chr|ECs3640|ECs3640|5UTR	3632115	3632094	chr|rrnC-1|rrnC-1|rRNA	4737900	4737928	1	1	0	0	1	-13.4	CCCCGTCCTGGTTATTCCATCGTAAATTAGCGGATGACTTGTGGCTGGGGGT	0.164054394874492	0.0039987206140725
536762-1_7	chr|ECs4165|ECs4165|mRNA	4178660	4178596	chr|ECs4165|ECs4165|mRNA	4178792	4178660	32	2	0	0	0	-38.8	CCCGGGCTTTGCATTCTACTTCGCCTGGTATGCAAGGCCTGGTGATT	null	null
536746-1_7	chr|ECs1669|ECs1669|mRNA	1666417	1666388	chr|rrnB|rrnB|rRNA	4976801	4976825	1	1	0	0	1	-19.1	CCCGGAAGTCTCCTCAGTACGCGACTCTGATCGACCGCCTGGGGAGTACGGCCGC	0.367879447610944	0.00161121284202489
536833-1_7	chr|ECs5307|ECs5307|mRNA	5440092	5440013	chr|ECs5307|ECs5307|mRNA	5440148	5440055	47	2	0	0	0	-38.5	CCGAAGAGTGCAACCTGCATACCATCGTGCGCTTACAAGTCGCGCGGCGGTGGTATTGCCGGATG	null	null
536873-1_7	chr|ECs1429|ECs1429|mRNA	1472991	1472964	chr|rrnD-2|rrnD-2|rRNA	4160683	4160662	1	1	0	1	1	-20.1	CCGAGGAAGGACGCGCAGCAGCTGATGATGGTCGAGTCGGCCTGCGCGGA	0.367879447610944	0.00160714803323383
537003-1_7	chr|ECs0271|ECs0271|mRNA	300687	300666	plasmid_pO157|none|none|unknown	22678	22658	2	1	0	1	0	998.999	CCGCTGGCTGGAGCCCCATGAAAAAAAAAAAAAAAAAAAAAA	0.000157612588957068	0.0315205009025639
537057-1_7	chr|rrnB-1|rrnB-1|rRNA	4980037	4980081	chr|ECs4173|ECs4173|mRNA	4182296	4182232	2	1	0	1	0	-31.1	CCGGGTTGCGGACAGTGTCTGGTGGGACGCAGCAGCAGACCTGGCAGCAATCTCGGT	0.19769667121613	0.00324063568711353
537070-1_7	chr|rrnD-2|rrnD-2|rRNA	4161109	4161080	chr|sibB-1|sibB-1|sRNA	2829097	2829130	1	1	0	1	1	-16.5	CCGGTGATCTAGCCATGGGCAGGTTGAAGGCCCCCGCCCTGGTAGTCTTAGTATGCTGGGTAGC	0.367879447610944	0.00143031221459184
537272-1_7	chr|asECs0426|asECs0426|asmRNA	455526	455543	chr|ECs3101|ECs3101|mRNA	3041707	3041667	1	1	0	0	0	-17.2	CCTGACTGCCTGGCGCGGAAAAACATTCCGTCAGGCAGGTAAAAAAGAAAAAAATAAGAATT	0.0067748407919038	0.0273998312175595
537058-1_7	chr|rrnG-1|rrnG-1|rRNA	3447168	3447118	chr|rrnA|rrnA|rRNA	4833047	4833086	2	1	0	1	1	-27.5	CCGGGTTGCGGACAGTGTCTGGTGGGTAGTTTGACTGGGGCGGTCTCCTCACACACCGCCCGTCACACCATGGGAGTGAGTTGCAAAAGA	8.13000770073918e-06	0.000685588753313699
537368-1_7	chr|rrnA|rrnA|rRNA	4833191	4833228	plasmid_pO157|none|none|unknown	22696	22654	5	1	0	1	0	-1.1	CCTTAAAGAACTGTACTTTGCAGTGCTCACACAAAAAAAAAAAAAAAAA	2.47255431136373e-07	0.0248783930844388
537553-1_7	chr|tRNA96-SerGGA|tRNA96-SerGGA|tRNA	1056981	1056961	chr|rrnA-1|rrnA-1|rRNA	4835055	4835078	1	1	0	1	1	-17	CGAATCCCCCCCTCACCGCCAACTGCGAAGGGGGGACGGAGAAGGAAAAAA	2.65492015877868e-08	0.000310820881888402
537525-1_7	chr|asECs0625|asECs0625|asmRNA	696475	696442	chr|rrnG-2|rrnG-2|rRNA	3450950	3450914	1	1	0	0	1	-19.5	CGAAGCGCTGCGCCCCGCTAAAGGTGCCGGAGAACACGGTCCAGACTCCTACGGGAGGCAGCAGTGGGGA	0.17430965440534	0.00382625360832326
537623-1_7	chr|ECs4277|ECs4277|mRNA	4287695	4287673	chr|rrnE|rrnE|rRNA	5017483	5017505	1	1	0	0	1	-9	CGACCGCATGCCGGGCGACGCATAATACGGAGGGTGCAAGCGTTA	0.367879447610944	0.00150492540382522
537649-1_7	chr|rrnC-1|rrnC-1|rRNA	4739972	4739998	chr|ECs1054|ECs1054|mRNA	1160418	1160389	1	1	0	1	0	-24.2	CGACGACGTTGATAGGCCGGGTGTGTACCTGCTCTGCATCTGGCGATCAGCGCGGTC	0.294506491349314	0.00246147181335782
537799-1_7	chr|tRNA4-AspGTC|tRNA4-AspGTC|tRNA	240537	240558	chr|ECs3379|ECs3379|mRNA	3359547	3359523	1	1	0	1	0	-15.8	CGAGTCCCGTCCGTTCCGCCAACCAACTGGCGGAACTGCTGAAAGAAAA	0.318617128286801	0.00106073230402908
537836-1_7	chr|none|none|unknown	2111297	2111341	chr|rrnH-1|rrnH-1|rRNA	229512	229554	1	1	0	0	1	-24.3	CGATATCCTGCGACCTGGATATTGGTTCCTGTCTGGTAGAAGGATATAGGCTAAATACTCCTGACTGACCGATAGTGAACCAGTACCGTG	0.156347164629676	0.00413767520516134
538076-1_7	chr|ECs0872|ECs0872|mRNA	949735	949708	chr|ECs0872|ECs0872|mRNA	949764	949743	1	1	0	0	0	-21.9	CGCCAGCGGCACGCCGGACGATTTGAAAATCGGCCTGGTGTACCGCGGGA	null	null
538217-1_7	chr|ECs0270|ECs0270|mRNA	299209	299233	chr|rrnE|rrnE|rRNA	5018044	5018061	1	1	0	0	1	-17.5	CGCGCGGCGGGGCTGGTTTGCAAAAGTCCCGCAACGAGCGC	0.193157342129375	0.00354583177169027
538269-1_7	chr|tRNA68-MetCAT|tRNA68-MetCAT|tRNA	4060787	4060768	chr|asECs4862|asECs4862|asmRNA	4926736	4926756	1	1	0	1	0	-15.5	CGCGGGGTGGAGCAGCCTGGGTTCCAGCGCTCCTTTGCGGC	0.168029929887724	0.00393037309540412
538168-1_7	chr|ECs2135|ECs2135|mRNA	2141502	2141553	chr|rrnG-1|rrnG-1|rRNA	3447008	3446975	1	1	0	0	1	-29.1	CGCCTTCATCTTCAACACCACCGAATTTGTCCCTGTTGGCCTGCTCTCTGACGAAAGCAGGTCATAGTGATCCGGTGGTTCTGAA	0.0789303347086506	0.00647008676703338
538485-1_7	chr|ECs1183-1|ECs1183-1|3UTR	1255850	1255867	chr|ryeB|ryeB|sRNA	2524997	2524956	1	1	0	0	1	-18.9	CGGACTGGGGAGTTGGACGGCTCTCTCCCAAGAGCCATTCCCTGGACCGAATACAGG	0.000442236693999531	0.000434555245453349
538534-1_7	chr|ECs3178|ECs3178|mRNA	3138697	3138663	chr|ECs4241|ECs4241|mRNA	4241497	4241526	1	1	0	0	0	-5.9	CGGCAAATGCTGAACGTTACCGTCGCCTGCAAACATGACTACCGCCGCCTGATCCCTCGCTAA	0.014670776422797	0.0174236124496439
538638-1_7	chr|tRNA46-ProTGG|tRNA46-ProTGG|tRNA	4776141	4776167	chr|ECs1841|ECs1841|mRNA	1827844	1827870	2	1	0	1	0	-27.7	CGGCGAGCAGCGCAGCTTGGTAGCGCATGCCAAAGCTGCGCGGTGCACGCTG	0.262041739839703	0.00166756786003756
538641-1_7	chr|ECs3644|ECs3644|mRNA	3635710	3635675	chr|rrnH|rrnH|rRNA	228387	228418	1	1	0	0	1	-24.1	CGGCGATCCGCCAGCTGAAAGCGACGCACACCGATTAAAGTGCGTCGTAGTCCGGATTGGAGTCTGC	0.234699346771877	0.0030383349625354
538689-1_7	chr|rrnC|rrnC|rRNA	4735515	4735543	chr|ECs4173|ECs4173|mRNA	4182070	4182045	1	1	0	1	0	-18.1	CGGCTCACCTAGGCGACGATCCCTAGCTGCTACAGCATGGGTGTCCGTGAGCAGA	0.158764728605544	0.000799936007678976
538725-1_7	chr|rrnB|rrnB|rRNA	4976271	4976294	chr|ECs4363|ECs4363|mRNA	4370209	4370239	1	1	0	1	0	-17.7	CGGGAGGCAGCAGTGGGGAATCTTCACCTGCCTGTTTTGCCTTTTCCTAGC	0.302313567324769	0.00239171490804288
538776-1_7	chr|ECs0625|ECs0625|mRNA	698889	698907	chr|rrnH-1|rrnH-1|rRNA	230638	230655	1	1	0	0	1	-12.8	CGGGGCAGGTGATGGTCGCAAATGCCCTGCTTCCAG	0.367879447610944	0.00147491181535428
538809-1_7	chr|rrnD-2|rrnD-2|rRNA	4159575	4159546	chr|ECs0986|ECs0986|mRNA	1081639	1081551	3	1	1	1	0	-24.9	CGGGTTGCGGACAGTGTCTGGTGGGTCTGCTGACTCCCTGTCTGCAATCAAATATGCGAAAGTTAAACCGATTCGT	0.0720168704069291	0.00478350278483415
538911-1_7	chr|ECs0303|ECs0303|mRNA	320016	320039	chr|ECs0303|ECs0303|mRNA	320187	320213	1	1	0	0	0	-21.6	CGGTGGTGTGGCATTTCGCGCGGGCTGGATAGCGGAAGGATATGCCACCGC	0.00024371275252244	0.188982236504614
538981-1_7	chr|rrnA-1|rrnA-1|rRNA	4835214	4835266	chr|tRNA28-ProGGG|tRNA28-ProGGG|tRNA	3021175	3021197	2	1	0	1	1	-18.4	CGTACCCCAAACCGACACAGGGGGGTGTCGGGGGTCGGAGA	1.98924523363082e-29	0.000336559689334952
539005-1_7	chr|ECs3104|ECs3104|mRNA	3044979	3044899	chr|ECs3104|ECs3104|mRNA	3044889	3044815	19	2	1	1	1	-40.1	CGTAGGTTCCCTGGGTTGGGCGAACTCTGCGTCCGTCCCTGGCTTACCTGCAGTCTAAAG	null	null
539091-1_7	chr|ECs4086|ECs4086|mRNA	4091396	4091436	chr|rrnA-1|rrnA-1|rRNA	4835045	4835094	2	1	1	0	1	-25.1	CGTGAGAGCAAAACGCTGGCCCTCGCTTCGCGCGAAGCTTACTGCGAAGGGGGGACGGA	0.241149560166218	0.00287939131033676
539144-1_7	chr|rrnA-1|rrnA-1|rRNA	4836262	4836296	chr|ECs4397|ECs4397|mRNA	4408393	4408364	1	1	0	1	0	-27.5	CGTGGGCGCTGGAGAACTGAGGGGGGCTGCTCCTAAAGCCTCCCTGAAATATCTCAGCGATCAC	0.352574887025428	0.00116723388561652
539512-1_7	chr|rrnH-1|rrnH-1|rRNA	229083	229142	chr|rrnD-2|rrnD-2|rRNA	4161316	4161213	35	2	1	1	1	-31.8	CTAAGCGTACACGGTGGATGCCGAACCCCGGCGAGGGGAGTGAAAAAGAACCTGAAACCGTGTACGTACAAGCAGTGGGAGCCTC	0	0.00558610872121205
539940-1_7	chr|ECs4627-1|ECs4627-1|5UTR	4658467	4658446	chr|EcOnc37|EcOnc37|EcOnc	5077401	5077373	1	1	0	0	1	-14.8	CTACCTGACCTGTCCATTGTGGTTTATGGGTTAGGTAGCTCCCGCCAGCCA	0.0991462434814188	0.00560560661663594
540922-1_7	chr|EcOnc42|EcOnc42|EcOnc	2924010	2924041	chr|EcOnc42|EcOnc42|EcOnc	2924038	2924096	28	2	1	1	1	-17.5	CTATTACTCAGCAAAAATGATGAGCGGGCTGAAATCCGAGAGAGACAACAGCCCGCAATACGAA	null	null
540917-1_7	chr|rrnG-1|rrnG-1|rRNA	3448114	3447670	plasmid_pO157|none|none|unknown	22697	22652	104	13	1	1	0	-6.7	CTATGTTGGCCGGGCGACGTCCAAAAAAAAAAAAAAAAAA	0	0.0583985950817733
541461-1_7	chr|rrnB-1|rrnB-1|rRNA	4978806	4978827	chr|ECs3280|ECs3280|mRNA	3250351	3250324	1	1	0	1	0	-20.5	CTCAGCAACCCAGACCGCCAGCTAAGGCTAATGGCTGGGCGGGAAGGGGATCCG	0.344714482576048	0.00201821382030136
541733-1_7	chr|rrnC-1|rrnC-1|rRNA	4738498	4738529	chr|ECs2492|ECs2492|mRNA	2469731	2469753	1	1	0	1	0	-21.3	CTCAGCCTAAGGCGAGGCCGAAAGGCGTAGTCGATGGCGTGACTACGCCGGTGTCGATGA	0.367879447610944	0.00162278228453743
541753-1_7	chr|ECs0542|ECs0542|mRNA	599920	599947	chr|rrnA-1|rrnA-1|rRNA	4836032	4836069	1	1	0	0	1	-21.9	CTCAGCCTCACCAATAACGGCGATGGCACCTTTTCCATGATCCGGTGGTTCTGAATGGAAGGGCCATCGCTCAAC	0.0134586122681808	0.0183185826361828
541799-1_7	chr|ssrS|ssrS|sRNA	3793102	3793196	chr|rrnC|rrnC|rRNA	4736166	4736269	17	2	1	1	1	-41.1	CTCAGCCTGAGATGTTCGCAAGCGGGCCAGTATTGACGGTGGCCCGCACAAGCGGTGGA	2.20689955784081e-82	0.00149567313726904
542013-1_7	chr|tRNA41-AspGTC|tRNA41-AspGTC|tRNA	4740334	4740398	chr|rrnG-2|rrnG-2|rRNA	3451218	3451141	12	1	1	1	1	-43.2	CTCAGCTCGAGTCCCGTCCGTTCCATGCTGACGAGTGGCGGACGGGTGA	2.02884062681814e-16	0.00212312526963953
542160-1_7	chr|rrnA-1|rrnA-1|rRNA	4834616	4834643	chr|ECs2847-1|ECs2847-1|5UTR	2789819	2789797	1	1	0	1	0	-19.3	CTCATACTCAGCAGAGGGAAACAACCCAGACCGCCAGCTACTGTTAAAGCTGGGGCTGGGCA	0.367879447610944	0.00150693181823859
542675-1_7	chr|ECs3977|ECs3977|mRNA	3987987	3988006	chr|rrnG-2|rrnG-2|rRNA	3450974	3450942	1	1	0	0	1	-14.9	CTCCCGGTGGTGCTGCTGGTATGACCAGCCACACTGGAACTGAGACACGGTCC	0.282594307455363	0.00256678719726742
543036-1_7	chr|asECs3902|asECs3902|asmRNA	3903330	3903377	plasmid_pO157|none|none|unknown	22693	22658	8	1	0	0	0	-3.9	CTCGAACTCAGCCTTGAACGGTAGCAGGCAAAAAAAAAAAAAAAAAAAA	4.03441230873265e-25	0.238832573610613
543192-1_7	chr|ECs3640|ECs3640|mRNA	3630783	3630599	plasmid_pO157|none|none|unknown	22692	22654	33	3	0	1	0	-6.5	CTCGGCGGTACCATGCGTCTCGGCGCAAAAAAAAAAAAAAAAAAAAAAA	0	0.169619735330389
543351-1_7	chr|ECs0625|ECs0625|mRNA	698216	698250	chr|rrnC-1|rrnC-1|rRNA	4737622	4737644	1	1	0	0	1	-14.8	CTCTATCTCACCGGTATTCAACTGGCGCAGGGGTACGAAAAGAACCCCGGCGAGGGGA	0.00166120753749111	0.000470217933976823
543673-1_7	chr|rrnH-1|rrnH-1|rRNA	231302	231333	chr|ECs1997|ECs1997|mRNA	1972801	1972752	1	1	0	1	1	-19.4	CTCTTACAGCCGGGTTGCGGACAGTGTCTGGTGGGTAGTTTTCCCATCGACCGGATATCACCACTTATCTGCTCGGTTCCAACGCCGCAG	0.12331860777874	0.00486354630847421
543844-1_7	chr|ECs5342|ECs5342|mRNA	5477855	5477923	chr|ECs5342|ECs5342|mRNA	5477950	5477998	18	2	1	0	0	-26.5	CTCTTCCGGTACGGTCATTCTGGACGTGTTCCAGATTGCCTGCCATGAAGAA	null	null
543900-1_7	chr|ECs4489|ECs4489|mRNA	4531479	4531442	chr|ECs4488|ECs4488|5UTR	4531379	4531353	3	1	0	0	0	-23	CTGAAAGAAGGCGTCGCTGGCTGGGCATTAGGCCCCCAGCGACT	null	null
544153-1_7	chr|rrnD-2|rrnD-2|rRNA	4159153	4159135	chr|glmY|glmY|sRNA	3411687	3411669	1	1	0	1	1	-15.2	CTGAGGGGGGCTGCTCCTATGTCAGCCCCTTCGGGATGT	0.314218192288184	0.00105033209398561
544244-1_7	chr|ECs0058|ECs0058|mRNA	59496	59470	chr|ECs0058|ECs0058|mRNA	59606	59574	1	1	0	0	0	-18	CTGATGACGCGACGCTGCGCCACCAAAAAAAGTCGATAAAGTCGCAGCCGTCGTCAATAACGG	null	null
544290-1_7	chr|ECs4900|ECs4900|3UTR	4983086	4983103	chr|ECs4900|ECs4900|mRNA	4983061	4983078	1	1	0	0	0	-3.8	CTGCAAATTATTTGCGTATAAGAAAGGGGAGCATT	null	null
544510-1_7	chr|asECs3213|asECs3213|asmRNA	3173067	3173087	chr|ECs5149|ECs5149|mRNA	5255486	5255505	1	1	0	0	0	-20.9	CTGCCACGCAGCGCCACCACGAGGTGGCGCAGCATACATAAAAAAAAA	0.00122693036072943	0.0762492851663023
544973-1_7	chr|ECs2900|ECs2900|mRNA	2851264	2851243	chr|EcOnc50|EcOnc50|EcOnc	1266934	1266908	1	1	0	0	1	-15	CTGCTATATGGGCCGGGCCGGGAGCACCAGACCCGGCGCAGAAAAAAAA	0.201339087998987	0.0034358378457486
545161-1_7	chr|ECs4397|ECs4397|mRNA	4409063	4408946	chr|ECs2098|ECs2098|mRNA	2092865	2092763	33	3	1	0	1	-53.6	CTGGCACCGTTCGTCGCCCCGGATCCAAACCTGGTGCGGCCCGGTGCAAATCTGCTGGCATAAATTCTA	0	0.00695121317787634
545206-1_7	chr|ECs1412|ECs1412|mRNA	1458896	1458913	chr|ECs3377|ECs3377|mRNA	3357708	3357661	1	1	0	0	0	-18.4	CTGGCCACTGGAGCAGGAAACGTGCCGCTGGTGGCTGACATCCACTTCGACTATCGCATTGCGCTG	0.00594552506407557	0.0296174438879546
545272-1_7	chr|ECs5138|ECs5138|mRNA	5241046	5241018	chr|rrnE-1|rrnE-1|rRNA	5019832	5019857	2	1	0	0	1	-21.5	CTGGCGTCGGCGGTGGGTTATCTGGCAACCAACCCAGACCGCCAGCTAAGGTCCC	0.000667370582515193	0.0211100165460375
545448-1_7	chr|tRNA68-MetCAT|tRNA68-MetCAT|tRNA	4060792	4060747	chr|rrnC-1|rrnC-1|rRNA	4737481	4737548	6	1	1	1	1	-38.3	CTGGTAGCTCGTCGGGCTCATAATGCTGTGAGCTCGATGAGTAGGGCGGGACACGT	1.17239657759845e-58	0.000698803293987702
545705-1_7	chr|none|none|unknown	1245773	1245756	chr|ECs4508|ECs4508|mRNA	4553397	4553417	1	1	0	1	0	-19.6	CTGTGGGCTTCCGGCGCATAATCCGCTGGAAGCTGCAAAAAAA	0.0544710901484509	0.00811107105653813
545778-1_7	chr|ECs0433|ECs0433|mRNA	461605	461629	chr|ECs0433|ECs0433|mRNA	461571	461604	6	1	0	0	0	-20.1	CTGTTCTGGAAAACCGGGCTGTGACAAAAGCCCGGACACCAGA	null	null
545931-1_7	chr|ECs4231|ECs4231|mRNA	4229638	4229593	chr|ECs4231|ECs4231|mRNA	4229690	4229651	5	1	0	0	0	-23.6	CTTAACGCCATTGCCGATTGTCTTCCGTTGGCAATTGGTAAGAGTGAAGTTCGC	null	null
546612-1_7	chr|ECs4735|ECs4735|mRNA	4783671	4783641	chr|ECs4735|ECs4735|mRNA	4784207	4784185	2	1	1	1	1	-20.8	CTTATTGATGGCGAAATCTGGCTGCGTGCATCGCGCCGATATCGCCGTACATAAAAAAA	2.4428822177047e-05	0.0519875244910036
546762-1_7	chr|asECs4081|asECs4081|asmRNA	4087598	4087576	chr|asECs4081|asECs4081|asmRNA	4087518	4087494	1	1	0	0	0	-19.5	CTTCAACTTCGTCGATGTCGATCATCAACGGCATCGACGATTGAGGA	null	null
546712-1_7	chr|ECs0975|ECs0975|mRNA	1064721	1064751	chr|rrnH-1|rrnH-1|rRNA	231788	231807	1	1	0	0	1	-21.4	CTTCAACTCAGCCTCCGGTGGCGTCATTGGCAGCTTACTAATGCCAATGGCACTGCCCGG	0.281388902157996	0.00257798752882988
546859-1_7	chr|asECs5108|asECs5108|asmRNA	5206452	5206431	chr|ECs5156|ECs5156|mRNA	5263244	5263279	1	1	0	0	0	-17.4	CTTCATCCGGCATGATCCACGGAAAACGATCTGCCGGATCTGATCGCTTCGCTCGA	0.00332052462894678	0.042107596053326
546882-1_7	chr|ECs0179|ECs0179|mRNA	201860	201882	chr|tRNA4-AspGTC|tRNA4-AspGTC|tRNA	240509	240530	1	1	0	0	1	-20.5	CTTCCAACTGCGTGACGAAGTGCCAAAACTGCCTGTCACGCAGGGGGTCGAAAA	0.0467566206920291	0.000641206941466099
547289-1_7	plasmid_pO157|none|none|unknown	49179	49110	plasmid_pO157|none|none|unknown	22680	22658	4	1	0	0	0	-0.1	CTTCCCTGAAACGCATCGCCGGAAAAAAAAAAAAAAAAAAAAA	4.30175598796058e-10	0.0759737176397586
547616-1_7	chr|rrnE-1|rrnE-1|rRNA	5021063	5021088	chr|tff|tff|sRNA	193189	193218	2	1	0	1	0	-19.9	CTTCCGATCTACAACTCAGCCCGGGTTGCGGACAGTGTCTGGTGGGAAAGCGCGCCGGACTTCCGATCCATTTCGT	0.0149123148098842	0.00822940749822905
548785-1_7	chr|ECs3785|ECs3785|mRNA	3796343	3796326	chr|rrnD-2|rrnD-2|rRNA	4159175	4159122	1	1	0	0	1	-21.8	CTTCCGATCTCCCACTCAGCCCTCGACGTCCACGGCATCTGCCGTGGGCGCTGGAGAACTGAGGGGGGCTGCTCCTAGTACGAGAGGACC	0.183570578353741	0.00368284781867994
549352-1_7	chr|ECs2959|ECs2959|3UTR	2913554	2913594	chr|ECs2959|ECs2959|3UTR	2913520	2913549	2	1	0	0	0	-17.7	CTTCCGATCTCTGACTCAGCCAGTCAGGATCAGCCACGCACTGTGCCTGAAGCGTCTGATATTCAGCAGACGTTCACGGGCCATTTCCAG	null	null
549775-1_7	chr|ECs4839-1|ECs4839-1|3UTR	4906290	4906341	chr|rrnG-2|rrnG-2|rRNA	3450127	3450075	15	2	1	1	1	-27.7	CTTCCGATCTGACACTCAGCATAGACACCATCCCTGTCTTCCCCCACAAAACTGGAGGAAGGTGGGGAT	0	0.00488230974662234
549823-1_7	chr|rrnG-1|rrnG-1|rRNA	3448633	3448595	chr|ECs5124|ECs5124|mRNA	5226101	5226172	3	2	1	1	0	-29.4	CTTCCGATCTGACACTCAGCCTATCACCAGCAATTAGCGGATGACTTGTGGCTGGGGGTGAAAGGCATCCTGCTGGCTGACAAGAAAATC	0	0.00088286566383838
550108-1_7	chr|rrnG-1|rrnG-1|rRNA	3449214	3449186	chr|ECs4982|ECs4982|mRNA	5067130	5067148	1	1	0	1	0	-13.8	CTTCCGATCTGAGACTCAGCAGGTTAATGAGGCGAACCGGGGGAACTGATTTCTCCGGCTTTTTCCGCC	0.118840051282001	0.00498444786279227
551156-1_7	chr|ECs1008|ECs1008|mRNA	1111462	1111499	chr|ECs1008|ECs1008|mRNA	1111381	1111430	6	1	1	0	0	-30.7	CTTCCGATCTGCCACTCAGCAGCACAGGCATGTTGGACGGGGGGCCGAAACGGGCCCCAACTGACCGGCAAAGCAAC	null	null
551769-1_7	chr|ECs2000|ECs2000|mRNA	1975062	1975042	chr|ECs0014|ECs0014|mRNA	13472	13500	1	1	0	0	1	-5.9	CTTCCGATCTGGCACTCAGCCAACCAGTCTGCGGTAACCATCCATGTGC	0.141371945013277	0.00443774357986859
551770-1_7	chr|ECs2000|ECs2000|mRNA	1975062	1975042	chr|rrnC-1|rrnC-1|rRNA	4738131	4738170	2	1	0	0	1	-8.4	CTTCCGATCTGGCACTCAGCCAACCCAGACCGCCAGCTAAGGTCCCAAAGTCATGGTTAA	0.113180894570514	0.00417291986475184
552172-1_7	chr|ECs1857|ECs1857|mRNA	1844633	1844600	plasmid_pO157|none|none|unknown	22692	22658	5	1	0	0	0	-5.7	CTTCCGATCTGGGACTCAGCATGGTTGGCCCGTTGACAAAAAAAAAAAAAAAAA	3.30094548855318e-13	0.101180582314544
552872-1_7	chr|C0343|C0343|sRNA	1918820	1918841	chr|ECs4366-1|ECs4366-1|5UTR	4374061	4374034	2	1	0	0	0	-24.9	CTTCCGATCTGGTACTCAGCGATTCCTGGCGATCCTGTTCCCTCCGCGGGCAGGTCGCCGGGGAGGAGG	0.00310839327269606	0.0133708242020037
552937-1_7	chr|rrnE-1|rrnE-1|rRNA	5021121	5021146	chr|ECs4164|ECs4164|mRNA	4177741	4177721	2	1	0	1	1	-17.7	CTTCCGATCTGGTACTCAGCTAACGGAGGAGCACGAAGGTTGTTCGTGCTTCCGTCAAGA	0.252367939318494	0.00163305848550137
554400-1_7	chr|ECs2098|ECs2098|mRNA	2092508	2092488	chr|ECs3951|ECs3951|mRNA	3954752	3954732	1	1	0	0	0	-23.3	CTTCCGCCTGCCGCGTGTGAATCCTACACGCAGGTGGGCGTAAGA	0.170581323263335	0.00388731508481952
554430-1_7	chr|ECs0719|ECs0719|mRNA	793712	793730	chr|rrnG-1|rrnG-1|rRNA	3448618	3448601	1	1	0	0	1	-14.4	CTTCCGGTCACCGTGGCAGGACTTGTGGCTGGGGGTG	0.314483609709229	0.00227983931164493
554483-1_7	chr|ECs3271|ECs3271|mRNA	3240249	3240228	chr|ECs1683|ECs1683|mRNA	1677980	1677957	1	1	0	0	0	-18.1	CTTCCTGGCAGCAGGCGTGTTATGCGCCACTGCTGGAATCATGGC	0.0317436913740805	0.0111517999203046
554474-1_7	chr|ECs2097|ECs2097|mRNA	2090637	2090609	chr|ECs1143|ECs1143|mRNA	1228757	1228736	1	1	0	0	1	-15.1	CTTCCTGATCGCACTGGCGCTGACGGTGGCGACCACTACCGGTGCAACCAC	0.367879447610944	0.00154961489107229
554468-1_7	chr|asECs4085|asECs4085|asmRNA	4090541	4090504	chr|rrnB-1|rrnB-1|rRNA	4977989	4978013	1	1	0	0	1	-20	CTTCCTCTTCCTGTGGACCGGTCGCTTCAACTTCAATCAGGTTAATGAGGCGAACCGGGGGAA	0.312063495362271	0.00230007249942779
554585-1_7	chr|none|none|unknown	3041646	3041668	chr|ECs0793|ECs0793|mRNA	881381	881404	1	1	0	0	0	-19.4	CTTCGCGCGCACAGCAATAAAAAAAAACGCTGTGGGCGCGTATCAGCAAAAAAAA	0.000291675242109016	0.171498585142509
554644-1_7	chr|tRNA7-ArgTCT|tRNA7-ArgTCT|tRNA	657214	657234	chr|ECs0407|ECs0407|mRNA	432597	432619	1	1	0	1	0	-24.5	CTTCTAAGTCGTGGGCCGCAGAAAAATTGAAGTGGCCCACGGCGACGG	0.0448113125465965	0.00910597274513588
554760-1_7	chr|ECs2098|ECs2098|mRNA	2092357	2092255	chr|ECs2098|ECs2098|mRNA	2092847	2092739	17	3	1	1	1	-52.7	CTTCTCCCGCCCGGCGGGTCAGGTAAAATTCGCCCGCTACTGGGATGTGGAGC	0	0.00567249701775134
554888-1_7	chr|ECs3437|ECs3437|mRNA	3428720	3428680	chr|ECs3437|ECs3437|mRNA	3428761	3428723	16	2	1	0	0	-27.1	CTTGAACTCAGCATTCGCGTGGTTGCCCGATCTCCGTCGGGCGCACGCGTA	null	null
555124-1_7	chr|asECs3262|asECs3262|asmRNA	3229389	3229357	chr|asECs2007|asECs2007|asmRNA	1989587	1989558	1	1	0	0	0	-22.6	CTTGCACTCAGCCCACCGGCAACGAGGCAGGCTGGCTGGAAAAAAATTCGCGCTCCAGCCGCCTTTCCCTGCGTAAAAA	0.000161985949722696	0.235702260395516
555313-1_7	chr|rrnG|rrnG|rRNA	3446386	3446361	chr|ECs3098|ECs3098|mRNA	3037800	3037824	1	1	0	1	1	-21	CTTGCCTGGCGGCCTTAGCGCGGTGGTAATTTGTCACCGCGTATCTGGGCGA	0.367879447610944	0.00134260727456226
555543-1_7	chr|ECs2056|ECs2056|mRNA	2039130	2039208	chr|ECs2056|ECs2056|mRNA	2039067	2039121	9	2	1	1	1	-29.8	CTTGTTGCTTCATCATTCAGTACGCAGGCCGCAGAAGAAATTGCGCCTGCGTGGTTC	null	null
556075-1_7	chr|ECs0631|ECs0631|mRNA	705860	705837	chr|none|none|unknown	3442578	3442602	1	1	0	0	0	-20.8	CTTTGACTCAGCATCGGCGAACCGAGCACCGAAGCCATTTGCCGTGCTGGTTCGCTCGGAT	0.0394210846511057	0.00982092751647983
556106-1_7	chr|ECs0495|ECs0495|mRNA	528422	528455	plasmid_pO157|none|none|unknown	22680	22658	5	1	0	0	0	1	CTTTGACTCAGCCCAGGCGCTGCGTAACCAGCTCACCACCCAAAAAAAAAAAAAAAAAAA	1.18153959938458e-11	0.0701378863464054
556577-1_7	chr|ryeB|ryeB|sRNA	2525007	2524990	chr|ECs1841|ECs1841|mRNA	1827978	1828002	1	1	0	1	0	-18.2	CTTTTAGCGCACGGCTCTATATGCCGTGCGTGTATTTGGTCAG	0.30048996032464	0.00101773751007347
556661-1_7	chr|ECs3455|ECs3455|mRNA	3453323	3453299	chr|ECs3325|ECs3325|mRNA	3293927	3293906	3	1	0	0	0	-19	GAAAAAGATGCTGCGCTGGAACGTCTTTCCGGCGCGGGTGCTGCAGCGCCAAAAAAAAAAA	3.94628070605977e-06	0.0343671698311735
556677-1_7	chr|rrnG-1|rrnG-1|rRNA	3448633	3448603	chr|ECs0493|ECs0493|mRNA	526025	526064	1	1	0	1	0	-15.3	GAAAAATTAGCGGATGACTTGTGGCTGGGGGAACCTCCCTGGGTCAGTCCATTGCCAAAGCCACCGGGCGT	0.367879447610944	0.00163918568172472
556781-1_7	chr|ECs4910|ECs4910|mRNA	4991114	4991180	chr|ECs4910|ECs4910|mRNA	4991080	4991139	4	2	0	0	0	-29.7	GAAACGCTGTTCACCAATGATCTGGATCACGGCCCTGGCTAAGCTGAGCCAGTCTGGTCACAAGCGTATC	null	null
556835-1_7	chr|ECs4180|ECs4180|mRNA	4185125	4185068	chr|ECs4180|ECs4180|mRNA	4185175	4185126	11	2	0	0	0	-31.7	GAAAGCGGCTGTACTGGTCAAGAAAGTTCTGGAATCTGCCATTGCTCGCAGGCTCTGGATATTTTGACCTACACCA	null	null
556904-1_7	chr|ECs0077|ECs0077|mRNA	86373	86281	chr|ECs0077|ECs0077|mRNA	86539	86481	4	1	1	0	0	-42.2	GAAATGGGAACATTTACCACCGGACCAGCAACCAGAACGCGGCGCGTTGCCGGGGGATGGCATTGGTCCGGAAGTGATGACCCAGGCGCT	2.09445482640132e-13	0.202030508910442
556776-1_7	chr|ECs3358|ECs3358|mRNA	3334871	3334841	chr|rrnA|rrnA|rRNA	4832783	4832842	1	1	0	0	1	-29.4	GAAACCTTTGCAAGTTTCTGGCCGGGGGATAGCGGTCCGGCCGGGAACTCAAAGGAGACTGCCAGTGATAAACTGGAGGAAGGTGGGGAT	0.367879447610944	0.00135369441016389
556976-1_7	chr|rrnD-2|rrnD-2|rRNA	4161307	4161287	chr|asECs0999|asECs0999|asmRNA	1100247	1100227	1	1	0	1	0	-17.3	GAACCCCGGCGAGGGGAGTGATTTCCCAGCCGGTGCGGCAAAAA	0.122669876896393	0.00488031381817246
557101-1_7	chr|ECs2098|ECs2098|mRNA	2092417	2092399	chr|ECs3936|ECs3936|mRNA	3938793	3938761	1	1	0	0	1	-18	GAAGAAGCGCTGCCGCAGGTGATTGTTGCGGCGCGTGACTGGCTATATGACGAAAA	0.139500227848656	0.00447751219731953
557152-1_7	chr|ECs2785|ECs2785|mRNA	2732364	2732338	chr|ECs5341|ECs5341|mRNA	5476511	5476545	1	1	0	0	0	-17.6	GAAGCACCAACCTGGACGCCAACGCCGGACGTCGGCGTGGCGATTATCGGTCAGACCAGCTC	0.0117980358399417	0.0197835647062233
557273-1_7	chr|ECs4394-1|ECs4394-1|3UTR	4405690	4405718	chr|ECs4394-1|ECs4394-1|3UTR	4405663	4405691	5	1	0	0	0	-24.2	GAAGGTTCAGCCTTACTCTTTCGTGTAAATGAGAGTAAGGTTGAACGT	null	null
557336-1_7	chr|asECs3614|asECs3614|asmRNA	3603527	3603557	chr|ECs2384|ECs2384|mRNA	2357146	2357171	1	1	0	0	1	-21	GAATACGCCGCGGCATTCCCCAGTACGCCTGAACTGGTACTGGGCGCGGTAATCCTGAA	0.222892053447046	0.00316976715872433
557357-1_7	chr|tRNA103-GlnCTG|tRNA103-GlnCTG|tRNA	776613	776592	chr|spf|spf|sRNA	4845850	4845883	4	2	1	1	1	-16.7	GAATCCTCGTACCCCAGCGTAGGGTACAGAGGTAAGATGTTCTACAAA	0	0.000570941410213916
557344-1_7	chr|ECs3762|ECs3762|mRNA	3772320	3772301	chr|rrnG-1|rrnG-1|rRNA	3446555	3446534	1	1	0	0	1	-13.1	GAATATCGCCCGGAAACCGACGTTGATAGGCCGGGTGTG	0.118820550510009	0.00498512910710628
557351-1_7	chr|rrnD-2|rrnD-2|rRNA	4161511	4161488	chr|ECs0760|ECs0760|mRNA	847889	847856	1	1	0	1	0	-20.5	GAATCAGTGTGTGTGTTAGTGGAAAACGTCAGCAGCTGCACACACACTGTATGAGAA	0.0426120847711963	0.00938315883165959
557380-1_7	chr|rrnD-3|rrnD-3|rRNA	4162415	4162397	chr|ECs1233|ECs1233|mRNA	1289240	1289261	1	1	0	1	0	-17.3	GAATGCCACGGTGAATACGCAGAAAACCGTGGCGTGCGGGG	0.23400262782925	0.00304552676430807
557651-1_7	chr|rrnB-1|rrnB-1|rRNA	4980648	4980672	chr|ECs0986|ECs0986|mRNA	1081628	1081607	1	1	0	1	0	-10.8	GACGACGTTGATAGGCCGGGTGTGTGCGTGTGGTATCGCTGGTCTGT	0.312750455010014	0.00104701078994991
557963-1_7	chr|ECs4711|ECs4711|mRNA	4755314	4755332	chr|ECs3796|ECs3796|mRNA	3808476	3808444	1	1	0	0	0	-20.2	GAGAGATTGGCCCGGCTACTGCTATCCTGGGCGCGATCTCTGGTGCGCATC	0.00881462028044428	0.023472626340651
557967-1_7	chr|rrnB|rrnB|rRNA	4977194	4977212	chr|ECs4739|ECs4739|mRNA	4788751	4788770	1	1	0	1	0	-14.6	GAGAGCAAGCGGACCTCATGATCTGGTCCGCGTAAATGGG	0.351875547644312	0.00194938811000275
557982-1_7	chr|rrnD-2|rrnD-2|rRNA	4159130	4159108	chr|ECs2098|ECs2098|mRNA	2092746	2092714	1	1	0	1	1	-15.8	GAGAGGACCGGAGTGGACGCATCTGCGCCCCGGTCAGTTGTTATGGATCCGAAAC	0.084241055696124	0.000701150219813561
557981-1_7	chr|rrnG-1|rrnG-1|rRNA	3446723	3446684	chr|ECs3104|ECs3104|mRNA	3044902	3044850	2	1	0	1	1	-26.2	GAGAGGACCGGAGTGGACGCATAAGCGTTGCTCAGTACCAGTTCGACTTCGGTCTGCGTCCGT	0.30048996032464	0.00187184784100785
558007-1_7	chr|rrnB-1|rrnB-1|rRNA	4978020	4978089	chr|ECs4397|ECs4397|mRNA	4409219	4409148	13	2	1	1	0	-31.9	GAGATTCCCCCAGTAGCGGTTCGCTCGCTACTGGGATGTGGAGCTGCGCGAGATCCCTATGC	0	0.00414409509425982
558077-1_7	chr|rrnG-1|rrnG-1|rRNA	3449131	3449111	chr|ECs4700|ECs4700|mRNA	4742637	4742613	1	1	0	1	0	-19.5	GAGCGAACGGGGAGCAGCCCACAATGGTGGCAGCGCCCGTTCCGCAAA	0.285338866387544	0.00254177420011098
558157-1_7	chr|rrnE|rrnE|rRNA	5017796	5017815	chr|ECs5283|ECs5283|mRNA	5409617	5409662	1	1	0	1	0	-18.7	GAGGCGTGGCTTCCGGAGCTTGATAGCTCAGGCAGCCACAACACAGACAGTCCGGATGCCAACGA	0.229931831431781	0.0030916812900317
558233-1_7	chr|tRNA57-GlyGCC|tRNA57-GlyGCC|tRNA	5246141	5246160	chr|ECs2550|ECs2550|mRNA	2526218	2526200	1	1	0	1	0	-15.1	GAGTCTCGTTTCCCGCTCCATGGGAACGGGATGGAAAG	0.239269762682631	0.00298919268084777
558276-1_7	chr|EcOnc3|EcOnc3|EcOnc	1774553	1774507	chr|rrnA|rrnA|rRNA	4831960	4832047	22	2	1	1	1	-26.9	GATAAAAATGACAATGCAAGTATCTCATGCTGTTGCCCGAACTACGGGAGGCAGCAGTGGGG	0	0.00095152270323256
558175-1_7	chr|rrnC|rrnC|rRNA	4735446	4735498	chr|ECs3889|ECs3889|mRNA	3891617	3891578	2	1	1	1	1	-26.7	GAGGGGGACCTTCGGGCCTCTTGCCATCGGATGTGCCCAGATGGGATTATAATGTCCGATGGCAATGCATCTTAAC	0.310584509130243	0.00212331454155197
558351-1_7	chr|rrnD-3|rrnD-3|rRNA	4162986	4162959	chr|rrnG-1|rrnG-1|rRNA	3449138	3449113	2	2	1	1	1	-19	GATACCCTGGTAGTCCACGCCGTTAGCGGCGAGCGAACGGGGAGC	0	0.000346193567486907
558591-1_7	chr|ECs4190|ECs4190|mRNA	4190900	4190850	chr|ECs4903|ECs4903|mRNA	4985070	4985121	3	1	1	0	1	-22.3	GATGCCGCAGACTCGTGAGCACATCCTGCTGGGTCGTAAAACCTACGGCGGTGCTGCTCGCGC	0.00198205203846056	0.0108210913837451
558667-1_7	chr|ECs3438|ECs3438|mRNA	3429370	3429298	chr|ECs3438|ECs3438|mRNA	3429515	3429425	7	1	1	1	1	-40.6	GATGGGTAAAGCCAGCCCGGTTAGCCAACGTCCGTGGGCGGCACAGCTTACCCA	null	null
558706-1_7	chr|ECs4840|ECs4840|5UTR	4906329	4906351	chr|ECs4839-1|ECs4839-1|3UTR	4906290	4906331	8	1	0	1	1	-15.9	GATGTGGGGGTTTTTTTTATCCCTGTCTTCCCCCACAT	null	null
558710-1_7	chr|ssrS|ssrS|sRNA	3793122	3793152	chr|ECs2913|ECs2913|mRNA	2862838	2862858	1	1	0	1	1	-20.3	GATGTTCGCAAGCGGGCCAGTCCCCTGAGCCACCAGGGGACACCGTACCAGA	0.367879447610944	0.00127228110624664
558780-1_7	chr|ECs0426|ECs0426|mRNA	455179	455140	chr|ECs0426|ECs0426|mRNA	455130	455085	3	1	1	1	1	-20.3	GATTGGCATGGATGTCCCCGGCAAAGCGGATGCGCTTGGTCGTCCGGGGATTATTCAGAAGAAA	null	null
559025-1_7	chr|ECs2426|ECs2426|mRNA	2400532	2400504	chr|ssrA|ssrA|sRNA	3475616	3475645	2	1	0	0	1	-21.9	GCACACTTTGCGTCGCGTCCCGTTTATGCAAATTCGACGGGATTTGCGAAACCCAAGGTGC	3.87136154650816e-08	0.000593108777914635
559145-1_7	chr|rrnH-1|rrnH-1|rRNA	229953	229972	chr|ECs0679|ECs0679|mRNA	753098	753073	1	1	0	1	0	-13.1	GCACTGTTTCGGCAAGGGGGCCGTGCTGCCGAACAGCTGACTCGTAC	0.367879447610944	0.00173042497187927
559419-1_7	chr|rrnB|rrnB|rRNA	4976971	4977002	chr|ECs3104|ECs3104|mRNA	3045616	3045574	4	1	1	1	1	-22.6	GCATGGCTGTCGTCAGCTATTTCTCTGACGACAAGTCTGTAGATGGCGACCA	1.05864203365248e-06	0.00117345918998208
559603-1_7	chr|tRNA52-ThrTGT|tRNA52-ThrTGT|tRNA	4984405	4984438	chr|rrnC-1|rrnC-1|rRNA	4737180	4737229	2	1	0	1	1	-20.6	GCCGACTCAGCTCAGTAGGTAGAGCAACTGACTTCTGGCAGTCAGAGGCGATGAAGGA	4.36932510983842e-109	0.000181754748463411
559716-1_7	chr|ECs5074|ECs5074|mRNA	5166712	5166730	plasmid_pO157|none|none|unknown	22679	22661	2	1	0	0	0	1.2	GCGAAGCCGAGCGGTTGCAAAAAAAAAAAAAAAAA	2.09465395734076e-05	0.055048188256318
559971-1_7	chr|ECs4388|ECs4388|3UTR	4397356	4397339	chr|ECs4388|ECs4388|3UTR	4397376	4397359	1	1	0	0	0	-19.5	GCGGTACTCCTGTTGCTTATTCGCAGGAGTACCA	null	null
560205-1_7	chr|rrnB|rrnB|rRNA	4976020	4976056	chr|ECs2383|ECs2383|mRNA	2356245	2356289	1	1	0	1	0	-23.7	GCTGACGAGTGGCGGACGGGTGAGTAATGTCTGGGAAGATGCTGGATTCCAGATCAAAAACCCACGCCCGACTCGCGCAG	0.356898455553837	0.00189708584816931
560213-1_7	chr|tRNA66-ThrGGT|tRNA66-ThrGGT|tRNA	4158660	4158626	chr|rrnH|rrnH|rRNA	227635	227679	4	2	0	1	1	-24.5	GCTGATACGGCTCAGTTGGTAGAGCGCACCCTTACGGAGGGTGCAAGCGTTAATCGGAATTACTGGGCGTAAAGCGC	0	0.000272964124489809
560357-1_7	chr|ECs3670|ECs3670|mRNA	3665878	3665907	chr|asECs4759|asECs4759|asmRNA	4810587	4810553	1	1	0	0	0	-28	GGAAACGTCCATCGCAGCCAGTTTGCCGAAAACATTCGCACGCTGGCTGTCCTGGGCGGTGATCGC	0	Inf
560409-1_7	chr|ECs3455|ECs3455|mRNA	3454170	3454149	chr|ECs3326|ECs3326|mRNA	3294904	3294928	1	1	0	0	0	-12.4	GGAAGGGGGTTCGGTTAGTCCTCAAGGCTGCCGGATTATCACAAT	0.197184151683168	0.00349053428880545
560360-1_7	chr|rrnG-1|rrnG-1|rRNA	3449074	3449050	chr|ECs2292|ECs2292|mRNA	2257639	2257664	1	1	0	1	0	-23.5	GGAAAGGCGCGCGATACAGGGTGACCTACCCAGGATGGCGCGCCTGCCGAA	0.155275455027828	0.00415822882536178
560407-1_7	chr|rrnA-1|rrnA-1|rRNA	4836051	4836068	chr|ECs3470|ECs3470|mRNA	3465381	3465339	1	1	0	1	0	-12.7	GGAAGGGCCATCGCTCAAAAATGGCCTGCTGAGCATCCAGAGCTGGAGTCCTCGCGATT	0.360878272150454	0.00185450577038574
560501-1_7	chr|tRNA80-SerCGA|tRNA80-SerCGA|tRNA	2712125	2712086	chr|ECs2488|ECs2488|mRNA	2464887	2464915	2	1	0	1	1	-22.8	GGAGAGACGCCGGAGCGGCTGAACGGACCGGTCTCGAAAATGATGACCACCGTTCACGCTACTACCGCT	0.1260165365747	0.00132278112139702
560545-1_7	chr|tRNA41-AspGTC|tRNA41-AspGTC|tRNA	4740317	4740341	chr|rrnC-1|rrnC-1|rRNA	4739598	4739620	1	1	0	1	1	-20.1	GGAGCGGTAGTTCAGTCGGTTAGAACAGGCTGATACCGCCCAAGAG	2.09736332920091e-11	0.000268430444493045
560585-1_7	chr|rrnC-1|rrnC-1|rRNA	4739576	4739596	chr|ECs3686|ECs3686|3UTR	3688536	3688499	1	1	0	1	0	-13.9	GGATAAAAGGTACTCCGGGGACTTGTGCTATTATTCGCACCTTTGGAGCGCCTGAAACC	0.090742397836362	0.00592723347638087
560802-1_7	chr|ECs0982|ECs0982|3UTR	1076032	1076013	chr|ECs0538|ECs0538|5UTR	577274	577304	1	1	0	0	0	-19	GGCCGAAACCCCGGTTGTTATCGGCACCGGGGTGAGGAATTACCTCCCGC	0.321764866798321	0.00221915587825118
560935-1_7	chr|ECs3391|ECs3391|mRNA	3377693	3377675	chr|ECs0117|ECs0117|mRNA	126797	126823	1	1	0	0	0	-18.5	GGCGCTGTTCTGGAAGCTATTTGTCCAGAGCAGCCTATGGCAAAGC	0.00897360015005281	0.0232181730106286
560953-1_7	chr|ECs4232|ECs4232|mRNA	4231020	4230998	chr|ECs4232|ECs4232|mRNA	4231084	4231061	1	1	0	0	0	-7.6	GGCGGCGGCTCTGTGAAATCCCGCGATCGCGAAGAAAAGGTCAT	null	null
560937-1_7	chr|rrnH-1|rrnH-1|rRNA	230730	230755	chr|ECs3022-1|ECs3022-1|5UTR	2954693	2954653	1	1	0	1	0	-15.9	GGCGCTTGAGAGAACTCGGGTGAAGGTTGCCTGTAAGCATACACCCTGTGAATCATTCACGCTGA	0.0502528180095182	0.00850701905964877
561022-1_7	chr|rrnH|rrnH|rRNA	227366	227388	chr|ECs2541|ECs2541|mRNA	2517242	2517206	1	1	0	1	0	-18.9	GGCTCACCTAGGCGACGATCCCTTTGGTCGATCGTGTTGCCGGGGAAACGAACCTGAGC	0.268455505657698	0.000957261755069255
561380-1_7	chr|tRNA2-AlaTGC|tRNA2-AlaTGC|tRNA	228831	228885	chr|ssrS|ssrS|sRNA	3793112	3793191	27	2	1	1	1	-35.7	GGGGCTACAGCTCAGCTGGGAGAGCGCCTGCTTTGCAAAAATGTTCGCAAGCGGGCCAGTCCCCTGAGCCGA	0	0.000307680428684169
561384-1_7	chr|tRNA77-AlaGGC|tRNA77-AlaGGC|tRNA	3245014	3244986	chr|asECs3378|asECs3378|asmRNA	3358562	3358587	1	1	0	1	0	-26	GGGGCTACAGCTCAGCTGGGAGAGCGCTTCCTGCTGAGCTTTGTGGTCTTGC	0.0713738008536737	0.000682046684596798
561385-1_7	chr|tRNA78-AlaGGC|tRNA78-AlaGGC|tRNA	3244899	3244865	chr|ECs4214|ECs4214|mRNA	4211846	4211827	1	1	0	1	0	-15.5	GGGGCTACAGCTCAGCTGGGAGAGCGCTTGCATGGAAAGACAGCGCCACCAGCCA	2.92180029589847e-25	0.000185374304960987
561379-1_7	chr|tRNA65-AlaTGC|tRNA65-AlaTGC|tRNA	4162046	4162014	chr|rrnB-1|rrnB-1|rRNA	4978806	4978824	1	1	0	1	1	-12.4	GGGGCTACAGCTCAGCTGGGAGAGCGCCTGCTTGCAACCCAGACCGCCAGCTA	0	4.24178693271753e-05
561378-1_7	chr|tRNA65-AlaTGC|tRNA65-AlaTGC|tRNA	4162049	4162011	chr|rrnE-1|rrnE-1|rRNA	5021078	5021122	8	1	1	1	1	-20.7	GGGGCTACAGCTCAGCTGGGAGAGCGCCTGCTGGGGCGGTCTCCTCCTAAAGA	1.28830126710147e-314	0.000425307740382826
561382-1_7	chr|tRNA65-AlaTGC|tRNA65-AlaTGC|tRNA	4162047	4162010	chr|rrnH-1|rrnH-1|rRNA	231330	231360	4	1	1	1	1	-18.5	GGGGCTACAGCTCAGCTGGGAGAGCGCCTGGACTGGGGCGGTCTCCTCCTAAAGAGT	3.90105450774243e-229	0.000251102179289817
561391-1_7	chr|tRNA77-AlaGGC|tRNA77-AlaGGC|tRNA	3245014	3244970	chr|ECs3438|ECs3438|mRNA	3429216	3429162	16	1	1	1	1	-32.9	GGGGCTACAGCTCAGCTGGGAGAGCGCTTGCATGGCTTGAGCAGGCGCAAACCCAGCAAGCCGCTGTACAGGTGCCAGGAAT	2.19147351917729e-65	0.00164143220538989
561397-1_7	chr|tRNA78-AlaGGC|tRNA78-AlaGGC|tRNA	3244899	3244871	chr|ECs5093|ECs5093|mRNA	5185115	5185138	1	1	0	1	0	-20.5	GGGGCTACAGCTCAGCTGGGAGAGCGCTTTCCCGGGGGCTGACCCCAGCGT	5.58741027901984e-09	0.00029979012145065
561393-1_7	chr|tRNA78-AlaGGC|tRNA78-AlaGGC|tRNA	3244899	3244865	chr|ECs1185|ECs1185|mRNA	1257123	1257078	1	1	0	1	0	-26.2	GGGGCTACAGCTCAGCTGGGAGAGCGCTTGCATGGTTGACCCTGAGCAAGCTGTTGAGCCCGGCGATTTCTGCATAGCA	7.6960956223685e-27	0.000180151442461316
561395-1_7	chr|tRNA77-AlaGGC|tRNA77-AlaGGC|tRNA	3245014	3244982	chr|ECs1726|ECs1726|mRNA	1720710	1720667	1	1	0	1	0	-34.2	GGGGCTACAGCTCAGCTGGGAGAGCGCTTGCATTAACCCCACGCGAGCGCGATATTCTCAAGCTGATTGCCCAGGG	8.42505141284374e-07	0.000341023342298399
561398-1_7	chr|tRNA78-AlaGGC|tRNA78-AlaGGC|tRNA	3244899	3244875	chr|ECs3204|ECs3204|mRNA	3163909	3163881	1	1	0	1	0	-25.4	GGGGCTACAGCTCAGCTGGGAGAGCTTTTCTCCTCCCTGCTGATGCTTGCCGAAAA	0.0012180117683524	0.00046090099902299
561463-1_7	chr|rrnB|rrnB|rRNA	4976851	4976881	chr|tRNA54-GlyTCC|tRNA54-GlyTCC|tRNA	4984705	4984745	1	1	0	1	1	-24.3	GGGGGCCCGCACAAGCGGTGGAGCATGTGGTGGCTATTACCTCAGCCTTCCAAGCTGATGATGCGGGTTCG	5.7628365460287e-80	0.000106733428557073
561470-1_7	chr|rrnB-1|rrnB-1|rRNA	4980464	4980522	chr|tRNA85-CysGCA|tRNA85-CysGCA|tRNA	2614244	2614186	2	1	0	1	1	-39.1	GGGGGCTGCTCCTAGTACGAGAGGACCGGAGTGATCCGTCTAGTCCGGTTCGACTCCGGAACGCGCCTCCAAA	5.96560876096703e-09	0.00056937647177169
561619-1_7	chr|rrnC-1|rrnC-1|rRNA	4739717	4739739	chr|ECs4928|ECs4928|mRNA	5013856	5013836	1	1	0	1	0	-16.9	GGTACGCGAGCTGGGTTTAGAACCCAGAAACCCAGCCGATTATGAA	0.160811918221883	0.0040557022957724
561669-1_7	chr|ECs2687|ECs2687|mRNA	2646675	2646696	chr|ECs2687|ECs2687|mRNA	2646745	2646772	1	1	0	0	0	-20.4	GGTATTGCTGGGGCTGGCACTGATGCGTACCAGCCATTCAGCGAAGAGA	null	null
561675-1_7	chr|tRNA52-ThrTGT|tRNA52-ThrTGT|tRNA	4984449	4984472	chr|ECs1866|ECs1866|mRNA	1859132	1859158	1	1	0	1	0	-17.5	GGTCACCAGTTCGATTCCGGTAGTATTAACCGGACGAAGCGTGGTGCAGA	0.159119603625645	0.00408640091713231
561703-1_7	chr|ECs4231|ECs4231|mRNA	4229882	4229860	chr|rrnE-1|rrnE-1|rRNA	5019078	5019097	1	1	0	0	1	-12.3	GGTCGCTGCGGGTATGGTGATGGAGATTCCCCCAGTAGCGGC	0.310790631207655	0.00231045488450881
561930-1_7	chr|ECs3141|ECs3141|mRNA	3097402	3097426	chr|ECs3141|ECs3141|mRNA	3097214	3097236	1	1	0	0	0	-17	GGTTACATTTCCGCGCCGCTCACACCGTCGGCGCGAAATTGCCCAGC	0.00175242652590483	0.0615457454896664
561877-1_7	chr|tRNA92-TyrGTA|tRNA92-TyrGTA|tRNA	1732667	1732630	chr|tRNA92-TyrGTA|tRNA92-TyrGTA|tRNA	1732603	1732584	3	1	0	1	1	-10.7	GGTGGGGCTCCCGAGCGGCCAAAGGGAGCAGACTGTAACGAATCCTTCCCCCACCACC	null	null
561933-1_7	chr|ECs4170|ECs4170|mRNA	4180984	4180903	chr|ECs4170|ECs4170|mRNA	4181032	4180955	34	3	0	0	0	-37.2	GGTTACGCAGACGGTTGGGCACAGGCTGGTATACCCTGACCTTCGGTCCGCGTGAT	null	null
562027-1_7	chr|ECs1829|ECs1829|mRNA	1816021	1815981	plasmid_pO157|none|none|unknown	22679	22661	2	1	0	0	0	1.3	GTAAAATGGCTGCGCTTGGGCAGTCAATCGGTGGTATATTCAAAAAAAAAAAAAAAAAA	0.000390211262752258	0.0246182981958665
562254-1_7	chr|rrnA-1|rrnA-1|rRNA	4835243	4835262	chr|ECs2540|ECs2540|mRNA	2515263	2515232	1	1	0	1	1	-14.9	GTACCCCAAACCGACACAGGATTACGGTCGTGCACTGGTTGTGGGTGA	0.240660697359948	0.00297453104451634
562287-1_7	chr|ECs3050|ECs3050|mRNA	2985036	2985068	chr|rrnH-1|rrnH-1|rRNA	229320	229338	1	1	0	0	1	-14.2	GTACCTTCCCGCTGGCTTGCTTCCTGGGGCAGATTCCCCCAGTAGCGGC	0.167016856784608	0.00394828450746002
562374-1_7	chr|ECs1041-1|ECs1041-1|5UTR	1149671	1149527	plasmid_pO157|none|none|unknown	22687	22654	30	4	0	1	0	-6	GTAGACTTTACATCGCCAGGGGTGCTCGGCATAAGCCGAAGATATCGGAAAAAAAAAAAAAAAAAAAA	0	0.0624048502934545
562434-1_7	chr|rrnC-1|rrnC-1|rRNA	4739260	4739290	chr|none|none|unknown	5278823	5278801	1	1	0	1	0	-19.6	GTAGGATAGGTGGGAGGCTTTGAAGTGTGGATTCAGCCTCCTGTCTGGGTCAGA	0	Inf
562533-1_7	chr|ECs4280|ECs4280|mRNA	4291805	4291719	chr|ECs4280|ECs4280|mRNA	4291882	4291815	3	2	0	0	0	-38.1	GTATGACAGAGCACTCCGTAACGCTAAACCAGAACTGTTTTCGCTGCATGAAGATGACGCAGAAAATGGGGCGTCATGGAGTGCTGAACA	null	null
562674-1_7	chr|ECs1902|ECs1902|mRNA	1895720	1895748	chr|ECs4171|ECs4171|mRNA	4181219	4181200	1	1	0	0	0	-17	GTCCGAAACTGGCCGCTGACCTGAACACTTCGTGCAGCGCGCCAGGCTG	0.0127865652192408	0.0188712839024099
562965-1_7	chr|ECs4746|ECs4746|mRNA	4796447	4796468	chr|asECs1140|asECs1140|asmRNA	1226822	1226851	1	1	0	0	0	-17	GTGATTATGGAAGGGCATCAGGAAAATAACGAATGGTGCCTTCCAGCCATGGAAA	0.000369361252686981	0.150755672288882
563031-1_7	chr|ECs5120|ECs5120|mRNA	5221862	5221805	chr|ECs5120|ECs5120|mRNA	5221919	5221882	3	1	0	0	0	-20	GTGCCGGCCTGAACGAGATCAACCTGCCGGAACTGCAGGCGGGCTCTTCCATCATCTGTGAAGATGTCCAAAATCTGTAACGACCTGCGC	null	null
563110-1_7	chr|ECs4117|ECs4117|mRNA	4126321	4126250	plasmid_pO157|none|none|unknown	22679	22654	12	1	0	0	0	0.2	GTGCTGATTGAGAACGGCATTCTGAAAAAAAAAAAAAAAAAAA	1.1299183840479e-33	0.202894999418473
563181-1_7	chr|ssrS|ssrS|sRNA	3793174	3793198	chr|ECs0732|ECs0732|mRNA	815728	815748	1	1	0	1	0	-24.9	GTGGCGCTCCGCGGTTGGTGAGCATTAACGCGCGGGGCGCTTCTC	0.0181156585628334	0.000574114114220151
563282-1_7	chr|ECs1741|ECs1741|mRNA	1740534	1740501	chr|cyaR|cyaR|sRNA	2842567	2842611	1	1	0	1	1	-20.7	GTGGTGGTTCCCCGATGGACGCCGCGAAGATCATTAAAACGCTAGCTGTACCAGGAACCACCTCCTTAGCCTGTGTAAT	2.37950050141351e-07	0.000328892567049027
563335-1_7	chr|ECs4720|ECs4720|mRNA	4765146	4765163	chr|ECs4720|ECs4720|mRNA	4765126	4765145	1	1	0	0	0	-14.8	GTGTTACCGGGCCAGGTTGCTTACTGCCCGGAACGC	null	null
563286-1_7	chr|ECs2574|ECs2574|mRNA	2549867	2549849	chr|asECs1555|asECs1555|asmRNA	1576053	1576030	1	1	0	0	1	-15.1	GTGGTGTGGGCGGTGATGAAAACAAAATTCACCGCATCCAAAAAA	0.00101938679115803	0.0845154254728517
563352-1_7	chr|rrnB-1|rrnB-1|rRNA	4978975	4979022	chr|ECs1706|ECs1706|mRNA	1700136	1700172	4	1	0	1	1	-23.8	GTGTTGTTGGGTAGGGGAGCCTCGCCAACAACATCAGCACGCATAATAAA	0.145623955816247	0.00227395355328461
563631-1_7	chr|tRNA98-LeuTAG|tRNA98-LeuTAG|tRNA	777148	777130	chr|ECs1846|ECs1846|mRNA	1831984	1832007	1	1	0	1	0	-18.7	GTTCAAGTCTCGCCTCCCGACAATTGGGAGGCGCACTATGAAGA	0.332485729104254	0.00212867645549726
563716-1_7	chr|asECs5349|asECs5349|asmRNA	5486482	5486499	chr|tRNA28-ProGGG|tRNA28-ProGGG|tRNA	3021172	3021197	1	1	0	0	1	-18.6	GTTCCCTGACGTACCCACATGGGGTGTCGGGGGTCGGAGGTTC	0.0422582463387271	0.00942892858005893
563784-1_7	chr|tRNA4-AspGTC|tRNA4-AspGTC|tRNA	240534	240558	chr|ECs4604|ECs4604|mRNA	4634639	4634606	1	1	0	1	0	-23	GTTCGAGTCCCGTCCGTTCCGCCAACAAAGAGGCGGCAGGGGCGGCGACGGGGTTGTCA	0.198171611386577	0.00347744583599716
563817-1_7	chr|ECs4166|ECs4166|mRNA	4179323	4179305	chr|ECs0919|ECs0919|mRNA	1006233	1006271	1	1	0	0	0	-18.3	GTTCGTCTGTCTGACCTGGATATGTGGTTGGGCAGGCGCTTAAGGCCGATAAGATTAAA	0.206674907988779	0.00336679344753142
563901-1_7	chr|ECs0249|ECs0249|mRNA	281923	281952	chr|asECs2099|asECs2099|asmRNA	2094710	2094732	1	1	0	0	0	-25.2	GTTGAAGCGGTAGGCCGCGAAGGCGATGTATTCGCCAACGCCGCTTCCGCTAAAAAA	0	Inf
564202-1_7	chr|ECs4366|ECs4366|mRNA	4373799	4373756	plasmid_pO157|none|none|unknown	22695	22654	13	1	0	0	0	-4	GTTTATTCGCCGCTGTGAGCGGGTGCTCGAAAAAAAAAAAAAAAAAAA	1.4905670566757e-30	0.124953797817679
564358-1_7	chr|ECs1485|ECs1485|mRNA	1523178	1523215	chr|ryhB|ryhB|sRNA	4300234	4300194	11	1	1	1	1	-20.5	TAAAACAATAAGGAGAGCAGTGTGGGTCCAGAATTGCTCACATTGCTTCCAGT	0.000980697642506586	0.00919936978112648
564218-1_7	chr|ECs2636|ECs2636|mRNA	2603952	2603932	chr|ECs4904|ECs4904|mRNA	4986395	4986419	1	1	0	0	0	-15.4	GTTTCCGCAGGCGACCGCGTATCAAGGAAGCGGGCGCGGCCTGGAA	0.00605816968262105	0.0293105190880275
564407-1_7	chr|ECs4028|ECs4028|mRNA	4037220	4037247	chr|ECs4028|ECs4028|mRNA	4037328	4037348	1	1	0	0	0	-14	TAAACAAGCGCCGCTGGTGCCGATCCCAAAATTTGGTTCCACCAGCGA	null	null
564648-1_7	chr|ECs3455|ECs3455|mRNA	3453693	3453650	chr|rrnH-1|rrnH-1|rRNA	231601	231620	1	1	0	1	1	-9.9	TAACCCGGTACTGATTGGTGAACCCGGCGTCGGTAAAACTGCCAATCACATCCTGGGGCTGAAG	0.135526029440424	0.00076993108720685
564834-1_7	chr|asECs3436|asECs3436|asmRNA	3427961	3427978	chr|ECs3280|ECs3280|mRNA	3250549	3250517	1	1	0	0	0	-18	TAAGCAGGCTGCCTTCGGTTCCCGATGGTAGCCGCAGGCATCGGCATCAG	0.00455895012873357	0.034794450031961
564885-1_7	chr|tRNA49-IleGAT|tRNA49-IleGAT|tRNA	4833300	4833319	chr|none|none|unknown	3550398	3550416	1	1	0	1	0	-13.3	TAAGGGTGAGGTCGGTGGTTATCACCCCGCCGGTACCC	0.089956685602434	0.00596030541864304
564994-1_7	chr|ECs2384|ECs2384|mRNA	2357131	2357189	chr|rrnE-1|rrnE-1|rRNA	5019264	5019341	11	2	1	1	1	-28.3	TAATGAAAGCTACTAAACTGGTACTGGGCGCGGTAATCCTGGGTTCTACTCACTCCTGACTGACCGATAGTGAACCAGTACCGTGA	0	0.000924175591520465
565085-1_7	chr|rrnB-1|rrnB-1|rRNA	4977840	4977886	chr|ECs4911|ECs4911|mRNA	4995074	4995128	2	1	0	1	0	-33.2	TACACGGTGGATGCCCTGGCAGTCAGAGGCTGCTGGATCTGGCTGCGCCGGACATCATCGTACGTAACG	0.137643777468211	0.00384934397371492
565142-1_7	chr|asECs4811|asECs4811|asmRNA	4874564	4874544	chr|none|none|unknown	5412967	5412935	1	1	0	0	0	-15	TACCACGCCTGTTGCAGCTGCCTGGAACAGGCGATTGGCGTTGAATTGTTTAAC	0.000353595513198932	0.154303349962092
565172-1_7	chr|ECs4028|ECs4028|mRNA	4037394	4037418	chr|csrB|csrB|sRNA	3646744	3646705	1	1	0	0	0	-21.6	TACCCCGATTACTCCCAGAGCGACAGGCCTGGGACACTTCAGGATGAAGTATCACATCGGGGTG	0.189021985160213	0.00360374985078224
565209-1_7	chr|ECs2147|ECs2147|mRNA	2151505	2151479	chr|ECs2147|ECs2147|mRNA	2151550	2151528	2	1	0	0	0	-19.4	TACCGCCACGCTATCGCAGCAGTTATTGCGGGCGCTGGTGGCA	null	null
565223-1_7	chr|rrnD-2|rrnD-2|rRNA	4160869	4160830	chr|ECs0205|ECs0205|mRNA	234880	234911	1	1	0	1	0	-19.4	TACCGGAGAATGTTATCACGGGAGACACACGGCGGGTGCTTACCTGACACCCGCCTGTTAATGGTGGTAAAAAA	0.271384128215917	0.00267022934917276
565277-1_7	chr|tRNA3-AspGTC|tRNA3-AspGTC|tRNA	232274	232335	chr|rrnG-1|rrnG-1|rRNA	3447381	3447302	30	2	1	1	1	-29.9	TACCTGCCTGTCACGCAGGGGGTCGCGGGTTGAAGATGCAGTGTACCCGCGGCAAGACGGAAAGA	0	0.00263759007688042
565528-1_7	chr|asECs1520|asECs1520|asmRNA	1551119	1551101	plasmid_pO157|none|none|unknown	22679	22661	1	1	0	1	0	1.1	TAGCATGAAATTGGCCTCAAAAAAAAAAAAAAAAAA	0.109140617650082	0.00526782951034178
565642-1_7	chr|rrnH-1|rrnH-1|rRNA	229255	229286	chr|ECs2492|ECs2492|5UTR	2468420	2468488	5	2	1	1	1	-28.4	TAGGTTAATGAGGCGAACCGGGGGAACTGAGTTTACCTCTTCCGGGAGCCTCTACTATTCACATGAACGGCTCTTAACCTGTGC	0	0.00150460512065804
565769-1_7	chr|asECs4764|asECs4764|asmRNA	4816320	4816277	chr|asECs4764|asECs4764|asmRNA	4816402	4816370	3	1	0	0	0	-25.6	TATCACCGGTATAAGGGGCCAGCAGAATAACGTTGCTGGCGCTTAATGCCGTGATGC	null	null
565991-1_7	chr|ECs4858|ECs4858|mRNA	4922683	4922661	chr|rrnH-1|rrnH-1|rRNA	231357	231394	2	1	1	0	1	-16.9	TATGGCTCCTCCAGGCATGGAACGGAGGAGCACGAAGGTTGGCTAATCCTGGTC	0.152351351407256	0.0036810383995404
566070-1_7	chr|ECs4390|ECs4390|mRNA	4398651	4398610	chr|ECs0382|ECs0382|mRNA	402550	402524	2	1	0	1	0	-18.9	TATTGCAACCGTAACCCCAGCCTTCGTTCAGGCTTGTATTAATGGCCTGGGCGGGGATTGTGCTC	0.00989977155014402	0.00933438714141115
566162-1_7	chr|asECs4860|asECs4860|asmRNA	4924011	4924051	chr|asECs4860|asECs4860|asmRNA	4924078	4924107	4	2	1	0	0	-19.6	TCAAAGCCTTCGAACGCCAGCTGAGCCCATCCAGCGGCGTTCGTAA	null	null
566324-1_7	chr|asECs4946|asECs4946|asmRNA	5044664	5044636	chr|rrnE|rrnE|rRNA	5017824	5017843	1	1	0	0	1	-19.8	TCAATCCCCAGCGCATCGGCTAGCTCCAGAAAGTCGACCGCCTGGGGAGT	0.0718497973973292	0.0068567174739886
566533-1_7	chr|ECs4363|ECs4363|mRNA	4369892	4369913	chr|ECs3215|ECs3215|mRNA	3174823	3174798	1	1	0	0	0	-17.9	TCACGTATTGCTCGGGTTAACCAATCATGCCCTGGAGGAATACGTGGAT	0.0167069691084989	0.0161627045958809
566699-1_7	chr|ECs2161|ECs2161|mRNA	2163453	2163435	chr|tRNA77-AlaGGC|tRNA77-AlaGGC|tRNA	3245015	3244979	1	1	0	0	1	-17.4	TCAGCAAGTCTTTCCCCCGGGGCTAAAGCTCAGCTGGGAGAGCGCTTGCATGGC	0	Inf
566866-1_7	chr|asECs4864|asECs4864|asmRNA	4932552	4932521	chr|rrnD-2|rrnD-2|rRNA	4159405	4159383	1	1	0	0	1	-14.2	TCAGCCCAATCGGATCCTGAGTGATATACCTCATAGTGATCCGGTGGTTCTGA	0.149846724605879	0.00426230974406304
567101-1_7	chr|tRNA65-AlaTGC|tRNA65-AlaTGC|tRNA	4162035	4162011	chr|ECs0791|ECs0791|mRNA	878990	879014	1	1	0	1	0	-22.3	TCAGCTGGGAGAGCGCCTGCTTTGCCTGGGGCGGCACTCTCTTTCGCTGT	0.000190584784443072	0.000416863529186572
567202-1_7	chr|asECs5209|asECs5209|asmRNA	5310333	5310373	plasmid_pO157|none|none|unknown	22680	22658	8	1	0	0	0	0	TCAGTAGGTTACGGTGGAAATCCGCAACCAGTGAGCCGATAACAAAAAAAAAAAAAAAAAA	4.08194113264963e-30	0.492365963917331
567637-1_7	chr|rrnG-1|rrnG-1|rRNA	3447169	3447149	chr|ECs4049|ECs4049|mRNA	4055908	4055888	1	1	0	1	0	-16.8	TCCGGGTTGCGGACAGTGTCTAACGACGTCCGCACTGGCGAT	0.137979226651451	0.00451077841393338
567612-1_7	chr|rrnA-1|rrnA-1|rRNA	4835139	4835177	chr|ECs3596|ECs3596|mRNA	3588322	3588272	1	1	0	1	1	-24.4	TCCGGAAAATCAAGGCTGAGGCGTGATGACGAGGCACTAAATGATGATTACCTGAGTGCCTACGCCCATAACGACACAATGCTGGTCCGG	8.36202719674571e-84	0.000104327284635071
567631-1_7	chr|ECs0188|ECs0188|mRNA	214278	214322	chr|rrnC-1|rrnC-1|rRNA	4738244	4738289	1	1	0	0	1	-27.3	TCCGGGCAAACGGCTGATTAACCGTTCAGTAGAACGAGCTCTGCAATAGCTCACTGGTCGAGTCGGCCTGCGCGGAAGATGTAACGGGGC	0.0968288144184878	0.00569064317007482
567977-1_7	chr|rrnH-1|rrnH-1|rRNA	230877	230929	chr|sibE|sibE|sRNA	3934676	3934653	1	1	0	1	1	-6.7	TCGGGGCAGGGTGACAGCACTGTGCAAACACGAAAGTGGACGTATACGGTGTGACGCCTGCCCGGTTTCATCATAACCCTTTCCTTCTAT	3.95639551963464e-17	0.000222327432694947
568481-1_7	chr|ECs5034|ECs5034|mRNA	5117716	5117758	chr|ECs5034|ECs5034|mRNA	5117905	5117939	2	1	0	0	0	-27.1	TCTGATTACCCTTGCGGAATTTTTGATCCGCAGGGGCGTACCAGCGAAGAT	8.13965316233149e-06	0.0696310623822791
568551-1_7	chr|gadY|gadY|sRNA	4407052	4407083	chr|glmY|glmY|sRNA	3411643	3411613	2	1	1	1	1	-15.5	TCTGGAGACGGCAGACTATCCTCACAACAAGGTGCCTGCCGTCCAACTCCTGA	0.0783993499762894	0.0012174751173913
568554-1_7	chr|ECs2570|ECs2570|mRNA	2546441	2546414	chr|rrnD-2|rrnD-2|rRNA	4160568	4160542	1	1	0	0	1	-16	TCTGGATAACCTTGCGGCAGCCATTGGCCTGTGAGGTATGCTGGAGGTATCAGAA	0.0862728955383386	0.00611577900537693
568453-1_7	chr|ECs2049|ECs2049|5UTR	2033026	2033054	chr|rrnE-1|rrnE-1|rRNA	5021590	5021638	1	1	0	0	1	-16.3	TCTGAAGATGGATAAGGGCAAGTTGCAGTGCTGAAAGCATCTAAGCACGAAACTTGCCCCGAGATGAGTTCTCCC	0.0811717583097716	0.00635641726163728
569247-1_7	chr|ECs0857|ECs0857|mRNA	936773	936809	chr|ECs0857|ECs0857|mRNA	936726	936775	8	2	0	0	0	-21.3	TGAACGAGCTGGGCTACTGTTCGGGGCTGACCCAGCGTACCCAGTTTGAT	null	null
569235-1_7	chr|ECs0632|ECs0632|mRNA	706441	706542	chr|ECs0632|ECs0632|mRNA	706541	706619	21	1	1	0	0	-47.1	TGAACCGGCTGTGAACGGGGATTCGCCCGACAGTCCCTTCCAATCCGGTGATGGTCGGGGCGATTCCTTTCG	null	null
569318-1_7	chr|ECs1726|ECs1726|mRNA	1720605	1720536	chr|ECs1726|ECs1726|mRNA	1720720	1720684	9	1	1	0	0	-22.3	TGAAGCTCAAGTCTCGCGTGGAAGTTAACCCCACGCGAGCGCGATATTCTC	null	null
569379-1_7	chr|asECs0130|asECs0130|asmRNA	146492	146519	chr|ECs0129-1|ECs0129-1|3UTR	146432	146488	3	1	0	0	0	-21.6	TGAATGCCATAAGCCCAGCCGTGAATGGCGTTGCTCAAGGGTTTCGCGGTTGGTGGCAGTAACATCCAGATCACGCAGCAAGCCG	null	null
569400-1_7	chr|ECs3339|ECs3339|mRNA	3314256	3314217	chr|rrnD-2|rrnD-2|rRNA	4160688	4160659	1	1	0	0	1	-19.8	TGACACCGGTTTACCAATGCTGGTCGTACGCGGGCCGTTCCTCACTGGTCGAGTCGGCCTGCGCGGAAGA	0.197452893360745	0.00348692500825297
569471-1_7	chr|ECs3288|ECs3288|mRNA	3258912	3258979	chr|ECs3288|ECs3288|mRNA	3259279	3259323	2	1	0	0	0	-27.1	TGACCTGACACCGTCCGAAACCGCACAGCTGAACCTGAAGATTGGTACGGTTCGTGACGTTGAAGGTGC	0.00551518672420763	0.0111859342535671
569522-1_7	chr|ECs0523|ECs0523|mRNA	559038	559076	chr|ECs0523|ECs0523|mRNA	558987	559037	10	1	0	0	0	-28.7	TGACGCTGCTGCGCGCGCTGGCGTTCCATATGCGCCGGACCGCCGCATGGGCGTTGA	null	null
569604-1_7	chr|rrnG-1|rrnG-1|rRNA	3447734	3447717	chr|asEcOnc53|asEcOnc53|asEcOnc	1292397	1292422	1	1	0	1	0	-12.6	TGAGAGAACTCGGGTGAAACGTTAACCCGAGGCCCTAACACTT	0.236546603186946	0.000906279065118902
569802-1_7	chr|asECs0036|asECs0036|asmRNA	36634	36610	chr|ECs3991|ECs3991|mRNA	3997202	3997178	1	1	0	0	0	-14.5	TGATGCCCACTTCCGCCACTTTCTCGTGACGGAAGGGTTGCTGTCAGAC	0.000483698450331777	0.130188910980824
569856-1_7	chr|ECs2098|ECs2098|mRNA	2092716	2092585	chr|ECs2098|ECs2098|mRNA	2093038	2092914	34	4	1	0	0	-69.1	TGATTGAAGCCTGCGACGAAAATACCATCGGCGTGGTGCCGAATGCGCCTGCGCCGAAAAATGGT	0	0.00868665049232899
570053-1_7	chr|rrnH-1|rrnH-1|rRNA	231789	231819	chr|ECs3796|ECs3796|mRNA	3808333	3808296	1	1	0	1	0	-20.6	TGCCAATGGCACTGCCCGGTAGCTAAATGCGCACTTCGCAGCTACCGGTAAGCCGCTGTTCTCTTCTCA	0.298213997480409	0.00101286507403721
570121-1_7	chr|rrnH|rrnH|rRNA	227938	227957	chr|ECs2566|ECs2566|mRNA	2542512	2542476	1	1	0	1	0	-23.1	TGCCCTTGAGGCGTGGCTTCTTCGCCATGCCGCAGGGTACGCCAGTGCTTTCAGTGGAAAA	0.17502323889626	0.00381412775817974
570204-1_7	chr|tRNA3-AspGTC|tRNA3-AspGTC|tRNA	232292	232315	chr|ECs0014|ECs0014|mRNA	12353	12400	2	1	0	1	0	-26.5	TGCCTCACGCAGGGGGTCGCGGGTTCGAAGTGACGAACCCGCAAAACACCCTGTTTGCGATTAAACGCCTGATTGGAA	3.50308653303828e-27	0.000348939212028178
570366-1_7	chr|ECs5163|ECs5163|mRNA	5269599	5269620	chr|EcOnc3|EcOnc3|EcOnc	1774552	1774512	1	1	0	0	1	-22.5	TGCGGGCGACGGGGGGAGTGTGATAAAAATGACAATGCAAGTATCTCATGCTGTTGCCCGAA	2.31578022075841e-07	0.000328653753904008
570343-1_7	chr|rrnA-1|rrnA-1|rRNA	4835862	4835886	chr|ECs3221|ECs3221|mRNA	3180921	3180893	1	1	0	1	0	-18.2	TGCGGACAGTGTCTGGTGGGTAGTTATTACCGCCCAGACACGACATGAAGAAA	0.0866589900313857	0.00609937545592833
570471-1_7	chr|ECs3288|ECs3288|mRNA	3258866	3258884	chr|ECs4782|ECs4782|mRNA	4839054	4839077	1	1	0	0	0	-17.5	TGCTGCGCAACATCCTGGGTTGTGGATGTTGCTCAATGGCGAT	0.010157443989873	0.0215916758543765
570429-1_7	chr|ECs3455|ECs3455|mRNA	3452071	3452054	chr|rrnG-1|rrnG-1|rRNA	3448494	3448473	1	1	0	1	1	-14.5	TGCTCGGTGTGGTAAGCCTCCCGACTTACCAACCCGATGC	0.282350857854441	0.000981939335611485
570560-1_7	chr|ECs1915|ECs1915|mRNA	1907357	1907280	chr|ECs1915|ECs1915|mRNA	1907433	1907337	11	2	1	1	1	-47	TGGAAACCTCGATGGTGTGAAATCCCGTTCGACCTGGTGGGATTTGACGCCATCGGC	null	null
570446-1_7	chr|ECs0505|ECs0505|mRNA	539225	539246	chr|rrnC|rrnC|rRNA	4736647	4736684	1	1	0	0	1	-15.4	TGCTGACGCAGGTGACGGTGACACCGCCCGTCACACCATGGGAGTGGGTTGCAAAAGA	0.367879447610944	0.00129216438714307
570670-1_7	chr|csrB|csrB|sRNA	3646887	3646726	chr|rrnA-1|rrnA-1|rRNA	4836120	4836175	11	2	1	0	1	-37.1	TGGAGATGAGAACCGGTCAGGATGATTATCACATCCTGGGGCTGAAG	0	0.000773529800792881
571026-1_7	chr|ECs4104|ECs4104|mRNA	4113793	4113773	chr|rrnB|rrnB|rRNA	4975954	4975978	1	1	0	0	1	-22	TGGCTCGTCGCCTGCGCGGTATTGAACGCTGGCGGCAGGCCTAAC	0.331251972622183	0.0010934611892625
571057-1_7	chr|rrnA-1|rrnA-1|rRNA	4834394	4834432	chr|csrB|csrB|sRNA	3646822	3646761	18	2	1	1	0	-18.9	TGGCTGGGGGTGAAAGGCAAGGATACCTCCAGGATGGAGAATGAGAACCGG	0	0.000780140881291778
571095-1_7	chr|tRNA31-ValTAC|tRNA31-ValTAC|tRNA	3249596	3249614	chr|ECs0968|ECs0968|mRNA	1054323	1054346	1	1	0	1	1	-21.7	TGGGAGAGCACCTCCCTTATTGGGGGAGGTGCCTATGCTAAAAAA	0.0115551545269438	0.000549364313783464
571097-1_7	chr|tRNA65-AlaTGC|tRNA65-AlaTGC|tRNA	4162030	4161992	chr|asECs3464|asECs3464|asmRNA	3461012	3461041	1	1	0	1	0	-30.7	TGGGAGAGCGCCTGCTTTGCACGCAGGAGGTCTGCGGTTAAAATCGCTGACCTCTGCGGCAAGGGCTTTAAA	0.367879447610944	0.00164119335560171
571190-1_7	chr|rrnG-1|rrnG-1|rRNA	3447133	3447116	chr|ECs0794|ECs0794|mRNA	881624	881598	1	1	0	1	0	-19.1	TGGGGCGGTCTCCTCCTATCAGTATGCTGGAGGCCGCTGGTAC	0.0639054089598416	0.00736409769924857
571216-1_7	chr|rrnG-1|rrnG-1|rRNA	3447523	3447504	chr|ECs3797|ECs3797|mRNA	3809624	3809600	1	1	0	1	0	-22.6	TGGGGTCAGCGCAAGCGAAGACGTTGCGTGCGCAGGCCCGCTGC	0.312500681663631	0.00229623697918207
571227-1_7	chr|rrnH-1|rrnH-1|rRNA	230272	230289	chr|ECs0526|ECs0526|mRNA	561150	561183	1	1	0	1	0	-22.6	TGGGTAGGGGAGCGTTCTTTGCGTTTCCGTGCGCTCTCTAACCCGGACCTGT	0.367879447610944	0.00128988133147468
571211-1_7	chr|tRNA103-GlnCTG|tRNA103-GlnCTG|tRNA	776672	776622	chr|rrnC|rrnC|rRNA	4735953	4736024	6	1	0	1	1	-34.8	TGGGGTACCGCCAAGCGGTAAGGCACCGGATTCTACCGGTGGCGAAGGCGGCCCCCTGGACGAAGACTGACGCTC	1.57662081205101e-17	0.00115148553700616
571305-1_7	chr|rrnD-2|rrnD-2|rRNA	4159487	4159452	chr|ECs1231-1|ECs1231-1|5UTR	1287526	1287503	1	1	0	1	1	-23	TGGTCGGACATCAGGAGGTTAGTGCAATGGCATAAGAATGCCTTGCATGACATTCTGATG	0.259832604842156	0.000942733625908497
571419-1_7	chr|ECs4190|ECs4190|mRNA	4190160	4190119	plasmid_pO157|none|none|unknown	22679	22662	2	2	0	1	0	1.1	TGGTTGTTACCCTGATCCACCCGATCGCAAAAAAAAAAAAAAAAA	0.0709725892520363	0.010222191934291
571457-1_7	chr|ECs0978|ECs0978|mRNA	1071150	1071172	chr|ECs0978|ECs0978|mRNA	1071479	1071514	2	1	1	1	1	-22.1	TGTACGGTACGGGTCAGCTGCCGGTCCTGCAGTTGCTGGGCCTGCCGTACCGT	0.00151995190336063	0.0165976532577323
571563-1_7	chr|ECs0179|ECs0179|mRNA	203601	203631	chr|rrnD-2|rrnD-2|rRNA	4161687	4161662	1	1	0	0	1	-24.2	TGTCCCCATTGGGGCCGTTGGTGTTCTCATAACCGGCGATTTCCGAATGGGGAA	0.367879447610944	0.00143565733025251
571822-1_7	chr|ECs3207|ECs3207|mRNA	3167636	3167611	plasmid_pO157|none|none|unknown	22679	22659	3	1	0	0	0	1.8	TGTTCGGCGCTGACGCAAAAAAAAAAAAAAAAAAA	2.20959503801795e-06	0.0380877537089269
571821-1_7	chr|ECs3044|ECs3044|mRNA	2977934	2977898	chr|ECs3044|ECs3044|mRNA	2977977	2977940	1	1	0	0	0	-31.2	TGTTCGCGGCGTTGCCACTCTGGGGATCCTGCTATTATTTAAAGGCAGGAACCATGGAGCGCAACGTCACGCTC	null	null
572010-1_7	chr|ECs2533|ECs2533|mRNA	2509255	2509235	chr|ECs0995|ECs0995|5UTR	1093431	1093458	1	1	0	1	1	-20.5	TTAAAGGTCAGGTTAAGTGGTCCAGCAGCCGCTTAATTTGCCTTTAAGGA	0.0465665709532158	0.00889847364224733
572138-1_7	chr|asECs1767|asECs1767|asmRNA	1764761	1764738	chr|ECs3843|ECs3843|mRNA	3853252	3853286	2	1	0	0	0	-20.3	TTAACGCCCAGCGCCCGTTGATCATGGATTCCGGGCGATGGCATGTAGTGCGTTAAA	3.66579381131751e-07	0.158113883008419
572245-1_7	chr|rrnE|rrnE|rRNA	5017545	5017572	chr|ECs3206|ECs3206|mRNA	3165586	3165554	1	1	0	1	0	-20.9	TTAAGTCAGATGTGAAATCCCCGGGCTCCTGGCAAGCCCCAGGGGCGTGGGTCGCATTAGC	0.0600936857835871	0.00764183032139948
572560-1_7	chr|none|none|unknown	468655	468635	chr|ECs3214|ECs3214|mRNA	3175448	3175478	1	1	0	0	0	-15.8	TTACCGTTCACCACCAGTTTAGAGTATGGTGGTGATGCCGCATTGCTGGTGAAAA	0.000512935765190402	0.125988157669742
572579-1_7	chr|rdlB|rdlB|sRNA	1715773	1715803	chr|rdlA|rdlA|sRNA	1715212	1715243	13	2	0	1	0	-26.8	TTACCTCTCAACGTGCGGGGGTTTTCTAATTAGCCCCCGTTCTGTTGTCAGGTT	0	0.101856218209938
572677-1_7	chr|ECs4896|ECs4896|3UTR	4971376	4971341	chr|ECs0010|ECs0010|mRNA	10059	10025	1	1	0	0	0	-28.6	TTACGGCTACGCATCTTCGCGCCAATCCAGAACACCTTTGCCGGCTGGATTGGTCTGATCTGCGGTGCCAAA	0.00163054114972194	0.0645497224367903
572744-1_7	chr|asECs4480|asECs4480|asmRNA	4521855	4521818	chr|asECs4480|asECs4480|asmRNA	4521872	4521854	1	1	0	0	0	-17.4	TTACTCAGCAGCAGAGATTGCACCGTTAGCGACGTTAGTGATTACTAATCGCGTCGCTGCTGGC	null	null
573118-1_7	chr|ECs0890|ECs0890|mRNA	972928	972872	chr|tRNA78-AlaGGC|tRNA78-AlaGGC|tRNA	3244899	3244865	4	1	1	1	1	-17.4	TTATCAACAGCAAAACCCCGCTGAGGGGCTACAGCTCAGCTGGGAGAGCGCTTGC	0	6.94475775433113e-05
573333-1_7	chr|ECs5163|ECs5163|mRNA	5269213	5269240	chr|ECs3894|ECs3894|mRNA	3896755	3896776	1	1	0	0	0	-21.2	TTATTGCGAGGAGAGCGAGCTGCCGCGGACGGCAGCTCCATCCCGGCTGCTGA	0.00825277530859808	0.0243975018237133
573331-1_7	chr|ECs2993|ECs2993|mRNA	2934942	2934959	chr|ECs2993|ECs2993|mRNA	2934997	2935039	1	1	0	1	1	-10.4	TTATTGCCGAGCGACGCACTCTGGTTGCGTCAGAGCAGACAAAGCAGCATCACTCGGAAGC	null	null
573357-1_7	chr|tRNA48-ProTGG|tRNA48-ProTGG|tRNA	4776335	4776381	chr|tRNA48-ProTGG|tRNA48-ProTGG|tRNA	4776387	4776477	41	2	1	1	1	-19.9	TTCAAAAAGTAGTATTTCGGCGAGTAGCGCAATCCTCTCTCGCCGACC	null	null
573535-1_7	chr|rrnB|rrnB|rRNA	4976364	4976382	chr|ECs4465|ECs4465|mRNA	4498730	4498709	1	1	0	1	0	-13.3	TTCAGCGGGGAGGAAGGGATACTCGCAGAACCGCTGACACCGCGCAAAAAA	0.293047479679937	0.00247415633282451
573501-1_7	chr|ECs5115|ECs5115|mRNA	5214856	5214828	chr|rrnH|rrnH|rRNA	228022	228054	1	1	0	1	1	-12.2	TTCAGAATAAGTAACCCCCGGGTTGATTCTGACGGGGGCCCGCACAAGCGGTGGAGCATGTG	0.287196661754208	0.000991185429946112
573649-1_7	chr|ECs4056|ECs4056|mRNA	4066816	4066795	chr|ECs3047|ECs3047|mRNA	2980942	2980909	1	1	0	0	0	-18.5	TTCATTACTGGCGCGCCTGGCTACCGCCTGGAACGCCAGAACTACTCCGTCAGCCAAATG	0.00360802825577127	0.0400320384512718
573534-1_7	chr|rrnE|rrnE|rRNA	5017388	5017430	chr|ECs1204|ECs1204|mRNA	1266414	1266444	3	2	1	1	1	-19.4	TTCAGCGGGGAGGAAGGGAGTAAAGTTAATACCTTTGCTCAGAGTTTGCCAGCCTCCCCC	0	0.000317661110087594
573730-1_7	chr|ECs3797|ECs3797|mRNA	3809928	3809904	chr|csrB|csrB|sRNA	3646774	3646749	1	1	0	0	0	-27.1	TTCCCACCTGGGTCGTCCTACCGAAACCGGTCAGGATGATTCGGTGGGTC	1.17681795148549e-64	0.000118324845380172
573742-1_7	chr|asECs2968|asECs2968|asmRNA	2920610	2920636	chr|ECs0890|ECs0890|mRNA	973014	972995	1	1	0	0	1	-6.6	TTCCCCAGCACGCCAGCGCGCTCTCCTTCCGCACTGCACTGATCG	0.0643083094216704	0.00733649849244967
573802-1_7	plasmid_pO157|none|none|unknown	594	576	chr|rrnE|rrnE|rRNA	5017388	5017410	1	1	0	0	1	-20.3	TTCCCTGCCTCCTCTCTCTTTCAGCGGGGAGGAAGGGAGT	0.364673276019663	0.00180580742473479
574236-1_7	chr|ECs3751|ECs3751|mRNA	3754423	3754449	chr|asECs0975|asECs0975|asmRNA	1064695	1064674	1	1	0	0	0	-19.9	TTCCTGGCTGACTGGCGGACGTTTCATATTGCCGCCAGACCACAGGAGG	0	Inf
574244-1_7	chr|rrnE-1|rrnE-1|rRNA	5020161	5020179	plasmid_pO157|none|none|unknown	21259	21276	1	1	0	1	0	-12.2	TTCCTGTCCAACGTTAATCACTGGATGACGTGGACAG	0.367879447610944	0.0017168349695716
574282-1_7	chr|ECs4838|ECs4838|mRNA	4905183	4905161	chr|ECs1632|ECs1632|mRNA	1632884	1632908	1	1	0	0	0	-15.3	TTCGACGGGCAAACGCTGGAGTTTATCCGTGGCAATGCCCGCGCAG	0.00225520893927288	0.0531494003452734
574341-1_7	chr|ECs0056|ECs0056|mRNA	56605	56528	chr|ECs0055|ECs0055|mRNA	56496	56422	26	2	1	0	0	-39.1	TTCGCCCCGAGTGTGTATTCAGGTTCAAATTATACCGTAACCATACGCAATCTGGGGCGAGCGCCAGTGCA	null	null
574623-1_7	chr|asECs5308|asECs5308|asmRNA	5442342	5442360	chr|ECs3288|ECs3288|mRNA	3258925	3258948	1	1	0	0	0	-16	TTCTGGCAACCAGTTCTGTATTCTGGTTGCCGCTGACCTGACAAAAAGAAAAAAAT	0.00143928202788709	0.0691714463866075
574684-1_7	chr|asECs1928|asECs1928|asmRNA	1920536	1920555	chr|ECs2098|ECs2098|mRNA	2092093	2092070	1	1	0	0	1	-18.1	TTCTTCTGGCTGCCAGCCCGTCTGCGCGGCTGGCAGGTTCCGAAAAAAAA	0.0600325336454584	0.00764719112901873
574897-1_7	chr|rrnA-1|rrnA-1|rRNA	4835830	4835911	chr|tRNA32-ValTAC|tRNA32-ValTAC|tRNA	3249725	3249777	5	2	1	1	1	-32.5	TTGACTGGGGCGGTCTCCTCCTACAAGGAGGGGGTCGGCGGTTTGAT	1.79933723512657e-21	0.000738577415226876
574987-1_7	chr|ECs4061|ECs4061|mRNA	4071866	4071888	plasmid_pO157|none|none|unknown	22679	22661	2	1	0	0	0	-0.1	TTGATAGATACCTCCATTTTCGCAAAAAAAAAAAAAAAAA	1.14312398277869e-05	0.0635641726163728
574948-1_7	chr|ECs2570|ECs2570|mRNA	2546397	2546380	chr|rrnC|rrnC|rRNA	4736464	4736486	1	1	0	0	1	-6.4	TTGAGGATGTGCTGGAACGACCAGGGCTACACACGTGCT	0.315949587107283	0.00226717154641387
575056-1_7	chr|ECs2298|ECs2298|mRNA	2265318	2265343	plasmid_pO157|none|none|unknown	22680	22663	1	1	0	0	0	-0.5	TTGATGGGCTGGCAGAAATTTACCCAAAAAAAAAAAAAAAA	0.000966933909913102	0.0870388279778489
575254-1_7	chr|ECs4486|ECs4486|mRNA	4529937	4529851	plasmid_pO157|none|none|unknown	22680	22658	11	3	0	0	0	-2.7	TTGCCATTGGCGCGGGGAGTCAAAAAAAAAAAAAAAAAA	0	0.140693714883163
575330-1_7	chr|ECs3917|ECs3917|mRNA	3918712	3918781	chr|ECs3917|ECs3917|mRNA	3918621	3918669	12	2	1	0	0	-24	TTGCCGTCGCCGGGATCCGCTAACAACGGTTTCGGCGTCGGACAGT	null	null
575109-1_7	chr|rrnA|rrnA|rRNA	4832020	4832083	chr|ECs2492|ECs2492|mRNA	2468783	2468810	1	1	0	1	0	-27.3	TTGCACAATGGGCGCAAGCCTGATGCAGCCATGCCGCGTGTATGAAGAAGGCCTTCGGGTTGTATCTGAAACACGCGGCTCAGGGGCTGG	0.367879447610944	0.00129097293269956
575601-1_7	chr|ECs2098|ECs2098|mRNA	2092913	2092789	chr|ECs4397|ECs4397|mRNA	4409471	4409323	87	5	1	1	1	-67.4	TTGGCGCAAGCGTATGGAAGCTGCAGGCAAACCAACGGATATCCGCAATCCGCAGCCATCGACCTGCGTTGCGTAAACATGGTTGCCGAT	0	0.0290478483405187
575733-1_7	chr|ECs0510|ECs0510|mRNA	543932	543890	chr|asECs0060|asECs0060|asmRNA	62976	62927	2	1	0	0	0	-36.3	TTGGTGATTGGCCTGCTGGCAGCGATGTTTGTGCTGCGCATTTACGCCCAGCACATTACAGGCATCTTCCAGCGTTGGGCCACGCTGCGC	0	Inf
575809-1_7	chr|csrB|csrB|sRNA	3646646	3646627	chr|ECs1227|ECs1227|mRNA	1284489	1284518	1	1	0	1	0	-16.8	TTGTCAAGGATGAGCAGGGAAACTGTTTCCTGCTCCTGACAAAGAGATAAGT	0.240824926981481	0.000912740112467016
575877-1_7	chr|ECs0655|ECs0655|mRNA	731789	731765	chr|ECs5299|ECs5299|mRNA	5429233	5429207	1	1	0	0	0	-16	TTGTGCCTGGTGCCAATGCCGCGATATATGTCGCGGCAAATAGAGTTAAATAAAAAAAA	0.00042303841844286	0.140028008402801
576022-1_7	chr|ECs1706|ECs1706|mRNA	1700021	1700045	chr|ECs4397|ECs4397|mRNA	4409174	4409154	1	1	0	0	0	-20.4	TTTAACAACGATGGTCGGGGCATATTATGCGCCCCGGTCAGTTGTTATGAAAAGA	0.291919473580877	0.00248397570661779
576155-1_7	chr|asECs3389|asECs3389|asmRNA	3376429	3376451	chr|tRNA63-ProCGG|tRNA63-ProCGG|tRNA	4450510	4450482	1	1	0	0	1	-20.7	TTTACCTACCAGGCACGCGTACAATCGGCGCAGCCTGGTAGCGCACTTCGTT	0.130898542294852	0.00467524582212184
576616-1_7	chr|asECs3475|asECs3475|asmRNA	3469860	3469838	chr|ECs3476|ECs3476|mRNA	3470414	3470383	1	1	0	0	0	-12.4	TTTCCCGCACGTTGGCAGTGCCAACTGGATCGTGCGCTGGAAGTGGCTGATAAAGC	0.00719519296712477	0.0264628062012482
576712-1_7	chr|ECs3985|ECs3985|mRNA	3991954	3992060	chr|ECs3985|ECs3985|mRNA	3992136	3992193	21	4	1	0	0	-39.6	TTTCCGGGGTCGTGCGCGGCGCAAGTTCCGCCGCCTGCACGACACCGACCGCAAAA	0	0.230089496654211
576990-1_7	chr|ECs0792|ECs0792|mRNA	879784	879809	chr|rrnH|rrnH|rRNA	227535	227565	1	1	0	0	1	-18.2	TTTCTTCCCTGGCTGTGCTGTTTAGCAATACTTTCAGCGGGGAGGAAGGGAGTAAAGTT	0.260168823839555	0.00277709216064336
577230-1_7	chr|ECs4341|ECs4341|mRNA	4347522	4347551	chr|asECs0535|asECs0535|asmRNA	573645	573663	1	1	0	0	0	-9.7	TTTGCCTTTGGCGGCATTAATACATCCATCGCGTATCGCTGGTGGAAAC	0.0153006006608633	0.0170054255962859
577409-1_7	chr|ECs3526|ECs3526|mRNA	3518958	3518936	chr|ECs4390-1|ECs4390-1|5UTR	4398916	4398888	1	1	0	1	1	-18.3	TTTGTGAAAGATGCCGGAGAAAATTCGTGACGGCTCTTTCACTTTATAGTT	0.348355596077998	0.00198388098239222
577608-1_7	chr|ECs4380|ECs4380|5UTR	4391514	4391492	chr|ECs1866|ECs1866|mRNA	1859364	1859392	1	1	0	1	0	-15.3	TTTTCGCCAGCCACCCCGGTATTGTTGCGAGGTGGCCTGATAGCGGAAAAAA	0.00289878784125607	0.0456435464587638
577669-1_7	chr|ECs1669|ECs1669|mRNA	1666447	1666422	plasmid_pO157|none|none|unknown	22681	22663	2	1	0	0	0	-1	TTTTGCAGACGAAGCCATTATTACCAAAAAAAAAAAAAAAA	6.21616005532757e-05	0.0404722329258176
577702-1_7	chr|asECs1003|asECs1003|asmRNA	1102648	1102669	chr|asECs1138|asECs1138|asmRNA	1223362	1223381	1	1	0	0	0	-11.8	TTTTGCTACGCCTCCCGTGAAGTACCGGCTGAGGCGCTTCGCAAA	0.000460406089775323	0.133630620956212
577836-1_7	chr|ECs2919|ECs2919|3UTR	2868722	2868700	chr|ECs0968|ECs0968|mRNA	1055985	1056004	1	1	0	0	0	-12.5	TTTTTGCCGCATTAATGAAGACTGATGCGGTCATCAAGC	0.00223217423280884	0.0534522483824849
578887-5_6	chr|rrnC-1|rrnC-1|rRNA	4739897	4739961	chr|tRNA77-AlaGGC|tRNA77-AlaGGC|tRNA	3245018	3244970	29	1	1	1	1	-31.9	AACTTGCCCCGAGATGAGTTCTCCCTGACCCTTTAAGGGTCCGGGGCTACAGCTCAGCTGGGAGAGCGCTTGCATGGC	0	0.00112014448413776
580060-5_6	chr|rrnB-1|rrnB-1|rRNA	4978042	4978139	chr|rrnG-1|rrnG-1|rRNA	3449042	3448967	43	2	1	1	1	-48.4	CGAGATTCCCCCAGTAGCGGCGAGCGAACGGGGAGGAGCCCAGAGCCTGAATCAGTGTGTGTGTTAAAAATGCACATACTGTGAGC	0	0.00649896135184392
580569-5_6	chr|rrnG-1|rrnG-1|rRNA	3449158	3449063	chr|rrnG-1|rrnG-1|rRNA	3449062	3448933	171	3	1	1	1	-54.7	GAGATTCCCCCAGTAGCGGCGAGCGAACGGGGAGCAGCCCAGAGCCTGAATCAGTGTGTGTGTTAAAAAATGCACATACTGTGAGC	null	null
580571-5_6	chr|rrnH-1|rrnH-1|rRNA	229311	229389	chr|rrnC-1|rrnC-1|rRNA	4737482	4737536	38	2	1	1	1	-29.7	GAGATTCCCCCAGTAGCGGCGAGCGAACGGGGAGGAGCCCAGAGCCTGAATCAGTGTGTGTGTTAAAAATGCACATGCTGTGAGCTCGAT	0	0.00682159664241353
580818-5_6	chr|rrnB|rrnB|rRNA	4976188	4976244	chr|rrnG-2|rrnG-2|rRNA	3451159	3451090	6	1	0	1	1	-22.2	GGCTCACCTAGGCGACGATCCCTTGTCTGGGAAACTGCCTGATGGAGAGGGATAACTACTGGAAACGGTAGCTAATACCGCATAACGTCG	5.36343043680742e-10	0.00142019730877864
583133-4_6	chr|tRNA3-AspGTC|tRNA3-AspGTC|tRNA	232265	232335	chr|rrnB|rrnB|rRNA	4975981	4976066	61	2	1	1	1	-47.1	ACCTGCCTGTCACGCAGGGGGTCGCGGGTTCGAGTCCCGTCCGTTCCGCCACGAGTGGCGGACGGGTGAGT	0	0.00623077567897949
583215-4_6	chr|tRNA50-AlaTGC|tRNA50-AlaTGC|tRNA	4833383	4833458	chr|rrnA|rrnA|rRNA	4832571	4832639	19	1	1	1	1	-35.6	ACGCAGGAGGTCTGCGGTTCGATCCCGCATAGCTCCACCAACAAGCGGTGGAGCATGTGGT	0	0.000476061051144845
585510-4_6	chr|rrnA-1|rrnA-1|rRNA	4835423	4835724	plasmid_pO157|none|none|unknown	22696	22652	164	10	1	1	0	-4.7	ATTCCTTGTCGGGTAAGTTCCGAAAAAAAAAAAAAAAAAAA	0	0.136692170045957
590335-4_6	chr|tRNA49-IleGAT|tRNA49-IleGAT|tRNA	4833259	4833327	plasmid_pO157|none|none|unknown	22696	22654	37	2	0	1	0	-5.6	TTAGAGCGCACCCCTGATAAGGAAAAAAAAAAAAAAAAAA	0	0.0851649574231233
591260-3_6	chr|ECs1487-1|ECs1487-1|3UTR	1526523	1526561	chr|ECs1487-1|ECs1487-1|3UTR	1526495	1526522	5	1	0	0	0	-25.6	AAACGCCTCATCCGCCCTGGACACTGGCGGATGTGGCAT	null	null
591386-3_6	chr|rrnA|rrnA|rRNA	4833185	4833231	chr|none|none|unknown	3451391	3451341	20	2	1	1	1	-26.6	AAAGAACTGTACTTTGCAGTGCTCACACAAAAATGTGGGCACTCGAAGATACGGATTCTT	3.27413453016234e-08	0.0155976956749045
591772-3_6	chr|tRNA28-ProGGG|tRNA28-ProGGG|tRNA	3021172	3021221	chr|rrnB-1|rrnB-1|rRNA	4978685	4978743	22	3	1	1	1	-36.2	AAATCCTCTCGTGCCGACCAACTGTTTCGGCAAGGGGGTCATC	0	0.00387144210826252
592578-3_6	chr|rrnG-1|rrnG-1|rRNA	3448902	3448806	chr|rrnB-1|rrnB-1|rRNA	4977816	4977874	42	2	1	1	1	-31.8	AAGAACCTGAAACCGTGTACGTACAAGCAGTGGGAGCCTCTTTTATGGGGTGACTGCGTAAGCGTACACGGTGGATGCCCTGGCAGTCAG	0	0.00717106020962201
595454-3_6	chr|rrnB-1|rrnB-1|rRNA	4979606	4979905	plasmid_pO157|none|none|unknown	22707	22652	136	9	1	1	0	-6.9	ACTCGCTGTGAAGATGCAGTAAAAAAAAAAAAAAAAAA	0	0.167564112002037
597299-3_6	chr|tRNA3-AspGTC|tRNA3-AspGTC|tRNA	232268	232335	chr|rrnC|rrnC|rRNA	4735314	4735419	70	3	1	1	1	-46.3	AGGGGGTCGCGGGTTCGAGTCCCGTCCGTTCCGCCACGAGTGGCGGACGGGTGAGT	0	0.00721971861724004
604021-3_6	chr|rrnA-1|rrnA-1|rRNA	4836254	4836309	chr|tRNA78-AlaGGC|tRNA78-AlaGGC|tRNA	3244899	3244856	4	1	1	1	1	-28	CTGCCGTGGGCGCTGGAGAACTGGGGGCTACAGCTCAGCTGGGAGAGCGCTTGCATGGC	0	0.000178303686514183
607021-3_6	chr|tRNA65-AlaTGC|tRNA65-AlaTGC|tRNA	4162032	4161971	chr|rrnA|rrnA|rRNA	4832562	4832633	22	2	1	1	1	-31.6	GATCCCGCATAGCTCCACCAAAGCGGTGGAGCATGTGGTTT	0	0.000493644164445345
607803-3_6	chr|ECs1438-1|ECs1438-1|5UTR	1480161	1480129	chr|rrnE|rrnE|rRNA	5017638	5017669	4	1	0	0	1	-22.4	GCTTCAGATAAAAACGCATTGAACCTCGAATAGCGGTGAAATGCGTAGAGATCTGGAGGAAT	0.206914581635964	0.00252808037514155
608118-3_6	chr|rrnG-2|rrnG-2|rRNA	3451013	3450962	chr|rrnD-3|rrnD-3|rRNA	4163659	4163587	7	1	0	1	1	-22	GGCTCACCTAGGCGACGATCCCTAATGTCTGGGAAACTGCCTGATGGAGAGGGATAACTACTGGAAACGGTAGCTAATACCGCATAACGT	5.5492026075309e-09	0.00167552006697396
608300-3_6	chr|tRNA2-AlaTGC|tRNA2-AlaTGC|tRNA	228831	228874	chr|rrnB-1|rrnB-1|rRNA	4978627	4978682	3	1	0	1	1	-25.8	GGGGCTACAGCTCAGCTGGGAGAGCGCCTGCTTTGCACGCAGGACTGGTTCTCCCCGAAAGCTATTTAGGTAGCGCCTCGTGA	0	0.000149660994160037
608303-3_6	chr|tRNA65-AlaTGC|tRNA65-AlaTGC|tRNA	4162046	4162000	chr|rrnE-1|rrnE-1|rRNA	5019654	5019697	5	1	0	1	1	-23.7	GGGGCTACAGCTCAGCTGGGAGAGCGCCTGCTTTGCACGCAGGAGGTTCTCCCCGAAAGCTATTTAGGTAGCGCCTCGTGA	0	0.000248608593809254
612396-3_6	chr|rrnE-1|rrnE-1|rRNA	5021602	5021661	chr|tRNA77-AlaGGC|tRNA77-AlaGGC|tRNA	3245018	3244967	23	2	1	1	1	-32	TTGCCCCGAGATGAGTTCTCCCTGACCCTTTAAGGGTCCGGGGCTACAGCTCAGCTGGGAGAGCGCTTGCATGGCATGCAAGA	0	0.000911154323764888
613554-2_6	chr|ECs4467|ECs4467|mRNA	4502007	4501980	chr|ECs4467|ECs4467|mRNA	4502307	4502271	2	1	0	0	0	-25.9	AAAAGGTGCCGGGCTGGTCGTCACCGGTTGACGGCGTGATGGCACAGACCCGTGAGCATCTGGCG	1.25804320684793e-06	0.114332390095006
614306-2_6	chr|ECs4381|ECs4381|3UTR	4391657	4391604	chr|ECs4381|ECs4381|3UTR	4391706	4391628	30	2	1	1	1	-33.3	AAAGAGGGCGTGCTTTTGATAACGCACAGCTCTCTT	null	null
614171-2_6	chr|rrnD-3|rrnD-3|rRNA	4162626	4162527	chr|rrnG-2|rrnG-2|rRNA	3450304	3450203	28	3	1	1	1	-34.5	AAACTGGAGGAAGGTGGGGATGACGTCAAGTCATCATGGCCCTTACGACCAGGGCTTACCTGGTCTTGACATCCACGGAAGTTTTCAGAG	0	0.00274473953696229
614692-2_6	chr|micM|micM|sRNA	573006	573077	chr|ECs2443|ECs2443|5UTR	2420802	2420762	40	2	1	1	0	-25.2	AAAGTGACGGCATAATAATAAAAAAATGAAATTCCTCTTTGACGGGCCAAAATTTTCCCGTCAAAGAGTTATTTCATAAAAAA	0	0.027229847146367
614874-2_6	chr|tRNA28-ProGGG|tRNA28-ProGGG|tRNA	3021160	3021221	chr|rrnH-1|rrnH-1|rRNA	229921	230004	15	3	1	1	1	-36.2	AAATCCTCTCGTGCCGACCATTTCGGCAAGGGGGTCAT	0	0.00281393982632447
614864-2_6	chr|tRNA34-MetCAT|tRNA34-MetCAT|tRNA	3669824	3669866	chr|rrnE|rrnE|rRNA	5017865	5017900	5	2	0	1	1	-21.2	AAATCCGGCCCCCGCAACCAATTGACGGGGGCCCGCACAAGCGGT	0	0.00055525169088392
614872-2_6	chr|tRNA28-ProGGG|tRNA28-ProGGG|tRNA	3021197	3021218	chr|rrnD-2|rrnD-2|rRNA	4159150	4159085	8	2	0	1	1	-18.7	AAATCCTCTCGTGCCGACCAAGTACGAGAGGACCGGAGTGGACGC	0	0.00227197250084334
614873-2_6	chr|tRNA28-ProGGG|tRNA28-ProGGG|tRNA	3021197	3021217	chr|rrnC-1|rrnC-1|rRNA	4739785	4739846	8	1	1	1	1	-17.9	AAATCCTCTCGTGCCGACCACTAGTACGAGAGGACCGGAGTGGACGC	0.0366198611199163	0.00305326965422519
615707-2_6	chr|ssrA|ssrA|sRNA	3475712	3475775	chr|tRNA32-ValTAC|tRNA32-ValTAC|tRNA	3249735	3249757	8	1	1	1	1	-19	AACCTGCTTAGAGCCCTCTCTCCCTCAAGGAGGGGGTCGGCGGT	9.56038907854298e-153	0.000596809673562145
616010-2_6	chr|rrnD-2|rrnD-2|rRNA	4160721	4160447	plasmid_pO157|none|none|unknown	22695	22648	82	9	1	1	0	-5	AACGGGGCTAAACCATGCACCGAAGCTGCGGCAGCGAAAAAAAAAAAAAAAAAA	0	0.0936719289062823
617293-2_6	chr|tRNA84-GlyGCC|tRNA84-GlyGCC|tRNA	2614353	2614312	chr|none|none|unknown	5246303	5246385	11	2	1	1	1	-37.5	AAGGTCGGGGTCGCGAGTTCGAGTCTCGTTTCCCGCTCCAGCGGGAATAGCTCAGTTGGTAGAGCACGACCTTGCC	4.02757745914274e-88	0.000943330969579791
617387-2_6	chr|rrnD-3|rrnD-3|rRNA	4162698	4162651	chr|tRNA78-AlaGGC|tRNA78-AlaGGC|tRNA	3244900	3244863	7	1	1	1	1	-22.8	AAGTCCCGCAACGAGCGCAACCCTGGGGCTACAGCTCAGCTGGGAGAGCGCTTGC	0	0.000137377318364449
617669-2_6	chr|rrnG-2|rrnG-2|rRNA	3450836	3450767	chr|rrnD-3|rrnD-3|rRNA	4163245	4163214	9	2	0	1	1	-15.3	AATACCTTTGCTCATTGACGTTACCCGCAGAAGATGCACCGGCTACGGAGGGTGCAAGCGTTAATCGGAATT	0	0.00109343931089782
618327-2_6	chr|rrnB|rrnB|rRNA	4976045	4976095	chr|rrnH|rrnH|rRNA	227307	227339	1	1	0	1	1	-27.4	AATGTCTGGGAAACTGCCTGATGGAGGGGGATAACTACTGGAAACGGTAGCCTTCGGGCCTCTTGCCATCGGATGTGCCCAGA	0.00348721926333515	0.00049628824431972
619337-2_6	chr|csrB|csrB|sRNA	3646874	3646598	plasmid_pO157|none|none|unknown	22707	22648	343	10	0	1	0	-7.4	ACACCTCCAGGATGGAGAATGAGAAAAAAAAAAAAAAAAAAAA	0	0.0970264908011344
619833-2_6	chr|ECs3602|ECs3602|mRNA	3593059	3593019	chr|ECs2376|ECs2376|mRNA	2348601	2348572	1	1	0	0	0	-21.6	ACAGTCTGCGGGGCAAAACAATCGATAAATCAGCCCGGGAAAAAAATTCTCGGGCCAGGGGGCAGCGCCGCACTGAAAA	0.00880582969918562	0.023485569615051
620621-2_6	chr|ECs2825|ECs2825|mRNA	2767889	2767912	chr|ECs0890|ECs0890|mRNA	973025	972998	1	1	0	0	1	-22.8	ACCGTGAAGGAGGCCATCTCATGCATGCTGGATGGCTTCCGCACTGCACTGA	0.322588965445203	0.00221203752495124
620744-2_6	chr|rrnB-1|rrnB-1|rRNA	4979783	4979823	chr|ECs4165|ECs4165|mRNA	4178794	4178768	1	1	0	1	0	-23.6	ACCTGCACGATGGCGTAATGATGGCCAGGCTGTCTCCACCAAGAAAGAAGGGGAGTCTGGTCGTCGT	0.339113255711891	0.00111747190206355
621221-2_6	chr|ECs1423|ECs1423|mRNA	1465449	1465490	chr|rrnC-1|rrnC-1|rRNA	4738323	4738351	1	1	0	1	1	-22.5	ACGCCCACCTCTACGAAAGACTCCTTACCCAACAAGGAGATGGTGTGTTGTTGGGTAGGGGAGCGTTCTGT	0.349652606210572	0.00197098771962779
623003-2_6	chr|rrnH-1|rrnH-1|rRNA	229569	229667	chr|rrnA-1|rrnA-1|rRNA	4833635	4833703	39	2	1	1	1	-34.8	AGAACCTGAAACCGTGTACGTACAAGCAGTGGGAGCCTCTTTTATGGGGTGACTGCGTGGTTAAGCGACTAAGCGTACACGGTGGATGCC	0	0.00703741172402469
623533-2_6	chr|tRNA1-IleGAT|tRNA1-IleGAT|tRNA	228733	228753	chr|tRNA77-AlaGGC|tRNA77-AlaGGC|tRNA	3245014	3244979	1	1	0	1	1	-15.6	AGAGCGCACCCCTGATAGGGGCTACAGCTCAGCTGGGAGAGCGCTTGCATGGC	0	2.97726292282251e-05
624882-2_6	chr|ECs0754-1|ECs0754-1|3UTR	841552	841614	chr|ECs0754|ECs0754|mRNA	841510	841551	48	2	0	1	1	-24.1	AGGAATGGCGAAGGGCTGTCGGATCTGTAATAAGAAATAGCCCTCGCCGCTTCCCTC	null	null
624912-2_6	chr|asECs2754|asECs2754|asmRNA	2700975	2701089	plasmid_pO157|none|none|unknown	22696	22646	22	3	0	1	0	-6	AGGACGCGTAATGTTAACTGGGGCTTCTCAAAAAAAAAAAAAAAAA	2.54118190746485e-36	0.101235487983857
624913-2_6	chr|none|none|unknown	2194126	2194188	plasmid_pO157|none|none|unknown	22686	22653	11	2	0	1	1	-3.3	AGGACGCGTAATGTTAACTGGGGCTTTCAAAAAAAAAAAAAAAAA	8.50894911614446e-26	0.141195623681226
625617-2_6	chr|rrnB|rrnB|rRNA	4976107	4976174	chr|rrnG-2|rrnG-2|rRNA	3451163	3451121	13	1	1	1	1	-29.3	AGGGGGACCTTCGGGCCTCTTGCCATCGGATGTGCCCAGATGGGTAATGTCTGGGAAACTGCCGATGGAGAGGG	0.150040861631752	0.00551216388162602
625552-2_6	chr|rrnD-2|rrnD-2|rRNA	4161172	4161099	chr|rrnA-1|rrnA-1|rRNA	4834214	4834261	9	2	1	1	1	-24.2	AGGGGAGCCGAAGGGAAACCGAGTCTTAACCGGGCGTTATGTTGCAGGGTATAGACGACTTATATTCTGTAGCAAGGTTAACCGAATTGG	0	0.00284235324173813
625794-2_6	chr|rrnG-1|rrnG-1|rRNA	3446848	3446820	chr|ECs4289|ECs4289|mRNA	4299842	4299822	1	1	0	1	0	-20	AGGTCCCAAGGGTATGGCTGTTCGCCATTCCCATGCGGACAGCCACTTCG	0.184611952728634	0.00366765706779718
626049-2_6	chr|ECs1741|ECs1741|mRNA	1740620	1740595	chr|ECs0246|ECs0246|mRNA	277822	277794	1	1	0	1	0	-13.2	AGTAGAAGCGGACCCGACCCTGAGCAAACTTTCCGGTGTGGTCGCGCAATCTCAACGA	0.0252978903686433	0.0127267258053535
626158-2_6	chr|ssrS|ssrS|sRNA	3793089	3793224	chr|rrnE-1|rrnE-1|rRNA	5019713	5019802	75	5	1	1	1	-51.3	AGTCCCCTGAGCCGATACTTCGTTTCGGCAAGGGGGTCATC	0	0.00417424888706257
626964-2_6	chr|EcOnc11|EcOnc11|EcOnc	1946875	1946827	chr|ECs0513|ECs0513|mRNA	546394	546364	12	2	1	1	1	-15.2	ATAACAAATAATCTTCTACCCAATCAGTACATTACCATGGGTAGAAGTATGTCCGA	2.89406387743441e-10	0.00942211890968258
627093-2_6	chr|ssrA|ssrA|sRNA	3475699	3475773	chr|rrnB|rrnB|rRNA	4976353	4976392	25	1	1	1	1	-21.8	ATAACCTGCTTAGAGCCCTCTCTCCCTACTTTCAGCGGGGAGGAAGGGAGT	2.43101101637975e-27	0.00326976571338268
627300-2_6	chr|ECs0159|ECs0159|mRNA	179291	179309	chr|rrnD-2|rrnD-2|rRNA	4159089	4159053	1	1	0	0	1	-11.7	ATAAGTGATCATTGGATGATGCCAATGGCACTGCCCGGTAGCTAAATGCGGAAGA	0.359284950558845	0.00187273470270087
627645-2_6	chr|ECs3389|ECs3389|mRNA	3375923	3375905	chr|none|none|unknown	1835887	1835911	1	1	0	0	0	-17.5	ATACCGGAAGCGCGGCGTACCCCGCCGCGATCCTGAATTAAAAA	0.00966316667583119	0.0222387014400763
627717-2_6	chr|none|none|unknown	232250	232337	plasmid_pO157|none|none|unknown	22716	22647	226	2	1	1	1	-9	ATACCTGCCTGTCACGCAGGGGGTCGCGGAAAAAAAAAAAAAAAAAAAAA	0	0.14251922190616
628988-2_6	chr|ECs4856|ECs4856|mRNA	4920511	4920474	plasmid_pO157|none|none|unknown	22680	22658	6	1	0	1	0	-0.7	ATCCAGGCGATGGCGGCAATTCCGAAAAAAAAAAAAAAAAAAAA	1.9551327528519e-14	0.0858545710548214
629054-2_6	chr|tRNA44-HisGTG|tRNA44-HisGTG|tRNA	4775971	4775992	chr|rrnB-1|rrnB-1|rRNA	4978585	4978611	3	1	0	1	1	-15.5	ATCCCATTAGCCACCCCAATGACTTGTGGCTGGGGGTGA	1.78245265957433e-14	0.000670500523461388
630856-2_6	chr|rrnE-1|rrnE-1|rRNA	5021549	5021570	chr|ECs2502|ECs2502|mRNA	2478953	2478931	1	1	0	1	0	-21.4	ATGCCAATGGCACTGCCCGGTAATTACCGGGCGGTGAAACGATT	0.317077341517271	0.00225813618548037
631331-2_6	chr|rrnD-2|rrnD-2|rRNA	4159519	4159107	plasmid_pO157|none|none|unknown	22698	22646	135	13	1	1	0	-7.1	ATGGAAGGGCCATCGCTCAAAAAAAAAAAAAAAAA	0	0.134359653212482
631610-2_6	chr|ECs0560|ECs0560|mRNA	619713	619765	chr|ECs0560|ECs0560|mRNA	619664	619703	3	1	1	0	0	-31.9	ATGGCTACAGTGCCACGGGCAGGCTGGAGAGCGTGCGCACCCTTGCCTGGTGCGCATCAGCGGCCCGCGACAGA	null	null
632557-2_6	chr|ECs5138|ECs5138|mRNA	5242490	5242459	chr|ECs5138|ECs5138|mRNA	5242728	5242690	1	1	0	0	0	-31.3	ATTAGCGCGCTTGCGCTCTGAGCTGGCTGAAAGGCCCAGCAAGAGCAGGAGCGCGCCCGCGAGATTGCCGCAA	0.000512935765190402	0.125988157669742
632826-2_6	chr|ECs3271|ECs3271|mRNA	3240844	3240644	plasmid_pO157|none|none|unknown	22695	22654	70	7	0	1	0	-6.6	ATTCAGGCGGGTGCCAGCTCCGGCAAAAAAAAAAAAAAAAAAAAA	0	0.207733120811688
634624-2_6	chr|rrnG-1|rrnG-1|rRNA	3449062	3448966	chr|rrnD-2|rrnD-2|rRNA	4161568	4161464	50	3	1	1	1	-56.2	CACAAAAATGCACATACTGTGAGCTCGATGAGTAGGGCGGGACACGTGGTATCCTGTCTGAATAGAGCCTGAATCAGTGTGTGTGTTAGT	0	0.00715749996552968
634939-2_6	chr|asECs4996|asECs4996|asmRNA	5078292	5078312	chr|asECs4996|asECs4996|asmRNA	5078270	5078291	5	1	0	1	1	-21.4	CAGCTATGCTGGGTTTCACAAACAGATTGACCCAGCATAGTT	null	null
635331-2_6	chr|rrnC-1|rrnC-1|rRNA	4738903	4738930	chr|ECs3396|ECs3396|mRNA	3381939	3381910	2	1	1	1	1	-18.8	CCAGCTGGCTGCAACTGTTTATTTCAAAGGTGCAGCCAACTTTATCAAAAAA	0.211684127776876	0.00151604971700955
635577-2_6	chr|ECs3333|ECs3333|mRNA	3307586	3307604	chr|rrnC|rrnC|rRNA	4736170	4736201	1	1	0	0	1	-20.4	CCGCAATCACCGATGCGGCCTCTATTGACGGGGGCCCGCACAAGCGGTGGAGCAT	0.291778008505215	0.00248529483276065
635704-2_6	chr|ECs2098|ECs2098|3UTR	2091857	2091808	chr|ECs2098|ECs2098|mRNA	2091927	2091856	39	3	1	0	0	-31.4	CCGTTTCGGGACAATTTCCAAAGTTAACGGTGTCCCGAAACGAAC	null	null
636470-2_6	chr|tRNA68-MetCAT|tRNA68-MetCAT|tRNA	4060787	4060762	chr|ECs4397|ECs4397|mRNA	4408682	4408665	1	1	0	1	1	-18.4	CGCGGGGGGAGCAGCCTGGTAGCTCTTACCAGGTTGCCGC	3.04474406090535e-13	0.000250506590340388
636891-2_6	chr|rrnA-1|rrnA-1|rRNA	4835857	4835877	chr|ECs0468|ECs0468|mRNA	499316	499338	1	1	0	1	0	-16.7	CGGGTTGCGGACAGTGTCTGGAAGCTGCACTGACCGCGCTTGA	0.116152489116709	0.00505980617265764
637572-2_6	chr|asECs2288|asECs2288|asmRNA	2255150	2255181	chr|ECs3271|ECs3271|mRNA	3240813	3240791	1	1	0	0	0	-21	CTACGTGCGCCCCCAGCCCACAACAATGATCAGCGGACGGGCGGCGCGCAAGA	0.07466881824734	0.00669529445983453
638851-2_6	chr|ssrA|ssrA|sRNA	3475944	3475964	chr|rrnD-2|rrnD-2|rRNA	4161039	4161002	4	1	1	1	1	-15.9	CTCCCGCCAGCTCCACCAATGACTTGTGGCTGGGGGT	5.02876677715962e-31	0.000631649162312388
645586-2_6	chr|ECs1011|ECs1011|mRNA	1114385	1114366	chr|ECs1750|ECs1750|mRNA	1752000	1751971	2	1	0	0	0	-17	GAAACCGTTGATCGCGCATTATTCTGGCGCGAGTTTTAAATGGTGAAGAG	9.18607550595857e-06	0.0674199862463242
645747-2_6	chr|asECs2662|asECs2662|asmRNA	2624399	2624425	chr|rrnG-2|rrnG-2|rRNA	3450232	3450214	1	1	0	0	1	-16.3	GAACCTGCTGCGGTACCTGGTTAGCTTGCCAGGTGCTGCATGGCTGTC	0.0850110630931634	0.00617283950617284
646012-2_6	chr|tRNA3-AspGTC|tRNA3-AspGTC|tRNA	232279	232297	chr|ECs2370|ECs2370|mRNA	2341287	2341305	1	1	0	1	0	-7.7	GAATACCTGCCTGTCACGCCCCTTTGGGGTTAGGCGAAAG	0.00102971186722805	0.00045630173074031
646035-2_6	chr|tRNA48-ProTGG|tRNA48-ProTGG|tRNA	4776423	4776445	chr|rrnA|rrnA|rRNA	4832090	4832111	2	1	0	1	1	-16.1	GAATCCTCTCTCGCCGACCATTTCAGCGGGGAGGAAGGGAGT	1.17391066616458e-12	0.000490077742052597
646646-2_6	chr|rrnA-1|rrnA-1|rRNA	4836265	4836348	chr|rrnG-1|rrnG-1|rRNA	3449156	3449086	7	1	1	1	1	-46.5	GAGGGGGGCTGCTCCTAGTACGAGAGGACCGGCGAGCGAACGGGGAGCAGCCCAGAGCTGAATCAGTGTGTGTGTTAG	1.72865262958545e-24	0.00115803113029023
646762-2_6	chr|agvB1|agvB1|EcOnc	1941843	1941798	chr|ECs1793|ECs1793|mRNA	1783548	1783582	1	1	0	1	0	-14.5	GATAACAACACAACAATATCAGTATCTCATGCTATTGCCCGAACCCGAAGGGCGCACGCTGGATGTGGAGGAGGAAGAGCAAAAAAAAAA	0.367879447610944	0.00145979957159969
647508-2_6	chr|none|none|unknown	2924382	2924347	chr|asECs4400|asECs4400|asmRNA	4413556	4413580	1	1	0	1	0	-18.7	GCATGGTGAATCCCCCTGTGCGGAGGGGCGACTGGTTTTGATTCGCCCGCCGCTAACATGG	0.0282544827006935	0.0119352479006572
648167-2_6	chr|tRNA66-ThrGGT|tRNA66-ThrGGT|tRNA	4158660	4158627	chr|rrnG-2|rrnG-2|rRNA	3450749	3450700	9	2	0	1	1	-24.5	GCTGATACGGCTCAGTTGGTAGAGCGCACCCTTAATACGGAGGGTGCAAGCGTTAATCGGA	0	0.000738545717892747
649096-2_6	chr|tRNA2-AlaTGC|tRNA2-AlaTGC|tRNA	228831	228876	chr|tRNA54-GlyTCC|tRNA54-GlyTCC|tRNA	4984744	4984764	2	1	0	1	1	-15.8	GGGGCTACAGCTCAGCTGGGAGAGCGCCGATTCCCGCTGCCCGCTCCA	0	6.86023731666927e-05
649117-2_6	chr|tRNA78-AlaGGC|tRNA78-AlaGGC|tRNA	3244899	3244855	chr|rrnB-1|rrnB-1|rRNA	4979685	4979729	13	2	0	1	1	-27.3	GGGGCTACAGCTCAGCTGGGAGAGCGCTTGCATGGCAGCGCAAGCGAAGCTCTTGATCGAAGCCCCGGTA	0	0.000438366345222472
649118-2_6	chr|tRNA77-AlaGGC|tRNA77-AlaGGC|tRNA	3245015	3244970	chr|rrnB-1|rrnB-1|rRNA	4979675	4979729	16	1	1	1	1	-32	GGGGCTACAGCTCAGCTGGGAGAGCGCTTGCATGGCAGCGCAAGCGAAGCTCTTGATCGAAGCCCCGGTAAACGGCGA	0	0.000699765133507765
649069-2_6	chr|rrnD-2|rrnD-2|rRNA	4160694	4160576	chr|ECs4397|ECs4397|mRNA	4408729	4408620	14	2	1	1	1	-59.1	GGGGCTAAACCATGCACCGAAGCTGCGGCAGCGACACTGTGTGTTGTTGGGTAGGGGAGCGTTCTGTAAAGTACAGAACGCCTCTTACCA	0.150643972614811	0.00514140033810676
649237-2_6	chr|rrnD-2|rrnD-2|rRNA	4160397	4160305	chr|ssrA|ssrA|sRNA	3475693	3475775	25	1	1	1	1	-51.1	GGGGGGACGGAGAAGGCTAAAACTACGCTTTAGCAGCTTAATAACCTGCTTAGAGCCCTCTCTCCCTAGC	3.83842281206515e-63	0.00246250589862043
649494-2_6	chr|tRNA70-SerGCT|tRNA70-SerGCT|tRNA	3542576	3542522	chr|rrnH|rrnH|rRNA	227274	227353	14	2	1	1	1	-49.4	GGTGAGGCGGCCGAGAGGCTGAAGGCGCTCCCCTGCCGTCGCAAGACCAAAGAGGGGGACCTTCGGGCCTCTTGCCATCGGATGTGCCCA	0	0.00117444670501178
650557-2_6	chr|ECs4910|ECs4910|mRNA	4993965	4993984	plasmid_pO157|none|none|unknown	22681	22661	1	1	0	0	0	-2.9	GTGGGCGCTGGAAGCATACGAAAAAAAAAAAAAAAAAA	0.0244584371277318	0.0129749824026921
650655-2_6	chr|rrnB-1|rrnB-1|rRNA	4978994	4979029	chr|ECs3596|ECs3596|mRNA	3588316	3588256	9	1	1	1	1	-23.1	GTGTGTTGTTGGGTAGGGGAGCGTTCTGTCTGAGTGCCTACGCCCATAACGACAC	1.90838088896624e-33	0.0012805224401394
650558-2_6	chr|rrnH-1|rrnH-1|rRNA	231709	231761	chr|ECs0886|ECs0886|mRNA	969887	969853	1	1	0	1	0	-21.8	GTGGGCGCTGGAGAACTGAGGGGGGCTGCTCCTAGTACGAGAGGACCGGAGTGTGCCCACGCGGTATCCATACCCGGCGTTACAACCAAC	0.289863924871252	0.00250233138215538
655197-2_6	chr|ECs4464|ECs4464|mRNA	4497306	4497270	chr|ECs4464|ECs4464|mRNA	4497347	4497307	5	1	0	1	1	-28.1	TGGCTCCCGCGCTGGCGGCGGGCGGAACTTCCCGCTGCTGATGGCGAGCTGGA	null	null
655477-2_6	chr|rrnG-1|rrnG-1|rRNA	3448620	3448498	chr|rrnH-1|rrnH-1|rRNA	229995	230064	86	2	1	1	1	-39.2	TGGTTCTCCCCGAAAGCTATTTAGGTAGCGCCTCGTGAATTCATCTCCGGGGGTATACCGGAGAATGTTATCACGGGAGACATACGGCGG	0	0.0259691252981784
655680-2_6	chr|none|none|unknown	4163890	4163829	chr|rrnG-2|rrnG-2|rRNA	3449741	3449702	10	2	1	1	1	-26.6	TGTGGGCACTCGAAGATACGGATTCTTAACGTCGCAAGACGAAAAAAAGAACTGTACTTTGCAGTGCTCACAC	0.000275384049229555	0.00736537991282052
657662-2_6	chr|ECs0543|ECs0543|mRNA	603916	603948	chr|ECs0544|ECs0544|mRNA	604056	604079	1	1	0	0	0	-22	TTGCGTGAACAGGGCGAGCCCACAGCGCGACGGAAGTTACCGCTGTGATGCTGCTCTGTAAAAAA	0.000654003320806313	0.109108945117996
658117-2_6	chr|none|none|unknown	1057112	1057093	chr|tRNA78-AlaGGC|tRNA78-AlaGGC|tRNA	3244899	3244858	1	1	0	0	1	-8.5	TTTACTCCAACTCCCTATAGGGGGCTACAGCTCAGCTGGGAGAGCGCTTGCATGGCATGCAAAA	4.17760944130514e-10	0.000283860519409548
658945-1_6	chr|none|none|unknown	1845082	1845138	chr|asECs5432|asECs5432|asmRNA	1845143	1845205	22	1	1	1	1	-36	AAAAAAAAAAATACTGACGCGCCGGGCATCCTCCTTCGGGATGTCTGGCGTAGATT	null	null
659452-1_6	chr|ECs3104|ECs3104|mRNA	3044906	3044768	chr|ECs3104|ECs3104|mRNA	3045371	3045184	34	4	1	1	1	-66.3	AAAAACCTGGGTGTCATCAATGGTTCGGTGGTGACACCTACGGTTC	0	0.0244720674805248
659485-1_6	chr|asECs3570|asECs3570|asmRNA	3562602	3562623	chr|ECs0472|ECs0472|mRNA	501708	501675	1	1	0	0	0	-13.8	AAAAACGCGGGTAAATCATAATTTGGTTACCCGTGAAATTCAAGATGAAAAAAAAA	1.08292254900786e-05	1
659498-1_6	chr|ECs1598|ECs1598|mRNA	1607260	1607278	chr|ECs0101|ECs0101|mRNA	112611	112631	1	1	0	0	0	-13.8	AAAAACGGGCAAAATTCCGCTGCCCGTTGCTGAAGAATTTGCC	0.00178835198145908	0.0608580619450185
659364-1_6	chr|rrnB-1|rrnB-1|rRNA	4979606	4979668	chr|ECs0470|ECs0470|mRNA	500614	500640	1	1	0	1	0	-13.3	AAAAACACAGCACTGTGCAAACACGAAAGTGGACGTATACGGTGTGACGCCTGCCCGGTGCCGTGATGCGCTTTCTCGCCATGTTGTACC	0.333352768125234	0.00212067734563436
659819-1_6	chr|asECs1677|asECs1677|asmRNA	1671311	1671350	chr|ECs3160|ECs3160|mRNA	3116957	3116930	1	1	0	0	0	-21.7	AAAAATGGACCGGCGACGACACCGGCTGCGGCACCGGCATACCTCTCTCTGGTGCCGTTCCACTGTGGAAA	0.000547329139994557	0.120385853085769
659675-1_6	chr|ECs4788|ECs4788|mRNA	4847529	4847591	chr|rrnE|rrnE|rRNA	5017889	5017913	1	1	0	1	1	-23.1	AAAAAGTCACCAAACAGCACAAACCGAAGAGTGAGAAACCTATGCCTTCACCGCAGGCGGAGTAAGCGGTGGAGCATGTGGTTTAATTGG	0.367879447610944	0.00139363110922968
660061-1_6	chr|ECs4337|ECs4337|mRNA	4343594	4343615	chr|ECs2071|ECs2071|mRNA	2059374	2059354	1	1	0	0	0	-23.1	AAAACCCAGTCGCTGTTAGTGAAAAATCACGCAGCGACTGGGAAAAA	0.000973585409629119	0.086710996952412
660031-1_6	chr|ECs3013|ECs3013|mRNA	2943054	2943090	chr|ECs3013|ECs3013|mRNA	2943116	2943184	8	2	0	0	0	-31.7	AAAACCAGATCCTCTCACCCGTGACGAAACAAAAAACCTGTGGATTCTCGCTGTATACACGGGTATTCGTCACGGGGAGTTGGT	null	null
660012-1_6	chr|ECs4613|ECs4613|mRNA	4643482	4643449	chr|rrnA-1|rrnA-1|rRNA	4834326	4834357	1	1	0	1	1	-18.8	AAAACCAACAAGGTCCCCAATGGCTACTTCCATGATCTAGCCATGGGCAGGTTGAAGGTTGGGT	0.246432491135776	0.0029153156094733
660130-1_6	chr|ECs0647|ECs0647|5UTR	723359	723390	chr|tRNA25-AsnGTT|tRNA25-AsnGTT|tRNA	2713129	2713156	1	1	0	0	1	-23.5	AAAACCTGCGGTACCGCCCGTTTTCCCGCAGTCGGTAGAACGGCGGACTGTTAATC	0.0520500086762742	0.00833391209732565
660279-1_6	chr|ECs0640|ECs0640|mRNA	716857	716832	chr|ECs5028-1|ECs5028-1|3UTR	5112632	5112651	1	1	0	0	1	-19	AAAACGTCAGGAATGGGGGACACTATCCCTCCTGCCCGACGTGT	0.00462607041175284	0.0345032779671177
660338-1_6	chr|ECs2694|ECs2694|mRNA	2652522	2652502	chr|ECs0090|ECs0090|mRNA	99546	99564	1	1	0	0	0	-15.5	AAAACTCGCACGCCGCCTAGGTTCCGGCGCGCGTGGTTG	0.0252642849977467	0.0127360119983478
660729-1_6	chr|ECs2925|ECs2925|mRNA	2879077	2879126	chr|rrnE-1|rrnE-1|rRNA	5020301	5020325	1	1	0	0	1	-19.3	AAAAGGCAAAACGCCGCTCAGTCATCGTCGCTGGCCGGGCGAACCAGTGTGACGGTTGTCCCGGTTTAAGCGTGT	0.251261598224457	0.00286647114178366
661105-1_6	chr|asECs3348|asECs3348|asmRNA	3323930	3323876	chr|asECs3348|asECs3348|asmRNA	3323874	3323826	9	1	1	0	0	-24	AAAATGCCGCCACGGCAACCGACATCGCTGCCGATGGCCTGGCAAAAATGA	null	null
661191-1_6	chr|ECs0745|ECs0745|mRNA	830185	830154	chr|ECs0745|ECs0745|mRNA	830340	830306	2	1	1	1	1	-21.7	AAAATTACGACCCGCGCGCCACCGTACTGCACACGGTGGTGCTAACG	2.60648867287399e-06	0.0942809041582063
661475-1_6	chr|ECs3437|ECs3437|mRNA	3429013	3428934	chr|ECs3438|ECs3438|mRNA	3429269	3429216	14	2	1	0	0	-27.1	AAACAGGGTGTTGAGTCTCTGCGTTATCGACGCAACGCCGACTCCACTCTGAAC	0	0.0920574617898323
661562-1_6	plasmid_pOSAK1|none|none|unknown	2525	2508	chr|rrnC|rrnC|rRNA	4736170	4736197	1	1	0	0	1	-15.6	AAACCACCGTTGGTAGCGATTGACGGGGGCCCGCACAAGCGGTGGA	4.10144895456862e-11	0.000271679053283835
661585-1_6	chr|ECs1741|ECs1741|mRNA	1740559	1740517	chr|rrnH-1|rrnH-1|rRNA	229493	229516	1	1	0	1	1	-24.6	AAACCAGACGTGATTATCGCGCTGGGTGGTGGTTCCCCGATGGGGGGACCATCCTCCAAGGCT	0.0094786666281292	0.000539400454410046
661680-1_6	chr|ECs1652|ECs1652|mRNA	1653971	1653926	chr|rrnD-3|rrnD-3|rRNA	4162905	4162886	1	1	0	0	1	-18.7	AAACCCAGGCTTGGCTAATCTACTCTTAGAACAATTCGGTGGGCCATAAGTCGACCGCCTGGGGAG	0.356547145306815	0.00118566415362708
661718-1_6	chr|ECs3595|ECs3595|mRNA	3587600	3587528	chr|ECs3595|ECs3595|mRNA	3587661	3587601	21	2	0	1	1	-30.7	AAACCCGTACTATTCGTTTGCCGATTCACATCGTAAAGGAGCTGAACGTTTACCTGCGAACAGCACACCTGGTGGATTCGCCAGACGATT	null	null
661787-1_6	chr|ECs4499|ECs4499|mRNA	4543151	4543210	chr|ECs4499|ECs4499|mRNA	4543080	4543136	9	1	0	0	0	-31.7	AAACCGCTCGCGAACCTTTAGCCAGCCTGTTTTACAATCGTAAGCATCATCGACGCTCAGGGGCTGGTAAAAAGCGCGGCGCTGGTTTGG	null	null
661890-1_6	chr|ECs4198|ECs4198|mRNA	4196901	4196870	chr|rrnB|rrnB|rRNA	4976043	4976076	1	1	0	1	1	-25	AAACCTCTTCCACTGGTCTGGTTTATCAGGTAATGTCTGGGAAACTGCCTGATGGAGGGGGAT	0.0896535866720424	0.00597315721433636
662060-1_6	chr|ECs4768|ECs4768|mRNA	4819618	4819636	chr|ECs4076|ECs4076|mRNA	4083791	4083821	1	1	0	0	0	-21.7	AAACGCCCGTATGTGCTGGACATCGGGGCACATCGGGCGCAAAATGGC	0.00604343020505506	0.0293483635441875
662124-1_6	chr|ECs1049|ECs1049|mRNA	1157569	1157625	chr|ECs1049|ECs1049|mRNA	1157778	1157828	4	1	1	0	0	-41.1	AAACGCTGCTGGGCCAGCAGGGGTACGGCACGCTGGCAGACGTTCCGTATTGAGATCCCTCGCCTGGGCCTGGCCAAAT	5.71797081671955e-11	0.0984731927834662
662145-1_6	chr|none|none|unknown	1685418	1685450	chr|ECs1687-1|ECs1687-1|3UTR	1685380	1685416	4	1	0	0	0	-35.1	AAACGGAAGCTCAGACGGGGAGTGGTGATGGCTGTAATTGCCGCTCCACCGTCGGGCTGACGTTA	null	null
662142-1_6	chr|ECs0788|ECs0788|3UTR	876156	876134	chr|ECs0788|ECs0788|mRNA	876204	876157	2	1	0	0	0	-28	AAACGCTTTATCCGGCACACGGAAAAGACAAAAATAAACTAAGTCGGTAATGCTGACTGTGCCGGATGCGGCGT	null	null
662171-1_6	chr|ECs4170|ECs4170|mRNA	4181078	4181020	chr|ECs4171|ECs4171|mRNA	4181336	4181300	11	1	1	0	0	-20.3	AAACGGCGAGCTGACTCGTACTCTCAACGATGCTGTTGAAGTTAAACTTCAGCGTGTCAGCCGCCCAGGTCTGCGCATCTAT	2.23616641423714e-16	0.0416371053527882
662176-1_6	chr|rrnC-1|rrnC-1|rRNA	4739047	4739068	chr|ECs3817|ECs3817|3UTR	3827805	3827779	1	1	0	1	0	-16.1	AAACGGCGGCCGTAACAATAACAGGCGGCCGTGGAGGTGATACGA	0.176721464144385	0.00378654794931058
662247-1_6	chr|ECs4678|ECs4678|mRNA	4714230	4714149	chr|ECs4678|ECs4678|mRNA	4714323	4714247	8	2	1	0	0	-44.3	AAACGTCAAAAAGAAATTGCTGACGGCCTTGCTTCCGCAGAACGAGGTTCTGTTCTGCATGAAGTACGTATGGCCGCCATT	null	null
662567-1_6	chr|rrnD-3|rrnD-3|rRNA	4162607	4162588	chr|asECs4667|asECs4667|asmRNA	4701662	4701688	1	1	0	1	0	-11.5	AAACTGGAGGAAGGTGGGGAAAATATTGCCCCAGCCTGGCGTGAAAG	0.234200467819158	0.00304315670421034
662572-1_6	chr|rrnG-2|rrnG-2|rRNA	3450108	3450088	chr|asECs3998|asECs3998|asmRNA	4006399	4006421	1	1	0	1	0	-19.2	AAACTGGAGGAAGGTGGGGATACTTCCACCACCGCCTCAGAAGA	0.114860734197451	0.00509713392281113
662569-1_6	chr|rrnH|rrnH|rRNA	228269	228302	chr|ECs3397-1|ECs3397-1|5UTR	3382853	3382814	7	1	0	1	1	-17.2	AAACTGGAGGAAGGTGGGGAATGCAATACCCCCACTTTTACAAAAAAAACCCC	0.00124772679465696	0.00227930214729999
662568-1_6	chr|rrnC|rrnC|rRNA	4736420	4736439	chr|ECs1397|ECs1397|mRNA	1448048	1448110	1	1	0	1	0	-15.7	AAACTGGAGGAAGGTGGGGAACGCCAGAAGGTGCCAGCATGCTGAACAGCGATGTGCTGCCCGCCTCCCGCGTTATCCCGG	0.189944679941587	0.00359071635473694
662577-1_6	chr|rrnB|rrnB|rRNA	4977078	4977128	chr|ECs4839-1|ECs4839-1|3UTR	4906289	4906342	11	2	1	1	1	-28.6	AAACTGGAGGAAGGTGGGGATGACGTATAGATACCATCCCTGTCTTCCCCCACATGTGGGGGTTT	0	0.00346735656357751
662579-1_6	chr|rrnC|rrnC|rRNA	4736420	4736452	chr|ECs1143|ECs1143|mRNA	1228602	1228578	1	1	0	1	1	-15.6	AAACTGGAGGAAGGTGGGGATGACGTCAAGTCAAACACCTCAACCACCACGTCCACTA	0.0542847179164823	0.000654482218823901
662582-1_6	chr|rrnD-3|rrnD-3|rRNA	4162607	4162574	chr|ECs1492|ECs1492|mRNA	1532663	1532619	1	1	0	1	0	-14.9	AAACTGGAGGAAGGTGGGGATGACGTCAAGTCATACCCAACTGGATAGCGCCGGTTATCGCCATGTTGACCAGGTGATG	0.367719056072336	0.00175696734236205
662581-1_6	chr|rrnH|rrnH|rRNA	228270	228304	chr|ECs2426|ECs2426|mRNA	2401819	2401763	3	1	0	1	0	-21.1	AAACTGGAGGAAGGTGGGGATGACGTCAAGTCAGTCTCCATTCTTGACGAAAACATCGCCCATGATGACAAGCCAGGTCTGTACTT	0.234290610265553	0.00215958712640837
662595-1_6	chr|rrnA|rrnA|rRNA	4832822	4832849	chr|ECs0700|ECs0700|mRNA	775484	775521	1	1	0	1	0	-18.8	AAACTGGAGGAAGGTGGGGATGACGTCATGCGTTGCCATCCTTACCGCAGACTGGAAACGTGGGA	0.367879447610944	0.00162104151333789
662600-1_6	chr|rrnH|rrnH|rRNA	228270	228295	chr|ECs3326|ECs3326|mRNA	3294864	3294902	1	1	0	1	0	-20.4	AAACTGGAGGAAGGTGGGGATGACGTTATCATCCCCAGGATGCCACCACCAATCCTTCGCTGTT	0.139223257849697	0.000774693511983531
662602-1_6	chr|rrnC|rrnC|rRNA	4736420	4736453	chr|ECs0644|ECs0644|mRNA	720881	720899	1	1	0	1	1	-12.8	AAACTGGAGGAAGGTGGGGTGACGTCAAGTCATAGTACGTAGCTTCTCACCC	0.0166443787488516	0.000569166805750498
662890-1_6	chr|ECs0995|ECs0995|mRNA	1093493	1093524	chr|ECs5342|ECs5342|mRNA	5478265	5478298	1	1	0	0	0	-15.1	AAAGACTTGCCACCCAGCAATCGCACATTCCCCCAGCGACTGGCCTGGACGCGCTGTTTGACGCCACC	0.158627015079969	0.00409530077889301
662944-1_6	chr|ECs3022|ECs3022|mRNA	2954070	2954019	chr|ECs3022|ECs3022|mRNA	2954310	2954273	2	1	0	0	0	-30.5	AAAGAGGAAGGCCTTAGCTTCTCCAGTTCGACGCTGGCGATTGGCGTGCTGGATGCTCGCTGGGGTCGCGGTGATGGGGCGGGTCATCTG	0.000230429874610543	0.0284267621807481
662970-1_6	chr|ECs4390|ECs4390|mRNA	4398689	4398640	chr|ECs0181|ECs0181|mRNA	205232	205271	2	1	0	1	0	-20.5	AAAGATAAACCAGAAGATGCGGTTTTAGATGTTCAGGGTATTGCAACCGTCTGCAACCCAACAAAGTCTGGCGCAAAACCGCTGCACTGG	0.307744246375602	0.00222486065855931
663020-1_6	chr|ECs0783|ECs0783|mRNA	871086	871057	chr|ECs0681|ECs0681|mRNA	756355	756384	1	1	0	0	1	-18.2	AAAGATGATGAGCGTTATCCGGGTCACGATAACGACCCGGGAGATGAAACGACGAAAAAA	0.218492117044588	0.00322195314070535
663108-1_6	chr|ECs3966|ECs3966|mRNA	3974399	3974373	chr|asECs4641|asECs4641|asmRNA	4674237	4674214	1	1	0	0	0	-22.7	AAAGCAGTGAAGCTGGGGCGTCGTCGGGTGGCGACGACGCGCCAGGAAGCGCCTT	0.000490098565568181	0.129099444873581
663194-1_6	plasmid_pO157|none|none|unknown	76649	76666	chr|tRNA2-AlaTGC|tRNA2-AlaTGC|tRNA	228831	228866	1	1	0	0	1	-8.2	AAAGCCTATTGCGAAGCGGGGGCTACAGCTCAGCTGGGAGAGCGCCTGCTTTGC	1.33262499815821e-51	0.000131927555315092
663229-1_6	chr|ECs0107|ECs0107|mRNA	117360	117303	chr|ECs0107|ECs0107|mRNA	117459	117414	9	1	1	0	0	-31.6	AAAGCGAATCGAGTGCTGGTGGTGGATGCCAGCCCAGAAAACGCCCTGCTGCATCCGCTGATTCAGCAAGAGACGCAAC	null	null
663240-1_6	chr|ECs0853|ECs0853|mRNA	932070	932091	chr|tRNA57-GlyGCC|tRNA57-GlyGCC|tRNA	5246143	5246163	1	1	0	0	1	-17.9	AAAGCGATGGGGCTGGAGGCGTATGTCTCGTTTCCCGCTCCACAA	0.367879447610944	0.00143342403053379
663249-1_6	chr|rrnG-2|rrnG-2|rRNA	3450705	3450682	chr|ECs0699|ECs0699|mRNA	774249	774225	1	1	0	1	0	-24	AAAGCGCACGCAGGCGGTTTGTTATCCGTAAACTGCGTGCGGCGCGTC	0.280699896091365	0.0025843676103849
663246-1_6	chr|rrnA|rrnA|rRNA	4832225	4832246	chr|ECs3979|ECs3979|mRNA	3988789	3988815	1	1	0	1	1	-17.2	AAAGCGCACGCAGGCGGTTTGTAGCCAGCTGCGTGCCGATCATCAAAAAA	0.0175533420457509	0.0005722471198849
663247-1_6	chr|rrnE|rrnE|rRNA	5017524	5017573	chr|ECs1378|ECs1378|mRNA	1431079	1431105	1	1	0	1	1	-16.8	AAAGCGCACGCAGGCGGTTTGTTAAGTCAGATGTGAAATCCCCGGGCTCACTTGTCTCCGGGGATGAGAATTAATAAA	1.36560067261698e-05	0.000373918137281699
663480-1_6	chr|ECs3059|ECs3059|mRNA	2996096	2996066	chr|rrnB|rrnB|rRNA	4976971	4976992	1	1	0	1	1	-20.5	AAAGGCCATGCGAAACCTTACACTGCGCCGGCAGGTGCTGCATGGCTGTCGTC	0.313198473991947	0.00104801077742935
663523-1_6	chr|ECs3337|ECs3337|mRNA	3312730	3312713	chr|asECs0535|asECs0535|asmRNA	573458	573483	1	1	0	0	0	-14.5	AAAGGCGGGCTGATTTTATTCTGCCCGCAGCCCCAGTTTTTG	0.0184235371790198	0.0152676204138115
663369-1_6	chr|ECs4821|ECs4821|mRNA	4885271	4885292	chr|rrnA|rrnA|rRNA	4832761	4832821	1	1	0	0	1	-22	AAAGCTGGCAGCAAGGTGCGGTGCAACCCTTATCCTTTGTTGCCAGCGGTCCGGCCGGGAACTCAAAGGAGACTGCCAGTGAT	0.0843621148851781	0.00620340710241463
663651-1_6	chr|ECs3396|ECs3396|mRNA	3381937	3381915	chr|rrnD-2|rrnD-2|rRNA	4159502	4159483	1	1	0	1	1	-14.9	AAAGGTGCAGCCAACTTTTATCAAGGTTGGCTAATCCTGGTC	0.215870499922355	0.000876287225548705
663630-1_6	chr|ECs1037|ECs1037|mRNA	1145292	1145357	chr|ECs2097|ECs2097|mRNA	2091264	2091238	4	2	1	1	0	-31	AAAGGTCACAATGGCTGGGAGGCTGGCGAGAAGCCATGGCGGACAGGGTAGTAATGGCCTGATTCTTTGGCTTCTTCGCCGGTATCCTGT	3.82893716732724e-12	0.00363573069371737
663752-1_6	chr|ECs4839|ECs4839|mRNA	4906122	4906143	chr|rrnA-1|rrnA-1|rRNA	4835856	4835873	1	1	0	1	1	-19.9	AAAGTCCGCAACCAAATGTATCCCGGGTTGCGGACAGTGT	0.240431708346757	0.00297692889338983
663734-1_6	chr|ECs0411|ECs0411|mRNA	437573	437520	chr|rrnD-3|rrnD-3|rRNA	4163337	4163312	1	1	0	0	1	-14	AAAGTCACCCATACCGGCGTTGCCATACCGACGCATTTACCCTCTCCGGCGATCAGCGGGGAGGAAGGGAGTAAAGTT	0.221453675665376	0.00318666936471454
663793-1_6	chr|micM|micM|sRNA	573003	573077	chr|tRNA53-TyrGTA|tRNA53-TyrGTA|tRNA	4984489	4984574	37	2	1	1	1	-29.4	AAAGTGACGACAATAATAAAAAAATGAAATTCACTGTAAATCTGCCGTCACAGA	0	0.000344116907224827
663831-1_6	chr|micM|micM|sRNA	573006	573029	chr|ECs3763|ECs3763|mRNA	3774142	3774121	1	1	0	1	0	-14.3	AAAGTGACGGCATAATAAAAAAAACGAAGCCGTTGCTGAACTCG	8.21096911568258e-52	0.000131669665646431
663807-1_6	chr|micM|micM|sRNA	573006	573058	chr|tRNA36-MetCAT|tRNA36-MetCAT|tRNA	3670025	3670084	2	1	1	1	1	-19.3	AAAGTGACGGCACAATAAAAAAATGAAATTCCTCTTTGACGGGCCAATAGGGTAGCTCGTCGGGCTCATAACCCGAAGGTCGTCGGTTCT	0	2.44888570068663e-05
663828-1_6	chr|micM|micM|sRNA	573006	573077	chr|rrnG-1|rrnG-1|rRNA	3448028	3447931	8	1	1	1	1	-33	AAAGTGACGGCATAATAAAAAAAAATGAAATTCCTCTTTGACGGGCCAATAGCTTGGTGTTACTGCGAAGGGGG	0	0.000105850195809701
663935-1_6	chr|ECs0890|ECs0890|mRNA	972945	972836	chr|rrnC-1|rrnC-1|rRNA	4739332	4739413	23	2	1	1	1	-55.5	AAAGTTACCCGCTGGACATCCACAACGTTCCCGGGTTGCGGACAGTGTCTGGTGGGTA	0	0.00734925249042527
664006-1_6	chr|ECs0334|ECs0334|3UTR	352150	352116	chr|ECs0334|ECs0334|3UTR	352191	352147	16	2	0	0	0	-22.8	AAATAACCACCGTTAACCGTAGCGGTCATCTACAAGCCGCTACGTGTTAACGCCTCCC	null	null
664147-1_6	chr|rrnC-1|rrnC-1|rRNA	4737368	4737390	chr|ECs1483|ECs1483|mRNA	1521725	1521748	1	1	0	1	0	-17.3	AAATCAACCGAGATTCCCCCAGTTTGTAAGGGGTGAATCTTGATGAAAG	0.246953246317864	0.000922015416014569
664279-1_6	chr|tRNA28-ProGGG|tRNA28-ProGGG|tRNA	3021198	3021217	chr|csrB|csrB|sRNA	3646798	3646771	1	1	0	1	0	-11.1	AAATCCTCTCGTGCCGACCAGACACCTCCAGGATGGAGAATGAGAACC	0	4.84121154262685e-05
664278-1_6	chr|tRNA28-ProGGG|tRNA28-ProGGG|tRNA	3021198	3021218	chr|rrnG-1|rrnG-1|rRNA	3446731	3446659	5	1	0	1	1	-17.9	AAATCCTCTCGTGCCGACCAAGTACGAGAGGACCGGAGTGGAC	1.86346756254901e-17	0.000982220387960489
664264-1_6	chr|tRNA36-MetCAT|tRNA36-MetCAT|tRNA	3670064	3670084	chr|rrnH|rrnH|rRNA	228231	228268	2	1	0	1	1	-20.1	AAATCCGGCCCCCGCAACCAAGCGGTCCGGCCGGGAACTCAAAGGAGACTGCCAGTG	1.8677437485645e-24	0.000366039444573126
664368-1_6	chr|ECs4728|ECs4728|mRNA	4773984	4774025	chr|rrnC-1|rrnC-1|rRNA	4737997	4738032	1	1	0	0	1	-27.4	AAATCTGGCAAACGCTGGGGCTGGAGTGGCTCTACCGCCTGCATCTCCGGGGGTAGAGCACTGTTTCGGCAAGGGGG	0.184442180733374	0.0036701263719669
664505-1_6	chr|mgrR|mgrR|sRNA	2148806	2148742	chr|ECs0694|ECs0694|5UTR	769222	769168	3	1	0	1	1	-26.2	AAATGCCTGTTAGCGTAAAAGCAAAACACAAATCTATCCATGCAAGCACTAAATGTTACCTAACAGGCACAACTACACAATAAA	1.23609518382847e-85	0.00030310946944327
664722-1_6	chr|ECs1472|ECs1472|mRNA	1510738	1510768	chr|ECs3547|ECs3547|mRNA	3536064	3536087	1	1	0	1	0	-20	AAATTATCGGCGAACAGCTGGGCGTTAAGCAACACGCCCGCGACGCCGTTACA	0.0148631180282674	0.017290276521281
664711-1_6	chr|rrnA-1|rrnA-1|rRNA	4834394	4834422	chr|ECs4050|ECs4050|mRNA	4059825	4059789	1	1	0	1	0	-20	AAATTAGCGGATGACTTGTGGCTGGGGGTAAGTCACCCAGCCGACCAAGGAAATCACCCTTGAAGCA	0.227256723069981	0.00312110105899326
665046-1_6	chr|ECs0237|ECs0237|mRNA	271196	271224	chr|ECs1712|ECs1712|mRNA	1707729	1707704	1	1	0	1	0	-14.3	AACAATAGGCGGTAAGGACAACGGGGTGTACGCCACCCCGGAACTAGCACAACGT	0.14911910540756	0.00427631671492321
664947-1_6	chr|sibE-1|sibE-1|sRNA	3934327	3934277	chr|rrnG-1|rrnG-1|rRNA	3448918	3448899	1	1	0	1	1	-14.1	AACAACACAATCAGTATGATGACGAGCTTCATCATAACCCTTTCCTTCTGTGTGAGGGAAAGGCGAAAAGA	4.22435046864326e-148	7.89685890493489e-05
665060-1_6	chr|ECs3126|ECs3126|mRNA	3082015	3082039	chr|tRNA59-GlyGCC|tRNA59-GlyGCC|tRNA	5246343	5246373	1	1	0	0	1	-20.2	AACAATGAAAACTCGCGACTCGCAAGGTCGGGGTCGCGAGTTCGAGTCTCGTTA	0.367879447610944	0.00143917670403721
665186-1_6	chr|ECs1025|ECs1025|mRNA	1132064	1132089	chr|ECs1025|ECs1025|mRNA	1132117	1132145	1	1	0	0	0	-16.8	AACACGGGAAACGCGGGGTTAGTTAAGACCCCAGCTATCCCCAGGCGATTAAGA	null	null
665192-1_6	chr|rrnH-1|rrnH-1|rRNA	229804	229832	chr|ECs2056|ECs2056|mRNA	2039541	2039591	1	1	0	1	1	-11.6	AACACTAACTGGAGGACCGAACCGACTAAGTGGTATTGGTAAAGATAGCGTGATTTGGGTCGTTGATGGCGAGAATATC	0.367879447610944	0.00172680926248605
665255-1_6	chr|ECs3104|ECs3104|mRNA	3045753	3045661	chr|rrnD-2|rrnD-2|rRNA	4159166	4159102	8	2	1	1	1	-41.3	AACAGAGGGTTAATAACATGAAAGTTAAAGTACTGTCCCTCCTGGTCCCGAGAGGACCGGAGTGGACGCATCACTGGT	0	0.00159780226772308
665445-1_6	chr|ECs1126|ECs1126|mRNA	1209672	1209629	chr|ECs4398|ECs4398|mRNA	4410769	4410723	1	1	0	0	0	-22.5	AACATATTCCTCCGGCACCTAACTGGCCTGCGCCAACGCCGCCAAAGTGGCGTTGGGCTTTGCGCTGTATCACGATCCCCGTTTATCGGC	0.00124646555685886	0.0755928946018454
665681-1_6	chr|ECs0551|ECs0551|mRNA	608389	608368	chr|micM|micM|sRNA	573006	573030	1	1	0	0	1	-5.9	AACCAGCGCGGGCAGCAGCTGAAAAGTGACGGCATAATAAAAAAAAAT	2.82093564616534e-12	0.000259437792180485
665682-1_6	chr|ECs2784|ECs2784|mRNA	2731319	2731302	chr|ECs2384|ECs2384|mRNA	2357140	2357165	1	1	0	1	1	-19.2	AACCAGCGCTCAGCCAGCCTACTAAACTGGTACTGGGCGCGGTA	0.367879447610944	0.00147210441769065
665694-1_6	chr|ECs3988|ECs3988|mRNA	3994077	3994099	chr|ECs3988|ECs3988|mRNA	3994045	3994072	1	1	0	0	0	-15.5	AACCAGGAAGTGCTGGCCCCAGGAATTGTTAGGCTATGCCTCCCTGCGTGT	null	null
665730-1_6	chr|asECs1262|asECs1262|asmRNA	1322964	1322983	chr|asECs2752|asECs2752|asmRNA	2699683	2699708	1	1	0	0	0	-13.4	AACCAGTGGAGCTACAGCCAATGCTGATGGCTGTCTGCTCTCCCGGAAAAAAAAAA	0.000211208134957851	0.204124145231932
665746-1_6	chr|asECs2148|asECs2148|asmRNA	2153778	2153751	chr|tRNA28-ProGGG|tRNA28-ProGGG|tRNA	3021156	3021193	1	1	0	0	1	-24.5	AACCATACCCGGTAAGACGGCGCGCGTCCTGGTAGCGCACCGTCATGGGGTGTCGGGGGTCGGAG	0.129288104651237	0.00471446429002946
665748-1_6	chr|asECs1564|asECs1564|asmRNA	1586750	1586774	chr|ECs3455|ECs3455|mRNA	3452388	3452336	2	1	0	0	1	-17.2	AACCATACGTGGGCAGCTCTCCGATCGAGTTTATGGAGAAACACTCGGTGTCTCGTCTGGTTGGTGCGCCTCCGGGAT	0.000187875363885363	0.0300420884063055
665819-1_6	chr|rrnD-2|rrnD-2|rRNA	4160805	4160784	chr|ECs2362|ECs2362|mRNA	2330731	2330751	1	1	0	1	0	-19.6	AACCCAGACCGCCAGCTAAGGTATTTGCTGGCGGATGGAGCGT	0.0838044380733423	0.00622971345752555
665826-1_6	chr|rrnE-1|rrnE-1|rRNA	5019833	5019855	chr|ECs3623|ECs3623|mRNA	3614544	3614576	1	1	0	1	0	-13.9	AACCCAGACCGCCAGCTAAGGTCGAAACTGGTGACCGAGGCGGATGGAATTATCAG	0.0944383608950193	0.005781216125786
665825-1_6	chr|rrnH-1|rrnH-1|rRNA	230072	230096	chr|ECs4407|ECs4407|mRNA	4424057	4424027	1	1	0	1	0	-21.1	AACCCAGACCGCCAGCTAAGGTCCCTTTTAGCGGGCGGTTTGCTGATGATGGCCAAA	0.260420449340413	0.00277448289498141
665822-1_6	chr|rrnB-1|rrnB-1|rRNA	4978807	4978843	chr|ECs0017|ECs0017|mRNA	17021	17052	2	1	0	1	0	-23	AACCCAGACCGCCAGCTAAGGTCCCAAAGTCATGATTGGGGATCATCGCTGGCTTGC	0.303591749696571	0.001902790237626
665882-1_6	chr|ECs4443|ECs4443|mRNA	4471132	4471094	plasmid_pO157|none|none|unknown	22678	22657	7	1	0	0	0	1.9	AACCCGACGCTGGGTGCCTGGGGACTGGGGGAAAAAAAAAAAAAAAAAAA	3.25074659852741e-18	0.118355416327443
665921-1_6	chr|ECs1473|ECs1473|mRNA	1512144	1512169	plasmid_pO157|none|none|unknown	22678	22658	4	1	0	0	0	1.2	AACCCGGATGAAGGTTGCGATCTGGAAAAAAAAAAAAAAAAAAAA	8.4372517523769e-10	0.0696310623822791
665967-1_6	chr|ECs0017|ECs0017|mRNA	16834	16856	chr|ECs2098|ECs2098|mRNA	2092573	2092549	1	1	0	1	0	-18.1	AACCCTGGCGGGGGTAATCGTCGAATGCACATCGACGCCGCCAGTGGTG	0.163195260130882	0.00080571284002339
665976-1_6	chr|rrnD-3|rrnD-3|rRNA	4162666	4162641	chr|ECs4032|ECs4032|mRNA	4040077	4040052	1	1	0	1	0	-18.7	AACCCTTATCCTTTGTTGCCAGCGGTTTGCGACGCTGGTGCAAAAATGGGTG	0.158557485335095	0.00409670953340289
665971-1_6	chr|ECs1204|ECs1204|mRNA	1266386	1266443	chr|micM|micM|sRNA	573006	573037	2	1	0	1	1	-9.2	AACCCTGTAACGAAGTTTGCGTAACAGCATTTTGCTCTACGAGTTTGCCAGCCTCCCCAAAGTGACGGCATAATAATAAAAAAA	0	2.15845758677102e-05
665975-1_6	chr|rrnG-2|rrnG-2|rRNA	3450167	3450128	chr|ECs4672|ECs4672|mRNA	4707952	4707932	1	1	0	1	0	-20.9	AACCCTTATCCTTTGTTGCCAGCGGTCCGGCCGGGAACTCTCTCCCGTCTGGAGCGCGTTACC	0.367879447610944	0.00128892309513396
666012-1_6	chr|ECs3596|ECs3596|mRNA	3588548	3588510	chr|rrnG-2|rrnG-2|rRNA	3450232	3450202	1	1	0	1	1	-25.2	AACCGAGCCGACTGTCAGCAGTACATCAACCAGTACGCCAGGTGCTGCATGGCTGTCGTCAGCTCGTGT	2.74155707277577e-07	0.000330266840280751
666062-1_6	chr|ECs2502|ECs2502|mRNA	2478887	2478822	chr|ECs2502|ECs2502|mRNA	2478926	2478885	36	2	0	0	0	-31	AACCGCCGGATGCTGTACTAAAATCTGGACCATCCGGCTGGTG	null	null
665998-1_6	chr|rrnG-1|rrnG-1|rRNA	3447773	3447729	chr|ECs4408|ECs4408|mRNA	4424449	4424405	1	1	0	1	0	-29	AACCGACACAGGTGGTCAGGTAGAGAATACCAAGGCGCTTGAGAGGTCAGAAGCTCGTGCGCTGACTAACCTGGTCGGTAACGGCGTAGC	0.0643526737732035	0.00733353867529107
666106-1_6	chr|ryjA|ryjA|sRNA	5131212	5131167	chr|rrnA|rrnA|rRNA	4832334	4832408	5	1	1	1	1	-19.7	AACCGGAACCTCCACCACGTGCTCGAATGAGGTGTGTAGAGATCTGGAGGAATACCGGTGGCGA	0.208487084371819	0.00300215030970842
666170-1_6	chr|ECs3198|ECs3198|mRNA	3157749	3157683	plasmid_pO157|none|none|unknown	22679	22657	5	2	0	0	0	1.4	AACCGGTGGAGCCGCCTAAGCCGAAGGGAAAAAAAAAAAAAAAAAAA	1.60425321306122e-09	0.0641005886464209
666161-1_6	chr|ECs4185|ECs4185|mRNA	4187353	4187303	chr|ECs4185|ECs4185|mRNA	4187425	4187353	10	2	0	0	0	-30.5	AACCGGTAGCGACCTGATCGTTAAACCAGCTGTGAAGGCGTAAGGAGACGCGTTGACGCTGAGCGCAACCTGCTGCTGGTTAAAGGTGCT	null	null
666300-1_6	chr|ECs1483|ECs1483|mRNA	1521814	1521862	chr|ECs1483|ECs1483|mRNA	1521750	1521815	19	2	0	0	0	-31.6	AACCTGCACCGGTAGAAGAAGTGAAACCAGCGCCGGAAATTACCGCGCTGGCGATGTTTCTCGCCGGGTGTGTGGGGC	null	null
666313-1_6	chr|ECs0063|ECs0063|mRNA	67583	67481	plasmid_pO157|none|none|unknown	22679	22658	8	2	0	0	0	0.3	AACCTGCGCTTTGCGCTGTTTGATGATGAGCGTTATGCCGATGCTCAAAAAAAAAAAAAAAAAAAA	5.39089143161156e-21	0.188025358272589
666316-1_6	chr|ECs3522|ECs3522|mRNA	3514320	3514349	plasmid_pO157|none|none|unknown	22693	22658	3	1	0	0	0	-2	AACCTGCGTCTGCGCCAACCGTTATACGTAAAAAAAAAAAAAAAAAAAAAAAAAAAAAA	7.7506940573176e-08	0.0685725481323742
666308-1_6	chr|ECs2055|ECs2055|mRNA	2036784	2036753	chr|rrnH-1|rrnH-1|rRNA	231792	231831	1	1	0	0	1	-20.1	AACCTGCGCCCGGGCGAAATTATGGTGTCGGCAACAATGGCACTGCCCGGTAGCTAAATGCGGAAGAGATAAGTAA	0.0479772874722986	0.00874238105645295
666369-1_6	chr|rrnB|rrnB|rRNA	4976547	4976568	chr|ECs3019|ECs3019|mRNA	2950609	2950588	1	1	0	1	0	-5.3	AACCTGGGAACTGCATCTGATATTAAGCCGCCTGAAAATTCCTAAAG	0.0335562631950707	0.0107882963000526
666359-1_6	chr|rrnC|rrnC|rRNA	4735872	4735896	chr|ECs0637|ECs0637|mRNA	712110	712154	1	1	0	1	0	-13.3	AACCTGGGAACTGCATCTGATACTGACTTTACCGGCGTGCAGCTGACCTGGATGCTGGTGGGTTATGG	0.0845945028652525	0.00619281122222633
666435-1_6	chr|rrnD-3|rrnD-3|rRNA	4162330	4162311	chr|ECs0947|ECs0947|mRNA	1031987	1031960	1	1	0	1	0	-17.7	AACCTTCGGGAGGGCGCTTAGATCAGGCGCTGGCCCGTGCAGAAAAAAA	0.362920873068773	0.00182940433316151
666445-1_6	chr|asECs0093|asECs0093|asmRNA	103848	103820	chr|asECs0093|asECs0093|asmRNA	103755	103728	1	1	0	0	0	-19.4	AACCTTGTCCCCACAGTTCGCCGCGACCATGCGGTAACACGGCGGATACGGTACGGA	null	null
666433-1_6	chr|rrnC|rrnC|rRNA	4736697	4736727	chr|ECs2370|ECs2370|mRNA	2341696	2341721	1	1	0	1	0	-23.1	AACCTTCGGGAGGGCGCTTACCACTTTGTGAAAGCGTGGTGGGCGTCACCATTTCTG	0.045838884479107	0.000639487109869615
666365-1_6	chr|rrnC|rrnC|rRNA	4735872	4735926	chr|ECs3868|ECs3868|mRNA	3873198	3873227	1	1	0	1	0	-15.2	AACCTGGGAACTGCATCTGATACTGGCAAGCTTGAGTCTCGTAGAGGGGGGTAGATTACCCGCTCGCAACTGGCATGCTCCTC	0	Inf
666482-1_6	chr|ECs3586|ECs3586|mRNA	3577891	3577965	chr|ECs3586|ECs3586|mRNA	3577812	3577865	22	2	1	0	0	-27.1	AACGAACCCTCGATTTACCACACGCCGAACCGCTTCCGCGTATAACTGGGGAAAGACGCGGCGCTGATTGGTGAAGTGGTGGAACGTTGG	null	null
666498-1_6	chr|ECs0337-1|ECs0337-1|5UTR	359275	359239	chr|rrnB|rrnB|rRNA	4976645	4976684	1	1	0	0	1	-23.7	AACGAAGCAGACGCTACCAGTGCTTTTGCCTTCGCCCCGGTGGCGAAGGCGGCCCCCTGGACGAAGACTGACGCTC	0.143906698715765	0.00438318330318918
666639-1_6	chr|ECs0014|ECs0014|mRNA	12915	13004	chr|ECs0014|ECs0014|mRNA	13067	13190	34	3	1	1	1	-45.8	AACGATCCGCTGGCAATGCAGCGCCTGAAAAAGTTGCGCTGCAGGACGCTGGCCTGTCCGTAT	null	null
666673-1_6	chr|ECs1524|ECs1524|3UTR	1554061	1554100	plasmid_pO157|none|none|unknown	22680	22658	6	1	0	1	0	-1	AACGATGGGCGTTTTATGCCAAAAAAAAAAAAAAAAAAAAA	1.83829398843257e-07	0.0213914958612059
666756-1_6	chr|ECs0147|ECs0147|mRNA	163206	163134	chr|ECs0147|ECs0147|mRNA	163291	163224	13	1	1	0	0	-43.9	AACGCCACGCCTGAGCAGGTGCGCAAACTGTTCCGTAACTGCCGCCTGGCTGGCTGGTTGGCGGCGGCGTGCGCGACCTGAA	null	null
666809-1_6	chr|ECs5148|ECs5148|mRNA	5254221	5254298	chr|ECs5148|ECs5148|mRNA	5254178	5254231	20	3	1	1	1	-25.8	AACGCCGGTGGCGGTACCAGCACGCCCGGTTTCTCATCACAGT	null	null
666772-1_6	chr|ECs4091|ECs4091|mRNA	4097503	4097523	chr|rrnA-1|rrnA-1|rRNA	4834748	4834769	1	1	0	0	1	-21.8	AACGCCCCGGCAGGCTGGCGTGGTCGAGTCGGCCTGCGCGGA	0.064962940859511	0.00729131065433012
666863-1_6	chr|ECs3102|ECs3102|mRNA	3042728	3042661	chr|ECs3102|ECs3102|mRNA	3042858	3042747	5	3	0	0	0	-50.1	AACGCGCCTGCCGATCTGAAAATCTGGCGGTGCGT	null	null
666872-1_6	chr|ECs4226|ECs4226|mRNA	4225343	4225303	chr|ECs4226|ECs4226|mRNA	4225412	4225343	4	1	0	0	0	-32.6	AACGCGCTGTACGGCGATATCGCCGTGATATCGCCCAGCGTTTC	null	null
666827-1_6	chr|ECs0015|ECs0015|mRNA	14261	14289	chr|rrnH-1|rrnH-1|rRNA	229838	229869	2	1	0	0	1	-17.9	AACGCCTGGCCATGAATTACCAAAAAAAAAATTAGCGGATGACTTGTGGCTGGGGGTG	0.188254269813313	0.00332491165359543
666902-1_6	chr|rrnB|rrnB|rRNA	4976790	4976846	chr|ECs4275|ECs4275|mRNA	4284588	4284555	2	1	1	1	0	-21.1	AACGCGTTAAGTCGACCGCCTGGGGATGGCGGTTGATGAGAACGATAAA	2.15841802943487e-06	0.000658247937573773
667092-1_6	chr|rrnB|rrnB|rRNA	4976188	4976206	chr|ECs4157|ECs4157|mRNA	4174134	4174106	1	1	0	1	0	-16.2	AACGGCTCACCTAGGCGACATTGGTGAGCTGGCAAAAATGGCGGAAGAT	0.367879447610944	0.00140081029493381
667127-1_6	chr|ECs1706|ECs1706|mRNA	1700091	1700115	chr|ECs1706|ECs1706|mRNA	1700024	1700052	1	1	0	0	0	-17.9	AACGGGAGACATGGAACGTACCACAAAACAACGATGGTCGGGGCATATCTCCCTT	null	null
667312-1_6	chr|ECs4049|ECs4049|mRNA	4058067	4058046	chr|ECs5176|ECs5176|mRNA	5279093	5279143	1	1	0	0	0	-17	AACGTGAAGCTGCGGAAAAAGAGTTATCCGCAGCATGGTTATGCGTACCAAGCACGCTGTTACCGAAGCATCT	0.0180183930580834	0.0154672056222436
667400-1_6	chr|ECs1922|ECs1922|mRNA	1913176	1913107	chr|ECs1922|ECs1922|mRNA	1913198	1913154	3	1	0	0	0	-25	AACGTTGTTCCTGCCTCGGCGTTGCTGAAATGCAGGCAGGAAGCGGTCGT	null	null
667452-1_6	chr|ECs1324|ECs1324|mRNA	1392008	1392047	chr|ECs1323|ECs1323|mRNA	1391771	1391791	1	1	0	0	0	-22.8	AACTACCTACGGCGAAGAGGTCAAATTCGGCGGCGGTAAATATCGCCGCCGGAACTGCA	0.00223791664728584	0.0533760512683624
667582-1_6	chr|ECs0171|ECs0171|mRNA	194078	194162	chr|ECs0172|ECs0172|5UTR	194163	194255	42	4	1	0	1	-67.3	AACTCCCCCAAAATAGTTCGAGTTGCAGACGCATCTGCGGCGCGAAATATGAAGGGGGAGAGCCCTTATAGACCAGGTAGTACACGTTTG	null	null
667590-1_6	chr|glmZ|glmZ|sRNA	4780090	4780158	chr|rrnB|rrnB|rRNA	4977212	4977243	6	1	1	1	1	-22.5	AACTCCGGAATGACGCAGAGCCGTTTACGGTGCTTAAGTGCGTCGTAGTCCGGATT	7.45649039615631e-13	0.00129499732070997
667601-1_6	chr|rrnC|rrnC|rRNA	4735760	4735784	chr|ECs0892|ECs0892|mRNA	974996	975036	2	1	1	1	0	-22.2	AACTCCGTGCCAGCAGCCGCGGTAAAAACCAGTACTACGGCATCACTGCTGGTCCGGCTT	1.08134520736102e-54	0.000252533755488453
667762-1_6	chr|asECs1382|asECs1382|asmRNA	1434316	1434296	chr|asECs1382|asECs1382|asmRNA	1434339	1434320	1	1	0	0	0	-19.2	AACTGCCATCCCGGAATAGCCTCCGGTGATGGCTGTGTC	null	null
667833-1_6	chr|ECs0014|ECs0014|mRNA	13090	13109	chr|asECs0374|asECs0374|asmRNA	395946	395925	1	1	0	0	0	-13.4	AACTGGAAAGCCTGGTTGAATTTCTAATCCAGGCTTGAAA	0.0174384968778752	0.0157720074469128
667860-1_6	chr|rrnD-3|rrnD-3|rRNA	4162606	4162578	chr|ECs0439|ECs0439|mRNA	466757	466785	1	1	0	1	0	-18.4	AACTGGAGGAAGGTGGGGATGACGTCAAGATGCCAACGAAACCGCCTTATCCTCGTG	0.304575421815677	0.0010266815996538
667859-1_6	chr|rrnB|rrnB|rRNA	4977096	4977120	chr|ECs4141|ECs4141|mRNA	4154286	4154340	1	1	0	1	0	-13.6	AACTGGAGGAAGGTGGGGATGACGTATACCCCACTCACAGCAAAAGAACGCTTCACGGCTTTATAGTCAGGGGAAGTGG	0.16182388039204	0.00403777648864057
667723-1_6	chr|rrnC|rrnC|rRNA	4735571	4735625	chr|ryeB|ryeB|sRNA	2525016	2524954	9	1	1	1	1	-30.4	AACTGAGACACGGTCCAGACTCCTACGGGAGGCAGCAGTGGGGAATATTGCACAAAAAAGAGCCATTTCCCTGGACCGA	2.98194311192357e-41	0.00117768739075048
667866-1_6	chr|rrnD-3|rrnD-3|rRNA	4162607	4162580	chr|ECs1467|ECs1467|mRNA	1506478	1506525	2	1	0	1	0	-19.8	AACTGGAGGAAGGTGGGGATGACGTCATAAACCAACCCGTTCCAAACGTGGCATGCGTCGTTCCC	0.272066386085157	0.00170690098426862
667883-1_6	chr|ECs0625|ECs0625|mRNA	698085	698128	chr|ECs0625|ECs0625|mRNA	697863	697900	4	1	1	1	1	-22.1	AACTGGCACAGGTGCGCGGCAGCAAAAAATATGGCGTAACGACCACGCACTTTGTGCCGTCGATGGCGAA	2.78436298213857e-06	0.0240271660551454
668054-1_6	chr|ECs0015|ECs0015|mRNA	14992	15034	chr|asECs5108|asECs5108|asmRNA	5206517	5206480	1	1	0	0	0	-31	AACTTCGCTGGCGGCGCTGGGTGGTGAAATCGAAGTACCGATGACGGTATTTCAGCGCACCACTCGGGCACGTATCAA	0.00852604376340828	0.0239319386205913
668556-1_6	chr|ssrA|ssrA|sRNA	3475793	3475814	chr|ECs0538|ECs0538|mRNA	577904	577926	1	1	0	1	1	-14.3	AAGAGATCGCGTGGAAGCCCTGACACCCGTCAGTGCTCCACGCTCTCAAT	3.70197710799324e-06	0.00035733169120455
668573-1_6	chr|ECs4525|ECs4525|mRNA	4567286	4567316	chr|ECs4525|ECs4525|mRNA	4567244	4567277	2	1	0	0	0	-23.9	AAGAGCACGGCGAAACCAGTACTACCGCACATCAGATGGCGGAGATGGGTGTTGCCGCGCACTG	null	null
668945-1_6	chr|ECs0866|ECs0866|mRNA	944310	944292	chr|ECs1143|ECs1143|mRNA	1228628	1228603	1	1	0	0	0	-16	AAGCACCGCCATATGACCAAAGGATGACAGTGGCGATGGCGGTTCTCAT	0.0441367364303979	0.0091901827761726
668944-1_6	chr|ECs3819|ECs3819|mRNA	3830640	3830682	chr|ECs2987|ECs2987|mRNA	2931649	2931630	1	1	0	0	0	-9.4	AAGCACCGAGCAAATGTGGGGGACAGTGATTGTCGGCCTGACCAACATCTCAGAATGGTGCAT	0.00329900597453681	0.0422577127364258
668959-1_6	chr|ryhB|ryhB|sRNA	4300271	4300209	chr|tRNA86-LeuTAA|tRNA86-LeuTAA|tRNA	2614089	2614024	38	1	1	1	1	-32.2	AAGCACGACATTGCTCACATTGCTTTGGGAAAGCTAAGAATAAAATCAAAGCAATAAGCAGTGTCGTGA	0.000345052248570227	0.0125927749761917
669048-1_6	chr|ECs2694|ECs2694|mRNA	2652585	2652561	chr|tRNA52-ThrTGT|tRNA52-ThrTGT|tRNA	4984422	4984441	1	1	0	1	1	-8.8	AAGCAGGTGGGGAGTCGTCAGAGTGGTAGAGCAACTGACTTGTA	2.20575356685015e-48	0.000136076278599829
669000-1_6	chr|none|none|unknown	5412797	5412779	chr|rrnB|rrnB|rRNA	4976458	4976484	1	1	0	0	1	-16	AAGCAGCCGCTGCACACTCTCTTAAATACGGAGGGTGCAAGCGTTAATCGG	0.367099781705829	0.00176909427160135
669062-1_6	chr|rrnE-1|rrnE-1|rRNA	5019376	5019396	chr|ECs0218|ECs0218|mRNA	248385	248320	2	1	0	1	0	-24.8	AAGCAGTGGGAGCACAGAGCATGTCGGTAAACAGGCGGTGATCGACGGCACACTCTGCGCTCCCGCTGATGCGGAT	0.00142111875235365	0.0169157766882202
668948-1_6	chr|ECs3060|ECs3060|mRNA	2996551	2996527	chr|rrnH-2|rrnH-2|rRNA	232138	232187	1	1	0	1	1	-21.6	AAGCACCGTTGGCGCAGGGGATTCTGTGAAACGCCGTAGCGCCGATGGTAGTGTGGGGTCTCCCCATGCGAGAGT	0.285466987393328	0.00254074028138609
669141-1_6	chr|ECs0631|ECs0631|mRNA	706038	705994	plasmid_pO157|none|none|unknown	76478	76518	2	1	0	0	0	-23.4	AAGCCAGCCGTAGCGTATTGTTTCCACCAGCGTCACCCTGACCGGTCAGGACGTTGGGATGATCAGGATGAATGGGGGGAGCAGGC	0.000168058171061268	0.0309714806541255
669369-1_6	chr|ryeB|ryeB|sRNA	2525026	2524982	chr|rrnG|rrnG|rRNA	3446341	3446283	4	2	0	1	1	-26.1	AAGCCTGCATTAATGCCAACTTTAGTGTGGGTCTCCCCATGCGAGAGT	4.12267902246221e-61	0.000239664856914901
669456-1_6	chr|ECs5342|ECs5342|mRNA	5478257	5478296	plasmid_pO157|none|none|unknown	22685	22654	6	1	0	0	0	-3.1	AAGCGACTGGCCTGGACGCGCTGTTTGACGCCAAAAAAAAAAAAAAAA	3.4014883452336e-11	0.0453687010994487
669496-1_6	chr|ECs2383|ECs2383|mRNA	2356032	2356053	chr|asECs3699|asECs3699|asmRNA	3705273	3705297	1	1	0	0	0	-18.5	AAGCGCACGGCGGCGAAAACATTTTCGCCGCTGCCTGAGACATGAAG	0.00195026614166849	0.0580258853185659
669507-1_6	chr|asECs3327|asECs3327|asmRNA	3297207	3297152	chr|ECs0037|ECs0037|mRNA	38866	38891	1	1	0	0	0	-22.5	AAGCGCAGGCTGGCCAGTTGCTCAACAGCCTGGTGCGTCGGACCATCTTCGCCCAGCTGGAAGGGCGGGGATGCCAGTGT	0.000211208134957851	0.204124145231932
669574-1_6	chr|ECs0092|ECs0092|mRNA	102074	102108	chr|tRNA23-ValGAC|tRNA23-ValGAC|tRNA	2346128	2346164	2	1	0	0	1	-26.9	AAGCGGCGGGGGTTAACGTTGGTGTGGGTGGCAATCGGTTGTCACCTACAACGTTGCGTTCATAGCTCAGTTGG	0.0728955895525661	0.00492419685358881
669615-1_6	chr|rrnA|rrnA|rRNA	4832590	4832612	chr|ECs2705|ECs2705|5UTR	2660254	2660278	1	1	0	1	0	-16.4	AAGCGGTGGAGCATGTGGTTTAACACCCGCCGACTACCGCTTTCGAT	0.283068185869302	0.00256248572619348
669452-1_6	chr|rrnH-1|rrnH-1|rRNA	229083	229149	chr|rrnH-1|rrnH-1|rRNA	229567	229660	38	2	1	1	1	-31.8	AAGCGACTAAGCGTACACGGTGGATGCCGAAAAAGAACCTGAAACCGTGTACGTACAAGCAGTGGGAGCCTCTTTT	0	0.00647930942405608
669617-1_6	chr|rrnH|rrnH|rRNA	228038	228068	chr|ECs2590|ECs2590|mRNA	2567969	2567929	1	1	0	1	0	-25.6	AAGCGGTGGAGCATGTGGTTTAATTCGATGCTGGCCCGTCGATTGTCGGGCATGCTCTCCGCTGGGCTGC	0.0762544398199898	0.00660962931263943
669728-1_6	chr|ECs4909|ECs4909|mRNA	4989781	4989805	chr|asECs2886|asECs2886|asmRNA	2838887	2838855	1	1	0	1	0	-19.6	AAGCTCTGGAAGAAGCTGGCGCTGACCGGTGCTAGCAAACCGCGCGCCAGCAGAAAAA	0	Inf
669716-1_6	chr|ECs5123|ECs5123|5UTR	5225086	5225103	chr|rrnE-1|rrnE-1|rRNA	5019170	5019187	1	1	0	0	1	-15.7	AAGCTCCGGCGTCACCCACAGGGTGACAGCCCCGT	0.367879447610944	0.00153266829957234
669816-1_6	chr|asECs4515|asECs4515|asmRNA	4558113	4558092	chr|asECs4515|asECs4515|asmRNA	4558218	4558194	1	1	0	0	0	-17.4	AAGCTGTCCTGACCACGGTTCCCTTCACCGCGGTCGGTGGCGTCGA	null	null
669732-1_6	chr|ECs2097|ECs2097|mRNA	2090991	2090969	chr|rrnG-1|rrnG-1|rRNA	3448424	3448378	1	1	0	0	1	-19.7	AAGCTCTGTTGGCGGTTTGTCTAACGTCCGTCGTGAAGAGGGAAACAACCCAGACCGCCAGCTAAGG	0.0808243909348543	0.000696155714768049
669862-1_6	chr|none|none|unknown	1268629	1268585	chr|none|none|unknown	1268662	1268633	7	2	1	1	1	-18.2	AAGGAAGACTACAGCCCGAAATAAAAAAAATAAGGAGCGGGCTGAAGTCCGGAA	null	null
669893-1_6	chr|csrB|csrB|sRNA	3646821	3646753	chr|rrnC|rrnC|rRNA	4736069	4736095	4	1	1	0	1	-18.5	AAGGACACCTCCAGGATGGGATGTCGACTTGGAGGTTGTGCCC	7.06934502599449e-237	0.000247108469699914
669891-1_6	chr|csrB|csrB|sRNA	3646833	3646767	chr|rrnC-1|rrnC-1|rRNA	4737863	4737890	8	2	1	0	1	-17.2	AAGGACACCTCCAGGATGGAGAATGATAACACTAACTGGAGGACCGAACCG	0	0.000507237411541489
670011-1_6	chr|ECs5378|ECs5378|ncRNA	542551	542628	chr|ECs5378|ECs5378|ncRNA	542487	542577	40	3	1	1	1	-57.6	AAGGCAGATGACGCGTGTGCCGGGATGTAGCTGGCAGGGCCCCCACCCAAAACCTCAACGCTCTCAATGGGGGCTCTGTTGGTTCTCCCG	null	null
670090-1_6	chr|rrnH|rrnH|rRNA	227515	227533	chr|none|none|unknown	1845115	1845138	1	1	0	1	1	-18.8	AAGGCCTTCGGGTTGTAAATAGGAAAACCTGAAGGCACGA	0.105521674132338	0.00538498979780993
670146-1_6	chr|ECs5124|ECs5124|mRNA	5226884	5226927	chr|ECs0986|ECs0986|mRNA	1082045	1082017	1	1	0	1	0	-15.9	AAGGCGGCGACGGCAACTACGGTTACAACGCAGCAACCGAAGAAGAAATTCGCCGCTAAAGTGTCCATCGA	0.339548837871193	0.0020651814266196
670142-1_6	chr|rrnH-1|rrnH-1|rRNA	230728	230760	chr|ECs3021|ECs3021|mRNA	2953761	2953738	1	1	0	1	1	-10.3	AAGGCGCTTGAGAGAACTCGGGTGAAGGAACTATTTAGCCTGGCCCTGATGCTGGAA	0.264345208671269	0.00273614453038604
670215-1_6	chr|ECs3917|ECs3917|mRNA	3918469	3918502	chr|ECs3917|ECs3917|mRNA	3918436	3918468	4	1	0	0	0	-25.6	AAGGGAATGTTGATATTGCTGGGTTCTATCTACCCAGCGTATGCATTCTACTCGTGCGGGT	null	null
670280-1_6	chr|ECs4160|ECs4160|mRNA	4175785	4175761	chr|agvB2|agvB2|EcOnc	3486266	3486298	3	1	0	0	1	-17.8	AAGGGCTGGCGGTGAGAGTTCAGGGACAATATCAGTATCTCATGCTATTGCCCGAACC	2.89444870243284e-06	0.000944668299041462
670324-1_6	chr|none|none|unknown	5040541	5040498	chr|none|none|unknown	5040634	5040609	1	1	0	0	0	-26	AAGGGGTGAAAATCGTCAGCGATGGGCGGGAATGTGCTGCAACTGGCAACATTCTCGGCCCGCTGCTG	null	null
670431-1_6	chr|rrnG-1|rrnG-1|rRNA	3448160	3448082	chr|csrB|csrB|sRNA	3646840	3646735	12	2	1	1	0	-26.1	AAGGTATGCTGGAGGTATCAGGACACCTCCAGGATGGAG	0	0.00052030145769999
670437-1_6	chr|asECs1428|asECs1428|asmRNA	1472754	1472731	plasmid_pO157|none|none|unknown	49524	49499	1	1	0	0	0	-22.6	AAGGTCACCATGATGCTCACCACATAAGTCGTCCGGTGAGCTGGTGACA	0.0627553447903879	0.00744529196912675
670647-1_6	chr|rrnE|rrnE|rRNA	5017512	5017572	chr|rnpB|rnpB|sRNA	4009732	4009655	8	2	1	1	1	-48.7	AAGTCAGATGTGAAATCCCCGGGCTCGTAACGCCTGGGGGGGAAACCCACGACCAGT	4.29544352558309e-05	0.00180196268545118
670646-1_6	chr|rrnG-2|rrnG-2|rRNA	3450682	3450655	chr|ECs3288|ECs3288|mRNA	3258469	3258494	1	1	0	1	0	-13.2	AAGTCAGATGTGAAATCCCCGGGCTCAATTTTAGCATCCCCGGGTATCGCTTTAAAAAAAAAAAAAA	0.367651501309428	0.00125861161900412
670673-1_6	chr|tRNA61-LeuCAG|tRNA61-LeuCAG|tRNA	5464458	5464438	chr|rrnD-3|rrnD-3|rRNA	4162607	4162581	1	1	0	1	1	-16.7	AAGTCCCCCCCCTCGCACCAAAACTGGAGGAAGGTGGGGATGACGTC	4.12512193276343e-41	0.000147121086359638
670682-1_6	chr|rrnA|rrnA|rRNA	4832741	4832773	chr|ssrA|ssrA|sRNA	3475602	3475661	2	1	1	1	1	-18.7	AAGTCCCGCAACGAGCGCAACCCTTATCCGGGGCTGATTGGATTCGACGGGATTTGC	2.01864406714382e-177	0.000143589988219712
670707-1_6	chr|rrnA|rrnA|rRNA	4832525	4832568	chr|ECs4367|ECs4367|mRNA	4374437	4374470	2	1	0	1	0	-26.6	AAGTCGACCGCCTGGGGAGCATTCTCATCGCGGTCGATCTCTCCCCGGAAAGC	0.262948024477565	0.00167103330472665
670718-1_6	chr|rrnB|rrnB|rRNA	4976798	4976815	chr|asECs2118|asECs2118|asmRNA	2122541	2122558	1	1	0	1	0	-16.5	AAGTCGACCGCCTGGGGATAACCCAGGCGCTTTCC	0.143597749148603	0.00438993575595527
670717-1_6	chr|rrnE|rrnE|rRNA	5017824	5017844	chr|ECs3397-1|ECs3397-1|5UTR	3382828	3382804	2	1	0	1	0	-21.9	AAGTCGACCGCCTGGGGAGTTACAAAAAAACCCCGGGCAGGGGCGACAAA	8.9040992292468e-11	0.000525546594032526
670719-1_6	chr|rrnB|rrnB|rRNA	4976798	4976815	chr|ECs0160|ECs0160|mRNA	180915	180947	1	1	0	1	1	-16.5	AAGTCGACCGCCTGGGGATATCACCGGTGGCGGTTGCAGCGGCTTCCAGT	0.0517453505704687	0.000650093379618654
670783-1_6	chr|ECs3596|ECs3596|mRNA	3588261	3588244	chr|ECs0890|ECs0890|mRNA	972923	972902	1	1	0	1	1	-14.2	AAGTGAAGGCGGGGCAAACAGCAAAACCCCGCTGAAAA	5.53216346498241e-76	0.000109416787240993
670752-1_6	chr|ECs4162|ECs4162|mRNA	4177067	4177047	chr|rrnD-3|rrnD-3|rRNA	4162981	4162932	2	2	0	0	1	-19	AAGTCTCTGACGGCGTGGCTCCCCTGGTAGTCCACGCCGTAAACGAT	1.11022302462516e-16	0.001164871559024
670824-1_6	chr|micM|micM|sRNA	573007	573055	chr|ECs0979|ECs0979|mRNA	1073202	1073243	1	1	0	1	0	-15.2	AAGTGACGGCATAATAATAAAAAAATGAAATTCCTCTTTGACGGGCCAAAACCGGCGTTTATCAGCCAGGGATGGGGCCCGCAGCGTCAC	2.82093564616534e-12	0.000259437792180485
670818-1_6	chr|micM|micM|sRNA	573005	573062	chr|rrnE|rrnE|rRNA	5018343	5018386	15	2	1	1	1	-21.5	AAGTGACGGCATAATAAAAAAAAATGAAATTCCTCTTTGACGGGCCAATACGCCCGTCACACCATGGGAGTGAGTTGCAAAAG	0	0.000156123479166721
670923-1_6	chr|ECs0613|ECs0613|mRNA	682576	682596	chr|ECs0613|ECs0613|mRNA	682534	682563	1	1	0	0	0	-18.7	AAGTGGGGCCGGCGCTGTTTAAAAATAATAAAACGCGCTGGCAGGTGATTACCA	null	null
671009-1_6	chr|rrnD-2|rrnD-2|rRNA	4159841	4159810	chr|tRNA28-ProGGG|tRNA28-ProGGG|tRNA	3021141	3021197	5	1	1	1	1	-23.5	AAGTTCCGACCTGCACGATGTCGGGGGTCGGAGGTTC	2.94969527073283e-09	0.00125329737649117
670978-1_6	chr|ECs0890|ECs0890|mRNA	972958	972831	chr|rrnB-1|rrnB-1|rRNA	4980006	4980121	34	3	1	1	1	-62.1	AAGTTACCCGCTGGACCCACAACGTTCAGGATCACCTGACGGACAGTGTCTGGTGGGTAGTT	0	0.0068601532488915
671031-1_6	chr|EcOnc44|EcOnc44|EcOnc	1397102	1397057	plasmid_pO157|none|none|unknown	22696	22652	20	2	0	1	0	-4.5	AAGTTGACTCGGGGCCTTCCAAAAAAAAAAAAAAAAAAAAAAA	0	0.172006989934725
671236-1_6	chr|ECs3948|ECs3948|5UTR	3950247	3950275	plasmid_pO157|none|none|unknown	22679	22658	6	1	0	0	0	-0.7	AATAAGCTGGCGTTGATGAAAAAAAAAAAAAAAAAAAA	2.16951956917745e-12	0.0574959574576069
671331-1_6	chr|ECs4170|ECs4170|mRNA	4181032	4180906	chr|ECs4170|ECs4170|mRNA	4180627	4180533	35	3	1	1	1	-50.2	AATACCCTGACCTTCGGTCCGCGTGATGGTTACGCAGACGGTTGGGCACAGGCAAAATAAGAAATCTGCTCGTATCCGTCGTGCGACCCG	0	0.0560017920860206
671333-1_6	chr|ECs3446|ECs3446|mRNA	3437014	3437058	chr|ECs3446|ECs3446|mRNA	3437151	3437184	1	1	0	0	0	-23.2	AATACCCTTCAGACCGTCGCCAGCGAGCGGCAGTCCGGCGTCACTCGGACCGGGACAGGCGCATGGGCTGGCATTTTCC	null	null
671327-1_6	chr|asECs0595|asECs0595|asmRNA	655758	655729	chr|rrnG-2|rrnG-2|rRNA	3450360	3450341	1	1	0	0	1	-13.7	AATACCCCAGCGCGCTAAACGGCCCTTCGGGAATTGACGGGGGCCCGCACTTGTGGCTGGGGGT	0.104936849068496	0.00540390562511408
671665-1_6	chr|ECs0623-1|ECs0623-1|5UTR	694270	694241	chr|ryhB|ryhB|sRNA	4300265	4300223	2	1	1	0	1	-22	AATCAACTGCACTGCGTGTCTTTCAGGAAGGAAGACCCTCGCGGAGAACCTGAAAGCACGACATTGCTCAC	0.299677023764651	0.00235036288438075
671854-1_6	chr|ECs2362|ECs2362|mRNA	2328822	2328847	chr|rrnC|rrnC|rRNA	4736163	4736205	1	1	0	0	1	-17.4	AATCCAAACCCTTCATCGCCCCTGCCAAATGAATTGACGGGGGCCCGCACAAGCGGTGGAGCATGTGG	0.358012399980735	0.00188580918817834
671998-1_6	chr|ECs0538|ECs0538|mRNA	577981	578001	chr|ECs0600|ECs0600|mRNA	662093	662075	1	1	0	0	0	-17.8	AATCCGTTGACGCATAAACGCAATCGCGTCATCGGATGGT	0.0286251206552858	0.0118469775551818
672067-1_6	chr|ECs1900|ECs1900|mRNA	1893131	1893163	chr|ECs0489|ECs0489|mRNA	520528	520552	1	1	0	0	1	-15.2	AATCGACTTAGCGATGGCGCACCGCTCACTGTTAAATGATACGTGAGCGGATAGAAAAAA	0.153153632413975	0.00419775480161113
672026-1_6	chr|ECs2384|ECs2384|mRNA	2357165	2357209	chr|rrnH-1|rrnH-1|rRNA	229340	229367	1	1	0	1	1	-22	AATCCTGGGTTCTACTCTGCTGGCAGGTTGCTCCAGCAACGCTAAGCGAACGGGGAGGAGCCCAGAGCCTGA	2.92254362187298e-12	0.000259587345704273
672097-1_6	chr|ECs0890|ECs0890|mRNA	973118	973099	chr|tRNA78-AlaGGC|tRNA78-AlaGGC|tRNA	3244900	3244872	1	1	0	1	1	-9.3	AATCGCCAGGTTATCCAGTTGGGGCTACAGCTCAGCTGGGAGAGCGCT	0	3.25980316721256e-05
672154-1_6	chr|rrnE|rrnE|rRNA	5017505	5017524	chr|ECs3639|ECs3639|mRNA	3629911	3629890	1	1	0	1	0	-14.2	AATCGGAATTACTGGGCGTACTTCATGCCGGTTCCGATGAAAA	0.0494795045664976	0.000646140454286164
672188-1_6	chr|rrnA-1|rrnA-1|rRNA	4834969	4834986	chr|ECs2523|ECs2523|mRNA	2499480	2499529	1	1	0	1	0	-18.6	AATCGGGGCAGGGTGAGTGTCTGCCCTGCGCCGGATGCTGGTTTCCAGCGATAAACTGTCTAACGATC	0.367879447610944	0.00148161318628518
672277-1_6	chr|ECs5342|ECs5342|mRNA	5477577	5477636	chr|ECs5342|ECs5342|mRNA	5478143	5478169	2	1	0	0	0	-23.2	AATCTGCCAAATCTGACCCGTCTGGGGCTGGCGAAAGCACGAGCCGCCAGCACCGACCGTG	0.00817543855613999	0.00989856451527498
672314-1_6	chr|ECs0520|ECs0520|mRNA	556542	556518	chr|rrnA|rrnA|rRNA	4833012	4833029	1	1	0	0	1	-6.6	AATCTGGCTGCGCTTCGTCATGCAGAATGCCACGGTGAAT	0.288589233363182	0.00251338009218884
672411-1_6	chr|ECs4761|ECs4761|mRNA	4813315	4813359	chr|ECs4908|ECs4908|mRNA	4988962	4989003	1	1	0	0	0	-24.7	AATGAACTATGAAATGGAATCTGCAACCCTGCTGACCATGTGTGCTGCAGTAGTTGCGGATTCCCGTGGCGTAACTGTAGATAAAA	0.121666916785028	0.00490786093423627
672402-1_6	chr|rrnE-1|rrnE-1|rRNA	5021731	5021752	chr|tRNA78-AlaGGC|tRNA78-AlaGGC|tRNA	3244900	3244865	1	1	0	1	1	-9.9	AATGAACCGTGAGGCTTAACCTGGGGCTACAGCTCAGCTGGGAGAGCGCTTGCATGG	2.70645504494495e-303	5.54494440186674e-05
672555-1_6	chr|ECs1830|ECs1830|mRNA	1816535	1816480	chr|ECs1830|ECs1830|mRNA	1816670	1816651	1	1	0	0	0	-18.2	AATGAGGTCATCGAAAGTACCGAGAAAAACGAAGTGCGTGATGCCGCACTGATTGCAGTCAGGCTTTTCATGCGCA	0.18388369987954	0.00367821107067913
672697-1_6	chr|none|none|unknown	1715809	1715862	plasmid_pO157|none|none|unknown	22696	22654	35	2	0	1	1	-2.5	AATGCCACCAGGGATAAAACCCCCGCAACATAAAAAAAAAAAAAAAAAAAA	0	0.276782919404274
672738-1_6	chr|ECs2053|ECs2053|mRNA	2035346	2035368	chr|ECs2053|ECs2053|mRNA	2035309	2035343	2	1	0	0	0	-20.8	AATGCCGCCATGCTACCGGTGGGGGTAGCCGGTGGCGCGGA	null	null
672461-1_6	chr|ECs2468|ECs2468|3UTR	2443284	2443234	chr|ECs2468|ECs2468|3UTR	2443335	2443294	2	1	0	0	0	-43.1	AATGAATTGTGCCCATTTGTAGGCCTGATAAGCGTAGCGCCATCAGGCATAAAAAAATTTTGCCGGGGGCGCTGCGCTTGCCCGGCCTAC	null	null
672916-1_6	chr|asECs1116|asECs1116|asmRNA	1201135	1201108	chr|rrnE-1|rrnE-1|rRNA	5021097	5021115	1	1	0	0	1	-18.6	AATGGAAAGGAAACCGCCAAAATTAGCCTGGGGCGGTCTCCTCCTA	0.0421311929068444	0.0094457389492263
673022-1_6	chr|ECs3848|ECs3848|mRNA	3855796	3855828	chr|ECs0434|ECs0434|mRNA	463107	463146	2	1	0	0	1	-17.9	AATGGCCGGAGAGACAGCGCCGAAAACATCAGAACCACCGTCGGCGCTGCCGAGAGAACCTTAACCCCACAA	1.61201024928119e-05	0.0580258853185659
673030-1_6	chr|ECs0681|ECs0681|mRNA	756436	756494	chr|ECs0681|ECs0681|mRNA	756380	756436	8	2	1	1	1	-27.7	AATGGCGAACGTGATATCGACGCACTGGTGGACAACAAGGTTGCTCAATATTACCGTGAACTGGTTGCGTCACTGAGCGAACGCCTGCGC	null	null
672987-1_6	chr|rrnE-1|rrnE-1|rRNA	5021554	5021583	chr|ECs4397|ECs4397|mRNA	4409220	4409181	1	1	0	1	0	-24.2	AATGGCACTGCCCGGTAGCTAAATGCGGAATAAATTCGCTCGCTACTGGGATGTGGAGCTGCGCGA	5.69407824380325e-10	0.000285634144518496
673075-1_6	plasmid_pO157|none|none|unknown	56333	56359	chr|asECs3071|asECs3071|asmRNA	3010678	3010646	1	1	0	0	0	-24.5	AATGGCTCTCAGTCCCCGTGGATGGAGACGCTCATCACGCTGGAACAGAGAGTCAGCATC	0.00111112422017718	0.080582296402538
673118-1_6	chr|ECs1261|ECs1261|mRNA	1320307	1320330	chr|asECs3268|asECs3268|asmRNA	3237089	3237111	1	1	0	0	0	-24.5	AATGGGGTTGCCGGGCGCGGTCTTCGCCCGGCAAGCTTACCCAA	0.000524993880830738	0.123091490979333
673342-1_6	chr|ECs1846|ECs1846|mRNA	1832177	1832207	chr|ECs4701|ECs4701|mRNA	4743784	4743817	2	1	0	0	1	-24.7	AATTACTAAAAACGCGATCCGCCAGGCATTTGTGATTAGCCTGGTCGTGATTAGCGTGGTGGTGAAAAAA	0.103920797176806	0.00431576056655374
673218-1_6	chr|rrnD-3|rrnD-3|rRNA	4163663	4163594	chr|rrnA|rrnA|rRNA	4831845	4831983	17	4	1	1	1	-34	AATGTCTGGGAAACTGCCTGATGGAGAGGGATAGGGGGACCTTCGGGCCTCTTGCCATCGGATGTGCCCAGATGG	0	0.00457536212725557
673575-1_6	chr|asECs4154|asECs4154|asmRNA	4170545	4170518	chr|asECs4154|asECs4154|asmRNA	4171077	4171049	1	1	0	0	0	-19.4	AATTGCGATAGCGCCTTCAACCGTTTCAAAAACGCGAGAGAGGCGCTGTTCGTCAATA	0.000973585409629119	0.086710996952412
673592-1_6	chr|ECs1220|ECs1220|mRNA	1276726	1276769	chr|ECs1220|ECs1220|mRNA	1276842	1276883	2	1	1	0	0	-29.5	AATTGCTGTACCGTTTGATCACCTCCCTGACTGGCTGAAGGTGGCAACCTCATTCCGTTCAGGTACGGTGCAGCGCCTGC	null	null
673768-1_6	chr|ECs0698|ECs0698|mRNA	772559	772533	chr|rrnD-3|rrnD-3|rRNA	4163265	4163243	1	1	0	0	1	-23.2	ACAAAAACGTAAAGCGGCGCTGGCGGCTCCGTGCCAGCAGCCGCGGTAA	0.345459535661682	0.00113924777154397
673935-1_6	chr|ECs0987|ECs0987|mRNA	1083687	1083632	chr|ECs0987|ECs0987|mRNA	1083755	1083688	10	2	1	1	1	-32.2	ACAAACCGCCGACCACAAAGTTAATGTGGCTTTCCGGCGAGTATATGACCG	null	null
674166-1_6	chr|ECs2335|ECs2335|mRNA	2304930	2305083	chr|ECs2334|ECs2334|mRNA	2304790	2304927	41	3	1	0	0	-77.8	ACAAATCTTATGGGGCGTTAATAACGCCCCTAAAATCAGATTTGC	1.88517513065083e-32	0.096202430487403
673820-1_6	chr|ECs2388|ECs2388|mRNA	2361436	2361417	chr|rrnB-1|rrnB-1|rRNA	4978959	4979023	1	1	0	0	1	-19.2	ACAAAACGCTCCCCGCAAGCGGGGCTAAACCATGCACCGAAGCTGCGGCAGCGACACTGTGTGTTGTTGGGTAGGGGAGCGTTC	0.285277017227529	0.00254235736141079
674291-1_6	chr|ECs1824|ECs1824|mRNA	1811101	1811079	chr|ECs0739|ECs0739|mRNA	823214	823235	1	1	0	0	0	-14.5	ACAACACCTGAATTGCCCGATAAACGCGGGGGCAGGTGGATGAGATAAGC	0.00466701673555959	0.0343401409871723
674423-1_6	chr|rrnB-1|rrnB-1|rRNA	4978805	4978823	chr|ECs0531|ECs0531|mRNA	567984	567952	1	1	0	1	0	-21	ACAACCCAGACCGCCAGCTTATCCTGGCGGGACTGGGAATGGCATTGAATT	0.291585421353611	0.00248700822797692
674260-1_6	chr|agvB1|agvB1|EcOnc	1941834	1941798	chr|rrnB|rrnB|rRNA	4976029	4976075	1	1	0	1	1	-20.8	ACAACAATATCAGTATCTCATGCTATTGCCCGAACCCTGGCGGACGGGTGAGTAATGTCTGGGAAACTGCCTGATGGAGGGGGA	2.75598723040042e-52	0.000131093871477859
674794-1_6	chr|ECs4277|ECs4277|mRNA	4289308	4289284	plasmid_pO157|none|none|unknown	22678	22658	5	1	0	0	0	998.999	ACAAGCATGTCCGATCGTATCGAAAAAAAAAAAAAAAAAAAA	3.50907226206241e-12	0.079455215770466
675224-1_6	chr|ECs5327|ECs5327|mRNA	5463760	5463643	plasmid_pO157|none|none|unknown	22688	22654	34	4	0	1	0	-4.8	ACAATGGTATATCGGCCTGATGGTGCCACCAAAAAAAAAAAAAAAA	0	0.1214212440914
675218-1_6	chr|rrnD-3|rrnD-3|rRNA	4163405	4163372	chr|ECs0499|ECs0499|mRNA	533234	533210	1	1	0	1	0	-23.6	ACAATGGGCGCAAGCCTGATGCAGCCATGCCGCGAGGAAGCGGGATGGCTGGAGTGGCAAA	0.022213134302695	0.013712790262132
675228-1_6	chr|ECs3684|ECs3684|mRNA	3687332	3687297	chr|rrnB|rrnB|rRNA	4976107	4976162	1	1	0	0	1	-17.4	ACAATGTCACCATCTGGGACGAATGGGCCGATGAAACGTCGCAAGACCAAAGAGGGGGACCTTCGGGCCTCTTGCCATCGGATGTGCCCA	0.214216058110182	0.00327366004701429
675474-1_6	chr|ECs0526|ECs0526|mRNA	561767	561790	chr|ECs1358-1|ECs1358-1|3UTR	1417832	1417854	1	1	0	0	0	-18	ACACATCGCCCACGATTTTAACGAAGGATTTGGTCGTGGCGAGGTGGT	0.0389625724245387	0.00988742974619897
675548-1_6	chr|ECs0237|ECs0237|mRNA	269776	269803	chr|ECs0237|ECs0237|mRNA	269752	269775	1	1	0	0	0	-12.4	ACACCACGGCAGCGAACCTGGATATCGAACACGGGAAGGCTGACGGGCGTCC	null	null
675640-1_6	chr|asECs4365|asECs4365|asmRNA	4373562	4373497	chr|ECs4366|ECs4366|mRNA	4373765	4373706	5	2	1	0	0	-36.5	ACACCCAGGCCATCAGAATGCTGGTCACGGTTCTGACCAGCGCATTGTGTGGTCTGGTGGTGG	8.10784277827103e-07	0.033440327770323
675600-1_6	chr|ECs4839-1|ECs4839-1|3UTR	4906305	4906340	chr|rrnH-1|rrnH-1|rRNA	229783	229803	1	1	0	1	1	-13	ACACCATCCCTGTCTTCCCCCACATGATGTGGGGGTGGGCAGGTTGAAGGTTGGGT	0.286475172319137	0.000989806991508521
675651-1_6	chr|ECs5146|ECs5146|mRNA	5251594	5251620	chr|ECs5015|ECs5015|mRNA	5096005	5095983	1	1	0	0	0	-20.6	ACACCCCGGCGCGGCGCAAATTCCTGCTTTGCCGCCGCTGCCGTGATGT	0.000597228197103559	0.114707866935281
675672-1_6	chr|ECs4911|ECs4911|mRNA	4995499	4995534	plasmid_pO157|none|none|unknown	22682	22658	3	1	0	0	0	-3.6	ACACCCGGTACTGCTGAACCAAAAAAAAAAAAAAAAAA	1.74208552570023e-05	0.0263767480669999
675669-1_6	chr|asECs3830|asECs3830|asmRNA	3838614	3838593	chr|asECs3830|asECs3830|asmRNA	3838697	3838655	1	1	0	0	0	-15.2	ACACCCGGCCAGCTGCCATGGCCGGCAGCGGTTTTCCCTTCGGAAGGTACGAAGAAGATTGGATC	null	null
675771-1_6	chr|ECs2098|ECs2098|mRNA	2092687	2092611	chr|rrnD-2|rrnD-2|rRNA	4159577	4159549	2	1	0	0	1	-24.3	ACACCGGTAACTATGAGTTCCCGCAACCGCTGCACGATGCGCTATCCGGGTTGCGGACAGTGTCTGGTGGGT	0.0506839317387377	0.00114647089916975
676038-1_6	chr|ECs1598|ECs1598|mRNA	1607338	1607371	chr|ECs1598|ECs1598|mRNA	1607538	1607571	5	1	1	0	0	-24.3	ACACGTTCGATCGTGAGGTTGTGGAGCGGATGCGAAATCCACGACCGCCGCGATTCCGGACAAAAAAAAAAAAAA	4.07104899957726e-23	1.02062072615966
676271-1_6	chr|ECs1041|ECs1041|mRNA	1149439	1149411	chr|asECs0175|asECs0175|asmRNA	197196	197167	1	1	0	1	0	-26.6	ACACTGGTGCTAAACTGGGCTGGTCCCAGAGCGTAGGTAACAGCCCAGCAGCGCCAACACGGCTGCAAA	0.0537768644040175	0.00817314304298345
676275-1_6	chr|ECs3104|ECs3104|mRNA	3045024	3044993	chr|rrnA|rrnA|rRNA	4832798	4832821	2	1	0	1	1	-18.7	ACACTGGTGGTCTGAAATACGACGCTAACAACTCAAAGGAGACTGCCAGTGAT	3.01764333636578e-11	0.00051590669807422
676697-1_6	chr|ECs0424|ECs0424|mRNA	452384	452413	chr|ECs0424|ECs0424|mRNA	452275	452321	2	1	1	0	0	-17.2	ACAGCCTGTGGCCTTCATCAACTGTGTTCATATGGTTGATGAAGATGGTGA	null	null
676946-1_6	chr|none|none|unknown	4136232	4136215	plasmid_pO157|none|none|unknown	22679	22661	1	1	0	0	0	998.999	ACAGGCGAGGAATGCTGCATGCAAAAAAAAAAAAAAAAAA	0.0169638101326241	0.0160251471616052
677423-1_6	chr|ECs1484|ECs1484|mRNA	1522486	1522503	chr|ECs3596|ECs3596|mRNA	3588286	3588253	1	1	0	0	1	-18.9	ACATCAGGGCCAGCGTTTACAATGCTGGTCCGGGAACAACAAGAAGTGAAGGA	0.164950236296871	0.00398283117423229
677439-1_6	chr|ECs0521|ECs0521|mRNA	556971	557010	chr|ECs0521|ECs0521|mRNA	556898	556937	2	1	0	0	0	-31.1	ACATCATGCGATGCCGCGCGGCGTCAAACCGCGGGCGAACTTCCCCGCGCTTTCACGCCTGGTTGCTGTACCGCTC	null	null
677487-1_6	chr|ECs2097|ECs2097|mRNA	2091428	2091275	chr|ECs2097|ECs2097|mRNA	2091412	2091273	79	2	1	0	0	-69.4	ACATCCTGAAATGGCCAGCGCTTTGGGCGCTGGCATTAACGCAGTTTGGTGGCA	null	null
677441-1_6	chr|ECs1106|ECs1106|mRNA	1190876	1190928	chr|ECs2735|ECs2735|mRNA	2688229	2688209	1	1	0	0	0	-15.9	ACATCATGGCTGCGTGATCCATCAGTCTGAACTGGACCAGAGCAACGGGCGGTCAGCGCCCGGGGTGATGAAA	0	Inf
677495-1_6	chr|ECs4903|ECs4903|mRNA	4985167	4985365	chr|ECs4190|ECs4190|mRNA	4190949	4190807	38	8	1	1	0	-87	ACATCCTGCTGGGTCGTCAGGTTGCTGCGACTGACGGCCCGATGCCGCAGA	0	0.0318047136650664
677661-1_6	chr|ECs4058|ECs4058|mRNA	4069780	4069675	plasmid_pO157|none|none|unknown	22693	22654	57	3	0	1	0	-5.3	ACATGAGCGGAACACCGGGGAAAAAAAAAAAAAAAAAA	0	0.311721564014592
678037-1_6	chr|ECs3954|ECs3954|mRNA	3957709	3957682	chr|ECs1741|ECs1741|mRNA	1742072	1742032	1	1	0	0	1	-23.1	ACCAAATGGCGGCGTCGGTGAAACAGAAAAAAGACAAAATCTTCCGCGCCGCCGCTCTGGCTGCTGCAGATG	0.0163461027388331	0.0163714586481645
678079-1_6	chr|ECs3673|ECs3673|mRNA	3669507	3669480	chr|ECs3980|ECs3980|mRNA	3989292	3989311	1	1	0	0	0	-16.8	ACCAACTGATCGCGGACAGCAATAAAAAAGTTCTGCTGTCGCGTCGTTA	0.0207863317261829	0.0142421822973971
678141-1_6	chr|ECs2654|ECs2654|mRNA	2618948	2618892	chr|ECs2654|ECs2654|mRNA	2619155	2619079	22	2	1	0	0	-28.7	ACCAATTACCCTGAGGCGTGGGTTATGATACTCACTCTCAGGGGCGTTGC	0	0.502518907629606
678116-1_6	chr|rrnG-1|rrnG-1|rRNA	3448078	3448060	plasmid_pO157|none|none|unknown	74947	74977	1	1	0	1	0	-17	ACCAAGGGTTCCTGTCCAATGCGGATGGGGACAGGTCCACAGGGAGCAA	0.330214986144332	0.00214761455725877
678153-1_6	chr|ssrS|ssrS|sRNA	3793163	3793216	chr|ECs3595|ECs3595|mRNA	3587945	3587915	3	1	0	1	1	-20.3	ACCACAAGAATGTGGCGCTCCGCGGTTGATCGCAGGGAGCCACACAGC	8.02238855989077e-35	0.000458453814448513
678112-1_6	chr|ssrS|ssrS|sRNA	3793197	3793293	chr|ECs2098|ECs2098|mRNA	2092029	2091976	5	3	1	1	0	-37	ACCAAGGGTTCAAGGGTTACAGCCTGCGGCGGCATCTCATTATGTGTCGTCGCGGCTTCGAAATGGATTTTGCTGAACTGTTGCTGGTGG	0	0.000655655810322622
678196-1_6	chr|ECs0624|ECs0624|mRNA	694945	694963	chr|rrnG-1|rrnG-1|rRNA	3446997	3446977	1	1	0	0	1	-13.2	ACCACCGGCGATGTAACAGAGTGATCCGGTGGTTCTG	0.248647187574781	0.00289351076628169
678312-1_6	chr|ECs0014|ECs0014|5UTR	12065	12129	plasmid_pO157|none|none|unknown	22685	22654	7	2	0	0	0	-4.4	ACCAGACGTTTCGCCCCTTACAGAAAAAAAAAAAAAAAAAA	5.11079881018016e-08	0.0239869546440458
678328-1_6	chr|ECs4464|ECs4464|mRNA	4496364	4496329	chr|rrnH|rrnH|rRNA	227365	227398	2	1	0	0	1	-25.1	ACCAGCAAACCAAGTGCCTGCTAGTGAGCTACTCAGCGGCTCACCTAGGCGACGATCCCTAGCTGGTCTG	0.0465167442059126	0.00574357053041553
678404-1_6	chr|ECs4182|ECs4182|mRNA	4186002	4185985	chr|rrnE-1|rrnE-1|rRNA	5021079	5021099	1	1	0	0	1	-9.3	ACCAGGCAACACCCTGCCAGTCTGGTGGGTAGTTTGACTG	0.367879447610944	0.00174278191249808
678471-1_6	plasmid_pO157|none|none|unknown	20058	20041	plasmid_pO157|none|none|unknown	22680	22659	2	1	0	0	0	0	ACCAGTGTGCGTGGTCTCCCCTAAAAAAAAAAAAAAAAAA	2.03596883033696e-06	0.100503781525921
678387-1_6	chr|rrnE-1|rrnE-1|rRNA	5020608	5020630	chr|ECs3396|ECs3396|mRNA	3381898	3381839	1	1	0	1	0	-22.9	ACCAGCTGGCTGCAACTGTTTATAATCACCAGCAAAACCGAACACAAAGCGGTATTGGATACCTGCCGTCAGCTGGAGCGC	0.367879447610944	0.00139188854790655
678500-1_6	chr|none|none|unknown	1899555	1899579	plasmid_pO157|none|none|unknown	22679	22661	2	1	0	0	0	998.999	ACCATCACCGGCTGAGTCAGTAACAAAAAAAAAAAAAAAAA	6.72050788718997e-08	0.246182981958665
678647-1_6	chr|rnpB|rnpB|sRNA	4009714	4009693	chr|rrnC-1|rrnC-1|rRNA	4738247	4738271	1	1	0	1	1	-14.7	ACCCACGACCAGTGCAACAGAGCTCACTGGTCGAGTCGGCCTGCG	0.0433208749453989	0.000634649116267387
678653-1_6	chr|rrnD-2|rrnD-2|rRNA	4160804	4160782	chr|ECs1059|ECs1059|mRNA	1165403	1165371	1	1	0	1	0	-20.1	ACCCAGACCGCCAGCTAAGGTCCAATGCTGGCTCGTCTGGACCTGCTGCAAAAAG	0.198701386481769	0.00347048624172402
678708-1_6	chr|ECs1872|ECs1872|mRNA	1865617	1865578	chr|rrnD-2|rrnD-2|rRNA	4161032	4161009	1	1	0	0	1	-19.1	ACCCCAGGGGCAAATAATGAACCACGATCCCGCAAAAAAGCGGATGACTTGTGGCTGGGGGT	0.367879447610944	0.00166037836098346
678722-1_6	chr|ECs4903|ECs4903|mRNA	4985174	4985197	chr|rrnC-1|rrnC-1|rRNA	4738014	4738034	1	1	0	0	1	-11.7	ACCCCGACCCGTCACTACGCACACTGTTTCGGCAAGGGGGTC	0.367879447610944	0.00155091145932958
678809-1_6	chr|ryhB|ryhB|sRNA	4300271	4300211	chr|ECs5135|ECs5135|mRNA	5236646	5236581	19	2	1	1	1	-25.7	ACCCTCGCGGAGAACCTGAAAGCACGACATTGCTCACATTGAACAATCTGGAGGAATGTCGTGCAAACCTTTCAAGCCATTTTCCGCTGG	2.08721928629529e-14	0.0146343439539912
678845-1_6	chr|ECs0768|ECs0768|mRNA	857410	857438	chr|asECs0915|asECs0915|asmRNA	1002912	1002958	1	1	0	0	0	-24.4	ACCCTGTTCCTGGTGGCAGAATTGTTCTTGCGTCAGTTTGACACCTTTCTGGCACCAGGCTCAGGAATGGGTTG	0.000547329139994557	0.120385853085769
678942-1_6	chr|ECs0160|ECs0160|mRNA	180842	180863	chr|ECs4908|ECs4908|mRNA	4989344	4989372	2	1	0	1	0	-18.9	ACCGACGCAGCAGCCAACAAAGGTTCGTACTCTGGCTGCTGTACGCGATG	0.126322487610156	0.00399119714435247
678990-1_6	chr|asECs2816|asECs2816|asmRNA	2758280	2758301	chr|ECs3699|ECs3699|mRNA	3705609	3705574	1	1	0	0	0	-19.1	ACCGATAGCAGCCCAGATCAGAAAATTGTGATACTGGGCTGGGCCAGGGGATGGCGTTGGGA	0.00223217423280884	0.0534522483824849
679049-1_6	chr|asECs3826|asECs3826|asmRNA	3837058	3837032	chr|rrnC-1|rrnC-1|rRNA	4738249	4738277	1	1	0	0	1	-27.1	ACCGCAGCTGCCAGCTCGTCCAGCTCTCACTGGTCGAGTCGGCCTGCGCGGAAG	0.0094637312417912	0.0225188674555522
678983-1_6	chr|ECs2492|ECs2492|mRNA	2469313	2469355	chr|rrnD-3|rrnD-3|rRNA	4163711	4163665	1	1	0	0	1	-18.8	ACCGATAAAAGTGCTGCATCCCTTGTTAACCGCCACTCAGGAAAAAGGTAACAGGAAGAAGCTTGCTTCTTTGCTGACGAGTGGCGGACG	0.366984343443378	0.00177077984183354
679137-1_6	chr|asECs2380|asECs2380|asmRNA	2352741	2352766	chr|ECs1856|ECs1856|mRNA	1843930	1843907	1	1	0	0	1	-22.1	ACCGCCTTCAGCCGCGCCCAAAAACAAAAAAATCGGCGCGGGTGCAGGGGCATT	0.00472006913029336	0.0340206908719886
679162-1_6	chr|ECs0903|ECs0903|mRNA	988197	988224	chr|ECs0015|ECs0015|mRNA	14734	14763	1	1	0	0	0	-20	ACCGCGGTATATGGCGCAGCACAAGGGCCACACTGTCAGGGCCGCGGTACGCTGATC	0.0248610684614253	0.0128543624182265
679035-1_6	chr|ECs5322|ECs5322|mRNA	5459648	5459628	chr|rrnC-1|rrnC-1|rRNA	4737902	4737952	1	1	0	0	1	-16	ACCGCAAGCCGCTCCCGTTGCATTAGCGGATGACTTGTGGCTGGGGGTGAAAGGCCAATCAAACCGGGAGAT	0.273770677440167	0.00264815427723385
679093-1_6	chr|rrnE-1|rrnE-1|rRNA	5021310	5021335	chr|ECs4180|ECs4180|mRNA	4185234	4185172	1	1	0	1	0	-7.5	ACCGCCCAAGAGTTCATATCGACGGCACGCTAAACATCGCCATGCTCGTTCTTCTGCTCAGAAGGTTCGCCTTGTTGCTGACCTGATTCG	0.367879447610944	0.00155485084953427
679373-1_6	chr|asECs3017|asECs3017|asmRNA	2946498	2946520	chr|ECs3438|ECs3438|mRNA	3429438	3429418	1	1	0	0	0	-19.4	ACCGGTAACGCCAGCGGTAACTGTTATCGTTGGCGTCCAGCACATAATA	0.0225344443377071	0.0136019805925719
679428-1_6	chr|ECs4390|ECs4390|mRNA	4398745	4398592	chr|rrnD-2|rrnD-2|rRNA	4161040	4160998	19	2	1	1	1	-28.1	ACCGTAACCCCAGCTATCGATGACTTGTGGCTGGGGGTGAAAGGCC	0.00078107981133809	0.00367406045190385
679491-1_6	chr|ECs0986|ECs0986|mRNA	1081073	1081026	chr|rrnB|rrnB|rRNA	4977177	4977212	4	1	1	0	1	-20	ACCGTGAAATGCTGCTCGACGCGATGGAAGCGACCTCGCGAGAGCAAGCGG	0.120681134312235	0.00218892545674796
679559-1_6	chr|ECs0793|ECs0793|mRNA	880780	880834	chr|ECs0793|ECs0793|mRNA	880977	881058	6	1	1	0	0	-41.4	ACCGTTGCTTGACCGTTTACCAGGATGGTACTGGAAAACGGTCAGGTGAAAG	7.12355111129363e-17	0.138159389717551
679675-1_6	chr|ECs3757|ECs3757|mRNA	3765826	3765845	chr|rrnA-1|rrnA-1|rRNA	4835044	4835069	1	1	0	0	1	-20.4	ACCTCCTTCCCGGTGATGATACTTGGTGTTACTGCGAAGGGGGGA	0.067835206711168	0.00710185002433127
679690-1_6	chr|ECs1011|ECs1011|mRNA	1115092	1115053	chr|rrnD-2|rrnD-2|rRNA	4159288	4159256	1	1	0	1	1	-19.3	ACCTCGGGATTGGTGTCTAAAGATGAGACGGGCAAAACGATGTCGGCTCATCACATCCTGGGGCTGAAGT	0.248960241310295	0.000924998141622788
679760-1_6	chr|ECs0181|ECs0181|mRNA	204552	204579	chr|ECs0181|ECs0181|mRNA	204469	204493	2	1	0	0	0	-22.4	ACCTGACTTACGCGCGCATGGCGCAAATAAACTTGTGCCAGGCGTCCGCGGTTGTC	null	null
679758-1_6	chr|ECs0094|ECs0094|mRNA	104533	104556	chr|asECs3967|asECs3967|asmRNA	3975966	3975930	1	1	0	0	0	-21.3	ACCTGACGTGGTGCTCGGTATGGGGTGCGCCAGCTCGTGCACCACGATCATGCGAAAAAAAAAA	0.00158200708341508	0.0656532164298613
679752-1_6	chr|rrnD|rrnD|rRNA	4158519	4158499	chr|ECs3002|ECs3002|mRNA	2938109	2938135	1	1	0	1	0	-15.7	ACCTGACCCCATGCCGAACTCCTCTGGCCTGGGGAAAACAGTATGAGA	0.166437569797521	0.00395779741788315
679915-1_6	chr|rrnD-3|rrnD-3|rRNA	4163154	4163103	chr|ECs3797|ECs3797|mRNA	3809372	3809334	1	1	0	1	0	-18.3	ACCTGGGAACTGCATCTGATACTGGCAAGCTTGAGTCTCGTAGAGGGGGGTAAACGTCTGCTGACCACCTGCAACATCCCGGTTCCGTCT	0.32094142463399	0.00222607308674095
680125-1_6	chr|rrnD-2|rrnD-2|rRNA	4159028	4159011	chr|ECs2049|ECs2049|5UTR	2033033	2033054	1	1	0	1	0	-14.5	ACGAAACTTGCCCCGAGAATGGATAAGGGCAAGTTGCTGT	0.0403733382785398	0.00968593987585777
680122-1_6	chr|ECs2082|ECs2082|mRNA	2074786	2074753	chr|rrnG-2|rrnG-2|rRNA	3451265	3451212	2	2	1	0	1	-20.8	ACGAAACGCTCTGCCGTTCAGTTAAAAATGCTGAACGCTGGCGGCAGGCCTAACACATGCAAGTCGA	6.19832300118306e-05	0.00158775769810944
680126-1_6	chr|rrnG-1|rrnG-1|rRNA	3446621	3446583	chr|ECs0014|ECs0014|mRNA	13987	14009	1	1	0	1	1	-3.6	ACGAAACTTGCCCCGAGATGAGTTCTCCCTGACCCTTTAGCAGCAACATGCCCAGCAGCAG	0.335507503726796	0.00110636799352368
680238-1_6	chr|ECs0014|ECs0014|mRNA	13282	13303	chr|sibE-1|sibE-1|sRNA	3934390	3934340	1	1	0	1	1	-13.1	ACGAAGCTGTAGCAATCTGTGCAAAGGGTGAGGGAGGATTTCTCCCCCCTCTGATTGGCTGTTAATAAGCTGCG	8.44318408476417e-07	0.00034104480036424
680755-1_6	chr|ECs4495|ECs4495|mRNA	4538777	4538718	plasmid_pO157|none|none|unknown	22680	22658	9	1	0	0	0	-2	ACGATGCCCTGGTGATGGAAAAAAAAAAAAAAAAAA	1.41555099634907e-20	0.0946477421261699
680793-1_6	chr|rrnG-1|rrnG-1|rRNA	3448352	3448323	chr|ECs4639|ECs4639|mRNA	4670844	4670868	1	1	0	1	0	-19.6	ACGATGTGGGAAGGCCCAGACAGCCAGGATTCGCTGGGGCATCCCCGTATCGG	0.20857984401124	0.00334304225427853
680978-1_6	chr|tRNA4-AspGTC|tRNA4-AspGTC|tRNA	240490	240559	chr|rrnD-2|rrnD-2|rRNA	4159776	4159699	26	2	1	1	1	-34.6	ACGCAGGGGGTCGCGGGTAGTGTACCCGCGGCAAGACG	0	0.00234279268060808
681211-1_6	plasmid_pO157|none|none|unknown	20107	20140	plasmid_pO157|none|none|unknown	22679	22658	2	1	0	0	0	998.999	ACGCCGGAGCTGGATGCAAAAAAAAAAAAAAAAA	7.51716768534501e-06	0.0710669054518702
681210-1_6	chr|ECs0669|ECs0669|mRNA	744013	743993	chr|none|none|unknown	4166887	4166850	1	1	0	0	0	-16.3	ACGCCGGAGCTGACATGAAAAAGGTCCGTTTCTTGGATGCTCACAGTATCCGGCGTGTGA	0.0289658505862572	0.0117655201333753
681341-1_6	chr|ECs0623|ECs0623|mRNA	692553	692505	chr|ECs0623|ECs0623|mRNA	692633	692596	3	1	0	0	0	-28.7	ACGCGACGGCTGGCTGGCGGGCATCACAATCAGGGCTGCTATGCCAGCGCGGGCGGCTG	null	null
681358-1_6	chr|ECs1846|ECs1846|mRNA	1832188	1832208	chr|ECs1846|ECs1846|mRNA	1832353	1832390	2	1	0	0	0	-24	ACGCGATCCGCCAGGCATTTACAGTCCGCCTGGTGGTCGAGCGTGAGCGTGAAATTAAAA	0.00015281780011203	0.0317820863081864
681409-1_6	plasmid_pOSAK1|none|none|unknown	953	812	plasmid_pOSAK1|none|none|unknown	937	803	138	2	1	0	0	-94.1	ACGCGCTGAACGCGATTCTGACGCAGACAAAAATGCGTCAGGATCGCTAAAAAAA	null	null
681560-1_6	chr|ECs2694|ECs2694|mRNA	2652643	2652545	chr|ECs2694|ECs2694|mRNA	2652488	2652419	75	2	1	1	1	-46.8	ACGCTATCGCCAGGTTATGCCAGAATCATAAAAAAGCAGGTGGGGAGAAATTGCTTTTTTCCACCTTGCTGACCTGGCGTGAAGT	null	null
681561-1_6	chr|ECs4495|ECs4495|mRNA	4538941	4538905	chr|rrnC-1|rrnC-1|rRNA	4738291	4738353	4	1	1	0	1	-26.2	ACGCTATCGCTATGCCAACAACGATATGCGTGTGTTGTTGGGTAGGGGAGCG	0.201513553134558	0.00354663451065954
681732-1_6	chr|ECs3555|ECs3555|3UTR	3545992	3545963	chr|ECs3555|ECs3555|3UTR	3546018	3545992	10	1	0	0	0	-27	ACGCTGGAGCTGGTGGCGATATTACTTTTCAGTTACCAGCCCGGCGG	null	null
681771-1_6	chr|sroC|sroC|sRNA	768095	768043	chr|ECs2492|ECs2492|mRNA	2468718	2468749	1	1	0	1	0	-17.6	ACGCTGGGTAACAATCTTCGAGGGTAGCAGTTAACGCTGCTACCCTCTTTTTTTTGCACGTTATCCGGCGTTTGAAGAGTTTTAC	0.152380147617216	0.00421262731871135
681800-1_6	chr|ECs2098|ECs2098|3UTR	2091791	2091749	chr|ECs0074|ECs0074|mRNA	82119	82081	2	1	0	0	0	-25.7	ACGCTTCAGAACAAAACAGGTGCGGTTCCGACAGGAATACCGTATTTACTGTTCGATAGCCGCACCCATCGCGGGGCGAAT	0.000191856546467317	0.0298807152333598
681881-1_6	chr|rrnA|rrnA|rRNA	4832188	4832212	chr|ECs0189|ECs0189|mRNA	215535	215570	1	1	0	1	0	-20.6	ACGGAGGGTGCAAGCGTTAATCGGATCCATACACGCAAAAACGCTTCACCTTCTTTAAC	0.277166399340413	0.00261665367501342
681985-1_6	chr|ECs3104|ECs3104|mRNA	3045537	3045468	chr|ECs3104|ECs3104|mRNA	3044694	3044627	20	1	1	1	1	-33.5	ACGGCCAGTGGGAATATCAGATCCAGGGCAACAGCGCTGAAAACACATCGTAGCTCTGGGTCTGGTT	0.107034246340566	0.00712216479122713
682056-1_6	chr|ECs0093|ECs0093|mRNA	103075	103115	chr|ECs0092|ECs0092|mRNA	102910	102949	4	1	0	0	0	-27.4	ACGGCGCTAAAGGGCTGGGTGATGGGCCGCGGAAAAAAACTCTCCCCGGCCTGTGCCAGCCTTGA	2.09572057014217e-10	0.0833514237130826
682084-1_6	chr|ECs4772|ECs4772|mRNA	4823385	4823411	chr|asECs3062|asECs3062|asmRNA	2999776	2999747	2	1	0	0	0	-18	ACGGCGGTATTGCAGGATCACGGTACGAGAGCATCCCGATACCGCCCAGAATGCCAAAAA	1.27413106254128e-07	0.208514414057075
682163-1_6	chr|rrnG-1|rrnG-1|rRNA	3448445	3448423	chr|asECs2006|asECs2006|asmRNA	1984473	1984454	1	1	0	1	0	-17.1	ACGGGAGACACACGGCGGGTGCTGCGTATCACCGCCGTCGTCT	0.0834533755271575	0.00624719427324861
682171-1_6	chr|rrnC|rrnC|rRNA	4735595	4735616	chr|ECs0660|ECs0660|3UTR	735897	735878	1	1	0	1	0	-15.7	ACGGGAGGCAGCAGTGGGGAATTCACCCACTGTGGTATATGC	0.0639339261922566	0.0073621017383231
682169-1_6	chr|rrnD-3|rrnD-3|rRNA	4163432	4163410	chr|none|none|unknown	1229031	1229005	1	1	0	1	1	-16.7	ACGGGAGGCAGCAGTGGGGAATAATCTTATATTTCCCTCTGCGCGCA	0.325534914285683	0.00107785533385611
682174-1_6	chr|rrnH|rrnH|rRNA	227445	227462	chr|ECs5116|ECs5116|mRNA	5217461	5217434	2	1	0	1	0	-17.3	ACGGGAGGCAGCAGTGGGTTATCGCTGCCTGTACGTTTTATCCCGAAAA	0.0631102264217282	0.00517995670713875
682173-1_6	chr|rrnB|rrnB|rRNA	4976246	4976289	chr|ECs1926|ECs1926|mRNA	1917688	1917733	2	2	1	1	1	-25.3	ACGGGAGGCAGCAGTGGGGTGGCGACAACACCGCTGCTTCCCAATAACGTACGTGATGCGCTGGC	2.87841252388787e-07	0.00178657473777163
682299-1_6	chr|ECs1990|ECs1990|mRNA	1964364	1964382	chr|asECs2000|asECs2000|asmRNA	1977636	1977690	1	1	0	0	0	-20.9	ACGGTAATCCCGTGATACAATTGGCTGACGTACCGCGGATCACGGGATGTTCCGGGTTGAGCGCCCGGGCGCGAAA	0.00015374424293759	0.242535625036333
682360-1_6	chr|rrnB-1|rrnB-1|rRNA	4979742	4979767	chr|ECs1560|ECs1560|mRNA	1580294	1580330	1	1	0	1	1	-10.8	ACGGTCCTAAGGTAGCGAAATTCCTTTAGATAAAGTAAGGGCCGCTGAAGAACTTATCAAAAAAA	0.367879447610944	0.00143649251071876
682542-1_6	chr|rrnG-1|rrnG-1|rRNA	3447567	3447550	chr|ECs5163|ECs5163|mRNA	5268004	5268030	1	1	0	1	0	-13.9	ACGTATACGGTGTGACGCACTGGCAAACTCACACCGTTTTTAA	0.263295325504495	0.000948557859567657
682608-1_6	chr|asECs0143|asECs0143|asmRNA	158254	158274	chr|rrnG-1|rrnG-1|rRNA	3448157	3448139	1	1	0	0	1	-15.8	ACGTCCAGCTACCGGAAATAACAGCAAGGTATGCTGGAGGTATC	0.034487816023318	0.0106154959216414
682576-1_6	chr|ECs2499|ECs2499|3UTR	2476269	2476247	chr|rrnH|rrnH|rRNA	227172	227213	1	1	0	0	1	-16.7	ACGTCACGCCGCGCCCACCCAGCAACAGGAAGAAGCTTGCTTCTTGCTGACGAGTGGCGGACGG	0.0286653574994678	0.0118370137371406
682677-1_6	chr|ECs3982|ECs3982|mRNA	3989718	3989769	chr|ECs3982|ECs3982|mRNA	3989786	3989839	11	2	1	0	0	-30.4	ACGTGAACGACGTAAGGCGCAACTGTTTCAGGCGCTTACGATCGTCGCTGGA	null	null
682630-1_6	chr|ECs0580|ECs0580|mRNA	639716	639745	chr|rrnG-1|rrnG-1|rRNA	3449349	3449315	1	1	0	0	1	-20.2	ACGTCGATGATTGCCGGCACGCCGCTGCCTGGCAGTCAGAGGCGATGAAGGACGTGCTAATC	0.00743448383325486	0.0259499648053841
682828-1_6	chr|ECs4910|ECs4910|mRNA	4991193	4991213	chr|ECs4910|ECs4910|5UTR	4990099	4990122	2	2	0	1	1	-18.7	ACGTGTCGACCCAACTAACGAATGGACAGATGGGTCGACTTGTC	0.0383474429352455	0.0159051069158797
682807-1_6	chr|rrnH-1|rrnH-1|rRNA	229459	229490	chr|tRNA3-AspGTC|tRNA3-AspGTC|tRNA	232279	232333	2	1	1	1	1	-28.2	ACGTGGTATCCTGTCTGACGCAGGGGGTCGCGGGTT	7.60635023016102e-214	0.00013108139570305
682839-1_6	chr|ECs0063|ECs0063|mRNA	67622	67555	chr|ECs0063|ECs0063|mRNA	67663	67593	14	2	1	0	0	-43.2	ACGTGTGCTGATTATCGTCCCGGAAACAGCCGGGATGATCCTTCATCAGCAA	null	null
682853-1_6	chr|ECs2426|ECs2426|mRNA	2401953	2401930	chr|ECs2426|ECs2426|mRNA	2402275	2402247	1	1	0	1	1	-12.5	ACGTTAACCCAGGAAGATGTCGAATATAACTCTTCCTGATGGCAGTCAACGCC	0.0437152690536801	0.00924381824147626
682844-1_6	chr|ECs3587|ECs3587|mRNA	3579035	3579069	chr|ECs3587|ECs3587|mRNA	3579148	3579186	1	1	0	0	0	-27.1	ACGTGTGGCAATCGCTGTCGATAACGCCCTCGCCTGTGAATTTGGCGAGATTATTGGCCGCAGCGAAGCCATGT	null	null
682912-1_6	chr|ECs5205|ECs5205|mRNA	5305657	5305675	plasmid_pO157|none|none|unknown	22679	22659	1	1	0	0	0	1.2	ACGTTCCTTCGTTGCACAAAAAAAAAAAAAAAAAAAA	0.0028012034903782	0.0465242105199235
683074-1_6	chr|asECs0579|asECs0579|asmRNA	638125	638142	chr|rrnD-2|rrnD-2|rRNA	4160347	4160328	1	1	0	0	1	-20.5	ACTAACCTGTCGCCCGAATTGGCCGGGCGACGGTTGTC	0.0798967677836073	0.0064202893561212
683094-1_6	chr|rrnB-1|rrnB-1|rRNA	4978542	4978560	chr|ECs5359|ECs5359|mRNA	5496961	5496906	1	1	0	1	0	-17.4	ACTAACTGGAGGACCGAACAACCTGGTGATCATGGATATCAATCTGCCGGGTAAGAACGGTCTTCTGTTAGCGC	0.325119033128104	0.00219127592852854
683159-1_6	chr|ssrS|ssrS|sRNA	3793166	3793222	chr|rrnH-2|rrnH-2|rRNA	232123	232157	4	1	1	1	1	-24.6	ACTACAAGAATGTGGCGCTCCGCGGTTGGTGAGCATGCTCGGTCCGTCCGAGAAGCCTTATGCCGAACTCAGAAGTGAAACGCCGTAGCG	3.61672241743451e-84	0.000403572430874919
683309-1_6	chr|ECs5128|ECs5128|mRNA	5229990	5230024	chr|ECs5128|ECs5128|mRNA	5230355	5230380	1	1	0	0	0	-13.7	ACTATAGCAACGATTTTCGTGCTGGTCTTAAACTCCGCCGAACTTCGTTGAACTGGA	0.0049872812574663	0.0329690236697893
683436-1_6	chr|ECs1429|ECs1429|mRNA	1473341	1473316	plasmid_pO157|none|none|unknown	22681	22663	2	1	0	0	0	-2	ACTCAAAGGGAGAATCGTGATGACCAAAAAAAAAAAAAAA	0.00105984824619446	0.0184521946269516
683762-1_6	chr|rrnB|rrnB|rRNA	4976842	4976867	chr|ECs2445|ECs2445|mRNA	2421625	2421559	2	1	1	1	0	-19.6	ACTCAGCATTGACGGGGGCCCGCACAAGCGCAAATTGCGGGTAAACCTTCGTCTGAAGTG	0.226345278652435	0.00155490629696879
683820-1_6	chr|ECs0513|ECs0513|mRNA	546243	546216	chr|rrnE-1|rrnE-1|rRNA	5019494	5019564	2	1	0	0	1	-22	ACTCAGCCGCAGATCACCGCCTCGCCGATGGGCAGGTTGAAGGTTGGGT	0.0181954628340449	0.00773910128519798
683924-1_6	chr|ECs1352|ECs1352|mRNA	1413627	1413707	chr|ECs1352|ECs1352|mRNA	1413724	1413777	17	2	1	1	1	-33.6	ACTCAGCGAGAAGCCTGCAATCAGCCTGAAGCAAATCAGGCTTTGCAGGTA	null	null
683824-1_6	chr|tRNA68-MetCAT|tRNA68-MetCAT|tRNA	4060795	4060753	chr|rrnH-1|rrnH-1|rRNA	231066	231120	6	1	1	1	1	-38.2	ACTCAGCCGCGGGGCGGAGCAGCCTGGTAGCTCGTCGGGCTCTGGCCAGGCTGTCTCCACC	4.18396337711549e-21	0.00107099832894283
684229-1_6	plasmid_pO157|none|none|unknown	23940	23961	plasmid_pO157|none|none|unknown	23885	23936	2	1	0	0	0	-17.7	ACTCCCCGGGATCGCTTTGATTGGAGCACCGGGTGAGCTGTTGTTGCATACAATTGATATCGGGATGTTG	null	null
684233-1_6	chr|ECs4028|ECs4028|mRNA	4035988	4036006	chr|rrnD-2|rrnD-2|rRNA	4161030	4161007	1	1	0	0	1	-14.3	ACTCCCGATCAGTCCACTGAAACGGATGACTTGTGGCTGGGGGTGA	0.0977892419290852	0.00565504492456221
684239-1_6	chr|ECs2409|ECs2409|mRNA	2386535	2386497	chr|rrnG-1|rrnG-1|rRNA	3448631	3448599	1	1	0	0	1	-25	ACTCCCTTCCAGCCTGAGCTGGAAAACGCCATCCGCGAAAATTAGCGGATGACTTGTGGCTGGGGGTGAA	0.237379245437722	0.00300978264285085
684283-1_6	chr|rrnB|rrnB|rRNA	4976436	4976459	chr|ECs3378|ECs3378|mRNA	3358214	3358186	1	1	0	1	0	-26.6	ACTCCGTGCCAGCAGCCGCGGTAAACTTTACTGCCGATTGCTGGCTGGAGGT	0.367879447610944	0.00174371163570093
684284-1_6	chr|rrnE|rrnE|rRNA	5017459	5017514	chr|ECs5123|ECs5123|mRNA	5225237	5225279	6	1	1	1	0	-30.4	ACTCCGTGCCAGCAGCCGCGGTAATCCACCCGCGGCGAAGTGCTGGCTGTCGGC	0.0310120605475048	0.00247003950304015
684358-1_6	chr|ECs3024|ECs3024|mRNA	2956188	2956141	chr|ECs4396|ECs4396|mRNA	4407468	4407435	1	1	0	0	0	-21.2	ACTCGATGGCACAGGTAGCGATTATTACCGCCTCCGATTCGGGGATCGAACACTAGCCCGAATCGCCAGCGAGCTGTTGATGA	0.0152039745793806	0.0170647470285191
684429-1_6	chr|ECs2993|ECs2993|mRNA	2935030	2935047	chr|ECs0466|ECs0466|mRNA	497551	497578	2	1	0	1	0	-15.4	ACTCGGAAGCCTTCGCTGGTGAGCGCGAAGTGCCGAGCAAGATGAA	0.000539354330063386	0.0223985092048393
684434-1_6	chr|ECs1573|ECs1573|3UTR	1593312	1593283	chr|ECs1573|ECs1573|mRNA	1593599	1593556	1	1	0	0	0	-27.7	ACTCGGCAATACGGACGATCACCTGCACCGGTGCTGGTGCGCCTGGGTGGTCTGCGCGTATTGCGCATTGGCGA	0.000696273946759938	0.105409255338946
684541-1_6	chr|ECs5347|ECs5347|mRNA	5484056	5484074	chr|rrnB-1|rrnB-1|rRNA	4978066	4978086	1	1	0	0	1	-16.8	ACTCTCCGACGCGCTTAGCAAGCGGCGAGCGAACGGGGAGG	0.202517655743087	0.00341992784028385
684679-1_6	chr|ECs3693|ECs3693|mRNA	3696744	3696720	chr|none|none|unknown	3931731	3931714	1	1	0	0	0	-6.8	ACTGAAAGGGCCGAACATAACGAACTCCAATGTCCATTTAGAAA	0.00131702323937963	0.0733235575106767
684792-1_6	chr|asECs2461|asECs2461|asmRNA	2438055	2438035	plasmid_pO157|none|none|unknown	22679	22662	1	1	0	0	0	998.999	ACTGACTGAAAATCCCACCGCAAAAAAAAAAAAAAAAATCATGG	0	Inf
684943-1_6	chr|ECs2817|ECs2817|mRNA	2760508	2760485	chr|ECs0489|ECs0489|mRNA	520610	520631	2	1	0	0	0	-17.9	ACTGCATGAAGGCTGGGAAAACGAAACAATGTCCCAGCCGGCTCTGA	0.000297174542078254	0.0265279054538646
685074-1_6	chr|ECs1011|ECs1011|mRNA	1114500	1114477	chr|ECs1011|ECs1011|mRNA	1114113	1114090	1	1	0	0	0	-21.1	ACTGCGCGCTTTCGCGGCTATGCACAAGTGCTGCGTCTGCGCGAAGA	0.0127907660684078	0.0188679245283019
685090-1_6	chr|ECs3538|ECs3538|mRNA	3525994	3526031	plasmid_pO157|none|none|unknown	22680	22657	5	1	0	0	0	0.1	ACTGCGGTAAGCAGCAGCGCGGCGAACTGGTTTCCTGTAAAAAAAAAAAAAAAAAAA	5.56159505379227e-12	0.0757575757575758
685071-1_6	chr|ECs2099|ECs2099|mRNA	2095450	2095418	chr|rrnG-2|rrnG-2|rRNA	3450744	3450719	1	1	0	0	1	-17	ACTGCGCGCAGCGTTAAAATTGCACCCGATTATATACGGAGGGTGCAAGCGTTAATCGG	0.0316515396445648	0.0111712669175263
685024-1_6	plasmid_pO157|none|none|unknown	20390	20363	chr|rrnD-3|rrnD-3|rRNA	4163771	4163724	1	1	0	0	1	-20.7	ACTGCCTGTCCGTCTGGCGCGAAAATACTGAAGAGTTTGATCATGGCTCAGATTGAACGCTGGCGGCAGGCCTAAC	0.238116775578846	0.00300160929398801
685034-1_6	chr|rrnB-1|rrnB-1|rRNA	4979218	4979273	chr|ECs3104|ECs3104|mRNA	3045729	3045649	9	2	1	1	1	-29.8	ACTGCGAAGGGGGGACGGAGAAGGCTATGTTGGCCGGGAGTACTGTCCCTCCTGGTCCCAGCTCTGCTGGTAGCAGGCGCAGC	0	0.00147279807501249
685294-1_6	chr|ECs3455|ECs3455|mRNA	3452231	3452154	chr|ECs3455|ECs3455|mRNA	3452355	3452256	10	3	1	1	1	-46.2	ACTGGATGATGGGCGTCTGACTGACGGGCAAGGGAGCGGTGCGTCGTCGTCCGTATTCCGTCATCCTGCTGG	null	null
685387-1_6	chr|asryfA|asryfA|assRNA	3374616	3374591	chr|ECs3598|ECs3598|mRNA	3590232	3590209	2	1	0	0	0	-22.5	ACTGGCGATATTGCCGCGATAGCAAGAAAAGATCCGCGCGGCAATACGCTGT	1.35553173482335e-07	0.205195670417031
685498-1_6	chr|ECs5343|ECs5343|mRNA	5479155	5479179	chr|ECs5343|ECs5343|mRNA	5479357	5479385	1	1	0	0	0	-18.9	ACTGGGCATTGATGCTCGCGTTGGTCAAACCACTGCCGCTGAGCGTCAGACCAC	0.0770440734612434	0.00656758671865917
685489-1_6	chr|ECs4397|ECs4397|mRNA	4409229	4409178	chr|rrnC-1|rrnC-1|rRNA	4739649	4739685	4	1	1	0	1	-27.4	ACTGGGATGTGGAGCTGCGATCACATCCTGGGGCTGAAGT	0.00184755804433464	0.00151803749729386
685552-1_6	chr|ECs5122|ECs5122|mRNA	5224768	5224716	chr|ECs5122|ECs5122|mRNA	5224870	5224804	23	1	1	0	0	-41.8	ACTGGTAGCGGGCAAGCCTGTGGGCGTGGCCCAACTGGGGCTGGCCCAGGGCATTGGCCTGCTATCGACGT	null	null
685317-1_6	chr|rrnC|rrnC|rRNA	4735893	4735953	chr|ECs2451|ECs2451|mRNA	2427395	2427366	1	1	0	1	0	-20.2	ACTGGCAAGCTTGAGTCTCGTAGAGGGGGGTAGAATTCCAGGTGTAGCGGTGAAATGCGTATCTCACCGTTGCTAACCTGAACAATAAAT	0.156523872843831	0.00413456182984829
685613-1_6	chr|rrnE-1|rrnE-1|rRNA	5021528	5021548	chr|ECs1041|ECs1041|mRNA	1149220	1149181	2	1	1	1	0	-18.8	ACTGGTGTTCGGGTTGTCTGGGTTACCCAATCACTGACGACCTGGACATCT	0.175337054698808	0.00143004235615804
685733-1_6	chr|rrnG-1|rrnG-1|rRNA	3448245	3448143	chr|tRNA70-SerGCT|tRNA70-SerGCT|tRNA	3542576	3542503	27	2	1	1	1	-52.9	ACTGTGTGTTGTTGGGTAGGGGAGCGTTTGAAGGCGCTCCCCTGCTAAGGGAGT	0	0.00254176408457216
685769-1_6	chr|rrnA-1|rrnA-1|rRNA	4834509	4834530	chr|ECs0662|ECs0662|mRNA	738772	738795	1	1	0	1	1	-17	ACTGTTTCGGCAAGGGGGTCATAACTCTTGCTGAAGGTCAGAGCGT	0.131638400974016	0.000764862258415392
685770-1_6	chr|rrnC-1|rrnC-1|rRNA	4738015	4738036	chr|ECs3674|ECs3674|mRNA	3670314	3670277	1	1	0	1	0	-18.6	ACTGTTTCGGCAAGGGGGTCATATTCCCTCCATTCTGGTCGAAACGGCGTTTATCAGT	0.0419003280195518	0.00947622554473629
685801-1_6	chr|sroC|sroC|sRNA	768203	768150	chr|rrnG-2|rrnG-2|rRNA	3449900	3449809	6	3	1	1	1	-24.6	ACTTACAAGAACCAGGGGCGGACACACCGCCCGTCACACCA	0	0.000153382772592129
685774-1_6	chr|rrnH-1|rrnH-1|rRNA	229955	229998	chr|sibE|sibE|sRNA	3934768	3934708	2	1	0	1	1	-26	ACTGTTTCGGCAAGGGGGTCATCCCGACTTACCAACGAGTTGTTAGTAAGTCGGGAAACTTAAAAACTCCGTGCCAGCAGC	0.00264125051689091	0.000884586501080411
686151-1_6	chr|rrnC-1|rrnC-1|rRNA	4738551	4738583	chr|ECs5089|ECs5089|mRNA	5180580	5180555	1	1	0	1	0	-17	ACTTGGTGTTACTGCGAAGGGGGGACGGAGAAGTCCCTACCTCTCTTTTGCCGGTA	0.347023087075608	0.00199646141339982
686148-1_6	chr|rrnH-1|rrnH-1|rRNA	230491	230524	chr|ECs0535|ECs0535|mRNA	573379	573352	1	1	0	1	0	-15.8	ACTTGGTGTTACTGCGAAGGGGGGACGGAGAAGGAGTGCCATGTTGCTCCAGCTCCCTGAC	0.157506310473131	0.00411585370635798
686256-1_6	chr|ECs1462|ECs1462|mRNA	1503585	1503473	chr|asECs1463|asECs1463|asmRNA	1503786	1503660	106	2	1	1	0	-50.9	ACTTTGCCCGCAGCTTAGTATTTTGCCCGACCGATCATCCACGCAGCAATGGCGTAAGACGTATTGATCTTTCAGGCAGTTAGCGGGCTG	null	null
686639-1_6	chr|tRNA79-AsnGTT|tRNA79-AsnGTT|tRNA	2727553	2727536	chr|ECs3188|ECs3188|mRNA	3148403	3148425	1	1	0	1	0	-16.3	AGAACGGCGGACTGTTAAAATGCTGCCGCCGTTTCGTC	0.200372189361441	0.00344835786917653
686739-1_6	chr|ECs2420|ECs2420|mRNA	2395349	2395323	chr|ECs5321|ECs5321|mRNA	5459023	5458976	1	1	0	1	0	-21.6	AGAAGAGGAGATTGCCGCTACCGTCGCTTTCTGGTAAGCCAGAACCGGCAAAAACCATCTGGCGGCGGCAATCT	0.0405065462744152	0.00966736489045664
686902-1_6	chr|none|none|unknown	240476	240587	plasmid_pO157|none|none|unknown	22707	22646	230	2	1	1	1	-10.7	AGAATACCTGCCTGTCACGCAGGGGGTCGCAAAAAAAAAAAAAAAAAA	0	0.140583533515456
686887-1_6	chr|tRNA4-AspGTC|tRNA4-AspGTC|tRNA	240512	240558	chr|asECs0362|asECs0362|asmRNA	383500	383475	1	1	0	1	0	-23.1	AGAATACCTGCCACGCAGGGGGTCGCGGGTTCGAGTCCCGTCCGTTCCGCCAACAAACGGCTGGAACTCGCGGGATTT	0.233357682655456	0.00305275565357667
686906-1_6	chr|tRNA3-AspGTC|tRNA3-AspGTC|tRNA	232278	232315	chr|ECs1741|ECs1741|mRNA	1739641	1739608	1	1	0	1	1	-22.8	AGAATACCTGCCTGTCACGCAGGGGGTCGCGGGTTCGACTGGCGTTAACCCGCGTTACCCGCTGATCTCCG	1.3043464532327e-10	0.000277547451140837
686937-1_6	chr|ECs2869|ECs2869|mRNA	2814991	2815020	chr|ECs0184|ECs0184|mRNA	207427	207454	1	1	0	0	0	-18.5	AGAATCGTCTCGACAGGAAATTGGCTACCACTGCAGTCGCGCCAGACCTGTCGGTTCA	0.000738563054940168	0.102062072615966
686938-1_6	chr|ECs5419-1|ECs5419-1|3UTR	1587601	1587623	chr|ECs0158|ECs0158|mRNA	178540	178516	1	1	0	0	0	-16.1	AGAATCGTGTACAGGGTCAAATAATAACGATCTGGCTTCTGTACGCGC	0.00343209946469719	0.0413449115297362
686966-1_6	chr|rrnG-2|rrnG-2|rRNA	3449917	3449869	chr|ECs3271|ECs3271|mRNA	3240815	3240791	1	1	0	1	0	-21.9	AGAATGCCACGGTGAATACGTTCCCGGGCCTTGTACACACCGCCCGTCAGCAGCGGACGGGCGGCGCGCAAGAGAGG	0.0147752336858688	0.000562517249328562
687164-1_6	chr|ECs1222|ECs1222|mRNA	1280345	1280393	chr|ECs1222|ECs1222|mRNA	1281018	1281089	10	2	1	0	0	-25.9	AGACCATGCGGAGTTATTTATCCAGATCGCTTCTCGGTTGCTGTATCCATCGACGGGAAGCTCCAGAATGACCCCGCATGGA	0	0.360301879288836
687193-1_6	chr|rrnH-1|rrnH-1|rRNA	230077	230110	chr|ECs3439|ECs3439|mRNA	3430294	3430277	1	1	0	1	1	-12.8	AGACCGCCAGCTAAGGTCCCAAAGTCATGGATAAAGTGGCGAGTCTGG	0.212696133535479	0.00087182135814153
687086-1_6	chr|rrnE|rrnE|rRNA	5017277	5017329	chr|asECs2694|asECs2694|asmRNA	2650970	2650995	1	1	0	1	0	-24.9	AGACACGGTCCAGACTCCTACGGGAGGCAGCAGTGGGGAATATTGCACAACGGTTTCCTCGCTGCTACTTACCCCC	0.309825534127341	0.00232349633634639
687290-1_6	chr|ECs4792|ECs4792|mRNA	4853624	4853607	chr|ECs5094|ECs5094|mRNA	5187358	5187325	1	1	0	0	0	-21.1	AGACGCATCCACCGCAGTATCGAAGCGGTGGTTTCGGCGTTGAACGATCTGG	0.00596523359284812	0.0295656197994541
687300-1_6	chr|ECs3436|ECs3436|mRNA	3427722	3427705	chr|rrnC-1|rrnC-1|rRNA	4739819	4739845	1	1	0	0	1	-15.5	AGACGCGAGCCAGTGATTCACTGTGGACGCATCACTGGTGTTCGGGTTG	0.0491542812012334	0.00861812816658365
687345-1_6	chr|ECs5124|ECs5124|mRNA	5225487	5225543	chr|ECs0669|ECs0669|mRNA	744023	743997	1	1	0	1	0	-19.1	AGACGTAAAATTCGGTAACGACGCTCGTGTGAAAATGCTGCGCGGCGTAAACGTACTTACGTTACGCCGGAGCTGACATG	0.367879447610944	0.00171271046544124
687604-1_6	chr|ECs4190|ECs4190|mRNA	4190192	4190169	chr|none|none|unknown	5497362	5497340	1	1	0	1	0	-16.8	AGAGATGGTAATGCCGGGCGACAAAAAGTGTCCGGCCCCTCTTAGCCTGTGTTGAAA	0.0723481814211035	0.00682788741998919
687713-1_6	chr|EcOnc36|EcOnc36|EcOnc	1301472	1301454	chr|ECs1856|ECs1856|mRNA	1844014	1843994	1	1	0	1	1	-13.8	AGAGCCGCGATAAGAATGTAATGACCGCGGCTGTTCTGGC	0.239253351581963	0.000910354243880239
687670-1_6	chr|rrnD-2|rrnD-2|rRNA	4160927	4160899	chr|ECs4191|ECs4191|mRNA	4192457	4192407	1	1	0	1	0	-16.6	AGAGCACTGTTTCGGCAAGGGGGTCATCCTTCAAAATCGCTACCGACCCGTTTGTTGGTAACCTGACCTTCTTCCGTGTT	0.365691774382251	0.00179148765436411
687724-1_6	chr|rrnE-1|rrnE-1|rRNA	5019118	5019141	chr|ECs2488|ECs2488|mRNA	2464475	2464509	1	1	0	1	1	-16.6	AGAGCCTGAATCAGTGTGTGTGTTCTGTTAGACGCTGATTACATGGCATACATGCTGAA	0.364192334106648	0.00122860877884604
687818-1_6	chr|ECs4394|ECs4394|mRNA	4405425	4405447	chr|ECs4394|ECs4394|mRNA	4405383	4405424	1	1	0	0	0	-19.7	AGAGGCAATCATCGAAGCGGCGCATTTGCCGTTGAGATGATGCAGAAAGAAGGGAAAACGCCGAT	null	null
687853-1_6	chr|ECs3595|ECs3595|mRNA	3587857	3587648	plasmid_pO157|none|none|unknown	22695	22654	73	7	0	1	0	-5.9	AGAGGGCAACCTGGGGCTGATCCGTGCGGTAGAGAAGTTTGACCAAAAAAAAAAAAAAAAA	0	0.278549010541703
687835-1_6	chr|rrnB-1|rrnB-1|rRNA	4977864	4977884	chr|ECs0501|ECs0501|mRNA	534757	534781	1	1	0	1	0	-15.5	AGAGGCGATGAAGGACGTGCTTTATCTGATGCGCGTCCAGGTTGCCAAAA	0.0713513135951317	0.00688591583520457
687893-1_6	chr|ECs4901|ECs4901|mRNA	4983127	4983096	plasmid_pO157|none|none|unknown	22679	22658	4	2	0	0	0	998.999	AGAGGTCAGACTACGCAAAAAAAAAAAAAAAAAA	3.65398822310681e-10	0.165144564768954
687934-1_6	chr|ECs0782-1|ECs0782-1|3UTR	870573	870593	chr|ECs0782-1|ECs0782-1|3UTR	870548	870573	4	2	0	0	0	-22.1	AGAGTGGCGTATCCGATGATTAATTGTCGGATGCGCCGTC	null	null
687937-1_6	chr|asECs1420|asECs1420|asmRNA	1463753	1463733	chr|ECs2370|ECs2370|mRNA	2341871	2341902	1	1	0	0	0	-19.9	AGAGTTACCACCACCGTACTGTTTACGGTGGTGGATCGTAATTTGAAACCGGA	0.00117612365690108	0.078086880944303
688106-1_6	chr|ECs4195|ECs4195|mRNA	4194975	4194941	chr|ECs4195|ECs4195|mRNA	4195006	4194976	1	1	0	0	0	-19	AGATCCGCAGACCCCCTGTTGTCGAAGCCACGCAAAATTTGTGCGGCTTCACTGCGCGAACGCGGGTT	null	null
688156-1_6	chr|ECs3457|ECs3457|mRNA	3455579	3455530	chr|ECs3457|ECs3457|mRNA	3455630	3455596	7	1	1	0	0	-26.1	AGATGAACCAATCAGCCGCCACCCGACCAAACGTACTCACATGGCGTCGTGAGTATGAAGCGGTGGCAATTGGTCAT	null	null
688175-1_6	chr|rrnB-1|rrnB-1|rRNA	4980599	4980616	chr|ECs3905|ECs3905|mRNA	3908676	3908658	1	1	0	1	0	-13	AGATGAGTTCTCCCTGACTTCGCAGGGAGGCAACATG	0.142334587865056	0.00441674399103521
688084-1_6	chr|ECs2586|ECs2586|mRNA	2562710	2562765	chr|rrnB|rrnB|rRNA	4977320	4977350	1	1	0	0	1	-26.9	AGATCACTTACGATCGTCTCAACGTGACGCTGACCCATGATGACGTGATGGGCGAACACACCGCCCGTCACACCATGGGAGTGAGT	0.335099631468402	0.00110509719149387
688259-1_6	chr|ECs3601|ECs3601|mRNA	3592777	3592739	chr|ECs3601|ECs3601|mRNA	3592811	3592778	6	1	0	1	1	-26.5	AGATGGCGGTGATGAGCGTGCCATCCGCAAATCACCGTTGT	null	null
688299-1_6	chr|glmZ|glmZ|sRNA	4780138	4780222	chr|rrnC-1|rrnC-1|rRNA	4739348	4739400	16	1	1	1	1	-29.8	AGATGTCGCTTATGCCTCATCAGACACCATGGACAAGTGTCTGGTGGGTAGTTTGAC	0.128716073852974	0.0062723311440699
688303-1_6	chr|ECs2504|ECs2504|3UTR	2480563	2480537	chr|ECs2504|ECs2504|mRNA	2480819	2480756	2	1	0	0	0	-18.4	AGATGTGACGTTACCACCATCCCAGCTATTCTGGCGAAGTGGATCATGCCAGGTAAAGATGGTGGTGGATTCTTTATGACTATCCTGCTG	3.21985539157893e-05	0.0482663933723953
688229-1_6	chr|ECs0015|ECs0015|mRNA	14696	14746	chr|rrnD-3|rrnD-3|rRNA	4162780	4162718	2	1	1	0	1	-29.4	AGATGCGCCAGGGTTTCTTTGCCGTGCAGCAGACCTGTATCCACAGAACTTTCCAGAGATGGATTGGTGCCTTCGGGAACTGTGAGACAG	0.0919293459640973	0.00124871998638782
688334-1_6	chr|rrnD-2|rrnD-2|rRNA	4161557	4161539	chr|ECs4057|ECs4057|mRNA	4068843	4068817	1	1	0	1	0	-16	AGATTCCCCCAGTAGCGGCTAAAACGCTGCTGGCGAAAGCGATTGC	0.343665945704706	0.0011328639516119
688335-1_6	chr|rrnA-1|rrnA-1|rRNA	4833872	4833890	chr|ECs4811|ECs4811|mRNA	4874415	4874445	1	1	0	1	0	-15.6	AGATTCCCCCAGTAGCGGCTTTCGCCAAGCTGGGGTTTGTTAATCAGGGA	0.245870953776702	0.00292103118918493
688336-1_6	chr|rrnE-1|rrnE-1|rRNA	5019079	5019114	chr|ECs2098|ECs2098|mRNA	2092301	2092173	4	1	1	1	1	-29.2	AGATTCCCCCAGTAGCGGGAAATCGCCAAACTGGGGCCGTATGAGTAAA	4.93552480123748e-05	0.00130890753122685
688354-1_6	chr|ECs1836|ECs1836|mRNA	1823008	1822977	chr|rrnC-1|rrnC-1|rRNA	4738017	4738035	1	1	0	0	1	-21.7	AGATTGAGATCTACCCGATTGCCGGAACACGTAAAATGTTTCGGCAAGGGGGTCA	0.0419003280195518	0.00947622554473629
688594-1_6	chr|ECs0874|ECs0874|mRNA	952656	952623	chr|ECs0874|ECs0874|mRNA	952692	952655	6	1	0	0	0	-20.8	AGCAAGTTTATCTCCCGTGAGCAGCTCTCATTAAGCTGCTCACCCAGGATGAC	null	null
688632-1_6	chr|ECs3460|ECs3460|mRNA	3457538	3457569	chr|ECs3371|ECs3371|mRNA	3350979	3351005	1	1	0	1	0	-28.3	AGCACAAAGGCGAAGCACGTCGTGCCGCAACACGTTGGGCGCGGCGGCGGTTCGCTGGA	0.0447270926831581	0.00911656196861841
688667-1_6	chr|EcOnc50|EcOnc50|EcOnc	1266934	1266913	chr|ECs0035|ECs0035|mRNA	34220	34268	1	1	0	1	0	-19.7	AGCACCAGACCCGGCGCAGATAAATGACGCCGATGAAGAATCTTCTCAGGTACATGCACAAGGTCTGGTGA	0.0180607553104283	0.0154468941156187
688706-1_6	chr|ryhB|ryhB|sRNA	4300261	4300209	chr|none|none|unknown	2592958	2592904	13	2	1	1	1	-32	AGCACGACATTGCTCACATTGCTTATAAAATCAAAGCAATAAGCAGTGTCGTGAA	1.63459222823903e-08	0.00657084687607945
688719-1_6	chr|ECs2570|ECs2570|mRNA	2546577	2546559	chr|rrnH|rrnH|rRNA	228122	228141	1	1	0	0	1	-16.9	AGCACGATGGCACCATCTCTTGGTGCCTTCGGGAACTGT	0.219340765725654	0.00321161777961894
688846-1_6	chr|ECs0015|ECs0015|mRNA	14688	14782	chr|ECs0015|ECs0015|mRNA	14804	14929	34	4	1	0	0	-61	AGCAGACCTGTCCACACTGTCAGGGCCGCGGTACGCTGCGCTGTCCGTTAAAATCCCGGCAGGGGTGG	null	null
688844-1_6	chr|asECs5219|asECs5219|asmRNA	5323451	5323418	chr|asECs5219|asECs5219|asmRNA	5323499	5323452	5	1	0	0	0	-23.2	AGCAGACCCATAAATGTACCCACCACGGCGACGGATAGCGCCGAGAATGGTGAGTAAAATTAAAGGGGTTGCGAT	null	null
688873-1_6	chr|ECs1904|ECs1904|mRNA	1897051	1897071	chr|ECs2097|ECs2097|mRNA	2090331	2090296	1	1	0	0	0	-13.8	AGCAGCAATCGCTGGCTGATTCGTAAAGGCAAAGCGAATACCGGCGTCACTCTGGAA	0.0336420148154502	0.0107713852617539
688963-1_6	chr|ECs0492|ECs0492|mRNA	524098	524162	chr|ECs0492|ECs0492|mRNA	524001	524099	20	1	0	0	0	-27.4	AGCAGGCACTGTTGAAACTGATCGAAGGTACGATTACCCGTGACGTTTCCGGTGAAGGCGT	null	null
689069-1_6	chr|ECs3795|ECs3795|mRNA	3807259	3807237	chr|ECs0179|ECs0179|mRNA	202805	202826	1	1	0	0	0	-15.5	AGCATAAACGGCGCGGGAAGCTGACGTGACGTTGGGCTTCCCGAAA	0.0368751990754023	0.0102088661667509
689030-1_6	chr|asECs0116|asECs0116|asmRNA	125702	125759	chr|rrnA|rrnA|rRNA	4832206	4832224	1	1	0	0	1	-18.9	AGCAGTCAGCTCTGCCACGGCAACTAAAACGTACAGTACCCAGTAGTTCCAGCCAGAAATCGGAATTACTGGGCGT	0.152604351943061	0.00420799994290586
689275-1_6	chr|ECs1487|ECs1487|mRNA	1525279	1525361	chr|ECs1487|ECs1487|mRNA	1525203	1525281	21	2	1	0	0	-41.5	AGCCACCTGTGGAAACCGCTGCTGCACGAAATTGTCGGCGGCGGTGCTGGTGGGCTGG	null	null
689318-1_6	chr|ECs3558|ECs3558|mRNA	3548571	3548544	chr|ECs3558|ECs3558|mRNA	3548728	3548708	1	1	0	0	0	-18.1	AGCCAGCCTGCTGCGTCTGGATGTTGGATTTCAAAGCGCACGGCTGGG	0.00106515843540432	0.0824786098842323
689411-1_6	chr|rrnB-1|rrnB-1|rRNA	4978513	4978539	chr|ECs0130|ECs0130|mRNA	146421	146366	2	1	0	1	0	-17.3	AGCCATGGGCAGGTTGAAGGTTGGGTACACGCCAACCACAAATAAAAATGCCATGCCGG	0.154910232964398	0.00365374974422896
689412-1_6	chr|rrnG-1|rrnG-1|rRNA	3448692	3448666	chr|tRNA4-AspGTC|tRNA4-AspGTC|tRNA	240500	240521	2	1	1	1	1	-14.5	AGCCATGGGCAGGTTGAAGGTTGGGTAGAATACCTGCCTGTCACGCTA	4.56344777841494e-34	0.000314728227785845
689422-1_6	chr|ryeB|ryeB|sRNA	2525007	2524953	chr|rrnB-1|rrnB-1|rRNA	4980354	4980394	8	1	1	1	1	-24.9	AGCCATTTCCCTGGACCGAATAGTAGGTCCCAAGGGTATGGCTGTTCGCCATTTA	1.20735328449614e-41	0.00105457810064888
689494-1_6	chr|ECs2566|ECs2566|mRNA	2543455	2543435	chr|ECs0990|ECs0990|mRNA	1087597	1087621	1	1	0	0	1	-16.3	AGCCCGCTCTGTCGCCCTGGCACTGGGCGGCAAGTGCCATTAAAGA	0.0403645399472928	0.00968730322865161
689489-1_6	chr|rrnA-1|rrnA-1|rRNA	4834929	4834951	chr|ECs1237|ECs1237|5UTR	1292559	1292601	1	1	0	1	1	-19.9	AGCCCGCTCGCCGGAAGACCAAGTTCCGGCTGAATTTGTGGGGAGCGGAGTTTGCGGCGTTCTT	0.00376673419366665	0.000499070162738461
689534-1_6	chr|ssrA|ssrA|sRNA	3475808	3475827	chr|rrnA|rrnA|rRNA	4832262	4832279	1	1	0	1	1	-15.9	AGCCCTGCCTGGGGTTGAAGATCCCCGGGCTCAACCTGA	9.22456479035307e-23	0.000194670164379327
689550-1_6	chr|ECs1881|ECs1881|mRNA	1876084	1876175	chr|ECs1881|ECs1881|mRNA	1876196	1876310	11	3	1	1	1	-42.9	AGCCGAACTGGCGCTGCTGAAAGAGAGAGAGGATTTGGCGCGTGCGGCGTTGATACGCTGGCACGCATGAAG	null	null
689657-1_6	chr|ECs2420|ECs2420|mRNA	2395397	2395308	chr|ECs2420|ECs2420|mRNA	2395506	2395398	55	2	1	1	1	-50.9	AGCCGTACACTCGAAGAAGAGGAGATTGCCGCTACCGTCGCCAAATGAAAATTGGCGTAAATCAGGTAGTTGGCGT	null	null
689753-1_6	chr|ECs3494|ECs3494|5UTR	3483263	3483242	chr|ECs0538|ECs0538|mRNA	578039	578063	1	1	0	0	0	-13.9	AGCCTGAACCGTCTGGTCAGAAAAATGATGATGGAAGGGCTGTATGG	0	Inf
689807-1_6	chr|ssrS|ssrS|sRNA	3793249	3793295	chr|rrnD-2|rrnD-2|rRNA	4160806	4160777	2	1	0	1	1	-19.7	AGCCTGCGGCGGCATCTCGGAGATTCAAACCCAGACCGCCAGCTAAGGTCCCAA	9.88684479333719e-29	0.000340252771110758
689972-1_6	chr|rrnA|rrnA|rRNA	4832910	4832931	chr|asECs1242|asECs1242|asmRNA	1300523	1300496	1	1	0	1	0	-19.4	AGCGACCTCGCGAGAGCAAGCGTTCTCGCGAACGGTCCGCCCGTCAGGGAAA	0.113465216229926	0.005137264971089
[truncated: 36,565,090 more chars]
