# Supplementary material for: Small RNA interactome of pathogenic E. coli revealed through crosslinking of RNase E
Source: EMBO J. 2016 Nov 11;36(3):374–87. doi: 10.15252/embj.201694639 (PMC5286369; doi:10.15252/embj.201694639)
Supplement: Supplementary file 5 — Table EV3 [file EMBJ-36-374-s006.txt]

# Expanded View Table 3	
# All sRNA-mRNA interactions recovered from replicate RNase E CLASH experiments.		
# Column 1	seq_ID: Unique sequence identifier for the hybrid read		
# Column 2	RNA1_feature: Feature mapping to the first half of the hybrid read. The format is chromosome | common name | systematic name | RNA class		
# Column 3 	RNA1_start: The starting coordinate for the first mapped read half		
# Column 4	RNA2_end: The end coordinate for the first mapped read half		
# Column 5	RNA2_feature: Feature mapping to the second half of the hybrid read. Format as RNA1_feature		
# Column 6	RNA2_start: The starting coordinate for the second mapped read half		
# Column 7	RNA2_end: The end coordinate for the second mapped read half		
# Column 8	count_total: Total number of unique reads mapping to RNA-RNA interaction		
# Column 9	count_last_clustering: Number of interactions overlapping in replicate dataset; no overlap = 1		
# Column 10	two_way_merged: If the RNA-RNA interaction was recovered in both the RNA1-RNA2 and RNA2-RNA1 orientations two_way_merged=1; otherwise two_way_merged=0		
# Column 11     ∆G: Gibbs free energy of interaction (kcal/mol)
# Column 12	literature: lit=Y if the sRNA-mRNA interaction has been described in the literature
# Column 13	Hfq_overlap_target: If the target (non-EcOnc) hybrid half overlaps a Hfq-binding site (read from Hfq-CRAC expt; Tree et al Mol Cell 2014), Hfq_overlap_RNA1=1; else 0
# Column 14	target_oligo(A): If non-genomic oligo adenylation was detected within 10t of the 3’ end of the target, target_oligo(A)=1; else = 0
# Column 15	E2: If the interaction was detected in replicate datasets, E2 = 1; else 0
# Column 16	count: count_total divided by 10. For calculating the score
# Column 17	score: Sum of Hfq_overlap_target, target_oligo(A), E2, count, two_way_merged
# Column 18	sequence: Sequence of the read
# Column 19	FDR: Benjamini–Hochberg corrected p-value. NB: No FDR or connection score calculated for hybrids halves < 100nt from each other. 
# Column 20	Connection score: ratio of hybrids to non-hybrid reads calculated as per Lu et al. Cell 2016 ( hybrids/sqrt(non-hybrids_A*non-hybrids_B) )	

#seq_ID	RNA1_feature	RNA1_start	RNA2_end	RNA2_feature	RNA2_start	RNA2_end	count_total	count_last_clustering	two_way_merged	∆G	literature	Hfq_overlap_target	target_oligo(A)	E2	count	score	sequence	FDR	connection_score
1034480-1_5	chr|ryhB|ryhB|sRNA	4300272	4300211	chr|hdeA|ECs4390|mRNA	4398881	4398774	39	2	1	-25.1	lit=	2	1	1	3.9	8.9	CTACAACTCAGCGCACGACATTGCTCACATTGCTTCCCTTCTGCCAGTTGTGAGCAATGCAGCGG	0	0.00491200373846852
1011200-1_5	chr|ryhB|ryhB|sRNA	4300271	4300198	chr|hns|ECs1739|mRNA	1737618	1737555	28	2	1	-37	lit=	2	1	1	2.8	7.8	ATTGCTCACATTGCTTCCAGTAAAAAGCAATGGATGAGCAAGGTAAATCCCTCGACGATT	0	0.00967771113280477
1128240-1_5	chr|ryhB|ryhB|sRNA	4300259	4300178	chr|yiiU|ECs4853|mRNA	4918586	4918636	26	2	1	-24.5	lit=	2	1	1	2.6	7.6	TAGCTCACATTGCTTCCAGTATTACTTGAGAAACTGGAAGCAAAAGT	0	0.0142838989435606
1351526-1_4	chr|ychK|ECs1736|mRNA	1734252	1734324	chr|ryeB|ryeB|sRNA	2525014	2524933	22	2	1	-42.5	lit=	2	1	1	2.2	7.2	AATGAGAAAGAAAAAATAGGGCTGGCGCTGGGATTAGCGCACGGCTCTCTCCCAA	0	0.0031576681867406
678809-1_6	chr|ryhB|ryhB|sRNA	4300271	4300211	chr|frdA|ECs5135|mRNA	5236646	5236581	17	2	1	-25.7	lit=	2	1	1	1.7	6.7	ACCCTCGCGGAGAACCTGAAAGCACGACATTGCTCACATTGAACAATCTGGAGGAATGTCGTGCAAACCTTTCAAGCCATTTTCCGCTGG	2.08721928629529e-14	0.0146343439539912
1663730-1_4	chr|micA|micA|sRNA	3538959	3538997	chr|ompA|ECs1041|mRNA	1149552	1149510	26	1	1	-21.5	lit=Y	2	1	0	2.6	6.6	GAAAGACGCGCATTTGTTATCATCATCCCTGATTTTGGATGATAACGAGGCGCAA	0.0102815714390169	0.00966816423254924
614692-2_6	chr|micM|micM|sRNA	573006	573077	chr|ECs2443|ECs2443|5UTR	2420802	2420762	36	2	1	-25.2	lit=Y	2	1	1	3.6	8.6	AAAGTGACGGCATAATAATAAAAAAATGAAATTCCTCTTTGACGGGCCAAAATTTTCCCGTCAAAGAGTTATTTCATAAAAAA	0	0.027229847146367
1595555-1_4	chr|hns|ECs1739|mRNA	1738003	1737938	chr|dsrA|dsrA|sRNA	2649846	2649804	14	2	1	-21.3	lit=Y	2	1	1	1.4	6.4	CTTAAATCAGCACAATGAGCGAAGCACTTAAAATTCTGAATTTTTTAAGTGCTTCTTGCTTAAGC	4.22661905474797e-13	0.0171211076834476
5379692-1_1	chr|ryeB|ryeB|sRNA	2525028	2524956	chr|ompC|ECs3104|mRNA	3045541	3045417	14	3	1	-46.6	lit=	2	1	1	1.4	6.4	AAGAGCCATTTCCCTGGACCGAAAAAAATCAGATCCAGGGCAACAGCGCTGAAAACGAAAACAGCTTCTGGAAAAA	0	0.00164399764873652
3590067-1_2	chr|micM|micM|sRNA	573006	573068	chr|cspD|ECs0966|mRNA	1053488	1053441	10	2	1	-35.1	lit=	2	1	1	1	6	AGTGACGGCATAATAAAAAAAAAATGAAATTCCTCTTTGACGGGCCAATTTATTGTGCCCGTCGAAGT	0	0.00124348869315067
1901336-2_3	chr|micA|micA|sRNA	3538969	3539008	chr|hupB|ECs0494|mRNA	527530	527654	8	2	1	-30.5	lit=	2	1	1	0.8	5.8	ATTTGTTATCATCATCCCTGAATTCAGAGATGAAATGAATCTCTGAAAGAAGGGGATGATGTAGCACTGGT	7.02747432179684e-06	0.0136963011413637
982192-1_5	chr|hdeA|ECs4390|mRNA	4398883	4398821	chr|gadY|gadY|sRNA	4407045	4407088	8	2	1	-21.6	lit=	2	1	1	0.8	5.8	ATATTACGATGAAAAAAGTATTAGGCGTTATTCTTGGTGGTCTGCTTCTTCTGCAAAAATTAGTCTGGAGACGGCAGACTATCCTCTTCC	0	0.00132412908178817
3302064-1_2	chr|gadY|gadY|sRNA	4406999	4407037	chr|yojN|ECs3105|mRNA	3047231	3047268	7	2	1	-20.2	lit=	2	1	1	0.7	5.7	ACAAAGTTTCCCGTGCCAACGCGACGGCAACGGGAAACAATGATGAGAAAGA	0	0.00314424990485205
4652341-1_2	chr|yjbJ|ECs5028|mRNA	5112461	5112499	chr|ryhB|ryhB|sRNA	4300233	4300207	7	2	1	-17.8	lit=	2	1	1	0.7	5.7	TAAAGTGAAAGAGCAATGGGGCAAAAAAAACATTGCTCACATTGCTTCCAGAA	0	0.00225888736170739
1076252-1_5	chr|ryeB|ryeB|sRNA	2525010	2524979	chr|clpA|ECs0968|mRNA	1054317	1054359	6	2	1	-23.1	lit=	2	1	1	0.6	5.6	CTTCCGATCTGGCACTCAGCAGCGCACGGCTCTCTCCCAAGAGCTTGGGGGAGGTGCCTATGCAAA	0	0.00440919207684072
5032757-1_1	chr|rplL|ECs4909|mRNA	4989778	4989826	chr|ryeB|ryeB|sRNA	2525027	2524968	5	2	1	-34.3	lit=	2	1	1	0.5	5.5	AAAAAGCTCTGGAAGAAGCTGGCGCTGAAGTTGAAGTTAAGCCTGCATTAATGCCAACTTTTAGCGCACGGCTCTCTCCCAAGAGCCATT	0	0.0014239737200725
1450114-1_4	chr|phoP|ECs1602|mRNA	1612197	1612150	chr|micA|micA|sRNA	3538959	3539004	4	2	1	-24.8	lit=Y	2	1	1	0.4	5.4	ATATAATTAAGACAGGGAGAAATAAAAATGCGCGTACTGGGAAAGACGCGCATTTGTTATCATCATCCCTGA	0.00259092639880609	0.00531111560785756
3165584-1_2	chr|micM|micM|sRNA	573006	573059	chr|ECs0892|ECs0892|5UTR	974649	974691	3	2	1	-19.1	lit=	2	1	1	0.3	5.3	AAAGTGACGGCATAATAATAAAAAAATGAAATTCCTCTTTGACGGGCCAATAGCATGAAATGGCCCGTTAGACATCAC	0	0.000407552076738847
745455-1_6	chr|yajF|ECs0444|mRNA	472206	472241	chr|ryeB|ryeB|sRNA	2525011	2524959	23	2	1	-24.6	lit=	2	1	1	2.3	7.3	CTTCCGATCTCTGACTCAGCAAATAAGGAGAGTACCGTGCGTATAGCGCACGGCTCTCTCCCAAGAGCC	0	0.00478795183422925
965928-1_5	chr|yabC|ECs0086|mRNA	95337	95405	chr|ryeB|ryeB|sRNA	2525026	2524976	23	2	1	-37	lit=	2	1	1	2.3	7.3	AGGAGATAGAGCAGGCGCTAAAAAGCTTTTAGCGCACGGCTCTCAAAAAAAAAAAA	0	0.0111885267401367
1317348-1_4	chr|ryhB|ryhB|sRNA	4300269	4300205	chr|yadR|ECs0160|mRNA	180760	180840	12	1	1	-27.4	lit=Y	2	1	0	1.2	5.2	AAAGCACGACATTGCTCACATTGCTTCCAGTGTCGTTTGGAGCAAAATATGAGTGATGACGTAGCACTGCCGC	0.0698131521549822	0.00634525877665853
1749162-1_4	chr|ilvL|ECs4701|mRNA	4743797	4743826	chr|ryjA|ryjA|sRNA	5131202	5131178	2	2	1	-16.4	lit=	2	1	1	0.2	5.2	TCGTGATTAGCGTGGTGGTGATTATTAACCTCCACCACGTGCTCGA	0	0.00139813654710314
5672312-1_1	chr|fliY|ECs2659|mRNA	2622635	2622565	chr|ryeB|ryeB|sRNA	2525025	2524979	2	2	1	-40	lit=	2	1	1	0.2	5.2	ACACTCAGCACGTCAGGCATTGATGGGTGTGATGGCCGTAGCGCTGACAACTTTTAGCGCACGGCTCTCTCCCAA	0.00711994336571742	0.00268717946668555
564358-1_7	chr|ycfO|ECs1485|mRNA	1523178	1523215	chr|ryhB|ryhB|sRNA	4300234	4300194	11	1	1	-20.5	lit=	2	1	0	1.1	5.1	TAAAACAATAAGGAGAGCAGTGTGGGTCCAGAATTGCTCACATTGCTTCCAGT	0.000980697642506586	0.00919936978112648
912838-1_5	chr|micM|micM|sRNA	573006	573080	chr|ydcH|ECs2031|mRNA	2016356	2016392	11	1	1	-17.5	lit=	2	1	0	1.1	5.1	AAAGTGACGGCATAATAATAAAAAAATGAAATTCCTCTTTGACGGGCCAATAGCGATATTGGCCAGAGAGCGTCAAAGAGGTG	1.64863863710894e-24	0.00171633262039203
2681755-1_3	chr|hdeB|ECs4389|mRNA	4398287	4398240	chr|mgrR|mgrR|sRNA	2148790	2148727	20	2	1	-26.9	lit=	0	1	1	2	5	GCATGGTGGATGCTGCATGAAGAAAAAAATGCCTGTTAGCGTAAAAGCAAAACACAAATCTATCCATGCAAGCATTCACCGCCGAA	0	0.00550729244751258
344492-1_9	chr|ryhB|ryhB|sRNA	4300259	4300178	chr|ynhE|ECs2390|mRNA	2363721	2363677	10	2	0	-26.5	lit=	2	1	1	1	5	CGGAGAACCTGAAAGCACGACATTGCTCACATTGCTTCCAGTATTACTTAGCCAGCCGGGTGCTGGTCTCGTAATACTGAAGCAACTGAC	2.18966378362495e-09	0.00487840110605664
3159572-1_2	chr|hupB|ECs0494|mRNA	527529	527589	chr|ryeB|ryeB|sRNA	2525014	2524951	7	1	1	-33	lit=	2	1	0	0.7	4.7	AAAGCTGCGGCTGGCCGTGCGTTACTTTTAGCGCACGGCTCTCTCCCAA	0.117943167583965	0.00489895988976599
3164834-1_2	chr|micM|micM|sRNA	573006	573076	chr|rpmJ|ECs4164|mRNA	4177749	4177697	7	2	0	-28.4	lit=	2	1	1	0.7	4.7	AAAGTGACGGCATAAAAAAAAAAATGAAATTCCTCTTTGACGGGCCAAAGAAATTATGCCGTAACTGCAAAATCGT	0	0.000408494394937236
2332122-1_3	chr|ryhB|ryhB|sRNA	4300210	4300184	chr|aspA|ECs5120|mRNA	5221399	5221347	6	1	1	-20.6	lit=	2	1	0	0.6	4.6	ATTACTTAGCCAGCCGGGTGCTCTGATGCACCCGGCTTACAAAAAAAAA	0.00537381408581712	0.00760839527151477
3165218-1_2	chr|micM|micM|sRNA	573003	573047	chr|dps|ECs0890|mRNA	973063	972995	6	1	1	-11.7	lit=	2	1	0	0.6	4.6	AAAGTGACGGCATAATAAAAAAAAATGAAATTCCTCTATGAAATGCTGGATGGCTTCCGCACTGCACTGATCG	0	8.15564682920331e-05
3987482-1_2	chr|acnB|ECs0122|mRNA	135945	136003	chr|ryeB|ryeB|sRNA	2525016	2524981	6	2	1	-24.2	lit=	2	1	1	0.6	5.6	CGCCTGCCGCACTATGACAATGAGAGCGAGGAGAACCGTCGTGCTAGAAAAATTTTAGCGCACGGCTCTCTCCCAAGA	0	0.00251712466291414
1473093-1_4	chr|msyB|ECs1429|mRNA	1473036	1473005	chr|micM|micM|sRNA	573002	573072	5	1	1	-19.9	lit=	2	1	0	0.5	4.5	ATGAATGGGACGAGGGGGAATTTCAGCTAAAAGTGACGGCATAATAAAAAAATGAAATTCCTCTTTGACGGGCCAATAGC	1.87458706101412e-166	0.0003639157310173
1680619-1_4	chr|ryeB|ryeB|sRNA	2525008	2524980	chr|yjdC|ECs5116|mRNA	5217748	5217707	5	1	1	-18.8	lit=	2	1	0	0.5	4.5	GCACGGCTCTCTCCCAAGAGATGTACTGGGAGAAGCCCTGAAATTATTAGAATTACAA	8.17597006261218e-15	0.00104770811125055
511481-1_7	chr|lpp|ECs2384|mRNA	2357143	2357189	chr|cyaR|cyaR|sRNA	2842549	2842595	5	1	1	-21.8	lit=	2	1	0	0.5	4.5	AATCCTGGGTTCTACTCTGCTGGCAAAAACATAACCCATAAAATGCTAGCTGTACCAGGA	4.87394526640795e-78	0.000517532993156875
2316252-1_3	chr|clpB|ECs3455|mRNA	3454306	3454282	chr|ryeB|ryeB|sRNA	2525007	2524980	4	1	1	-24.2	lit=	2	1	0	0.4	4.4	ATGGGAGGAGTTATGCGTCTTTTTAGCGCACGGCTCTCTCCCA	0.000335692521125271	0.00140242333905129
2423429-1_3	chr|ryhB|ryhB|sRNA	4300252	4300186	chr|clpB|ECs3455|mRNA	3452793	3452737	4	1	1	-33	lit=	2	1	0	0.4	4.4	CGGAGAACCTGAAAGCACGACATTGCTCACATTGCTTCCAGTATTAAAGCAACTGGAAGCCGCAACGCAGCT	0.00389621596078232	0.00158434157078469
3258858-1_2	chr|aroB|ECs4231|mRNA	4229729	4229681	chr|ryeB|ryeB|sRNA	2525009	2524954	4	2	0	-26.5	lit=	2	1	1	0.4	4.4	AAGTCCTTGCGGGAGAGATGCGCTTAAAAAACTTTTAGCGCACGGCTCTCTCCCAAGAGCCATTTCCCTGGACCGAATACAGGAA	0	0.00267763350590558
3590077-1_2	chr|micM|micM|sRNA	573006	573035	chr|ftsI|ECs0088|mRNA	97113	97152	4	1	1	-15.6	lit=	2	1	0	0.4	4.4	AGTGACGGCATAATAAAAAAAAAGCGATGCCGTCCTCAGC	7.00806737505605e-88	0.000395571287611038
4652534-1_2	chr|cobB|ECs1498|mRNA	1538734	1538777	chr|ryhB|ryhB|sRNA	4300253	4300181	4	1	1	-25.2	lit=	2	1	0	0.4	4.4	TAAAGTGGTGCCGGAAGCAATGGATTGCTCACATTGCTTCCAGTATTACTT	0.0190163818434219	0.00636481277918005
518473-1_7	chr|gadB|ECs2098|mRNA	2092779	2092752	chr|ryeB|ryeB|sRNA	2525006	2524976	4	1	1	-20.2	lit=	2	1	0	0.4	4.4	ACTGGGATGTGGAGCTGCGTGAGATTTTCAGCGCACGGCTCTCTCCCAAGAGCCAT	3.03268097368315e-26	0.000678646209695305
694761-1_6	chr|micM|micM|sRNA	573006	573054	chr|pheT|ECs2420|mRNA	2395364	2395320	4	1	1	-21.1	lit=	2	1	0	0.4	4.4	AGTGACGGCATAATAAAAAAAAATGAAATTCCTCTTTGACGGGCCACTCGAAGAAGAGGAGATTGCCGCTACCGTCGC	0	0.000184986825997839
7701092-1_1	chr|gcvB|gcvB|sRNA	3665152	3665209	chr|ECs0694|ECs0694|5UTR	769207	769149	4	1	1	-33.1	lit=	2	1	0	0.4	4.4	CGGTTGTGATGTTGTGTTGTTGTGTTTGCAATTGGTCAAAAGTTGCAGATGATAACAACACAAACACTCACAACGG	0.0140853131046509	0.0067193210066028
1545429-1_4	chr|nlpD|ECs3596|mRNA	3588269	3588208	chr|micM|micM|sRNA	573006	573052	3	1	1	-8.3	lit=	2	1	0	0.3	4.3	CGGGGCAAAAAATAGCAACCATGGGTAGCACCGGAACCAGTTCAAAGTGACGGCATAATAATAAAAAAATGAAATTCCTCTTTGACGGGC	0	2.85795808535347e-05
1809358-1_4	chr|spf|spf|sRNA	4845878	4845913	chr|ahpC|ECs0644|mRNA	720739	720777	3	1	1	-27.1	lit=	2	1	0	0.3	4.3	TTTCAGACCTTTTACTTCACGTAATCGGATGCGTGAAGATGAAGGTCTGGCTGACCGTGCG	0.00685879863067938	0.00131395948523575
3308351-1_2	chr|sroC|sroC|sRNA	768203	768177	chr|ompC|ECs3104|mRNA	3044885	3044854	3	1	1	-21.5	lit=	2	1	0	0.3	4.3	ACAAGAACCAGGGGCGGAAAAAAACTGCGTCCGTCCCTGGCTTACCA	1.8679209693858e-18	0.00060510194456539
3590208-1_2	chr|micM|micM|sRNA	573006	573038	chr|cydB|ECs0769|mRNA	858483	858503	3	1	1	-15	lit=	2	1	0	0.3	4.3	AGTGACGGCATAATAATAAAAAAATGAAAGTTTGTGATGCCGTCCAGC	4.68119700444763e-58	0.000363355429328539
7222175-1_1	chr|ryhB|ryhB|sRNA	4300231	4300196	chr|galU|ECs1738|mRNA	1736726	1736752	3	1	1	-21.5	lit=	2	1	0	0.3	4.3	ATTGCTTACATTGCTTCCAGTATTTTTGAACTGGAAGCAATGCTGGAAAA	0.0033315756495663	0.00968094583588883
912844-1_5	chr|micM|micM|sRNA	573005	573078	chr|tktB|ECs3327|mRNA	3296441	3296494	23	1	1	-20.2	lit=	2	1	0	2.3	6.3	AAAGTGACGGCATAATAATAAAAAAATGAGATAAGCCGTCGCTGATT	5.95948516341676e-52	0.00246028566700552
9749581-1_1	chr|spf|spf|sRNA	4845893	4845920	chr|ECs1693|ECs1693|mRNA	1688917	1688870	3	1	1	-23.3	lit=	2	1	0	0.3	4.3	TCAGCCTTGTACTCAGCCTTCACGTAATCGGATTTGGCTGAATAAAGCAGCTACAGCCATTATTCCGATTACAAAA	0.19154873475199	0.00344189727816365
981908-1_5	chr|yqjF|ECs3983|mRNA	3990303	3990329	chr|ryhB|ryhB|sRNA	4300233	4300210	3	1	1	-19.7	lit=	2	1	0	0.3	4.3	ATATGGAAGCGATGGGCGTCCCGGATTGCTCACATTGCTTCCAGT	0.0391390802887378	0.0055892966843606
1746086-1_4	chr|gadY|gadY|sRNA	4407071	4407092	chr|yceP|ECs1438|mRNA	1480110	1480079	2	2	0	-20	lit=	2	1	1	0.2	4.2	TCCTCTTCCCGGTCCCCTATGCATTAGGGGGCCATGATGGAAAAAAATAATGAA	0	0.000462619516926723
2424564-1_3	chr|gadY|gadY|sRNA	4407061	4407086	chr|ECs2836|ECs2836|mRNA	2776902	2776839	2	1	1	-17.8	lit=	2	1	0	0.2	4.2	CGGCAGACTATCCTCTTCCCATTATTTGGGAGAGGATGATATTATAAG	0.270396682571803	0.00263847650647193
2667835-1_3	chr|mgrR|mgrR|sRNA	2148809	2148780	chr|dps|ECs0890|mRNA	973041	972989	2	1	1	-19.6	lit=	2	1	0	0.2	4.2	GATCCGTTATCAGTGCAGGAAAATGCCTGTCACATTGCCGTACATGAAATGCTGGATGGCTTCCGCACTGCACTGATCGAT	8.35740739938112e-134	0.000164681587490851
2881119-1_3	chr|b2392|ECs3271|mRNA	3239634	3239593	chr|ryeB|ryeB|sRNA	2524997	2524956	2	1	1	-25.6	lit=	2	1	0	0.2	4.2	TTATTGGTGGGGACGGCGCTGGGATTGTCTCTCTCCCAAGAGCCATTCCCTGGACCGA	0.0674099097853934	0.00119071478765679
3807960-1_2	chr|sroC|sroC|sRNA	768203	768174	chr|adhE|ECs1741|mRNA	1740264	1740223	2	1	1	-16.6	lit=	2	1	0	0.2	4.2	ATTACAAGAACCAGGGGCGGAAATTCGACGCCAACCTGGTTATGGAC	3.5660839887966e-10	0.000538796700927297
3855540-1_2	chr|ryhB|ryhB|sRNA	4300234	4300209	chr|dnaJ|ECs0015|mRNA	14603	14624	2	1	1	-16.6	lit=	2	1	0	0.2	4.2	ATTGCTCACATTGCTTCCAGTATCTCTGGAAGAGTGTGACGTTTG	2.03280957154808e-07	0.000617234562539021
3937461-1_2	chr|omrA|omrA|sRNA	3698589	3698568	chr|b2107|ECs2913|mRNA	2862709	2862792	2	1	1	-16.5	lit=	2	1	0	0.2	4.2	CCCAGAGGTATTGATTGGTTGCTGGGTGCGCTTTTGCTGGTTACCAGTGCCGCCTGGGCCGCACCAGCCACCGCGGGTCGACCAATACCT	0.24671292969819	0.00283506896619494
4069841-1_2	chr|ryhB|ryhB|sRNA	4300232	4300206	chr|dksA|ECs0149|mRNA	164800	164750	2	1	1	-16.5	lit=	2	1	0	0.2	4.2	CTCACATTGCTTCCAGTATTACATTCTGGAAGCATGGCGTAATCAACTCAGGGATGAAGTCGATCGCACCGTT	0.0298377133692073	0.00107899603829259
4589344-1_2	chr|spf|spf|sRNA	4845852	4845888	chr|gapA|ECs2488|mRNA	2464948	2465024	2	1	1	-18.1	lit=	2	1	0	0.2	4.2	GTAGGGTACAGAGGTAAGATGTTCTATCTTCCCAGAACATCATCCCGTCCTCTACCGGTGCTGCTAAAGCTGTAGGTAAAG	0.00183834172180671	0.000864543549297918
5187714-1_1	chr|micM|micM|sRNA	573006	573038	chr|rpoS|ECs3595|mRNA	3587842	3587784	2	1	1	-12.5	lit=	2	1	0	0.2	4.2	AAAGTGACGGCATAATAAAAAAAAATGAAATTTTGCGCGTCGCGCACTGCGTGGAGATGTCGCCTCTCGCCGCCGGATGATCGAGAGTTG	0	8.15038427222418e-05
5409832-1_1	chr|ryeB|ryeB|sRNA	2525027	2524994	chr|fes|ECs0624|mRNA	695496	695568	2	1	1	-31.1	lit=	2	1	0	0.2	4.2	AAGCCTGCATTAATGCCAACTTTTAGCGCACGGAAACATGATGCGCTTTGTTGGCGCGGTGGCTTGATGCAGGGGTTAATCGACCTCTGG	0.292485183143117	0.00181169602685344
5546899-1_1	chr|ryeB|ryeB|sRNA	2525015	2524983	chr|yaeL|ECs0178|mRNA	200370	200412	2	2	1	-34	lit=	2	1	1	0.2	5.2	AATGCCAACTTTTAGCGCACGGCTCTCTCCCAAAATTGGGATGCCGTGCGTTTGCAGTTGGTCGATAAAATTGGCGGAAAAAAAAA	2.49245069028348e-13	0.00117198427059525
6250557-1_1	chr|ryeB|ryeB|sRNA	2525007	2524977	chr|rpoS|ECs3595|mRNA	3587766	3587684	2	1	1	-25.5	lit=	2	1	0	0.2	4.2	AGCGCACGGCTCTCTCCCAAGAGCCAAAAATTGCCCGCCGTTATGGCAATCGTGGTCTGGCGTTGCTGGACCTTATCGAAGAGGGCAACC	6.18568397920009e-08	0.000599588137465338
6291494-1_1	chr|yajC|ECs0458|mRNA	491195	491232	chr|micM|micM|sRNA	573006	573036	2	1	1	-12.8	lit=	2	1	0	0.2	4.2	AGCTGCCGTCCTGCCGAAAGGCACAAAGTGACGGCATAATAAAAAAAA	4.22369730246607e-33	0.000318919767854652
7639767-1_1	chr|cyaR|cyaR|sRNA	2842548	2842613	chr|adhE|ECs1741|mRNA	1740908	1740883	2	1	1	-23.8	lit=	2	1	0	0.2	4.2	CGCTGAAAAACATAACCCATAAAATGCTAGCTGTACCAGGAACCACCTCCTTAGCCTGTGTAATCTGTTGTGGTTCCTGGGGTGGTAACT	1.62350593643182e-08	0.000581677171904575
7972919-1_1	chr|fes|ECs0624|mRNA	694720	694759	chr|spf|spf|sRNA	4845887	4845919	2	2	1	-16.4	lit=	2	1	1	0.2	5.2	CTCGAATTACGTGAAGGCCTTTTACTTCACGTAATCGGATTTGGCTGA	5.34397769369477e-08	0.00215069429838813
6978007-1_1	chr|ybaS|ECs0538|mRNA	577885	577906	chr|ryhB|ryhB|sRNA	4300233	4300211	1	2	0	-16.4	lit=	2	1	1	0.1	4.1	ATGGAAGCCTGTGACGCGTACATTGCTCACATTGCTTCCAGT	0	0.000277734385169878
7624839-1_1	chr|dacC|ECs0919|mRNA	1006091	1006147	chr|mgrR|mgrR|sRNA	2148760	2148725	1	2	0	-32.3	lit=	2	1	1	0.1	4.1	CGCGGCCGAACAAACCGTTGAAGCGCCGAGCGTGGATGCGCGTGCATGGATTTATCTATCCATGCAAGCATTCACCGCCGGTTTACTTTC	6.11992678756224e-11	0.000539012446724558
3130985-1_2	chr|ECs1417|ECs1417|5UTR	1462453	1462406	chr|rprA|rprA|sRNA	2370114	2370172	9	2	1	-30.5	lit=Y	2	1	1	0.9	5.9	AAAATTACTACACACAGCAGCGCATTGCTGTGTGTAGTCTTTGCCCATCT	3.44169137633799e-15	0.0518217937660469
2107809-1_3	chr|pcm|ECs3597|mRNA	3589474	3589441	chr|ryeB|ryeB|sRNA	2525009	2524938	7	2	1	-26.1	lit=	2	1	1	0.7	5.7	ACCGTGGAGGCCGTGCGCTTCTTTTAGCGCACGGCTCTCTCCCAAGAGCCATTTCCCTGGACCGAATACAGGAATCGTGTTCGGTCTCTT	0	0.00679768972189789
3855526-1_2	chr|ryhB|ryhB|sRNA	4300252	4300208	chr|ECs2056|ECs2056|5UTR	2038986	2039046	7	1	0	-18.9	lit=	2	1	0	0.7	3.7	ATTGCTCACATTGCTTCCAAGAGCGTAACGATGATTACGCTTAGCGAAGCATTGTGAAGCAGC	0.121852011511934	0.00486120605746914
696921-1_6	chr|yciS|ECs1852|mRNA	1840931	1840965	chr|ryhB|ryhB|sRNA	4300240	4300209	7	2	1	-19.6	lit=	2	1	1	0.7	5.7	ATAACGGGAAGTAATGTGAAATATTTACTAAATTGCTCACATTGCTTCCAGTAT	1.8487564812375e-09	0.00469876973546168
926351-1_5	chr|micM|micM|sRNA	573006	573033	chr|ECs0274|ECs0274|mRNA	302379	302349	7	2	1	-18.1	lit=	2	1	1	0.7	5.7	AAGTGACGGCATAATAAAAAAAGTTAGTATGCAGCCGTCACTTAGAAGTAAAAAAAA	0	0.00123099100215789
2134250-1_3	chr|ECs1417|ECs1417|5UTR	1462441	1462414	chr|isrA|isrA|sRNA	1915194	1915151	6	2	1	-29.4	lit=Y	2	1	1	0.6	5.6	ACTACACACAGCAGTGCAGGATGCACTGCTGTGTGTACTGTAGAGTCTGGCGGAT	5.06705788438921e-13	0.0757735230424082
6325192-1_1	chr|ryeB|ryeB|sRNA	2525037	2524972	chr|b1827|ECs2537|mRNA	2511891	2511840	6	1	0	-40.2	lit=	2	1	0	0.6	3.6	AGGCAACTAAGCCTGCATTAATGCCAACTTTTAGCGCACGGCTCTCTCCTTCCGTGCTAAAAGTTTTTGGCATTTTGCAGGCGCTGGGTG	3.28845548975292e-05	0.0132275762305222
2161910-1_3	chr|ryhB|ryhB|sRNA	4300268	4300225	chr|purA|ECs5153|mRNA	5258578	5258617	5	2	1	-26.7	lit=	2	1	1	0.5	5.5	AGACCCTCGCGGAGAACCTGATTCTCCGCGAGAATGTAAA	7.37188088351104e-14	0.00393720682650126
2677258-1_3	chr|ryeB|ryeB|sRNA	2525006	2524954	chr|nlpD|ECs3596|mRNA	3588322	3588245	5	1	0	-22.6	lit=	2	1	0	0.5	3.5	GCACGGCTCTCTCCCAAGAGCCATTTCCCCGGACCGAATAATGCTGGTCCGGGAACAACAAGA	1.71135900740112e-176	0.000353954634461465
3855549-1_2	chr|ryhB|ryhB|sRNA	4300231	4300178	chr|ECs2914|ECs2914|mRNA	2863175	2863086	5	1	0	-33.8	lit=	2	1	0	0.5	3.5	ATTGCTCACATTGCTTCCAGTATTACTTAGCCAGCCGGGTGCTGGCTTTTTTTTAGCACTGGAAGCAACCGCATTAATCAACGTGAATAC	2.80095461995759e-13	0.00109307257430384
2145143-1_3	chr|gadY|gadY|sRNA	4406999	4407082	chr|yjbB|ECs4938|mRNA	5036148	5036189	4	3	1	-38.7	lit=	0	1	1	0.4	3.4	ACTGAGAGCACAAAGTTTCCCGTGCCAACAGGGAGTGTTAACGGTTTATTAGTCTGGAGACGGCAGACTCTTTCTGCCGTCGCCCTGCTG	0.0129215687443152	0.00811841834520417
3877373-1_2	chr|rpsS|ECs4181|mRNA	4185558	4185516	chr|gadY|gadY|sRNA	4407015	4407086	4	2	1	-20.2	lit=	2	1	1	0.4	5.4	ATTTTAGAGGATAAGCCATGCCACGTTCTCTAGTCTGGAGACGGCAGACTATCCTCTTCCCGGTCCC	1.99840144432528e-15	0.0029726962295186
1320054-1_4	chr|micM|micM|sRNA	573006	573033	chr|dps|ECs0890|mRNA	972966	972896	3	1	0	-6.8	lit=	2	1	0	0.3	3.3	AAAGTGACGGCATAATAAAAAAAAAGTGCAGCTGGGCGGTGTAGCTCTGGGGACCACTCAAGTTATCAACAGCAAAACCCCGCTGAAAAG	0	3.37478961402102e-05
2038581-1_3	chr|ryeB|ryeB|sRNA	2525032	2525000	chr|fepA|ECs0623|mRNA	694181	694136	13	2	0	-18.6	lit=	2	1	1	1.3	5.3	AAGCCTGCATTAATGCCAACTAAATCGTGGCAAAAATGCAGGAATAAAACATGAACAAGA	0	0.00218258483077839
2311060-1_3	chr|b1836|ECs2546|mRNA	2523596	2523637	chr|ryeB|ryeB|sRNA	2525014	2524984	3	1	0	-20.9	lit=	2	1	0	0.3	3.3	ATGGAGAGCACGAAGATGAAAACCAGCGTGCGCATAGGAGCGCACGGCTCTCTCCC	0.0591178494952077	0.00159686985303044
2647946-1_3	chr|rpoS|ECs3595|mRNA	3587350	3587327	chr|ryeB|ryeB|sRNA	2525009	2524957	3	1	0	-14.2	lit=	2	1	0	0.3	3.3	GAACGGTCCGGAAGATACCAACGGCTCTCTCCCAAGAGCCATTTCCCTGGACCGAATACAG	1.56567699914062e-14	0.000669408376476396
3248985-1_2	chr|ryeB|ryeB|sRNA	2525037	2524972	chr|entF|ECs0625|mRNA	696070	696125	3	2	1	-34.1	lit=	2	1	1	0.3	5.3	AAGGCAACTAAGCCTGCATTAATGCCAACTTTAGCGCACGGCTCTCTCCCAAGAGCCATTTCCTGATCCGCACGGTACTGCGC	1.11022302462516e-16	0.00247275153006192
5184189-1_1	chr|micM|micM|sRNA	573006	573056	chr|mreC|ECs4122|mRNA	4134938	4134895	3	1	1	-19.4	lit=	2	0	0	0.3	3.3	AAAGTGACGGCATAAAAAAAAAATGAAATTCCTCTTTGACGGGCCAATTTTTTAGCCGTGGCCCGTCGCTACA	2.3303712650607e-18	0.000606456897118628
5417440-1_1	chr|yciR|ECs1858|mRNA	1846468	1846444	chr|ryhB|ryhB|sRNA	4300231	4300207	3	2	1	-22.1	lit=	0	1	1	0.3	3.3	AAGCGCGCTGGAAGCAATGGCATCAAAATTGCTCACATTGCTTCCAGT	0.0325557728223117	0.00605585024546591
5478195-1_1	chr|micM|micM|sRNA	573006	573056	chr|rhoL|ECs4715|mRNA	4759652	4759689	3	2	1	-20.8	lit=	2	1	1	0.3	5.3	AAGTGACGGCATAATAATAAAAAAATGAAATTCCTCTTTGACGGGCCATTTCTGGCTCGTCACTCAATCCGTCTTGTCGTTTCAGA	0	0.000252910009107125
664505-1_6	chr|mgrR|mgrR|sRNA	2148806	2148742	chr|ECs0694|ECs0694|5UTR	769222	769168	3	1	0	-26.2	lit=	2	1	0	0.3	3.3	AAATGCCTGTTAGCGTAAAAGCAAAACACAAATCTATCCATGCAAGCACTAAATGTTACCTAACAGGCACAACTACACAATAAA	1.23609518382847e-85	0.00030310946944327
8377696-1_1	chr|fabI|ECs1861|mRNA	1851252	1851226	chr|ryeB|ryeB|sRNA	2525009	2524980	3	1	0	-21.4	lit=	2	1	0	0.3	3.3	CTTCCGATCTCTGACTCAGCTCTGGAAGCGAACGTGCGCTATAAAAATAGCGCACGGCTCTCTCCCAA	0.132880205356953	0.00397439202910469
9132631-1_1	chr|cyaR|cyaR|sRNA	2842549	2842592	chr|ECs5586|ECs5586|mRNA	5230931	5230978	3	1	0	-22.2	lit=	2	1	0	0.3	3.3	GCTGAAAAACATAACCCATAAAATGCTAGCTGTACCAGGAACCATTTCTGGTGCAGCAACGAAAA	5.12055489244627e-07	0.00090212806806374
10231525-1_1	chr|rdlB|rdlB|sRNA	1715754	1715773	chr|yajQ|ECs0480|mRNA	511019	511068	2	1	0	-18.1	lit=	2	1	0	0.2	3.2	TTAGCCCTGTTGTCAGGTTTAAAAGCGAAACTGAAACAGGGCATTGAGAGCGCCACTCAGAAAAAAATCGTC	0.00112814671130466	0.0181309431073474
1095435-1_5	chr|ryhB|ryhB|sRNA	4300263	4300246	chr|yljA|ECs0967|mRNA	1054252	1054276	2	1	0	-16.5	lit=	2	1	0	0.2	3.2	GAAGACCCTCGCGGAGAAACAAGTACGCGAGGGAGAATGAGC	0.291585357583813	0.00180581625774533
1129631-1_5	chr|dnaK|ECs0014|mRNA	12756	12774	chr|micM|micM|sRNA	572994	573037	2	1	0	-10.6	lit=	2	1	0	0.2	3.2	TATGACTTGGGTGGTGGTAACACCGTCGCTTAAAGTGACGGCATAATAATAAAAAAATGAAA	8.95548493300558e-314	0.00010861050509249
1307668-1_4	chr|manA|ECs2319|mRNA	2289177	2289211	chr|spf|spf|sRNA	4845877	4845914	2	1	0	-27	lit=	2	1	0	0.2	3.2	AAAACTCCGATAACGTGCTGCGTGCGGGTCTGACGCATCTTTCAGACCTTTTACTTCACGTAATCGGATTTGGC	0.0247845009973908	0.00703510481988545
1311888-1_4	chr|gadA|ECs4397|mRNA	4409257	4409215	chr|micM|micM|sRNA	573008	573037	2	1	0	-8.3	lit=	2	1	0	0.2	3.2	AAACCAAACCTGGTGTGCGGTCCGGTGCAAATCTGCTGGCATAGTGACGGCATAATAATAAAAAAATGAAAT	0	3.98166121048547e-05
1410781-1_4	chr|ryhB|ryhB|sRNA	4300239	4300206	chr|ECs5328|ECs5328|mRNA	5464163	5464219	2	1	0	-24.7	lit=	2	1	0	0.2	3.2	AGCACGACATTGCTCACATTGCTTCCAGTATTACATGTTGCAACGTACGCTGGGCAGTGGCTGGGGAGTGTTGCTGCCGGGATTTCTGAT	0.209106359375086	0.00150954789470665
1689420-1_4	chr|cyaR|cyaR|sRNA	2842549	2842594	chr|infC|ECs2425|mRNA	2400061	2400026	2	1	0	-22.4	lit=	2	1	0	0.2	3.2	GCTGAAAAACATAACCCATAAAATGCTAGCTGTACCAGGAACCATTCCGTCCTGGTACAGATGAAGGCGACTATCAGGT	7.78265240735343e-34	0.000315718134692965
1732923-1_4	chr|adhE|ECs1741|mRNA	1739869	1739836	chr|omrB|omrB|sRNA	3698779	3698747	2	1	0	-12.4	lit=	2	1	0	0.2	3.2	TATGACCGTCCGCAGGCTCGCCGTCGTTATGCTGTATTGATAGGTGAAGTCAACTTCGGGTTGAGC	0.29561876504161	0.00183285799742738
2061467-1_3	chr|ryeB|ryeB|sRNA	2525015	2524997	chr|ECs2844|ECs2844|mRNA	2786335	2786301	2	1	0	-4.7	lit=	2	1	0	0.2	3.2	AATGCCAACTTTTAGCGCAATAACGATTATAAATGAAAGAAAACAGTAGAAAAAAAAAAAT	0.249249627799277	0.0016225387515152
2100222-1_3	chr|dps|ECs0890|mRNA	972983	972959	chr|mgrR|mgrR|sRNA	2148787	2148767	2	1	0	-11	lit=	2	1	0	0.2	3.2	ACCATGGCAGAACGTGCAGTGCAGCATGCCTGTTAGCGTAAAAGCA	1.22447438971011e-163	0.000149355389322992
2109451-1_3	chr|ryhB|ryhB|sRNA	4300246	4300216	chr|ybgE|ECs0770|mRNA	858967	859006	2	1	0	-22.6	lit=	2	1	0	0.2	3.2	ACCTGAAAGCACGACATTGCTCACATTGAAAATTGCTGATGTGGGCCGTCTGTGCTGGTGTGATTCACA	0.269317843535525	0.00264792217316102
2380771-1_3	chr|ompC|ECs3104|mRNA	3045538	3045511	chr|spf|spf|sRNA	4845891	4845919	2	1	0	-19.5	lit=	2	1	0	0.2	3.2	CAGCTGACCGGTTACGGCTCACGTAATCGGATTTGGCTG	8.24880715985714e-10	0.000547350540297105
2403608-1_3	chr|gadY|gadY|sRNA	4407072	4407097	chr|ECs1244|ECs1244|mRNA	1304976	1304912	2	1	0	-20.3	lit=	2	1	0	0.2	3.2	CCTCTTCCCGGTCCCCTATGCCGGGATGAGTTTCGTGACAATAGCGGGACAATTGTCACGGATATCGATGACAGCATATGGGCCGGGCAG	0.13597471840293	0.00134400589867205
2667848-1_3	chr|mgrR|mgrR|sRNA	2148809	2148755	chr|ptsG|ECs1479|mRNA	1517510	1517531	2	1	0	-9	lit=	2	1	0	0.2	3.2	GATCCGTTATCAGTGCAGGAAAATGCCTGTTAGCGTAAAAGCAAAACACAAATCTCAGTGGGCTGCTTACCAGA	0.195883225471959	0.00147735913880747
2704232-1_3	chr|rpoS|ECs3595|mRNA	3587955	3587901	chr|micM|micM|sRNA	573010	573044	2	1	0	-10.9	lit=	2	1	0	0.2	3.2	GGCCGAAGAGGAACTGTTATCGCAGGGAGCCACACAGCGTGTGTTGGACGCGACTGACGGCATAATAATAAAAAAATGAAATTCCTCTTC	0	6.238555388868e-05
2823569-1_3	chr|micM|micM|sRNA	573006	573060	chr|rpoS|ECs3595|mRNA	3587997	3587961	2	1	0	-21.7	lit=	2	1	0	0.2	3.2	TGAAATTCCTCTTTGACGGGCCAATAAAGGCCTTAGTAGAAGAGGAACCCAGTGATAAC	0	5.46229330416118e-05
3227035-1_2	chr|micA|micA|sRNA	3538962	3538990	chr|b2513|ECs3375|mRNA	3354916	3354855	2	1	0	-22.6	lit=	2	1	0	0.2	3.2	AAGACGCGCATTTGTTATCATCATCCCTGCAAAGGTGATAAGCAAGGTGCGCGTAGTGCATGGGAAGCAGGCGTGAAAAGCGATGTTACT	0.0312454935095842	0.00653846202207561
3461652-1_2	chr|dsbA|ECs4783|mRNA	4839611	4839634	chr|cyaR|cyaR|sRNA	2842549	2842605	2	1	0	-19.7	lit=	2	1	0	0.2	3.2	ACTTCATGGGTGGTGACCTGGGCAGCTGAAAAACATAACCCATAAAATGCTAGCTGTACCAGGAACCACCTCCTTAGCCTG	0.307204565213023	0.00194972896264413
3658465-1_2	chr|yjfY|ECs5175|mRNA	5278255	5278229	chr|arcZ|arcZ|sRNA	4092994	4093023	2	1	0	-21.2	lit=	2	1	0	0.2	3.2	ATATTTATCGCTAGCACCAGTATATTTCCCTGGTGTTGGCGCAGTATTCGCGC	0.203146798037345	0.00319325479518627
3733809-1_2	chr|sdiA-yecC|sdiA-yecC|sRNA	2619201	2619233	chr|dps|ECs0890|mRNA	973029	972993	2	1	0	-17	lit=	2	1	0	0.2	3.2	ATGAATTACTTTTGCAAGCCATCGCATTCTCTTTGAAATGCTGGATGGCTTCCGCACTGCACTGATCGAT	0.108973189296954	0.0042357293795251
3778979-1_2	chr|yhaO|ECs3991|mRNA	3997501	3997477	chr|gadY|gadY|sRNA	4407013	4407037	2	1	0	-20.1	lit=	2	1	0	0.2	3.2	ATGGCGATTGGCGCGGGGATTTCCCGTGCCAACAGGGAGTGTT	0.310636315579056	0.0020961666032347
3922134-1_2	chr|infC|ECs2425|mRNA	2399839	2399819	chr|sibE-1|sibE-1|sRNA	3934350	3934285	2	1	0	-10.9	lit=	2	1	0	0.2	3.2	CATGGTGCTCGCTCCTAAGAAAAAGCTGCGAAACTTACGAGTAACAACACAATCAGTATGATGACGAGCTTCATCATAACCCTTT	0.0119837283017249	0.00099097673992139
3953146-1_2	chr|glmZ|glmZ|sRNA	4780136	4780173	chr|ECs0383|ECs0383|5UTR	403137	403158	2	1	0	-19.8	lit=	2	1	0	0.2	3.2	CCGTTTACGGTGCTTATCGTCCACTGACAGATGTCGCTATAATGTCGGTGGGTGATAG	0.292757169652634	0.00243007087295698
4410747-1_2	chr|prlA|ECs4165|mRNA	4178879	4178855	chr|micM|micM|sRNA	573006	573038	2	1	0	-11.3	lit=	2	1	0	0.2	3.2	CTTTGCTCTGGGGATCATGCCGTAAAAGTGACGGCATAATAAAAAAAAATGAAATT	2.09764713216487e-200	0.000135306198302678
4640360-1_2	chr|ohsC|ohsC|sRNA	3420904	3420924	chr|ECs5586|ECs5586|mRNA	5230951	5230998	2	1	0	-17.3	lit=	2	1	0	0.2	3.2	GTTGGAATCGTGTGCTGCACATCTGGTGCAGCAACGAAAGCGCAGCAATAAGCAATAACGGTACGACAG	0.0946791770759504	0.00447294115688251
4678027-1_2	chr|sroC|sroC|sRNA	768173	768150	chr|gadA|ECs4397|mRNA	4408501	4408467	2	1	0	-6.6	lit=	2	1	0	0.2	3.2	TAGCCCTCTCGATTGTTACGTAGCGTTCCGGCCTTCACTCTCGGCGGTGAAGCCACCGA	7.50658411790695e-14	0.000471175898886898
4686014-1_2	chr|gadY|gadY|sRNA	4407069	4407090	chr|osmC|ECs2086|mRNA	2077909	2077928	2	1	0	-14.8	lit=	2	1	0	0.2	3.2	TATCCTCTTCCCGGTCCCCTATCAAACGCGGGAAGGGAA	0.00879342769489536	0.000965971237390451
5177578-1_1	chr|ECs1244|ECs1244|mRNA	1304819	1304797	chr|sroC|sroC|sRNA	768199	768173	2	1	0	-14.4	lit=	2	1	0	0.2	3.2	AAAGTAACCGTCCCAGCTTGCTATTACAAGAACCAGGGGCGGAGATTCT	0.00642878838810228	0.000942746193930653
5189331-1_1	chr|micM|micM|sRNA	573006	573038	chr|entC|ECs0632|mRNA	706354	706409	2	1	0	-11.5	lit=	2	1	0	0.2	3.2	AAAGTGACGGCATAATAATAAAAAAAAATGAAATTATGGATACGTCACTGGCTGAGGAAGTACAGCCGACCATGGCAATACTTTCGCCCA	5.29207096599793e-76	0.00021610989798704
5554480-1_1	chr|b2531|ECs3397|mRNA	3382771	3382725	chr|fnrS|fnrS|sRNA	1918601	1918646	2	2	1	-41.9	lit=Y	2	1	1	0.2	5.2	AATGCTTGACGTTGCGCTCAACTCGCAGGTGAATGCAACGTCAAGCGA	0.00521517866491139	0.0160872363021947
5784783-1_1	chr|ahpC|ECs0644|mRNA	720497	720527	chr|ryhB|ryhB|sRNA	4300265	4300216	2	1	0	-17.6	lit=	2	1	0	0.2	3.2	ACCGAAAATACCGAAGGCCGCTGGAGCGTCTTCTTCTTAGGAAGACCCTCGCGTAGAGCCTGAAAGCACGACATTGCTCACATTGCTTTG	0.00875389471449827	0.000965647253119956
6227742-1_1	chr|ryhB|ryhB|sRNA	4300199	4300181	chr|pflB|ECs0986|mRNA	1081160	1081127	2	1	0	-15.5	lit=	2	1	0	0.2	3.2	AGCCGGGTGCTGGCTTTTTGAAGTTCGTAAGACCAACCTGGCTGGTCTGATGGT	0.289258315929222	0.00179162278644281
6462012-1_1	chr|micM|micM|sRNA	573008	573039	chr|ECs4554|ECs4554|mRNA	4591753	4591726	2	1	0	-10	lit=	2	1	0	0.2	3.2	AGTGACGGCATAATAATAAAAAAATGAAATTCAGCAGGCCGTTTTTGAGAGCCAGA	8.27197837614517e-19	0.000411723649892468
6481515-1_1	chr|zipA|ECs3284|mRNA	3254771	3254687	chr|ryhB|ryhB|sRNA	4300252	4300218	2	2	1	-32.1	lit=	0	1	1	0.2	3.2	AGTGGGCGGTGTCGTGCTTGACGATCAGAACCTGAAAGCACGACATTGCTCACATTGC	0.000601082688352905	0.0022196833698785
6645847-1_1	chr|ECs1773|ECs1773|mRNA	1769252	1769275	chr|micM|micM|sRNA	573004	573073	2	1	0	-15.4	lit=	2	1	0	0.2	3.2	ATATGCTCGTCACATATAGATTAAAGTGACGGCATAATAAAAAA	2.47066914999772e-83	0.000206821558936546
665971-1_6	chr|ECs1204|ECs1204|mRNA	1266386	1266443	chr|micM|micM|sRNA	573006	573037	2	1	0	-9.2	lit=	2	1	0	0.2	3.2	AACCCTGTAACGAAGTTTGCGTAACAGCATTTTGCTCTACGAGTTTGCCAGCCTCCCCAAAGTGACGGCATAATAATAAAAAAA	0	2.15845758677102e-05
6754267-1_1	chr|gadY|gadY|sRNA	4407070	4407098	chr|ECs4366-1|ECs4366-1|5UTR	4374103	4374043	2	1	0	-23.4	lit=	2	1	0	0.2	3.2	ATCCTCTTCCCGGTCCCCTATGCCGGGTTACTGATTGGCAGCGTATCGGGAGCGGTAGCCCCGGGGTGGAACTCCGCGGGCAGGACGCCG	0.106984038258521	0.00128196910717814
7082577-1_1	chr|sroC|sroC|sRNA	768199	768179	chr|yqjF|ECs3983|mRNA	3990313	3990340	2	1	0	-16.4	lit=	2	1	0	0.2	3.2	ATTACAAGAACCAGGGGCGGATGGGCGTCCCGGGTTTTATGCTGCCGAAAAAAAAAAAAAAA	0.308979003649876	0.00219412235873286
714614-1_6	chr|pyrG|ECs3640|mRNA	3630625	3630578	chr|sibC|sibC|sRNA	3793998	3794026	2	1	0	-16.2	lit=	2	1	0	0.2	3.2	ATTGAAGATGCAGGTCTGCGCGTTGCGGGCCGTTCCGGGGATGATCAGCTCCTCCCCTGAGACTGACTGTTAATAAGAA	0.310218484002942	0.00214766284737882
7307535-1_1	chr|omrB|omrB|sRNA	3698762	3698723	chr|dnaK|ECs0014|mRNA	13533	13562	2	1	0	-19.8	lit=	2	1	0	0.2	3.2	CAACTTCGGGTTGAGCACATGAATTACACCAGCCTGCGCAAAATCTCTGGGTCAGTTCGACCTGGATGGT	0.291111870632346	0.00180305344205417
7650858-1_1	chr|ryhB|ryhB|sRNA	4300252	4300218	chr|ftsA|ECs0098|mRNA	109284	109313	2	1	0	-19.9	lit=	2	1	0	0.2	3.2	CGGAGAACCTGAAAGCACGACATTGCCACATTGCAACTTATGCTGGCAATGTCGTGACC	0.304993976150859	0.00191906325903631
7675040-1_1	chr|ryeB|ryeB|sRNA	2524996	2524955	chr|b1806|ECs2515|mRNA	2492361	2492328	2	1	0	-12.3	lit=	2	1	0	0.2	3.2	CGGCTCTCTCCCAAGAGCCATTTCCCTGGACCGAATACAGGATGGCGGTTCAAAAGAATGTTATCACAGGCATAC	0.082592524485513	0.00122736070987347
771029-1_6	chr|spf|spf|sRNA	4845852	4845870	chr|gst|ECs2344|mRNA	2314422	2314451	2	1	0	-19.4	lit=	2	1	0	0.2	3.2	GTAGGGTACAGAGGTAAGAATTTCACACCTCTGTTTCGCCCTGAT	0.0312434636087034	0.00653860179103966
7977805-1_1	chr|ECs2198|ECs2198|mRNA	2194010	2193966	chr|mgrR|mgrR|sRNA	2148809	2148789	2	1	1	-18.3	lit=	2	0	0	0.2	3.2	CTCGCACTCAGCAGTGACGGCACTGGTAACGAGATCCGTTATCAGTGCAGGAATGGAATTCGGGTGCCAAGGCCAGGAATTCCGAGACCG	0.000135113424218593	0.000759052530618505
8221122-1_1	chr|glmY|glmY|sRNA	3411689	3411661	chr|rpoS|ECs3595|mRNA	3587718	3587678	2	1	0	-24.1	lit=	2	1	0	0.2	3.2	CTTATGTCAGCCCCTTCGGGACGTGCTACCGAAGAGGGCAACCTGGGGCTGATCCGTGCGGTAGGGA	0.303253530385609	0.00230170781602217
8406132-1_1	chr|secE|ECs4904|mRNA	4986385	4986448	chr|ryhB|ryhB|sRNA	4300260	4300209	2	2	1	-28.1	lit=	0	1	1	0.2	3.2	CTTCCGATCTGAGACTCAGCAGCGGGCGCGGCCTGGAAGCGATGAAGTGGGTCGTTGTTGAAAGCACGACATTGCTCACATTGCTTCCAG	3.04201108747293e-14	0.00137090077886603
9046399-1_1	chr|rybB|rybB|sRNA	1013344	1013315	chr|ycfR|ECs1490|mRNA	1528314	1528373	2	1	0	-27.6	lit=	2	1	0	0.2	3.2	GCCACTGCTTTTCTTTGATGACCCAAATCGCTGGAAGAGCAGCTGGCGCAA	0.00928304407848715	0.00952024819229745
9507066-1_1	chr|gadY|gadY|sRNA	4407015	4407039	chr|pmbA|ECs5212|mRNA	5314599	5314640	2	1	0	-21.9	lit=	2	1	0	0.2	3.2	GTTCCCGTGCCAACAGGGAGTGTTATTCCCGTGGTGCGGCGGGCTTCTGGGTAGAAAACGGCGA	0.1893934197385	0.00331433041070006
972021-1_5	chr|micM|micM|sRNA	573008	573038	chr|hscA|ECs3392|mRNA	3379451	3379432	2	1	0	-15.2	lit=	2	1	0	0.2	3.2	AGTGACGGCATAATAAAAAAAAATGAAATTGAAGGCCGTCACCTGCTG	2.93708525055042e-53	0.000255704679681769
9733328-1_1	chr|sroC|sroC|sRNA	768203	768180	chr|ECs2584|ECs2584|3UTR	2560408	2560389	2	1	0	-13.9	lit=	2	1	0	0.2	3.2	TCAGCACTAATTACAAGAACCAGGGGCGGGTACCAGGCCCCTGCAATTAAAAA	2.25389620244343e-06	0.000659061049467761
10012860-1_1	chr|glmY|glmY|sRNA	3411633	3411613	chr|mopA|ECs5124|mRNA	5226582	5226602	1	1	0	-15.7	lit=	2	1	0	0.1	3.1	TGCCTGCCGTCCAACTGCTGAGCGAAACTGGCAGGCGGCGT	0.275900846589211	0.00262863158093354
1001878-1_5	chr|ECs1356|ECs1356|mRNA	1416534	1416572	chr|ryeB|ryeB|sRNA	2525015	2524990	1	1	0	-19.2	lit=	2	1	0	0.1	3.1	ATGTCGCTATGGTTGGCCTGGGCTGGGATGCCCGTGTAAAAATGCCAACTTTTAGCGCACGGCTCT	0.224511515371478	0.000888701074631142
1002616-1_5	chr|ECs2617|ECs2617|mRNA	2594088	2594057	chr|gadY|gadY|sRNA	4407012	4407039	1	1	0	-23.5	lit=	2	1	0	0.1	3.1	ATGTTATCCCTATGGGGCATCGGGAAAACGCAGTTTCCCGTGCCAACAGGGAGTGTTAT	0.300110700131746	0.0024115295932082
10057451-1_1	chr|msbB|ECs2565|mRNA	2541676	2541645	chr|omrA|omrA|sRNA	3698559	3698532	1	1	0	-19	lit=	2	1	0	0.1	3.1	TGGCAAGGGCTGGAGATCATCGAAGAGATGCGTACGCTCTTCGTACCCTGTCTCTTGCA	0.345045294857489	0.00113778675982218
10061646-1_1	chr|cfa|ECs2370|mRNA	2342219	2342244	chr|mgrR|mgrR|sRNA	2148788	2148729	1	1	0	-14.5	lit=	2	1	0	0.1	3.1	TGGCAGGTGGTGTTCTCACGCGGTGTAATGCCTGTTAGCGTAAAAGCAAAACACAAATCTATCCATGCAAGCATTCACCGCCGGTT	0.0034833176578758	0.000496251638449213
10094440-1_1	chr|ompA|ECs1041|mRNA	1148626	1148597	chr|sibE|sibE|sRNA	3934737	3934713	1	1	0	-19.6	lit=	2	1	0	0.1	3.1	TGGGCGAATCCAACCCGGTTACTGGCAACAGATGAGTTGTTAGTAAGTCGGGAAA	0.366613381137013	0.00124812920823074
10113422-1_1	chr|sroC|sroC|sRNA	768128	768097	chr|ECs4366-1|ECs4366-1|5UTR	4374104	4374045	1	1	0	-25.4	lit=	2	1	0	0.1	3.1	TGGTCGTTCCCCATCGGGCCTGAAAACCGCAACTGATTGGCAGCGTATCGGGAGCGGTAGCCCCGGGGTGGAACTCCGCGGGCAGGTCGC	0.350203799030535	0.00115743531658158
10167578-1_1	chr|pflB|ECs0986|mRNA	1081564	1081533	chr|spf|spf|sRNA	4845874	4845919	1	1	0	-23.9	lit=	2	1	0	0.1	3.1	TTAAACCGATTCGTGACGAAGACGGTCTGGCTCTATCTTTCAGACCTTTTACTTCACGTAATCGGATTTGGCTGAAT	0.00223052666705865	0.000480013480503866
10179766-1_1	chr|ECs2355|ECs2355|3UTR	2323859	2323824	chr|sibB|sibB|sRNA	2828802	2828826	1	1	0	-15.9	lit=	2	1	0	0.1	3.1	TTAAGAGGCCAGCGTACCTTGCGGTGGTGCTTGCTCTTATGACTAAGAGCACCACGATGA	0.0963070099934214	0.00571046447780501
10232700-1_1	chr|ryeB|ryeB|sRNA	2525004	2524981	chr|suhB|ECs3399|mRNA	3383925	3383959	1	1	0	-18.5	lit=	2	1	0	0.1	3.1	TTAGCGCACGGCTCTCTCCCAAGAAAAAATCCAGTGAGAGAGACCGATGCATCCGATGCTGAAA	0.0632779793669732	0.000669408376476396
10257062-1_1	chr|gadY|gadY|sRNA	4407046	4407086	chr|pheT|ECs2420|mRNA	2395367	2395324	1	1	0	-24.3	lit=	2	1	0	0.1	3.1	TTATTAGTCTGGAGACGGCAGACCATCCTCTTCCCGGTACCAGCCGTACACTCGAAGAAGAGGAGATTGCCGCTACCGTCG	0.00921424336767634	0.000538073183403289
10277377-1_1	chr|ECs5032-1|ECs5032-1|3UTR	5116329	5116364	chr|spf|spf|sRNA	4845853	4845873	1	1	0	-17.3	lit=	2	1	0	0.1	3.1	TTCATCGTGCTGTACCCTACATACAGCCGAACTATATAGGGTACAGAGGTAAGATGT	3.57456417826373e-22	0.000197074611297467
10278501-1_1	chr|pflB|ECs0986|mRNA	1081751	1081732	chr|ryhB|ryhB|sRNA	4300207	4300186	1	1	0	-22.1	lit=	2	1	0	0.1	3.1	TTCATGGACTGGCTGGCTAACTTAGCCAGCCGGGTGCTGGC	0.358505275723101	0.00119504765867416
10289594-1_1	chr|gadY|gadY|sRNA	4407015	4407036	chr|ECs1467|ECs1467|5UTR	1506412	1506430	1	1	0	-17.4	lit=	2	1	0	0.1	3.1	TTCCCGTGCCAACAGGGAGTGTGGTGCTCCCCGTTGGATC	0.334990299665608	0.00110477680356669
1029920-1_5	chr|ryhB|ryhB|sRNA	4300252	4300213	chr|ECs4820|ECs4820|5UTR	4884494	4884460	1	1	0	-18.1	lit=	2	1	0	0.1	3.1	CGGAGAACCTGAAAGCACGACATTGCTCACTTTGCTTCCAATGGGACGTGACAATGTCGAAACAAGGAGCAATC	0.0690436708421202	0.000678491321995266
10409787-1_1	chr|hemD|ECs4734|mRNA	4783116	4783096	chr|ryeB|ryeB|sRNA	2525009	2524989	1	1	0	-19.1	lit=	2	1	0	0.1	3.1	TTGCGGGCAAACGTGCGCTGAAACTTTTAGCGCACGGCTCTC	0.174002738020096	0.000819854475956036
10412950-1_1	chr|ryhB|ryhB|sRNA	4300230	4300197	chr|clpA|ECs0968|mRNA	1054463	1054492	1	1	0	-21.5	lit=	2	1	0	0.1	3.1	TTGCTCACATTGCTTCCAGTATTACTTAGCCAGCAGGCGCTGGAAGCGTGTTCTGTGGATTTGGA	0.311423950955748	0.00104392323671617
10472269-1_1	chr|ryeB|ryeB|sRNA	2525005	2524983	chr|ydiA|ECs2410|mRNA	2387290	2387308	1	1	0	-22.7	lit=	2	1	0	0.1	3.1	TTTAGCGCACGGCTCTCTCCCAAATGAGAGCCGTGCACGGA	0.367879447610944	0.00127282411623638
10479947-1_1	chr|gadY|gadY|sRNA	4407045	4407083	chr|ycfB|ECs1605|mRNA	1615386	1615368	1	1	0	-14.8	lit=	2	1	0	0.1	3.1	TTTATTAGTCTGGAGACGGCAGACTATCCTCTTCCCGGTAGAACTGGGAAGAAGACGA	0.367879447610944	0.00140919449451649
10497686-1_1	chr|arcZ|arcZ|sRNA	4092995	4093016	chr|ECs4628|ECs4628|5UTR	4658634	4658700	1	1	0	-16.3	lit=	2	1	0	0.1	3.1	TTTCCCTGGTGTTGGCGCAGTAATGATGATGTTATCTTCAGCAAGGGATCGCTATAACTCATCAGGCCAACACCCACGATCAACAG	0.367879447610944	0.00172354882803927
1110065-1_5	chr|fabA|ECs1038|mRNA	1145695	1145672	chr|ryhB|ryhB|sRNA	4300229	4300211	1	1	0	-21.5	lit=	2	1	0	0.1	3.1	GGCCTGGACGCAATGTGGCAGCTGCTCACATTGCTTCCAGT	0.367879447610944	0.00155019198378792
1156654-1_5	chr|ryhB|ryhB|sRNA	4300209	4300183	chr|yiaG|ECs4440|mRNA	4467302	4467341	1	1	0	-25.8	lit=	2	1	0	0.1	3.1	TTACTTAGCCAGCCGGGTGCTGGCTTTCAAGCCAACCCGGCATTAAGTAAGCAGTGATGGAATA	0.367879447610944	0.0017485831288442
1314307-1_4	chr|ppk|ECs3363|mRNA	3340520	3340566	chr|gadY|gadY|sRNA	4407076	4407101	1	1	0	-24.1	lit=	2	1	0	0.1	3.1	AAACGGTGAAGTGGTGCGTTATGCACACATCGGGACCGGGAACTTTATTCCCGGTCCCCTATGCCGGGTTTTT	0.35605520289331	0.00190653004775423
1320066-1_4	chr|micM|micM|sRNA	573006	573075	chr|ECs0662-1|ECs0662-1|3UTR	738859	738880	1	1	0	-9.5	lit=	2	1	0	0.1	3.1	AAAGTGACGGCATAATAAAAAAAAATGAAATTCCTCTTTGACGGGCCAATAGCGATATTGGCCATTTTTACGTCAGCAAGAATTCAAAAC	4.63296858577917e-82	0.000105399630449935
1320070-1_4	chr|micM|micM|sRNA	573006	573035	chr|entF|ECs0625|mRNA	696738	696782	1	1	0	-10.8	lit=	2	1	0	0.1	3.1	AAAGTGACGGCATAATAAAAAAAAATGAATGGCAACCCGACTGGCAGCACAACTGAAAAAAATGCGTCGTCATC	5.48824116322979e-151	7.82234375546243e-05
1398574-1_4	chr|dps|ECs0890|mRNA	972858	972840	chr|micM|micM|sRNA	573001	573023	1	1	0	-10.8	lit=	2	1	0	0.1	3.1	ACTGGCTGACCGTTACGCATAAAGTGACGGCATAATAA	0	1.55649857612488e-05
1461648-1_4	chr|entF|ECs0625|mRNA	698085	698125	chr|ryeB|ryeB|sRNA	2525026	2524974	1	1	0	-33.7	lit=	2	1	0	0.1	3.1	ATCCGGCTTTTGGCGAGGAACTGGCACAGGTGCGCGGAAGCCTGCATTAACGCCAACTTTTAGCGCACGGCTCTCTCCCAAGAGCCATTT	0.00518137245552837	0.000512026192292487
1509305-1_4	chr|ECs0085|ECs0085|5UTR	94202	94220	chr|ryhB|ryhB|sRNA	4300234	4300211	1	1	0	-14.6	lit=	2	1	0	0.1	3.1	ATTGTGGGGCAAAGTGGGAGACATTGCTCACATTGCTTCCAGT	0.00303344882767477	0.000490843438296572
1579359-1_4	chr|gadY|gadY|sRNA	4407053	4407088	chr|yajC|ECs0458|mRNA	491203	491225	1	1	0	-19.4	lit=	2	1	0	0.1	3.1	CTCTGGAGACGGCAGACTATCCTTCCCGGTCCCCTCTTCGTAGCTGCCGTCCTGCCGA	0.360810285171556	0.00185529076261675
1713629-1_4	chr|fic|ECs4212|mRNA	4210843	4210824	chr|ryhB|ryhB|sRNA	4300232	4300211	1	1	0	-13.4	lit=	2	1	0	0.1	3.1	GTGGGGCAATGGGGGATCTCCATTGCTCACATTGCTTCCAGT	0.367879447610944	0.00129367080349328
1744405-1_4	chr|gadY|gadY|sRNA	4407017	4407057	chr|ptsG|ECs1479|mRNA	1517613	1517635	1	1	0	-8.5	lit=	2	1	0	0.1	3.1	TCCCCGTGCCAACAGGGAGTGTTATAACGGTTTATTAGTCTGGCTTTCCAGATGCAGATTGGTGAA	0.367879447610944	0.00131698136129307
1758697-1_4	chr|yjbJ|ECs5028|mRNA	5112489	5112522	chr|micM|micM|sRNA	573007	573030	1	1	0	-6.8	lit=	2	1	0	0.1	3.1	TGACCGATGATGATATGACGATCATTGAAGGTAAGTGACGGCATAATAATAAAAAA	0	3.56563140145727e-05
1787725-1_4	chr|pspD|ECs1884|mRNA	1877257	1877280	chr|micM|micM|sRNA	573006	573037	1	1	0	-6.1	lit=	2	1	0	0.1	3.1	TTCAAATTAGCAGGCAAGCTGGTAAAAGTGACGGCATAATAATAAAAAAATGAAATAA	2.27731519611426e-103	9.41809019710848e-05
1814203-1_4	chr|rprA|rprA|sRNA	2370170	2370189	chr|yjbJ|ECs5028|mRNA	5112411	5112438	1	1	0	-8.8	lit=	2	1	0	0.1	3.1	TTTGCCCCCACGATGGGCTTTTTTTTCTTGATTATGAATAAAGATGAAGCCGG	0.367879447610944	0.00165911414842098
1995582-1_3	chr|ECs3104-1|ECs3104-1|5UTR	3045772	3045744	chr|glmZ|glmZ|sRNA	4780136	4780174	1	1	0	-9.5	lit=	2	1	0	0.1	3.1	AAAGCAAATAAAGGCATAACAGAGGGTCCGTTTACGGTGCTTATCGTCCACTGACAGATGTCGCTT	1.68675255941684e-89	0.000101040436251286
1999865-1_3	chr|ompA|ECs1041|mRNA	1148663	1148600	chr|spf|spf|sRNA	4845890	4845915	1	1	0	-12.2	lit=	2	1	0	0.1	3.1	AAAGGTATCCCGGCAGACAAGATCTCCGCACGTGGTATGGGCGAATCCAACCCGGTTACTGGCATTTACTTCACGTAATCGGATTTGGCT	0.000899452089347682	0.000452233665863561
2000715-1_3	chr|clpB|ECs3455|mRNA	3452705	3452686	chr|ryeB|ryeB|sRNA	2525015	2524988	1	1	0	-8.3	lit=	2	1	0	0.1	3.1	AAAGTGACCGACGCCGAAATGCCAACTTTTAGCGCACGGCTCTCT	0.00479796189720598	0.000508868755036737
2001149-1_3	chr|micM|micM|sRNA	573006	573035	chr|nac|ECs2784|mRNA	2731155	2731131	1	1	0	-4.9	lit=	2	1	0	0.1	3.1	AAAGTGACGGCATAATAATAAAAAAATGAACGTTGGTCAGGCATTATCGGGGC	5.37177803770053e-51	0.00013267864335681
2032290-1_3	chr|ryfD|ryfD|sRNA	3454410	3454381	chr|lpp|ECs2384|mRNA	2357144	2357164	1	1	0	-12.9	lit=	2	1	0	0.1	3.1	AAGACGATCCGGTACGCGTGATTTTCTTTTAAACTGGTACTGGGCGCGGT	0.256087947240478	0.0009365660946083
2036589-1_3	chr|mgrR|mgrR|sRNA	2148746	2148727	chr|ynhE|ECs2390|mRNA	2363649	2363602	1	1	0	-13.2	lit=	2	1	0	0.1	3.1	AAGCATTCACCGCCGGTTTATTCTTCACCCAGTTAGCCACCGATGAGCTGGCAAAGGGGATAAACGAG	0.00205520475903898	0.000477049940298132
2036823-1_3	chr|rydB|rydB|sRNA	2364464	2364440	chr|glnH|ECs0889|mRNA	972088	972069	1	1	0	-17.6	lit=	2	1	0	0.1	3.1	AAGCCACTGAGAGTGCCGGAGATAATCATTCCGGCACTGCAAAC	0.0680250324127876	0.00708934644307203
2049283-1_3	chr|micM|micM|sRNA	573007	573034	chr|rpsO|ECs4046|mRNA	4054160	4054139	1	1	0	-5.1	lit=	2	1	0	0.1	3.1	AAGTGACGGCATAATAAAAAAAAATGACAGCTAAAATCGTTTCTGAGT	5.62184465070385e-60	0.000122701791701586
2112861-1_3	chr|mukF|ECs1005|mRNA	1105003	1105042	chr|ryhB|ryhB|sRNA	4300229	4300211	1	1	0	-11.7	lit=	2	1	0	0.1	3.1	ACGAAGAGTTTAACGAGATCCGCGAACAGCTGGCGGCGATGCTCACATTGCTTCCAGT	0.344664804821348	0.00201861674848864
2145139-1_3	chr|gadY|gadY|sRNA	4406999	4407035	chr|nlpD|ECs3596|mRNA	3589296	3589257	1	1	0	-23.2	lit=	2	1	0	0.1	3.1	ACTGAGAGCACAAAGTTTCCCGTGCCAACAGGGAGTGCAATTTTTCCTGGGGGATAAATGAGCGCGGGAAGCCCAAA	0.367879447610944	0.00161296616796201
2156159-1_3	chr|pspA|ECs1881|mRNA	1875974	1875995	chr|glmZ|glmZ|sRNA	4780175	4780216	1	1	0	-15.6	lit=	2	1	0	0.1	3.1	AGAAACTGGTGCGTCTGATGATGCCTCATCAGACACCATGGACACAACGTTGAGTGAAGCACTTG	0.265428290825967	0.000952160318568082
2191724-1_3	chr|ryhB|ryhB|sRNA	4300265	4300241	chr|ychK|ECs1736|mRNA	1734259	1734303	1	1	0	-14	lit=	2	1	0	0.1	3.1	AGGAAGACCCTCGCGGAGAACCTGAGATTGCATTCCAGGGGAATCTTGCGGGAATAATGAGAAAGAAAAA	2.51838891834152e-29	0.000172771516460549
2213103-1_3	chr|ECs4392-1|ECs4392-1|3UTR	4401027	4401044	chr|glmZ|glmZ|sRNA	4780136	4780174	1	1	0	-16.9	lit=	2	1	0	0.1	3.1	AGTCAGGACATAAGCAACCGTTTACGGTGCTTATCGTCCACTGACAGATGTCGCTT	0.0731490118383469	0.000684710543791003
2216732-1_3	chr|micM|micM|sRNA	573008	573033	chr|ompC|ECs3104|mRNA	3045240	3045205	1	1	0	-8.7	lit=	2	1	0	0.1	3.1	AGTGACGGCATAATAATAAAAAAATGTTGCTGTTCAGTACCAGGGCAAAAACGGTAGCGTAA	0	2.2213005605342e-05
2269465-1_3	chr|mgrR|mgrR|sRNA	2148808	2148774	chr|ECs2838|ECs2838|mRNA	2779010	2778977	1	1	0	-24.9	lit=	2	1	0	0.1	3.1	ATCCGTTATCAGTGCAGGAAAATGCCTGTTAGCGTTATTGGAACAGGTATTGACTGCACGATTTGTGAG	0.367879447610944	0.00128394567642157
2332119-1_3	chr|ryhB|ryhB|sRNA	4300210	4300192	chr|ECs5391|ECs5391|mRNA	858757	858778	1	1	0	-16.7	lit=	2	1	0	0.1	3.1	ATTACTTAGCCAGCCGGGTCACCGCGCTGGCGCTTGAGCA	0.367879447610944	0.00144612139110442
2353774-1_3	chr|ryhB|ryhB|sRNA	4300231	4300210	chr|yceH|ECs1445|mRNA	1485315	1485352	1	1	0	-19.3	lit=	2	1	0	0.1	3.1	ATTGCTCACATTGCTTCCAGTACTGCCCTGGAAGCTCGTGTGATTGGTTGCTTGCTGG	0.307235189458915	0.00234797424925018
2386318-1_3	chr|ompC|ECs3104|mRNA	3045569	3045522	chr|ryfD|ryfD|sRNA	3454374	3454353	1	1	0	-18	lit=	2	1	0	0.1	3.1	CATGCGTCTTGGCTTCAAAGGTGAAACTCAGGTTACTGACCAGCTGACAATCTGGTCAATAACCTTGAAT	0.0683035549346976	0.000677329893291312
2421506-1_3	chr|cyaR|cyaR|sRNA	2842548	2842575	chr|ECs2714-1|ECs2714-1|3UTR	2669293	2669333	1	1	0	-15.3	lit=	2	1	0	0.1	3.1	CGCTGAAAAACATAACCCATAAAATGCTGATTTTTGGCATTTTGGGAAGATCAGCGGGACATAAGAGAC	0.33570688001025	0.002099099343747
2445777-1_3	chr|ryeB|ryeB|sRNA	2524999	2524981	chr|nhaR|ECs0018|mRNA	17368	17393	1	1	0	-15.5	lit=	2	1	0	0.1	3.1	CTACTACTCAGCACGGCTCTCTCCCAAGAATTATCAGGGAGAGAAATGAGCATGTC	2.68251074790823e-09	0.000295007045730035
2514969-1_3	chr|ybdB|ECs0636|mRNA	710860	710890	chr|ryhB|ryhB|sRNA	4300232	4300211	1	1	0	-13.7	lit=	2	1	0	0.1	3.1	CTGGGCGATGATGTGCTGGAAGCCGAAATGCATTGCTCACATTGCTTCCAGT	0.174922267558674	0.000821127108683232
2642468-1_3	chr|ryeB|ryeB|sRNA	2525007	2524984	chr|aldA|ECs2021|mRNA	2006080	2006108	1	1	0	-19.6	lit=	2	1	0	0.1	3.1	CTTTTAGCGCACGGCTCTCTCCCACATGGCGGAGTGGGCACGGCGTCACGAGAAA	0.216520107901663	0.00324507750303039
2752898-1_3	chr|ohsC|ohsC|sRNA	3420904	3420922	chr|smpB|ECs3482|mRNA	3474892	3474909	1	1	0	-6.9	lit=	2	1	0	0.1	3.1	GTTGGAATCGTGTGCTGCATTCACGACGCTTATGAC	0.24113451580963	0.00296967410683942
2815867-1_3	chr|gadY|gadY|sRNA	4407053	4407071	chr|ompC|ECs3104|mRNA	3044879	3044855	1	1	0	-16.9	lit=	2	1	0	0.1	3.1	TCTGGAGACGGCAGACTATAACGGTCTGCGTCCGTCCCTGGCTTAC	0.00154237646079652	0.00046805739667974
2865813-1_3	chr|rdlA|rdlA|sRNA	1715253	1715279	chr|crr|ECs3289|mRNA	3260597	3260621	1	1	0	-17.1	lit=	2	1	0	0.1	3.1	TTAACGTGCGGGGGTTTTCTCTTTCCAGCCTGCCGCAGCTGGAAGAGAAAGCCA	0.0910040338591933	0.00591726335413939
2866302-1_3	chr|yheL|ECs4194|mRNA	4194612	4194592	chr|isrB|isrB|sRNA	2589144	2589113	1	1	0	-23.2	lit=	2	1	0	0.1	3.1	TTAAGCACTCCGGCCAGATGGACACCTGTAACAAATGGTCGGAGTGCCGCG	0.349196960432437	0.00197525878696431
2924252-1_3	chr|arcZ|arcZ|sRNA	4092995	4093016	chr|infC|ECs2425|mRNA	2400046	2400025	1	1	0	-11.4	lit=	2	1	0	0.1	3.1	TTTCCCTGGTGTTGGCGCAGTAGATGAAGGCGACTATCAGGTA	0.207825667792764	0.000865091069307792
3009497-2_2	chr|b2294|ECs3178|mRNA	3138293	3138275	chr|glmZ|glmZ|sRNA	4780121	4780159	1	1	0	-2.2	lit=	2	1	0	0.1	3.1	ATTAATCAAATTATCAACGGAATGACGCAGAGCCGTTTACGGTGCTTATCGTCCAC	0.0679419306781788	0.000676755130502587
3100669-2_2	chr|ECs1160|ECs1160|mRNA	1246644	1246619	chr|mgrR|mgrR|sRNA	2148764	2148731	1	1	0	-18.7	lit=	2	1	0	0.1	3.1	TTGCCGCACTTGCATGGGAGGATATCACACAAATCTATCCATGCAAGCATTCACCGCCGG	0.247851665702234	0.000923336236676361
3121353-1_2	chr|gadA|ECs4397|mRNA	4409472	4409416	chr|ryeB|ryeB|sRNA	2525002	2524970	1	1	0	-9.3	lit=	2	1	0	0.1	3.1	AAAACTGGATCGACAAAGAAGAATATCCGCAATCCGCAGCCATCGACCTGCGTTGCGAGCGCACGGCTCTCTCCCAAGAGCCATTTCCCT	2.0827370992903e-28	0.000175388243703028
3123388-1_2	chr|mgrR|mgrR|sRNA	2148773	2148729	chr|rpoS|ECs3595|mRNA	3587812	3587757	1	1	0	-20.3	lit=	2	1	0	0.1	3.1	AAAAGCAAAACACTAATCTATCCATGCAAGCATTCACCGCCGGTTCGCCTCTCGCCGCCGGATGACTTGCGTCTGGTGGTAAAAATTGCC	2.88556465099431e-21	0.000200970153605025
3165361-1_2	chr|micM|micM|sRNA	573006	573028	chr|ychH|ECs1710|mRNA	1704928	1704947	1	1	0	-14.8	lit=	2	1	0	0.1	3.1	AAAGTGACGGCATAATAAAAAAAGCGATAATCGCCGTCATAG	3.22710410789214e-16	0.000228058550715225
3165756-1_2	chr|micM|micM|sRNA	573006	573024	chr|pspC|ECs1883|mRNA	1877188	1877205	1	1	0	-8.5	lit=	2	1	0	0.1	3.1	AAAGTGACGGCATAATAATTTCCGTCAACTGTGAGG	1.63190199846164e-66	0.000116712684267782
3184119-1_2	chr|rplN|ECs4175|mRNA	4182894	4182854	chr|ryeB|ryeB|sRNA	2525006	2524986	1	1	0	-11.6	lit=	2	1	0	0.1	3.1	AACAGCGAGCAGCCTATCGGTACGCGTATTTTTGGGCCGGTTTTAGCGCACGGCTCTCTCC	0.000518641315962926	0.00043823065086294
3239259-1_2	chr|ryeB|ryeB|sRNA	2525026	2524990	chr|pspA|ECs1881|mRNA	1876083	1876117	1	1	0	-28	lit=	2	1	0	0.1	3.1	AAGCCTGCATATGCCAACTTTTAGCGCACGGCTCTACAAGCGTCGGCGCGTGAAGTTGAATGGCAGGAAA	0.000824228664182007	0.000450011281924259
3239356-1_2	chr|ryeB|ryeB|sRNA	2525026	2525003	chr|b3913|ECs4839|mRNA	4906215	4906241	1	1	0	-8.5	lit=	2	1	0	0.1	3.1	AAGCCTGCATTAATGCCAACTTTTGTGACGCAATGGCAAAAAAGTTCATCGAAA	0.0101525796730809	0.00054283121254023
3244891-1_2	chr|hrpA|ECs2015|mRNA	2001834	2001896	chr|ryeB|ryeB|sRNA	2525026	2524998	1	1	0	-25.7	lit=	2	1	0	0.1	3.1	AAGCTAAAAGAAGGGCGCTCGCTACAAGATCTGAAAGATGCGCTGAAAGGCAAAGTGCAGGAAGCCTGCATTAATGCCAACTTTTAGCGC	0.367517430083958	0.00125681311263891
3260594-1_2	chr|micM|micM|sRNA	573007	573041	chr|ompX|ECs0892|mRNA	974969	974989	1	1	0	-10.2	lit=	2	1	0	0.1	3.1	AAGTGACGGCATAATAAAAAAATGAAATTCCTAGCCGTACTGCAAGCTCTGGT	0	1.47941463653199e-05
3284207-1_2	chr|ryeB|ryeB|sRNA	2525015	2524966	chr|ECs1378|ECs1378|mRNA	1431018	1431053	1	1	0	-28.1	lit=	2	1	0	0.1	3.1	AATGCCAACTTTTAGCGCACGGCTCTCTCCCAAGAGCCATTTCCCTGGACAAACGTTTCCAGGGATGCGCTGAACACGGCATACAG	0.000317942525345422	0.000427329278367883
3305259-1_2	chr|nlpD|ECs3596|mRNA	3588550	3588522	chr|ryjA|ryjA|sRNA	5131186	5131154	1	1	0	-17.6	lit=	2	1	0	0.1	3.1	ACAACCGAGCCGACTGTCAGCAGTACATCCGTGCTCGATGAGGTGTGTTGACGTCGGGGGA	0.306198406573112	0.00103056535534831
3315588-1_2	chr|glmZ|glmZ|sRNA	4780196	4780224	chr|cfa|ECs2370|mRNA	2342216	2342247	1	1	0	-18.7	lit=	2	1	0	0.1	3.1	ACACAACGTTGAGTGAAGCACCCACTTGTCTCTGGCAGGTGGTGTTCTCACGCGGTGTTGA	0.31799832801582	0.00225056327394778
3321239-1_2	chr|micM|micM|sRNA	572994	573021	chr|ECs3104-1|ECs3104-1|5UTR	3045787	3045770	1	1	0	-6.8	lit=	2	1	0	0.1	3.1	ACACCGTCGCTTAAAGTGACGGCATAATGCAGTGGCATAAAAAA	0	1.31812478965955e-05
3335872-1_2	chr|ECs0754-1|ECs0754-1|3UTR	841552	841579	chr|ryeB|ryeB|sRNA	2525004	2524980	1	1	0	-15.5	lit=	2	1	0	0.1	3.1	ACAGGAATGGCGAAGGGCTGTCGGTTTCTTAGCGCACGGCTCTCTCCCAAGAG	0.167512449769138	0.000811269375757598
3339899-1_2	chr|arcZ|arcZ|sRNA	4092944	4092962	chr|dps|ECs0890|mRNA	973011	972994	1	1	0	-20.2	lit=	2	1	0	0.1	3.1	ACAGTGCAGTGCCCTTGTACCGCACTGCACTGATCGAAAA	6.02365674444541e-08	0.000317184489284171
3363586-1_2	chr|ftsA|ECs0098|mRNA	109460	109489	chr|ryeB|ryeB|sRNA	2525007	2524948	1	1	0	-22.3	lit=	2	1	0	0.1	3.1	ACCCTGGCAGAGGTGATCGAGCCGCGCTATCTTTTAGCGCACGGCTCTCTCCCAAGAGCCATTTCCCTGGACCGAATACAGGAATCGTGT	0.30048996032464	0.00101773751007347
337582-1_9	chr|hfq|ECs5148|mRNA	5253988	5254033	chr|ryeA|ryeA|sRNA	2524913	2524930	1	1	0	-12.9	lit=	2	1	0	0.1	3.1	AATAAGCATAAGGAAAAGAGAGAATGGCTAAGGGGCAATCTTTATGCTTCTGGCTTTTAAC	0.349149561050692	0.00197576377353324
3377656-1_2	chr|dps|ECs0890|mRNA	972868	972844	chr|omrA|omrA|sRNA	3698567	3698549	1	1	0	-8.4	lit=	2	1	0	0.1	3.1	ACCTGAAAGAACTGGCTGACCGTTATTATTCGGTACGCTCTTC	1.71826323509875e-05	0.000377088838913945
3379093-1_2	chr|smpA|ECs3479|mRNA	3473934	3473961	chr|isrA|isrA|sRNA	1915234	1915209	1	1	0	-17.8	lit=	2	1	0	0.1	3.1	ACCTGCGCTGAGTGGTAACTATAATAACACAGTCACCGGCGCAGAGGAG	0.0595794948846868	0.00768186019408995
3426530-1_2	chr|sroC|sroC|sRNA	768203	768177	chr|prlA|ECs4165|mRNA	4178995	4178967	1	1	0	-20.8	lit=	2	1	0	0.1	3.1	ACTAATTACAAGAACCAGGGGCGGAAAATTCCGATCCCTGGTATTGATGCCGCTGT	5.35840114044888e-09	0.000299508072613595
3443421-1_2	chr|hns|ECs1739|mRNA	1737805	1737784	chr|sibE-1|sibE-1|sRNA	3934349	3934325	1	1	0	-16.2	lit=	2	1	0	0.1	3.1	ACTCGTAAACTGCAGCAATATCATAAGCTGCGAAACTTACGAGTAAC	4.93410976817008e-06	0.00036076759202886
3456462-1_2	chr|gadB|ECs2098|mRNA	2092776	2092750	chr|gadY|gadY|sRNA	4407056	4407084	1	1	0	-19.8	lit=	2	1	0	0.1	3.1	ACTGGGATGTGGAGCTGCGTGAGATCCGGAGACGGCAGACTATCCTCTTCCCGGTC	1.152392955733e-11	0.000265644590713859
3470674-1_2	chr|ECs1958|ECs1958|3UTR	1940503	1940524	chr|mgrR|mgrR|sRNA	2148789	2148747	1	1	0	-9.9	lit=	2	1	0	0.1	3.1	AGAACCCGCCATTGAGCGGGTTAAATGCCTGTTAGCGTAAAAGCAAAACACAAATCTATCCATGC	3.21893852125191e-06	0.000355655750429456
3492215-1_2	chr|dps|ECs0890|mRNA	973128	973086	chr|arcZ|arcZ|sRNA	4092941	4092976	1	1	0	-11.3	lit=	2	1	0	0.1	3.1	AGAGTTGCTGAATCGCCAGGTTATCCAGTTTATTGATCTTTCTAAAACAGTGCAGTGCCCTTGTAACTCACCATAACAAA	0.00369688394270263	0.000498332132617349
3492216-1_2	chr|dps|ECs0890|mRNA	973128	973086	chr|ryfD|ryfD|sRNA	3454342	3454317	1	1	0	-10.2	lit=	2	1	0	0.1	3.1	AGAGTTGCTGAATCGCCAGGTTATCCAGTTTATTGATCTTTCTGACCTCATTTAATCTCCAGTAGCAA	0.00536055560674477	0.000513528664520628
3496137-1_2	chr|yihE|ECs4782|mRNA	4838728	4838749	chr|ryhB|ryhB|sRNA	4300233	4300211	1	1	0	-20.1	lit=	2	1	0	0.1	3.1	AGATGGAAGCGGTTGGGCGTTACATTGCTCACATTGCTTCCAGT	0.0996306323459149	0.0055892966843606
3537442-1_2	chr|acpP|ECs1472|mRNA	1510753	1510776	chr|micM|micM|sRNA	573036	573059	1	1	0	-14.6	lit=	2	1	0	0.1	3.1	AGCTGGGCGTTAAGCAGGAAGAAGATTCCTCTTTGACGGGCCAATAGC	1.84735734506051e-128	8.46791199409194e-05
3566163-1_2	chr|sokC|sokC|sRNA	15631	15648	chr|ECs1245|ECs1245|mRNA	1305509	1305479	1	1	0	-19.5	lit=	2	1	0	0.1	3.1	AGGGGGCCTCGGGTTGATATTAATCTGAGGCTCAATCCATGCTGAACAC	0.296579960149512	0.00244313364768965
3583376-1_2	chr|spf|spf|sRNA	4845934	4845959	chr|gadB|ECs2098|mRNA	2092752	2092688	1	1	0	-23.7	lit=	2	1	0	0.1	3.1	AGTCAGTAATGACTGGGGCGTTTTTTCCCTATGCGCCCCGGTCAGTTGTTTATGGATCCGAAACGCATGATGAAGCCTGCGACGAAAATG	0.225017530766225	0.000889389723378129
3690943-1_2	chr|yciD|ECs1756|mRNA	1757463	1757493	chr|ryhB|ryhB|sRNA	4300265	4300223	1	1	0	-24.1	lit=	2	1	0	0.1	3.1	ATCCGTGGGTGTTTATGTTCTCCGCAGGATAGGAAGACCCTCGCGGAGAACCTGAAAGCACGACATTGCTCAC	0.149463686360727	0.00426964621149179
3701761-1_2	chr|ECs2694-1|ECs2694-1|5UTR	2652613	2652565	chr|sibE|sibE|sRNA	3934753	3934733	1	1	0	-15.8	lit=	2	1	0	0.1	3.1	ATCGCCAGGTTATGCCAGAATCATAAAAAAGCAGGTGGGGAGTCGTCAGATTTCTCCCCCCTCTGATGAA	0.203356766694698	0.000859047566247168
3760362-1_2	chr|mgrR|mgrR|sRNA	2148787	2148754	chr|fusA|ECs4191|mRNA	4191732	4191714	1	1	0	-18.2	lit=	2	1	0	0.1	3.1	ATGCCTGTTAGCGTAAAAGCAAAACACAAATCTAGGTCCGCTGGCAGGCTAC	0.043542303716609	0.000635062735905614
3795358-1_2	chr|micF|micF|sRNA	3046114	3046164	chr|ECs1808|ECs1808|5UTR	1798836	1798853	1	1	0	-14.7	lit=	2	1	0	0.1	3.1	ATGTCTGTTTACCCCTATTTCAACCGGATGCCTCGCATCCGGTTTTTTTTATGGGGTGAACTGCGT	0.0732750547149082	0.00677471947314303
3855533-1_2	chr|ryhB|ryhB|sRNA	4300231	4300210	chr|ycfC|ECs1604|mRNA	1614373	1614340	1	1	0	-18.6	lit=	2	1	0	0.1	3.1	ATTGCTCACATTGCTTCCAGTACAAGGAAGCAGTGAACGTGGCAAAGAATTACTAAAG	0.334535523167989	0.00110324616813242
3855537-1_2	chr|ryhB|ryhB|sRNA	4300231	4300209	chr|ECs2831|ECs2831|mRNA	2774183	2774152	1	1	0	-19.3	lit=	2	1	0	0.1	3.1	ATTGCTCACATTGCTTCCAGTATATTTTTGGTGCTGGAAGTTATGGAGAGAAAAAAA	0.367879447610944	0.00153069193730657
3857018-1_2	chr|rprA|rprA|sRNA	2370143	2370170	chr|ECs1856|ECs1856|mRNA	1843922	1843881	1	1	0	-19.1	lit=	2	1	0	0.1	3.1	ATTGCTGTGTGTAGTCTTGCCCATCTCGGGTGCAGGGGCATTAGGCGGTGCAGTACTGACCGATGGCA	0.355767241587196	0.00190949604929018
3857019-1_2	chr|rprA|rprA|sRNA	2370143	2370163	chr|ECs1856|ECs1856|3UTR	1843748	1843725	1	1	0	-17	lit=	2	1	0	0.1	3.1	ATTGCTGTGTGTAGTCTTTGCATAATACACACAGTAAAATAT	0.215230718253294	0.00326108533414513
3879965-1_2	chr|dsrA|dsrA|sRNA	2649832	2649813	chr|ahpF|ECs0645|mRNA	722663	722686	1	1	0	-8.4	lit=	2	1	0	0.1	3.1	ATTTTTTAAGTGCTTCTTGCAACTGCATAAGAAGAAGTAAGATT	0.17647712458856	0.000823259723008309
3899105-1_2	chr|spf|spf|sRNA	4845897	4845919	chr|ECs1378|ECs1378|mRNA	1430830	1430889	1	1	0	-19.9	lit=	2	1	0	0.1	3.1	CACGTAATCGGATTTGGCTGAATTATCCCCGTGCCTGAAAACATGTGCTAAGGAAACGGGAATGGCAAGGTCCGATTATGAT	0.15147218786951	0.000790511116996877
3923803-1_2	chr|ryhB|ryhB|sRNA	4300232	4300211	chr|ECs0246|ECs0246|3UTR	277437	277405	1	1	0	-9	lit=	2	1	0	0.1	3.1	CATTGCTCACATTGCTTCCAGTCTGAGCGAGAGTTAAATAATAAAAAACTGGGAA	6.80388677531903e-29	0.000173987206119362
3939096-1_2	chr|gadY|gadY|sRNA	4407084	4407105	chr|adhE|ECs1741|mRNA	1742013	1741985	1	1	0	-21.6	lit=	2	1	0	0.1	3.1	CCCCTATGCCGGGTTTTTTTTAAATGGCCGTTGCCGAATCCGGCATGGGT	0.017956501979433	0.000573611795479963
3998831-1_2	chr|ryhB|ryhB|sRNA	4300252	4300219	chr|icc|ECs3920|mRNA	3922576	3922522	1	1	0	-23.4	lit=	2	1	0	0.1	3.1	CGGAGAACCTGAAAGCACGACATTGCTCACATTGAATTGGTGAGCAATGGCAAATCCTGTTGCTGGATAGCCAGGTGTTTGGCGTGCCGC	0.367879447610944	0.00126456007090276
3998855-1_2	chr|ryhB|ryhB|sRNA	4300252	4300211	chr|rpmC|ECs4177|mRNA	4183652	4183612	1	1	0	-24.4	lit=	2	1	0	0.1	3.1	CGGAGAACCTGAAAGCACGACATTGCTCACATTGCTTCCAGTCACCTGTTGAAGCAAGTGCGTCGCGATGTCGCACGCGTTA	0.0577613921791816	0.000660394958873771
4013786-1_2	chr|rybB|rybB|sRNA	1013289	1013264	chr|ybaS|ECs0538|mRNA	577355	577375	1	1	0	-8.2	lit=	2	1	0	0.1	3.1	CGGTTCAAGGTTGATGGGTTTTTTGTAGGCAGTGGATCAGGCTTACA	0.202556685786071	0.00341948793445984
4017214-1_2	chr|glmZ|glmZ|sRNA	4780153	4780185	chr|fruA|ECs3059|mRNA	2996161	2996140	1	1	0	-16.5	lit=	2	1	0	0.1	3.1	CGTCCACTGACAGATGTCGCTTATGCCTCATCAAAATGTCTGGCTGGGCGATATACA	0.351498766275651	0.00195317715615327
4115298-1_2	chr|ECs1773|ECs1773|mRNA	1769369	1769389	chr|mgrR|mgrR|sRNA	2148809	2148789	1	1	0	-18.3	lit=	2	1	0	0.1	3.1	CTCGCACTCAGCAGTGACGGCACTGGTAACGAGATCCGTTATCAGTGCAGGAA	0.0203457866175885	0.000581092055664235
418855-1_8	chr|ryhB|ryhB|sRNA	4300231	4300211	chr|ECs2778|ECs2778|5UTR	2723054	2723076	1	1	0	-18.2	lit=Y	2	1	0	0.1	3.1	ATTGCTCACATTGCTTCCAGTCGACGCAATGTGAGTTACCTTT	0.365246936453652	0.0017977065108691
4214216-1_2	chr|glmZ|glmZ|sRNA	4780120	4780148	chr|ilvL|ECs4701|mRNA	4743820	4743857	1	1	0	-19.2	lit=	2	1	0	0.1	3.1	CTTCCACTCAGCCGGAATGACGCAGAGCCGTTTACGGTGCATTATCCCACCGTGCGGGGCTGCACTTGGACGAGGAAAAAAAAA	1.19749034810554e-06	0.000344692195078441
4315019-1_2	chr|ryhB|ryhB|sRNA	4300196	4300177	chr|yfiD|ECs3445|mRNA	3436453	3436426	1	1	0	-21.1	lit=	2	1	0	0.1	3.1	CTTCCGATCTGGCACTCAGCGGGTGCTGGCTTTTTTTTTTCGCGTTGAAGGTGGTCAGCACCTGAA	0.355103547596971	0.00191632076206444
4365488-1_2	chr|adhE|ECs1741|mRNA	1740470	1740453	chr|ryeB|ryeB|sRNA	2525007	2524984	1	1	0	-18.2	lit=	2	1	0	0.1	3.1	CTTCGAAGAGCTGGCGCTTTTAGCGCACGGCTCTCTCCCA	9.02481561193444e-09	0.000303044551189883
4417158-1_2	chr|ryeB|ryeB|sRNA	2525007	2524989	chr|htpG|ECs0526|mRNA	561146	561175	1	1	0	-16	lit=	2	1	0	0.1	3.1	CTTTTAGCGCACGGCTCTCAAATTGCGTTTCCGTGCGCTCTCTAACCC	0.0431789060882554	0.000634382030432223
4460594-1_2	chr|sibB|sibB|sRNA	2828751	2828769	chr|ECs2989|ECs2989|3UTR	2932421	2932404	1	1	0	-16.9	lit=	2	1	0	0.1	3.1	GAGGGTAGAGCGGGGTTTCAGTACCCGCTCTTTCAT	0.208777587482742	0.0033407655239053
4489436-1_2	chr|dps|ECs0890|mRNA	972963	972929	chr|ryeA|ryeA|sRNA	2525091	2525109	1	1	0	-7.8	lit=	2	1	0	0.1	3.1	GCAGCTGGGCGGTGTAGCTCTGGGGACCACTCAAGAATAAAAAGCGCGGTGGTCCC	0.328031506537401	0.00108468546821506
4518357-1_2	chr|micF|micF|sRNA	3046071	3046090	chr|nlpD|ECs3596|mRNA	3588324	3588268	1	1	0	-9.9	lit=	2	1	0	0.1	3.1	GCTATCATCATTAACTTTATAATGATGATTACCTGAGTGCCTACGCCCATAACGACACAATGCTGGTCCGGGAAC	6.7137633842805e-07	0.000338788165017956
4523790-1_2	chr|hscA|ECs3392|mRNA	3379498	3379474	chr|micM|micM|sRNA	573005	573027	1	1	0	-5.2	lit=	2	1	0	0.1	3.1	GCTGGTGGCGACAGTGCGCAGCGGTAAAGTGACGGCATAATAATAAA	2.27731519611426e-103	9.41809019710848e-05
4535246-1_2	chr|pnp|ECs4045|mRNA	4053736	4053717	chr|sibC-1|sibC-1|sRNA	3794391	3794427	1	1	0	-9.9	lit=	2	1	0	0.1	3.1	GGATGCGCAGAAGATCGGGTCTCCTCCCCTGAGACTGACTGTTAAGCTCCGAAA	0.367879447610944	0.00126725308431512
4545810-1_2	chr|yhbL|ECs4088|mRNA	4092800	4092772	chr|micM|micM|sRNA	573005	573041	1	1	0	-7.6	lit=	2	1	0	0.1	3.1	GGCGTAATTCTGAGCGGATGCGGCGTCTAAAGTGACGGCATAATAAAAAAAAATGAAATTCCT	1.63668589324534e-75	0.000109747818882306
4604061-1_2	chr|gadB|ECs2098|mRNA	2092284	2092246	chr|sroH|sroH|sRNA	4999218	4999187	1	1	0	-21.7	lit=	2	1	0	0.1	3.1	GTGAAGGCTATACCAAAGTACAGAACGCCTCTTACCAGGAGTCCGGTAATGGCGTTCTGAATACCAGAGAT	0.140138838466209	0.000775862668621795
4655928-1_2	chr|miaA|ECs5147|mRNA	5253824	5253860	chr|gadY|gadY|sRNA	4407062	4407084	1	1	0	-17.8	lit=	2	1	0	0.1	3.1	TAACCTGGCTGCGTGGTTGGGAAGGGGTTCACTGGCTGAGGCAGACTATCCTCTTCCCGGTC	0.0567581000484621	0.000658694642454323
4670316-1_2	chr|nlpD|ECs3596|mRNA	3588313	3588290	chr|micM|micM|sRNA	573042	573059	1	1	0	-8.2	lit=	2	1	0	0.1	3.1	TACCTGAGTGCCTACGCCCATAACTTTGACGGGCCAATAGC	0	2.81840182826924e-05
4678708-1_2	chr|ryeB|ryeB|sRNA	2525003	2524983	chr|dksA|ECs0149|mRNA	164859	164825	1	1	0	-19	lit=	2	1	0	0.1	3.1	TAGCGCACGGCTCTCTCCCAATCAGGAGAAGCCGGGCGAAGAGTATATGAATGAA	4.83502085957049e-08	0.000315437873399616
4801605-1_2	chr|fnrS|fnrS|sRNA	1918600	1918620	chr|ahpF|ECs0645|mRNA	722660	722699	1	1	0	-18.1	lit=	2	1	0	0.1	3.1	TGCAGGTGAATGCAACGTCAAAACTGCATAAGAAGAAGTAAGATTCACCTGCAATTGC	0.264512450577173	0.000950618445383648
4836591-1_2	chr|lpp|ECs2384|mRNA	2357155	2357184	chr|sroC|sroC|sRNA	768202	768179	1	1	0	-12.9	lit=	2	1	0	0.1	3.1	TGGGCGCGGTAATCCTGGGTTCTACTCTGCCTAATTACAAGAACCAGGGGCGGATT	1.37907485105608e-144	7.99052234102253e-05
4905073-1_2	chr|gadY|gadY|sRNA	4407015	4407053	chr|ECs0159|ECs0159|5UTR	179194	179247	1	1	0	-11.8	lit=	2	1	0	0.1	3.1	TTCCCGTGCCAACAGGGAGTGTTATAACGTTTATTAGTAGAGTATAAAAGTTTGTGCATTTGAAACATCACGCTTTGCAAAGGATTTTCA	0.286274017517469	0.000989364605787153
4948053-1_2	chr|ydaK|ECs1923|mRNA	1914630	1914666	chr|omrA|omrA|sRNA	3698588	3698553	1	1	0	-26	lit=	2	1	0	0.1	3.1	TTGCGTCAGGGAGAATTGGATTTCACCATCAATACCTCCAGAGGTATTGATTGGTGAGATTATTCGGTACGCT	0.0270614272668671	0.0122352196058099
4979108-1_2	chr|arcZ|arcZ|sRNA	4092995	4093016	chr|ECs2990|ECs2990|mRNA	2932842	2932875	1	1	0	-28.6	lit=	2	1	0	0.1	3.1	TTTCCCTGGTGTTGGCGCAGTACTGGGCTGCGCCTTCACGCCTGGGGAACTACGAG	0.218276855459187	0.00322446460194935
5047535-1_1	chr|ycaJ|ECs0977|mRNA	1069100	1069121	chr|ryhB|ryhB|sRNA	4300241	4300196	1	1	0	-17.4	lit=	2	1	0	0.1	3.1	AAAACCTGAGTGAGCAATCTGTCGCAAAAAAAGCACGACATTGCTCACATTGCTTCCAGTATTACTTAGCCAGCC	0.205976184446295	0.00337545170785576
5047870-1_1	chr|hns|ECs1739|mRNA	1737649	1737617	chr|gadY|gadY|sRNA	4407045	4407083	1	1	0	-24.3	lit=	2	1	0	0.1	3.1	AAAACCTGGACTGGCCAGGGCCGTACTCCAGCTTTATTAGTCTGGAGACGGCAGACTATCCTCTTCCCGGT	1.1877481499079e-07	0.000322855979649995
504919-1_7	chr|micM|micM|sRNA	573026	573079	chr|ECs5530|ECs5530|mRNA	4173576	4173552	1	1	0	-11.5	lit=	2	1	0	0.1	3.1	AAAAAATGAAATTCCTCTTTGACGGGCCAATAGCGATATTGGCCATTTTTTTAGAGAAAAATAAGAAGGGGAAAGG	1.52367088632537e-179	7.18344902612558e-05
5144044-1_1	chr|micA|micA|sRNA	3538961	3538994	chr|tolB|ECs0775|mRNA	863390	863427	1	1	0	-16.6	lit=	2	1	0	0.1	3.1	AAAGACGCGCATTTGTTATCATCATCCCTGAGTTTCAAAGCGCGTCTTCCGGCAACTGATGGACAGGTC	0.236244732669087	0.00302182385122456
5175835-1_1	chr|ompA|ECs1041|mRNA	1148663	1148624	chr|rdlB|rdlB|sRNA	1715777	1715798	1	1	0	-21.7	lit=	2	1	0	0.1	3.1	AAAGGTATCCCGGCAGACAAGATCTCCGCACGTGGTATGGCTCTCAACGTGCGGGGGTTTTC	0.170172521183265	0.0038941176079829
5187115-1_1	chr|micM|micM|sRNA	573006	573059	chr|ompA|ECs1041|mRNA	1148715	1148691	1	1	0	-17.7	lit=	2	1	0	0.1	3.1	AAAGTGACGGCATAATAAAAAAAAATGAAATTCCTCTTGACGGGCCAATAGCCCAGGGTCTGTCCGAGCGCCGTGCT	0	4.8472254520565e-05
5188326-1_1	chr|micM|micM|sRNA	573006	573076	chr|yiiU|ECs4853|mRNA	4918592	4918611	1	1	0	-6.1	lit=	2	1	0	0.1	3.1	AAAGTGACGGCATAATAAAAAAAATGAAATTCCTCTTTGAGGGGCCAATAGCGATATTGGCCATTTTTTATTGAGAAACTGGAAGCAAAA	1.48687034059201e-245	6.1553709282823e-05
5189851-1_1	chr|micM|micM|sRNA	573006	573059	chr|rplL|ECs4909|mRNA	4989572	4989607	1	1	0	-19.1	lit=	2	1	0	0.1	3.1	AAAGTGACGGCATAATAATAAAAAAATGAAATTCCTCTTTGACGGGCCAATAGCAGCTGTAGCTGCTGGCCCGGTTGAAGCTGCTGAAGA	0	4.64205669114751e-05
5190202-1_1	chr|micM|micM|sRNA	573006	573035	chr|ECs4383|ECs4383|mRNA	4393470	4393500	1	1	0	-10.1	lit=	2	1	0	0.1	3.1	AAAGTGACGGCATAATAATAAAAAAATGAACGAGAAAAGCTGCCACTGGCCCCTGATTGT	1.19379900007112e-106	9.27538360755558e-05
5190290-1_1	chr|micM|micM|sRNA	573006	573034	chr|ECs0549|ECs0549|mRNA	607940	607968	1	1	0	-5.8	lit=	2	1	0	0.1	3.1	AAAGTGACGGCATAATAATAAAAAAATGATAAAAACGTCCTGGAATATCTAAAAAAA	1.50056898099919e-48	0.000135850692246282
5217478-1_1	chr|ECs1231-1|ECs1231-1|5UTR	1287527	1287493	chr|mgrR|mgrR|sRNA	2148760	2148730	1	1	0	-12.8	lit=	2	1	0	0.1	3.1	AAATGCCTTGCATGACATTCTGATGATGACTAAATCTATCCATGCAAGCATTCACCGCCGGT	3.4767461251755e-37	0.000154344764013496
5223374-1_1	chr|sroC|sroC|sRNA	768200	768180	chr|thrS|ECs2426|mRNA	2400427	2400405	1	1	0	-3.7	lit=	2	1	0	0.1	3.1	AAATTACAAGAACCAGGGGCGGGGACGTAAATGAAGTGATCGAGACGCAGTCT	2.3420185707662e-15	0.000233894229326854
5233946-1_1	chr|nlpD|ECs3596|mRNA	3588267	3588245	chr|micF|micF|sRNA	3046106	3046145	1	1	0	-11.3	lit=	2	1	0	0.1	3.1	AACAAGAAGTGAAGGCGGGGCAATTTCTGAATGTCTGTTTACCCCTATTTCAACCGGATGCC	8.08607430714133e-06	0.000366960443948746
5264572-1_1	chr|cyaR|cyaR|sRNA	2842561	2842598	chr|gapA|ECs2488|mRNA	2465294	2465322	1	1	0	-19.4	lit=	2	1	0	0.1	3.1	AACCCATAAAATGCTAGCTGTACCAGGAACCACCTCCTGGTATCCTGGTACGACAACGAAACCGG	7.5545097366612e-05	0.000399952136592268
529672-1_7	chr|ryeB|ryeB|sRNA	2525014	2524989	chr|pflB|ECs0986|mRNA	1082340	1082309	1	1	0	-20.2	lit=	2	1	0	0.1	3.1	ATGCCAACTTTTAGCGCACGGCTCTCGTACATCGAACGTGACCTGAAAGCTGGCAAGA	2.76988292718434e-09	0.00029521042875711
5328541-1_1	chr|gadY|gadY|sRNA	4407040	4407088	chr|ECs2748|ECs2748|3UTR	2696911	2696881	1	1	0	-17.9	lit=	2	1	0	0.1	3.1	AACGGTTTATTAGTCTGGAGACGGCAGACTATCCTCTTCCCGGTCCCCTTATGGGGTAATCGCGGATTCAGGTGCTGATA	0.0202837603508583	0.000580914071288249
5340869-1_1	chr|adhE|ECs1741|mRNA	1740886	1740855	chr|micM|micM|sRNA	573007	573059	1	1	0	-13.9	lit=	2	1	0	0.1	3.1	AACTCCATCTCTGAAAACGTTGGTCCGAAACAAGTGACGGCATAATAAAAAAAAATGAAATTCCTCTTTGACGGGCCAATAGC	0	4.12028969659969e-05
5374097-1_1	chr|micA|micA|sRNA	3538962	3538992	chr|ybeC|ECs0665|mRNA	740423	740454	1	1	0	-23.9	lit=	2	1	0	0.1	3.1	AAGACGCGCATTTGTTATCATCATCCCTGAAAAGGCGATGAATGATGACGATGCTGCGGCGAA	0.325741670807265	0.00218636824951516
5381079-1_1	chr|rpoS|ECs3595|mRNA	3587950	3587909	chr|rprA|rprA|sRNA	2370131	2370169	1	1	0	-27.5	lit=	2	1	0	0.1	3.1	AAGAGGAACTGTTATCGCAGGGAGCCACACAGCGTGTGTTGGTGAAACAACGAATTGCTGTGTGTAGTCTTTGCCCATCT	0.29545995233732	0.00100724804656833
5381172-1_1	chr|ECs1244|ECs1244|mRNA	1305170	1305146	chr|ryeB|ryeB|sRNA	2525004	2524986	1	1	0	-6.5	lit=	2	1	0	0.1	3.1	AAGAGGACTATGAATGAAAAAGGTAAAACTTAGCGCACGGCTCTCTCC	0.180677924050307	0.000828718025181874
5392162-1_1	chr|ryhB|ryhB|sRNA	4300240	4300212	chr|ECs5135|ECs5135|5UTR	5236694	5236650	1	1	0	-16.5	lit=	2	1	0	0.1	3.1	AAGCACGACATTGCTCACATTGCTTCCAGATAAAGGAGCAGTGGAATAGCGTCCGCAGACCGTAACTTTCAGGC	0.308398895011554	0.00103554131258817
5397978-1_1	chr|mgrR|mgrR|sRNA	2148746	2148729	chr|ompA|ECs1041|mRNA	1149097	1149073	1	1	0	-19.3	lit=	2	1	0	0.1	3.1	AAGCATTCACCGCCGGTTCTTCGCTGGCGGTGTTGAGTACGC	3.80062511251694e-05	0.000388775690048098
5409713-1_1	chr|ryeB|ryeB|sRNA	2525026	2525005	chr|dcuA|ECs5119|mRNA	5221155	5221137	1	1	0	-18.2	lit=	2	1	0	0.1	3.1	AAGCCTGCATTAATGCCAACTTAGCATTGGTTTTGCAGGCGGAT	0.367879447610944	0.00129219675104506
5409892-1_1	chr|ryeB|ryeB|sRNA	2525026	2524961	chr|ECs2428-1|ECs2428-1|5UTR	2405881	2405863	1	1	0	-16.8	lit=	2	1	0	0.1	3.1	AAGCCTGCATTAATGCCAACTTTTAGCGCACGGCTCTCTCCCAAGAGCCATTTCCCTGGACCGAATTTTTCCAGGGACGCTAATCT	0.323501810769365	0.00220459603842036
5426763-1_1	chr|ECs0494-1|ECs0494-1|3UTR	527774	527802	chr|micA|micA|sRNA	3538975	3539005	1	1	0	-14.6	lit=	2	1	0	0.1	3.1	AAGCGTTGTCCCCAGTGGGGATGTGACGAGTTATCATCATCCCTGAATTCAGAGATGAAAAAA	0.338852168952007	0.00207139251260338
5436634-1_1	chr|acnA|ECs1849|mRNA	1836527	1836550	chr|micM|micM|sRNA	573006	573045	1	1	0	-17.5	lit=	2	1	0	0.1	3.1	AAGGAGGAGCTATGTCGTCAACCCAAAGTGACGGCATAATAAAAAAAAATGAAATTCCTCTTT	2.07348243055037e-23	0.000192121891432466
5450052-1_1	chr|ECs1706|ECs1706|mRNA	1699995	1700029	chr|ryeB|ryeB|sRNA	2525007	2524983	1	1	0	-19	lit=	2	1	0	0.1	3.1	AAGGGATGCGGGATATGAGTGGCGCTTTTAACAACCTTTTAGCGCACGGCTCTCTCCCAA	0.0589466811529628	0.000662398671517449
5453703-1_1	chr|sibE|sibE|sRNA	3934766	3934712	chr|adhE|ECs1741|mRNA	1741827	1741793	1	1	0	-21.4	lit=	2	1	0	0.1	3.1	AAGGGTAAGGGAGGATTTCTCCCCCCTCTGATGAGTTGTTAGTAAGTCGGGAAACCCACTAACCCGACTTCAACAGCTATCTTCAAATCG	0.346577713300708	0.00114325216973091
5462898-1_1	chr|rybB|rybB|sRNA	1013283	1013264	chr|ECs5215-1|ECs5215-1|5UTR	5318279	5318253	1	1	0	-8.7	lit=	2	1	0	0.1	3.1	AAGGTTGATGGGTTTTTTGTACCGGAAAACGAAACGAAAAAACCGGA	0.148600463877682	0.00428620416561366
5462902-1_1	chr|rybB|rybB|sRNA	1013283	1013264	chr|ECs3104-1|ECs3104-1|5UTR	3045797	3045761	1	1	0	-5.1	lit=Y	2	1	0	0.1	3.1	AAGGTTGATGGGTTTTTTGTGTTAATCAGTATGCAGTGGCATAAAAAAGCAAATAAA	0.265624981997401	0.000952479445143877
5467801-1_1	chr|ECs2836|ECs2836|mRNA	2776907	2776865	chr|ryeB|ryeB|sRNA	2524999	2524957	1	1	0	-31.3	lit=	2	1	0	0.1	3.1	AAGTCAGTTCAGGGGATTATTTGGGAGAGGATGATATTATAAGTTTAGCACGGCTCTCTCCCAAGAGCCATTTCCCTGGACCGAATACAG	0.191200238541526	0.00084256942503303
5477310-1_1	chr|micM|micM|sRNA	573007	573077	chr|ECs0122|ECs0122|5UTR	135924	135943	1	1	0	-7.1	lit=	2	1	0	0.1	3.1	AAGTGACGGCATAATAAAAAAAAATGAAATTCCTCTTTGACGGGCCAATAGCGATATTGGCCATTTTTTTTCTCACAGGAGCGTGAAGAG	5.74895455682281e-69	0.000114682743603408
5477697-1_1	chr|micM|micM|sRNA	573007	573036	chr|dps|ECs0890|mRNA	973200	973162	1	1	0	-4.6	lit=	2	1	0	0.1	3.1	AAGTGACGGCATAATAAAAAAATGAAAGTTAAATCAAAAGCGACCAATCTGCTTTATACCCGCAA	0	1.82566377698909e-05
5478268-1_1	chr|micM|micM|sRNA	573007	573034	chr|b2512|ECs3374|mRNA	3353629	3353600	1	1	0	-7.8	lit=	2	1	0	0.1	3.1	AAGTGACGGCATAATAATAAAAAAATGATCTATTACACGTTAATCGTCTCTGTCGTTC	8.57348557012876e-61	0.000121902422985797
5507482-1_1	chr|rpsU|ECs3948|mRNA	3950293	3950321	chr|micM|micM|sRNA	573006	573037	1	1	0	-9.7	lit=	2	1	0	0.1	3.1	AATCAAAGGTGAGAGGCACATGCCGGTAAAAGTGACGGCATAATAAAAAAAAATGAAAT	0	3.86747026165351e-05
5534186-1_1	chr|ECs0505|ECs0505|5UTR	538998	539018	chr|rprA|rprA|sRNA	2370135	2370169	1	1	0	-17.6	lit=	2	1	0	0.1	3.1	AATCTCTGGCACACAGCAACAACGAATTGCTGTGTGTAGTCTTGCCCATCT	0.335924667760868	0.00209734883345286
5546851-1_1	chr|ryeB|ryeB|sRNA	2525015	2524974	chr|shiA|ECs2778|mRNA	2723732	2723774	1	1	0	-28.1	lit=	2	1	0	0.1	3.1	AATGCCAACTTTAGCGCACGGCTCTCTCCCAAGAGCCATTTATCGTACTGGTACTGGGAGCATTGTGGGTGCGCAATGGCATGG	0.337734891284971	0.00111305240089499
5584778-1_1	chr|ECs1856|ECs1856|mRNA	1843930	1843908	chr|cyaR|cyaR|sRNA	2842562	2842585	1	1	0	-13.9	lit=	2	1	0	0.1	3.1	AATTGGCGCGGGTGCAGGGGCATACCCATAAAATGCTAGCTGTACCA	4.5562671539989e-07	0.000334955768929487
5620838-1_1	chr|ilvL|ECs4701|mRNA	4743744	4743787	chr|sibA|sibA|sRNA	2828538	2828559	1	1	0	-20.1	lit=	2	1	0	0.1	3.1	ACAAGATGCAAGAAAAGACAAAATGACAGCCCTTCTACGAGTGACTTCCTCGGGAGGGGCTTTCCCAAAA	0.358401287599168	0.00119454961552639
5623875-1_1	chr|clpA|ECs0968|mRNA	1054821	1054842	chr|ryeB|ryeB|sRNA	2524996	2524979	1	1	0	-12.8	lit=	2	1	0	0.1	3.1	ACAAGCTGGTGGGGAGGAACGTCGGCTCTCTCCCAAGAGC	0.148762344482722	0.000787057870155625
5628391-1_1	chr|sibE-1|sibE-1|sRNA	3934392	3934369	chr|pflB|ECs0986|mRNA	1083099	1083033	1	1	0	-20.7	lit=	2	1	0	0.1	3.1	ACAAGGGTGAGGGAGGATTTCTCCTACACTCCGTACGAGGGTGACGAGTCCTTCCTGGCTGGCGCTACTGAAGCGACCACCACCCTGTGG	0.000164146998537045	0.00041398151234042
563282-1_7	chr|adhE|ECs1741|mRNA	1740534	1740501	chr|cyaR|cyaR|sRNA	2842567	2842611	1	1	0	-20.7	lit=	2	1	0	0.1	3.1	GTGGTGGTTCCCCGATGGACGCCGCGAAGATCATTAAAACGCTAGCTGTACCAGGAACCACCTCCTTAGCCTGTGTAAT	2.37950050141351e-07	0.000328892567049027
5658382-1_1	chr|micM|micM|sRNA	572994	573036	chr|ygfE|ECs3781|mRNA	3792987	3793027	1	1	0	-9.5	lit=	2	1	0	0.1	3.1	ACACCGTCGCTTAAAGTGACGGCATAATAAAAAAAAAATGAAAATTCGGATGCTGCAGCAGACCATAGAACAAGCGTTACTTGATAGTGG	0	4.23826379583255e-05
5697147-1_1	chr|rplY|ECs3077|mRNA	3017677	3017721	chr|ohsC|ohsC|sRNA	3420904	3420926	1	1	0	-20.2	lit=	2	1	0	0.1	3.1	ACAGCGTCACCCGTACAAACCGAAGCTGCAGCACATCGACTTCGTGTTGGAATCGTGTGCTGCACAAA	0.154502443002902	0.00417239314948282
5715723-1_1	chr|cyaR|cyaR|sRNA	2842557	2842599	chr|b1837|ECs2547|mRNA	2524095	2524122	1	1	0	-17.5	lit=	2	1	0	0.1	3.1	ACATAACCCATAAAATGCTAGCTGTACCAGGAACCACCTCTTTTATAGATGGTTTCTGGCGACCAGCAAAAAAA	0.342646551603029	0.00112937335447246
5741314-1_1	chr|rpsJ|ECs4186|mRNA	4188275	4188253	chr|micM|micM|sRNA	573013	573035	1	1	0	-5.7	lit=	2	1	0	0.1	3.1	ACCAAAGAATCCGTATCCGCCTGCGGCATAATAATAAAAAAATGAA	4.50132352662373e-91	0.000100185593398051
5821686-1_1	chr|ryjA|ryjA|sRNA	5131196	5131177	chr|b2603|ECs3466|mRNA	3461964	3461999	1	1	0	-23.5	lit=	2	1	0	0.1	3.1	ACCTCCACCACGTGCTCGAAAATTTCGAGCGAAGATGGTGGGGATCCCTGAATGCGTAAAA	0.227756206345089	0.00311558229521305
5862803-1_1	chr|ECs1204|ECs1204|mRNA	1266424	1266447	chr|sibC|sibC|sRNA	3794016	3794043	1	1	0	-20	lit=	2	1	0	0.1	3.1	ACGAGTTTGCCAGCCTCCCCCTGTTAATAAGCTGGCAAACTTATCAGT	3.05199710912898e-30	0.000170270890898227
5910632-1_1	chr|pspA|ECs1881|mRNA	1876222	1876256	chr|mgrR|mgrR|sRNA	2148788	2148728	1	1	0	-23.5	lit=	2	1	0	0.1	3.1	ACGCTGGTGGACGATACGCTGGCACGCATGAAGAATGCCTGTTAGCGTAAAAGCAAAATCCATGTAAGCATTCACCGCCGGTTT	7.78754874260388e-17	0.000224122930823466
5944314-1_1	chr|sroC|sroC|sRNA	768156	768125	chr|rpoS|ECs3595|mRNA	3587701	3587681	1	1	0	-17.1	lit=	2	1	0	0.1	3.1	ACGTAGCACGGACAGACTATACGCCTGATGGTTGGGGCTGATCCGTGCGGTAG	7.30669645013012e-06	0.000365638167353111
6081154-1_1	chr|clpB|ECs3455|mRNA	3454317	3454278	chr|spf|spf|sRNA	4845872	4845917	1	1	0	-21.8	lit=	2	1	0	0.1	3.1	ACTTTGATCCGTTATGGGAGGAGTTATGCGTCTGGATCGTTCTATCTTTCAGACCTTTTACTTCACGTAATCGGATTTGGCTGA	0.000966933909913102	0.000454492965516965
6112838-1_1	chr|yhjG|ECs4404|mRNA	4420508	4420476	chr|ryhB|ryhB|sRNA	4300242	4300211	1	1	0	-21.7	lit=	2	1	0	0.1	3.1	AGAATATGAGGAAGCGAACGATGAGCAAGGCAGAAAGCACGACATTGCTCACATTGCTTCCAGT	0.253077039105238	0.000931713188325836
6124120-1_1	chr|ryhB|ryhB|sRNA	4300261	4300244	chr|ydiC|ECs2391|mRNA	2364017	2363997	1	1	0	-16.6	lit=	2	1	0	0.1	3.1	AGACCCTCGCGGAGAACCCATCCGCGAGCTGGTGGCAAA	0.367879447610944	0.00131122876274777
6130926-1_1	chr|gadY|gadY|sRNA	4407058	4407086	chr|ECs3460|ECs3460|5UTR	3457244	3457263	1	1	0	-13.3	lit=	2	1	0	0.1	3.1	AGACGGCAGACTATCCTCTTCCCGGTCCCAAGACGGGAAGACAAGAG	2.98101174418908e-16	0.000227834154635627
6130929-1_1	chr|gadY|gadY|sRNA	4407058	4407090	chr|ECs1041-1|ECs1041-1|5UTR	1149629	1149598	1	1	0	-8	lit=	2	1	0	0.1	3.1	AGACGGCAGACTATCCTCTTCCCGGTCCCCTATCGGTAGAGTTAATATTGAGCAGCCCCCCCAAT	1.45911751945568e-07	0.000324608263779293
6132738-1_1	chr|cspE|ECs0662|mRNA	738727	738793	chr|gadY|gadY|sRNA	4407014	4407036	1	1	0	-9.7	lit=	2	1	0	0.1	3.1	AGACGTGTTCGTACACTTCTCTGCAATCCAGACTAATGGTTTTAAAACTCTTGCTGAAGGTCAGCGCTTTCCCGTGCCAACAGGGAGTGT	0.00134156395516462	0.000463594356611236
6184878-1_1	chr|nlpD|ECs3596|mRNA	3588557	3588527	chr|micM|micM|sRNA	573008	573030	1	1	0	-7.7	lit=	2	1	0	0.1	3.1	AGCAAGCACAACCGAGCCGACTGTCAGCAGTGACGGCATAATAAAAAAAAAT	0	3.6328557343453e-05
6208575-1_1	chr|arcZ|arcZ|sRNA	4092987	4093050	chr|ydhO|ECs2364|mRNA	2334242	2334267	1	1	0	-19.2	lit=	2	1	0	0.1	3.1	AGCCAAGATTTCCCTGGTGTTGGCGCAGTATTCGCGCACCCCGGTCTAGCCGGGGTCATTTTTTTTCAAAGCAAGCCAGGGAGAGTTCTG	0.312012715476391	0.00230067505958294
6235655-1_1	chr|ryeB|ryeB|sRNA	2525025	2524987	chr|fruB|ECs3061|mRNA	2998355	2998326	1	1	0	-26.6	lit=	2	1	0	0.1	3.1	AGCCTGCATTGATGCCAACTTTTAGCGCACGGCTCTCTCAGGTCGCTGCGGCGCTGGTGCAGGCCGGT	0.240209264182063	0.000911788064046365
6259328-1_1	chr|ECs3439|ECs3439|5UTR	3430423	3430390	chr|ryeB|ryeB|sRNA	2524996	2524960	1	1	0	-22.3	lit=	2	1	0	0.1	3.1	AGCGCGTGGAAATTTGGTTTGGGGAGACTTTACCGGCTCTCTCCCAAGAGCCATTTCCCTGGACCGAATA	0.00897699492056394	0.00053682735356913
6313286-1_1	chr|dksA|ECs0149|mRNA	164856	164838	chr|micM|micM|sRNA	573006	573038	1	1	0	-8.4	lit=	2	1	0	0.1	3.1	AGGAGAAGCCGGGCGAAGAAAAGTGACGGCATAATAATAAAAAAATGAAATT	0	4.24493297980952e-05
6323926-1_1	chr|thrS|ECs2426|mRNA	2400475	2400430	chr|gadY|gadY|sRNA	4407068	4407101	1	1	0	-23.6	lit=	2	1	0	0.1	3.1	AGGCAAAATTGCCGTTCGCACCCGCCGTGGTAAAGACCTGGGAAGCTATCCTCTTCCCGGTCCCCTATGCCGGGTTTTT	0.0115843846489882	0.00054948970057642
6347579-1_1	chr|serA|ECs3784|mRNA	3795868	3795824	chr|omrB|omrB|sRNA	3698744	3698725	1	1	0	-12.9	lit=	2	1	0	0.1	3.1	AGGCGCTGGAAAGCCTTCGTGCAGCTGGTTACACTAACATCGAATGAATTACACCAGCCTGCG	0.367879447610944	0.00162475594952131
6349176-1_1	chr|entF|ECs0625|mRNA	696117	696146	chr|micA|micA|sRNA	3538960	3538992	1	1	0	-20.7	lit=	2	1	0	0.1	3.1	AGGCGGATTTGTAACAAGATTTGCGCGTCGGAAAGACGCGCATTTGTTATCATCATCCCTGAA	0.191707011327168	0.00356633743759094
6385360-1_1	chr|yceP|ECs1438|mRNA	1480107	1480076	chr|rdlA|rdlA|sRNA	1715204	1715231	1	1	0	-14.9	lit=	2	1	0	0.1	3.1	AGGGGGCCATGATGGAAAAAAATAATGAAGTCGTTGATGGTCAAGATTAGCCCCCGTTC	0.365307532744203	0.00179673416959045
6389271-1_1	chr|spf|spf|sRNA	4845854	4845883	chr|yjgA|ECs5211|mRNA	5312895	5312836	1	1	0	-12.1	lit=	2	1	0	0.1	3.1	AGGGTACAGAGGTAAGATGTTCTATCTTTCCTGATCCGCAACGCGAAGAAAGAGAAAGAAGGGAATAAGCCGCCGAAATCCGCACGCCAG	0.0302798125766756	0.000607093935396094
6390122-1_1	chr|dsrA|dsrA|sRNA	2649785	2649768	chr|nlpD|ECs3596|mRNA	3588212	3588161	1	1	0	-13.3	lit=Y	2	1	0	0.1	3.1	AGGGTCGGGATTTTTTTAACACGCTTGCATTTTGAAATTCGTTACAAGGGGAAATCCGTAAACCCG	0.223451536501807	0.0031635433306854
6407086-1_1	chr|ahpC|ECs0644|mRNA	720900	720922	chr|ryeB|ryeB|sRNA	2525014	2524986	1	1	0	-9.3	lit=	2	1	0	0.1	3.1	AGGTGAAGTTTGCCCGGCTAAATATGCCAACTTTAGCGCACGGCTCTCTCC	6.30295242273724e-05	0.000396943333468578
6410641-1_1	chr|clpB|ECs3455|mRNA	3453718	3453672	chr|micM|micM|sRNA	573006	573031	1	1	0	-9.4	lit=	2	1	0	0.1	3.1	AGGTGCTGCAACGTCGTACTAAAAATAACCCGGTACTGATTGGTGAAAGTGACGGCATAATAATAAAAAAAAT	0	3.2610057520381e-05
6459025-1_1	chr|ubiH|ECs3778|mRNA	3790216	3790183	chr|mgrR|mgrR|sRNA	2148788	2148751	1	1	0	-25.9	lit=	2	1	0	0.1	3.1	AGTGACGCTGGAGGGTGGCGAGACGCTGACGGGCAATGCCTGTTAGCGTAAAAGCAAAACACAAATCTATCC	0.0962213478896053	0.000717867505816368
6459638-1_1	chr|relF|ECs1080|mRNA	1174744	1174765	chr|mgrR|mgrR|sRNA	2148809	2148790	1	1	0	-18.3	lit=	2	1	0	0.1	3.1	AGTGACGGCACTGGTAACGAGGGATCCGTTATCAGTGCAGGA	0.0232006094395148	0.00058919693880245
6460924-1_1	chr|micM|micM|sRNA	573008	573035	chr|ECs0159|ECs0159|5UTR	179259	179277	1	1	0	-15.8	lit=	2	1	0	0.1	3.1	AGTGACGGCATAATAAAAAAAAAATGAAGTAAAATGCCGTCATCTT	1.93222544115851e-27	0.000178281570072864
6461062-1_1	chr|micM|micM|sRNA	573008	573038	chr|rpsA|ECs0994|mRNA	1091638	1091672	1	1	0	-5.3	lit=	2	1	0	0.1	3.1	AGTGACGGCATAATAAAAAAAAATGAAATTATGACTGAATCTTTTGCTCAACTCTTTGAAGAGTC	6.80076925845674e-56	0.000126948778413886
6462241-1_1	chr|micM|micM|sRNA	573008	573036	chr|fruK|ECs3060|mRNA	2996763	2996725	1	1	0	-7.9	lit=	2	1	0	0.1	3.1	AGTGACGGCATAATAATAAAAAAGTGAAAAGCGGCACCGTGGCTGGTGAAACCTAACCGCCGCGAGAAAAAAAAAAAAA	6.82614188729595e-92	9.97490527881467e-05
6524129-1_1	chr|b2249|ECs3137|mRNA	3094162	3094109	chr|arcZ|arcZ|sRNA	4092995	4093015	1	1	0	-20.8	lit=	2	1	0	0.1	3.1	ATAACAAAGCAGGAGATAACCATGTTAAAAGTGGAAATGCCATCCACCGGGGATGAAGTTTCCCTGGTGTTGGCGCAGT	0.250349482155986	0.00287584382447867
6526696-1_1	chr|ompA|ECs1041|mRNA	1149451	1149432	chr|cyaR|cyaR|sRNA	2842559	2842591	1	1	0	-18.8	lit=	2	1	0	0.1	3.1	ATAACACCTGGTACACTGGTATAACCCATAAAATGCTAGCTGTACCAGGAACC	1.85889308921016e-17	0.000220375882671941
6529837-1_1	chr|cyaR|cyaR|sRNA	2842559	2842598	chr|pykF|ECs2383|mRNA	2356767	2356792	1	1	0	-21.5	lit=	2	1	0	0.1	3.1	ATAACCCATAAAATGCTAGCTGTACCAGGAACCACCTCCTGGTGCACTGGTACCGAGCGGCACT	0.12410230690251	0.000755126780193897
6554049-1_1	chr|ybgJ|ECs0736|mRNA	820220	820259	chr|micM|micM|sRNA	573017	573036	1	1	0	-3.3	lit=	2	1	0	0.1	3.1	ATAATCAGAGGGATCGAAAGTGCAACGAGCGCGTTGTTATAATAATAAAAAAATGAAA	2.33148561815132e-209	6.65959544420195e-05
6793863-1_1	chr|clpB|ECs3455|mRNA	3452892	3452875	chr|sroC|sroC|sRNA	768197	768179	1	1	0	-12.8	lit=	2	1	0	0.1	3.1	ATCGCTTTCTGGTACGCACTACAAGAACCAGGGGCGGA	2.13567361251858e-10	0.000280164148073271
680238-1_6	chr|dnaK|ECs0014|mRNA	13282	13303	chr|sibE-1|sibE-1|sRNA	3934390	3934340	1	1	0	-13.1	lit=	2	1	0	0.1	3.1	ACGAAGCTGTAGCAATCTGTGCAAAGGGTGAGGGAGGATTTCTCCCCCCTCTGATTGGCTGTTAATAAGCTGCG	8.44318408476417e-07	0.00034104480036424
6862481-1_1	chr|yhaQ|ECs3992|mRNA	3997976	3997937	chr|ryhB|ryhB|sRNA	4300210	4300193	1	1	0	-9.7	lit=	2	1	0	0.1	3.1	ATGAACGATAAATACCGCGAAACATCACGCGGCGGACTGGATTACTTAGCCAGCCGGG	0.0105391858363605	0.000544672489061506
6868370-1_1	chr|adhP|ECs2082|mRNA	2074909	2074883	chr|micA|micA|sRNA	3538963	3538991	1	1	0	-16.4	lit=	2	1	0	0.1	3.1	ATGAAGGGATTGGTGTGGTGGCAGAAGGAGACGCGCATTTGTTATCATCATCCCTGA	0.189513316854382	0.00359693613979292
6944037-1_1	chr|ECs1524|ECs1524|3UTR	1554083	1554100	chr|micM|micM|sRNA	573006	573032	1	1	0	-7.1	lit=	2	1	0	0.1	3.1	ATGCCTGACGTTAGAAGAAAGTGACGGCATAATAATAAAAAAAT	0	3.09827221849419e-05
7088447-1_1	chr|micF|micF|sRNA	3046093	3046112	chr|sbcB|ECs2813|mRNA	2755263	2755281	1	1	0	-21	lit=	2	1	0	0.1	3.1	ATTACCGTCATTCATTTCTGCTATGATGAATGACGGTAAGC	0.367517430083958	0.00176163939750727
7105816-1_1	chr|gadY|gadY|sRNA	4407048	4407085	chr|rpoS|ECs3595|mRNA	3587959	3587940	1	1	0	-14.4	lit=	2	1	0	0.1	3.1	ATTAGTCTGGAGACGGCAGACTATCCTCTTCCCGGTCCATTTGGCCGAAGAGGAACTGAA	6.34057332796004e-07	0.000338227493324017
7116641-1_1	chr|omrA|omrA|sRNA	3698567	3698538	chr|ysgA|ECs4760|mRNA	4812497	4812457	1	1	0	-22.8	lit=	2	1	0	0.1	3.1	ATTATTCGGTACGCTCTTCGTACCCTGTCTAAGGGTACGGAGAATACCATGGCAACAACACAACAATCTG	0.362334546365416	0.00183707172531069
7122142-1_1	chr|ECs1525|ECs1525|mRNA	1554906	1554935	chr|ryjA|ryjA|sRNA	5131178	5131136	1	1	0	-22.6	lit=	2	1	0	0.1	3.1	ATTCACCGGGAGGCACCCGGCACCATGCTTAAAAATGAGGTGTGTTGACGTCGGGGGAAACCCTCCTGTGTATCAGA	0.360344070084547	0.00186056252415738
7124774-1_1	chr|sroH|sroH|sRNA	4999262	4999241	chr|ECs0966-1|ECs0966-1|5UTR	1053691	1053666	1	1	0	-16	lit=	2	1	0	0.1	3.1	ATTCAGACATCCCGCAACCTGCAATAGGATTTGCGAAGGATGTCGAAGC	0.152255071508808	0.00421524629771392
7140509-1_1	chr|arcZ|arcZ|sRNA	4092996	4093018	chr|ECs4382|ECs4382|mRNA	4392125	4392153	1	1	0	-17.2	lit=	2	1	0	0.1	3.1	ATTCCCTGGTGTTGGCGCAGTATTATGCCAAGGATCATCACCAGGCCGT	0.18321793758124	0.00368832975862123
717067-1_6	chr|ECs1356|ECs1356|mRNA	1416790	1416810	chr|micM|micM|sRNA	573007	573037	1	1	0	-13.9	lit=	2	1	0	0.1	3.1	ATTTGCCGTTACCATCTATGAAGTGACGGCATAATAATAAAAAAATGAAAT	8.71843220223859e-79	0.000107507831812208
7217761-1_1	chr|ryhB|ryhB|sRNA	4300231	4300213	chr|b1342|ECs1926|mRNA	1917508	1917573	1	1	0	-20.6	lit=	2	1	0	0.1	3.1	ATTGCTCACATTGCTTCCAATGATGGAGGCACTGTGGAAGCGATTAAGGGATCGGACGTTAATGTCCCGGATGCAGTATTTGCCT	0.239496615180751	0.000910706777351191
7217826-1_1	chr|ryhB|ryhB|sRNA	4300231	4300211	chr|ydhD|ECs2363|mRNA	2333845	2333807	1	1	0	-19.8	lit=	2	1	0	0.1	3.1	ATTGCTCACATTGCTTCCAGTGTTTGAGGAAGCAAGACAATGAGCACCACTATCGAAAAA	0.334535523167989	0.00110324616813242
7257444-1_1	chr|arcZ|arcZ|sRNA	4092994	4093049	chr|gpsA|ECs4486|mRNA	4529495	4529469	1	1	0	-15.2	lit=	2	1	0	0.1	3.1	ATTTCCCTGGTGTTGGCGCAGTATTCGCGCACCCCGGTCTAGCCGGGGTCATTTTTGGACGAGCGCAGCAGCCACTAACCCCA	0.164022556469754	0.00399945611095085
7312625-1_1	chr|ECs1429|ECs1429|3UTR	1472876	1472822	chr|arcZ|arcZ|sRNA	4092995	4093015	1	1	0	-20.9	lit=	2	1	0	0.1	3.1	CAAGGATTGTGACATAACGCCAGGCGGAGTCACGCACATCCCATTGCACACCGGGTTTCCCTGGTGTTGGCGCAGT	0.359062313603706	0.00187508716428084
7332501-1_1	chr|fhuA|ECs0154|mRNA	173674	173700	chr|micM|micM|sRNA	573006	573070	1	1	0	-7.1	lit=	2	1	0	0.1	3.1	CACCGATGCGGAATACACCACCGATACAAAGTGACGGCATAATAAAAAAAATGAAATTCCTCTTTGACGGGCCAATAGCGATATTGGCCA	8.25068847193809e-97	9.72444927670165e-05
7369787-1_1	chr|ryhB|ryhB|sRNA	4300260	4300241	chr|yecA|ECs2616|mRNA	2592634	2592587	1	1	0	-17.5	lit=	2	1	0	0.1	3.1	CAGCGACCCTCGCGGAGAACCTGATTGAACCGGCACAGTGGCTGGTTGCCGTGTGGGGTGGGGCTGACTAAAAAAA	0.36661450707117	0.00177676517855982
739974-1_6	chr|minE|ECs1668|mRNA	1665793	1665769	chr|ryhB|ryhB|sRNA	4300233	4300210	1	1	0	-18	lit=	2	1	0	0.1	3.1	CTTACCGGAAGCAGAAGAGCTGAAAAACATTGCTCACATTGCTTCCAGTAA	0.362838496025333	0.0012196845303642
7405170-1_1	chr|ECs4381|ECs4381|3UTR	4391641	4391593	chr|micM|micM|sRNA	573004	573043	1	1	0	-13.1	lit=	2	1	0	0.1	3.1	CATCGTTTCGCCTGACAAAGAGGGCGTGCTTTTGCGTAATTGCCGAGTTAAAGTGACGGCATAATAAAAAAAAATGAAATTCCTCT	0	5.22577478512978e-05
7417274-1_1	chr|adhP|ECs2082|mRNA	2074254	2074224	chr|cyaR|cyaR|sRNA	2842549	2842603	1	1	0	-28.2	lit=	2	1	0	0.1	3.1	CATTGAGGTGGTCGGTTCGCTGGTCGGCACGGCTGAAAAACATAATCCATAAAATGCTAGCTGTACCAGGAACCACCTCCTTAGCC	0.0882465018461577	0.00070687637703739
7457593-1_1	chr|omrB|omrB|sRNA	3698786	3698746	chr|ECs4377-1|ECs4377-1|3UTR	4387695	4387744	1	1	0	-10.8	lit=	2	1	0	0.1	3.1	CCCAGAGGTATTGATAGGTGAAGTCAACTTCGGGTTGAGCATTAATACACAGTAAGCTAACTATTATTATTATAAGCCCTGTCCTGTTAA	0.00854824244807217	0.000534472245794821
7500247-1_1	chr|gadY|gadY|sRNA	4407079	4407099	chr|ECs4381|ECs4381|mRNA	4391876	4391850	1	1	0	-21	lit=	2	1	0	0.1	3.1	CCGGTCCCCTATGCCGGGTTTATGAGGCATGGGGGGATAACCAAAAAA	0.173591099150292	0.000819324030914918
7536310-1_1	chr|ECs1262|ECs1262|mRNA	1322830	1322788	chr|rdlB|rdlB|sRNA	1715753	1715774	1	1	0	-20.7	lit=	2	1	0	0.1	3.1	CCTTCACGAAGACGCAAGAGCATGACAACACGGGCAATCTCATTAGCCCTGTTGTCAGGTTTT	0.0117180381348271	0.0198614530574739
7561431-1_1	chr|ryhB|ryhB|sRNA	4300235	4300211	chr|clpB|ECs3455|mRNA	3453962	3453914	1	1	0	-14.3	lit=	2	1	0	0.1	3.1	CGACATTGCTCACATTGCTTCCAGTTTCGTTCTGGCGGCACTTGAGTCTCGCGGCACGCTGGCCGACATCCTGA	0.00131847358571834	0.000463102442757928
7597626-1_1	chr|ilvM|ECs4703|mRNA	4745856	4745922	chr|gcvB|gcvB|sRNA	3665156	3665176	1	1	0	-19.3	lit=	2	1	0	0.1	3.1	CGCACACGTTGCCATCTGCCAGAGCACAACCACATCACAACAAATCCGCGCCTGAGCGCATAAGGAAAAACGGTTGTGATGTTGTGTTGT	0.044528814853973	0.00914014161845136
7598884-1_1	chr|ryeB|ryeB|sRNA	2525000	2524959	chr|ybjP|ECs0948|mRNA	1032961	1032920	1	1	0	-26.5	lit=	2	1	0	0.1	3.1	CGCACGGCTCTCTCCCAAGAGCCATTTCCCTGGACCGAATACCTGTGTCCAGGGGGGGCCTGACAGCGTGGCCCAACAATTCT	0.1262523028472	0.000757886822949441
7650850-1_1	chr|ryhB|ryhB|sRNA	4300252	4300217	chr|ECs4189|ECs4189|mRNA	4189562	4189518	1	1	0	-22.6	lit=	2	1	0	0.1	3.1	CGGAGAACCTGAAAGCACGACATTGCACACATTGCTATTGGGAAATGAGCTTGTCGCAATCAATCAGTATTTTCTCCAT	3.28095410956355e-05	0.000386555605095022
7650995-1_1	chr|ryhB|ryhB|sRNA	4300252	4300210	chr|putP|ECs1261|mRNA	1320386	1320432	1	1	0	-30.9	lit=	2	1	0	0.1	3.1	CGGAGAACCTGAAAGCACGACATTGCTCACATTGCTTCCAGTAATTAACTGGAAGCTGGTGGCCGGGCGGTTGCGTGTGCATACCGAATA	0.231031046042487	0.000898126830709391
7658807-1_1	chr|gadY|gadY|sRNA	4407061	4407084	chr|rplD|ECs4184|mRNA	4186921	4186903	1	1	0	-7.3	lit=	2	1	0	0.1	3.1	CGGCAGACTATCCTCTTCCCGGTCAGAAGCGCCGAAAACTAAGA	0.216920416169857	0.000877849791725395
7699847-1_1	chr|rybB|rybB|sRNA	1013289	1013263	chr|chaC|ECs1723|mRNA	1717771	1717834	1	1	0	-9.4	lit=	2	1	0	0.1	3.1	CGGTTCAAGGTTGATGGGTTTTTTGTTTTCAAAATGAGCAGTAAAAATGTCCGGAAGACACCAAAAAGTTGTCGCAGGGAAGCATGCAGT	0.135750739578153	0.00456112499243751
7756751-1_1	chr|sroC|sroC|sRNA	768202	768147	chr|udp|ECs4761|mRNA	4812757	4812790	1	1	0	-9.8	lit=	2	1	0	0.1	3.1	CTAATTACAAGAACCAGGGGCGGAAATTCTAGCCCTCTCGATTGTTACGTAGCACGTTTTCATCTCGGCCTCACTAAAAACGATTTACAA	1.05177099033805e-06	0.000343362945658409
7771575-1_1	chr|yljA|ECs0967|mRNA	1054185	1054208	chr|ryeB|ryeB|sRNA	2525006	2524963	1	1	0	-19.7	lit=	2	1	0	0.1	3.1	CTACCAGGGGAAGGCCATCTGCGGTTTTAGCGCACGGCTCTCTCCCAAGAGCCATTTCCCTGGACCGA	0.213168637695372	0.000872492399967201
7822585-1_1	chr|gadY|gadY|sRNA	4407062	4407085	chr|dps|ECs0890|mRNA	973257	973203	1	2	0	-18.5	lit=	2	1	0	0.1	3.1	CTATCCTCTTCCCGGTCCAATTACTGGGACATAACATCAAGAGGATATGAAATTATGAGTACCGCTAAA	0	0.000237200245097584
7822598-1_1	chr|gadY|gadY|sRNA	4407068	4407092	chr|aspC|ECs1011|mRNA	1114056	1114035	1	1	0	-15.3	lit=	2	1	0	0.1	3.1	CTATCCTCTTCCCGGTCCCCTATGCAAACGTGGCCGGGATGACACCACACAAC	0.367879447610944	0.00131923825323597
7831858-1_1	chr|ECs2831|ECs2831|mRNA	2774105	2774084	chr|sroC|sroC|sRNA	768199	768180	1	1	0	-18.7	lit=	2	1	0	0.1	3.1	CTATGCTCTGGTTTTTGTGGATTACAAGAACCAGGGGCGG	0.367879447610944	0.00155147879861303
7832367-1_1	chr|ECs5463|ECs5463|mRNA	2510821	2510852	chr|ryhB|ryhB|sRNA	4300232	4300194	1	1	0	-22.3	lit=	2	1	0	0.1	3.1	CTATGGCGTTTTGATTGGAAGCAAAGAGAATGCATTGCTCACATNGCTTCCAGTATTACTTAGCCAGCCGG	0.299139514946377	0.00242023645897221
7848413-1_1	chr|micM|micM|sRNA	573007	573059	chr|rplP|ECs4178|mRNA	4184057	4184029	1	1	0	-21.8	lit=	2	1	0	0.1	3.1	CTCACACTCAGCAAGTGACGGCATAATAAAAAAATGAAATTCCTCTTTGACGGGCCAATAGCTGCCCGTCAGATCGAAGCAGCACGTCGT	5.48824116322979e-151	7.82234375546243e-05
7957378-1_1	chr|glmZ|glmZ|sRNA	4780118	4780148	chr|ompC|ECs3104|mRNA	3045182	3045153	1	1	0	-24.2	lit=	2	1	0	0.1	3.1	CTCCGGAATGACGCAGAGCCGTTTACGGTGCCGGTCGTGAAGCACTGCGTCAGAACGGCGA	6.1183192490171e-11	0.000273662418950517
8135737-1_1	chr|rmf|ECs1037|mRNA	1145314	1145345	chr|gcvB|gcvB|sRNA	3665238	3665265	1	1	0	-25	lit=	2	1	0	0.1	3.1	CTGGCGAGAAGCCATGGCGGACAGGGTAGTAAAAGTACATTTACCCTGTCTGTCCATAGTGA	0.171948685798849	0.0038644907980014
8183528-1_1	chr|ytfK|ECs5195|mRNA	5295252	5295277	chr|fnrS|fnrS|sRNA	1918662	1918684	1	1	0	-22.7	lit=	2	1	0	0.1	3.1	CTTAACCAAAGTGCTATGCAGTAGAATTACTGCATAGCACAATTGAA	0.0383725901094253	0.00997509336107633
8258708-1_1	chr|gadY|gadY|sRNA	4407075	4407096	chr|dsbA|ECs4783|mRNA	4839630	4839691	1	1	0	-19.7	lit=	2	1	0	0.1	3.1	CTTCCCGGTCCCCTATGCCGGGAAAAAATCTGACTCAGGCATGGGCTGGCGATGGCGCTGGGCGTGGAAGACAAAGTGA	0.367879447610944	0.00172590372995234
8362707-1_1	chr|accD|ECs3200|mRNA	3160217	3160187	chr|ryeB|ryeB|sRNA	2525006	2524984	1	1	0	-13.3	lit=	2	1	0	0.1	3.1	CTTCCGATCTCTCACTCAGCAGGGGTGTGGACTAAGTGTGATAGCTGCGGTTTTTAGCGCACGGCTCTCTCCCA	0.191200238541526	0.00084256942503303
8467162-1_1	chr|gadY|gadY|sRNA	4407061	4407091	chr|yiiP|ECs4840|mRNA	4907211	4907242	1	1	0	-16.6	lit=	2	1	0	0.1	3.1	CTTCCGATCTGCCACTCAGCCGGCAGACTATCCTCTTCCCGGTCCCCTATGGTGGCGGATCAGGTAGAGCAGGCTATTTAAAAAAA	0.353345257404089	0.00117079003514757
8664957-1_1	chr|sibA|sibA|sRNA	2828538	2828557	chr|ompC|ECs3104|mRNA	3045723	3045692	1	1	0	-18.6	lit=	2	1	0	0.1	3.1	CTTCCTCGGGAGGGGCTTTCTACTGTCCCTCCTGGTCCCAGCTCTGCTGGTAAT	0.280046264337974	0.00259032589437761
8666818-1_1	chr|C0343|C0343|sRNA	1918805	1918835	chr|dps|ECs0890|mRNA	973122	973103	1	1	0	-17.6	lit=	2	1	0	0.1	3.1	CTTCCTGTCCCTGAACCGATTCCTGGCGATCCGCTGAATCGCCAGGTTATCC	0.227884202577284	0.00311376932892906
8677796-1_1	chr|omrA|omrA|sRNA	3698552	3698518	chr|hns|ECs1739|mRNA	1737934	1737896	1	1	0	-24.2	lit=	2	1	0	0.1	3.1	CTTCGTACCCTGTCTCTTGCACCAACCTGCGCGGACTCTTCGTGCGCAGGCAAGAGAATGTACACTTGAA	0.244210537851915	0.000917888280561709
8681154-1_1	chr|ryhB|ryhB|sRNA	4300200	4300180	chr|rseA|ECs3438|mRNA	3429350	3429314	1	1	0	-20.9	lit=	2	1	0	0.1	3.1	CTTCTACTCAGCAGCCGGGTGCTGGCTTTTTTGTAAAGCCAGCCCGGTTAGCCTGGGAGTACCTTCTGA	0.148056742424381	0.000786158663149736
8806524-1_1	chr|ryeB|ryeB|sRNA	2525007	2524983	chr|yhjA|ECs4398|mRNA	4411045	4411006	1	1	0	-21.5	lit=	2	1	0	0.1	3.1	CTTTTAGCGCACGGCTCTCTCCCAAACCTCGAGGCCGTGCGTGCTGCTCTGCTGGCTGATAAACAAAAAAAAC	0.273609429147855	0.0026495946860698
8806530-1_1	chr|ryeB|ryeB|sRNA	2525007	2524981	chr|miaA|ECs5147|mRNA	5253128	5253152	1	1	0	-15.2	lit=	2	1	0	0.1	3.1	CTTTTAGCGCACGGCTCTCTCCCAAGAATATCGGGACGGCGAAGCCGAACGCGAAGAA	2.10763740705126e-07	0.000327802329695528
8820794-1_1	chr|micA|micA|sRNA	3538960	3538981	chr|map|ECs0170|mRNA	192956	192905	1	1	0	-18.2	lit=	2	1	0	0.1	3.1	GAAAGACGCGCATTTGTTATCAAAATGCGCGTCGCTGGCCGACTGGCTGCCGAAGTGCTGGAGATGATCGAAC	0.13811538755073	0.00450752370172065
8823173-1_1	chr|ECs1713|ECs1713|3UTR	1707832	1707798	chr|sibC-1|sibC-1|sRNA	3794417	3794444	1	1	0	-7.4	lit=	2	1	0	0.1	3.1	GAAAGGATCATGCCTGGCCCGCACAGTTTTCGGCAAAGCTCCGAACTTATCAGTAACAGTAC	0.367879447610944	0.00137701080663181
8824095-1_1	chr|cpsG|ECs2835|mRNA	2776654	2776597	chr|ryeB|ryeB|sRNA	2525026	2524991	1	1	0	-22.4	lit=	2	1	0	0.1	3.1	GAAAGGTTTACAGGATGCGGGCGTCGATGTGTTGGATAGGTATGTCCGGCACCGAAAGCCTGCATTAATGCCAACTTTAGCGCACGGCTC	0.367879447610944	0.00147605214378555
8839503-1_1	chr|gpmA|ECs0783|mRNA	871203	871173	chr|ryeB|ryeB|sRNA	2525029	2525007	1	1	0	-13.5	lit=	2	1	0	0.1	3.1	GAACGTCACTACGGTGCGTTGCAGGGTCTGACTAAGCCTGCATTAATGCCAACAA	5.3785859879623e-07	0.000336532510976913
8845687-1_1	chr|ryhB|ryhB|sRNA	4300263	4300225	chr|acnB|ECs0122|mRNA	135983	136031	1	1	0	-17.7	lit=	2	1	0	0.1	3.1	GAAGACCCTCGCGGAGAACCTGAAAGCACGACATTGCTCGTCGTGCTAGAAGAATACCTAAGCACGTAGCTGAGCGTGCCGCTGAG	0.253077039105238	0.000931713188325836
8882326-1_1	chr|ryhB|ryhB|sRNA	4300234	4300180	chr|yjbJ|ECs5028|mRNA	5112417	5112453	1	1	0	-22.1	lit=	2	1	0	0.1	3.1	GACATTGCTCACATTGCTTCCAGTATTACTTAGCCAGCCGGGTGCTGGCTTTTTTATGAATAAAGATGAAGCCGGCGGTAACTGGAAACA	1.15254752351592e-15	0.000231750177069153
8900108-1_1	chr|micM|micM|sRNA	573011	573034	chr|ompC|ECs3104|mRNA	3044881	3044857	1	1	0	-7.5	lit=	2	1	0	0.1	3.1	GACGGCATAATAATAAAAAAATGATTCGGTCTGCGTCCGTCCCTGGCTT	0	4.01447285963898e-05
8908055-1_1	chr|glmZ|glmZ|sRNA	4780161	4780220	chr|ECs1856|ECs1856|mRNA	1843927	1843907	1	1	0	-13.5	lit=	2	1	0	0.1	3.1	GACTGATGTCGCTTATGCCTCATCAGACACCATGGACACAACGTTGAGTGAAGCACCCACGGCGCGGGTGCAGGGGCATT	0.13374609202669	0.000767625430830158
8913746-1_1	chr|ycaC|ECs0982|mRNA	1076679	1076657	chr|gadY|gadY|sRNA	4407012	4407079	1	1	0	-17.7	lit=	2	1	0	0.1	3.1	GAGAAGAGGATGACCAAACCGTAGTTTCCCGTGCCAACAGGGAGTGTTATAACGGTTTATTAGTCTGGAGACGGCAGACTATCCTCTTCC	0.315727793700957	0.0010539549626948
8914781-1_1	chr|b2666|ECs3527|mRNA	3519204	3519155	chr|micM|micM|sRNA	573008	573033	1	1	0	-12.4	lit=	2	1	0	0.1	3.1	GAGAATCGTCATCACCATCATTCTGCCGCCGCTCGGCGTGCTGCTCGGTAGTGACGGCATAATAATAAAAAAATG	1.47745476926275e-134	8.27750525130268e-05
8925595-1_1	chr|ECs1244|ECs1244|mRNA	1304858	1304822	chr|glmY|glmY|sRNA	3411637	3411612	1	1	0	-22.7	lit=	2	1	0	0.1	3.1	GAGCAGTGTTGAAGTGGATGTAAAGGCACTGAAATTAAGGTGCCTGCCGTCCAACTTCTGAT	0.187676921837431	0.0036240448502969
8940233-1_1	chr|ilvL|ECs4701|mRNA	4743761	4743780	chr|arcZ|arcZ|sRNA	4092951	4092983	1	1	0	-2.7	lit=	2	1	0	0.1	3.1	GAGGGGGGCTGCACAAAATGACAGCCCTTCTAGTGCCCTTGTAACTCATCATAATAATTTACGGA	4.13170970733656e-08	0.000314210878166456
8945548-1_1	chr|nlpD|ECs3596|mRNA	3588308	3588276	chr|micM|micM|sRNA	573005	573028	1	1	0	-8.8	lit=	2	1	0	0.1	3.1	GAGTGCCTACGCCCATAACGACACAATGCTGGTAAAGTGACGGCATAATAAAAAAA	0	1.03902322286911e-05
8945740-1_1	chr|dnaA|ECs4637|mRNA	4669976	4669934	chr|ryeB|ryeB|sRNA	2525028	2524980	1	1	0	-26.5	lit=	2	1	0	0.1	3.1	GAGTGGAGTCCGCCGTGTCACTTTCGCTTTGGCAGCAGTGTCTAAGCCTGCATTAATGCCAACTTTTAGCGCACGGCTCTCTCCCAAGAG	0.209436216071423	0.000867283443561971
8961971-1_1	chr|mgrR|mgrR|sRNA	2148809	2148751	chr|hdeA|ECs4390|mRNA	4398714	4398693	1	1	0	-18.9	lit=	2	1	0	0.1	3.1	GATCCGTTATCAGTGCAGGAAAATGCCTGTTAGCGTAAAAGCAAAACACAAACCTATCCTGGTTTTGCTGAAGCGCTGAAC	1.59711079791677e-122	8.66656640951749e-05
8962108-1_1	chr|mgrR|mgrR|sRNA	2148809	2148788	chr|ECs4839-1|ECs4839-1|3UTR	4906305	4906329	1	1	0	-6.8	lit=	2	1	0	0.1	3.1	GATCCGTTATCAGTGCAGGAAACACCATCCCTGTCTTCCCCCACAT	1.71447381357796e-12	0.000257353252328373
8993789-1_1	chr|mgrR|mgrR|sRNA	2148769	2148741	chr|miaA|ECs5147|mRNA	5253821	5253858	1	1	0	-15.5	lit=	2	1	0	0.1	3.1	GCAAAACACAAATCTATCCATGCAAGCATAGATAACCTGGCTGCGTGGTTGGGAAGGGGTTCACTGG	2.05303524211711e-10	0.000279947418271343
9002309-1_1	chr|micF|micF|sRNA	3046053	3046088	chr|murG|ECs0094|mRNA	104267	104290	1	1	0	-18.4	lit=	2	1	0	0.1	3.1	GCAACTAGAATAACTACCGCTATCATCATTAACTTTCGATTAATGGTGATGGCAGGCGGA	0.158532114670424	0.00409719090459701
912633-1_5	chr|ompC|ECs3104|mRNA	3045628	3045599	chr|micM|micM|sRNA	573006	573035	1	1	0	-9.8	lit=	2	1	0	0.1	3.1	AAAGTAGACGGCCTGCACTATTTCTCTGACAAAGTGACGGCATAATAATAAAAAAATGAA	0	2.24465258800601e-05
9130738-1_1	chr|dps|ECs0890|mRNA	972947	972922	chr|omrB|omrB|sRNA	3698802	3698779	1	1	0	-21.2	lit=	2	1	0	0.1	3.1	GCTCTGGGGACCACTCAAGCTATCAAAAAATTGCTAAAGTGGTGATCCCAGAGG	1.84368696954182e-10	0.000279371965675384
9132408-1_1	chr|cyaR|cyaR|sRNA	2842549	2842582	chr|exbB|ECs3890|mRNA	3892331	3892282	1	1	0	-18.2	lit=	2	1	0	0.1	3.1	GCTGAAAAACAACCCATAAAATGCTAGCTGTATTTAATGCAGACGGACCTCCGTCTGGGGTATGTATCAGCACGCCGAT	0.0214272203622606	0.000584231761147209
9151201-1_1	chr|ryjA|ryjA|sRNA	5131199	5131132	chr|icc|ECs3920|mRNA	3922626	3922605	1	1	0	-13.5	lit=	2	1	0	0.1	3.1	GGAACCTCCACCACGTGCTCGAATGAGGTGTGTTGACGTCGGGGGAAACCCTCCTGTGTACCAGCGGGTGTACAGCGCGTTACAGGATGC	0.204644938158329	0.00339265808967597
9190977-1_1	chr|ECs1856|ECs1856|mRNA	1843884	1843840	chr|micM|micM|sRNA	573013	573031	1	1	0	-5.2	lit=	2	1	0	0.1	3.1	GGCAGTACGTTGGGTACATTAGGTGGCGCAGCTGTCGGTGGTGTTCGGCATAATAATAAAAAAA	1.09210458991566e-184	7.08419124689601e-05
9242455-1_1	chr|rpoS|ECs3595|mRNA	3587699	3587673	chr|rprA|rprA|sRNA	2370107	2370142	1	1	0	-13.6	lit=	2	1	0	0.1	3.1	GGGCTGATCCGTGCGGTAGAGAAGTTTATAAGCATGGAAATCCCCTGAGTGAAACAACGA	0.366550412375428	0.00124752494863545
927225-1_5	chr|ycdX|ECs1411|mRNA	1458490	1458514	chr|micM|micM|sRNA	573006	573034	1	1	0	-5.3	lit=	2	1	0	0.1	3.1	AATAATTCCTCATTTTTACACTCACAAAGTGACGGCATAATAATAAAAAAATGA	7.5981840415078e-14	0.000245403583403172
9300109-1_1	chr|ryhB|ryhB|sRNA	4300195	4300178	chr|cydB|ECs0769|mRNA	858491	858524	1	1	0	-15.2	lit=	2	1	0	0.1	3.1	GGGTGCTGGCTTTTTTTTGCCGTCCAGCACCATGATGAACGCAAGTCTGAC	0.301622197178664	0.00239793674369466
9382686-1_1	chr|spf|spf|sRNA	4845852	4845870	chr|nlpD|ECs3596|mRNA	3588324	3588285	1	1	0	-14.5	lit=	2	1	0	0.1	3.1	GTAGGGTACAGAGGTAAGAATAATGATGATTACCTGAGTGCCTACGCCCATAACGACAC	3.16973600931352e-81	0.000105925276138278
9382708-1_1	chr|spf|spf|sRNA	4845852	4845870	chr|hemN|ECs4789|mRNA	4848013	4848087	1	1	0	-17.2	lit=	2	1	0	0.1	3.1	GTAGGGTACAGAGGTAAGACTGGGATCTGGCCCTGATCCAGAAATATAACTTCCGGGCCACGATACACCTCGTACCCGACCGCGCTGTAG	2.9317075331298e-08	0.000311574017305982
9382801-1_1	chr|spf|spf|sRNA	4845852	4845876	chr|ompC|ECs3104|mRNA	3044883	3044859	1	1	0	-11.8	lit=	2	1	0	0.1	3.1	GTAGGGTACAGAGGTAAGATGTACTTCGGTCTGCGTCCGTCCCTGGCAAAAAAAAAAAAAAAAAA	3.61206007410492e-05	0.000387994633791968
9383024-1_1	chr|spf|spf|sRNA	4845852	4845878	chr|nlpD|ECs3596|mRNA	3588531	3588487	1	1	0	-16	lit=	2	1	0	0.1	3.1	GTAGGGTACAGAGGTAAGATGTTCTATGCAGTACATCAACCAGTACGCCTATCTCCACCTGGCGCTGGCCGA	6.16260630771156e-09	0.00030045472780132
9383073-1_1	chr|spf|spf|sRNA	4845852	4845869	chr|adhE|ECs1741|mRNA	1741240	1741220	1	1	0	-15.5	lit=	2	1	0	0.1	3.1	GTAGGGTACAGAGGTAAGGGCTTCTCTGTACCAGAAAAC	0.0307243073410766	0.000608143363898285
958647-1_5	chr|glmZ|glmZ|sRNA	4780132	4780156	chr|gpmA|ECs0783|mRNA	871381	871357	1	1	0	-11.7	lit=	2	1	0	0.1	3.1	AGAGCCGTTTACGGTGCTTATCGTCTGTCTGAGAAAGGCGTAAGCGAA	0.00852746571114579	0.000534360978541446
9628612-1_1	chr|omrA|omrA|sRNA	3698558	3698504	chr|gpmA|ECs0783|mRNA	871196	871168	1	1	0	-24.2	lit=	2	1	0	0.1	3.1	TACGCTCTTCGTACCCTGTCTCTTGCACCAACCTGCGCGGATGCGCAGGTTTTTTACTACGGTGCGTTGCAGGGTCTGAAAAAAAA	0.353986241731382	0.00117336709675329
9642909-1_1	chr|htrL|ECs4496|mRNA	4540472	4540448	chr|gadY|gadY|sRNA	4407045	4407082	1	1	0	-17	lit=	2	1	0	0.1	3.1	TAGAGGGGATTGGACTGCTAAAAAAATTTATTAGTCCGGAGACGGCAGACTATCCTCTTCCCGG	0.252362571669766	0.00285523223890251
9645699-1_1	chr|sroC|sroC|sRNA	768173	768150	chr|gadB|ECs2098|mRNA	2092075	2092043	1	1	0	-6.6	lit=	2	1	0	0.1	3.1	TAGCCCCCTCGATTGTTACGTAGCGTTCCGGCCTTCACTCTCGGCGGTGAAGCCACCCA	2.12868228969218e-16	0.0002268890279726
9652831-1_1	chr|dps|ECs0890|mRNA	972924	972902	chr|sibB|sibB|sRNA	2828757	2828781	1	1	0	-17.1	lit=	2	1	0	0.1	3.1	TAGGCGGGACAACAGCAAAACCCCGCTGAAAAAGAGCGGGGTTTCCCCCGCCCTGGT	0.00548975978386461	0.000514458836765098
9672974-1_1	chr|isrC|isrC|sRNA	1444058	1444075	chr|ompC|ECs3104|mRNA	3045496	3045476	1	1	0	-16.7	lit=	2	1	0	0.1	3.1	TATCGCTGTGCCCGATAATCCAGGGCAACAGCGCTGAA	0.131036250200808	0.00467167323050194
9701122-1_1	chr|ytfL-msrA-rc|ytfL-msrA-rc|sRNA	5296740	5296697	chr|ECs0018|ECs0018|5UTR	17327	17347	1	1	0	-12.6	lit=	2	1	0	0.1	3.1	TCAACTTCCCCTTTCGAGGATCTGGCCTGAAAGGTCGGATAAGACGGTTTACCGGGGAGCCAT	0.0255319039666571	0.0126592420885458
9701203-1_1	chr|omrB|omrB|sRNA	3698763	3698743	chr|hns|ECs1739|mRNA	1737705	1737683	1	1	0	-17.5	lit=	2	1	0	0.1	3.1	TCAACTTCGGGTTGAGCACATCTAAACGTGCTCAGCGTCCGGCA	0.0977880023816313	0.000720014621629388
970880-1_5	chr|ECs4840-1|ECs4840-1|3UTR	4907334	4907355	chr|ryhB|ryhB|sRNA	4300201	4300180	1	1	0	-15.2	lit=	2	1	0	0.1	3.1	AGTATAAAAGAGAGCCAGACCCAGCCGGGTGCTGGCTTTTTT	0.0109085163794276	0.000546459999407193
9788062-1_1	chr|sibB|sibB|sRNA	2828830	2828854	chr|ECs5586|ECs5586|mRNA	5230789	5230846	1	1	0	-20	lit=	2	1	0	0.1	3.1	TCCACTTCATCATGACCCTTTCCTTGCTATAGGCAAACATAAATAACATTACCTAAAAGGAAGACGTTATGGTGAAGAAGA	0.333714958974179	0.00110070763024282
9790233-1_1	chr|C0343|C0343|sRNA	1918839	1918895	chr|mopA|ECs5124|mRNA	5227086	5227113	1	1	0	-34.3	lit=	2	1	0	0.1	3.1	TCCAGTGCCCGATCCGATCCCTCGCCCGCAACCCATGCTCGACCCACCACCCGATGACATGGGTGGCATGGGTGGCATGGGCGGC	0.106027097642294	0.00536797188667359
985515-1_5	chr|miaA|ECs5147|mRNA	5253467	5253491	chr|micM|micM|sRNA	573017	573035	1	1	0	-0.4	lit=	2	1	0	0.1	3.1	ATCCACAAAGGCTTTCCCGGGCACTATAATAATAAAAAAATGAA	2.27731519611426e-103	9.41809019710848e-05
9933970-1_1	chr|sroC|sroC|sRNA	768206	768179	chr|ECs1590|ECs1590|5UTR	1602501	1602524	1	1	0	-16.3	lit=	2	1	0	0.1	3.1	TGAACTATTACAAGAACCAGGGGCGGATTTTGCCGCGTCCTGGAGTTCCTT	0.220931641480027	0.000883559104166424
9960813-1_1	chr|sibC-1|sibC-1|sRNA	3794406	3794435	chr|yjbJ|ECs5028|mRNA	5112433	5112458	1	1	0	-10.4	lit=	2	1	0	0.1	3.1	TGACTGTTAATAAGCTCCGAAACTCATCAGCCGGCGGTAACTGGAAACAGTTTA	0.000124282124999256	0.00040874357901708
9964143-1_1	chr|gadB|ECs2098|mRNA	2092757	2092737	chr|sroC|sroC|sRNA	768199	768176	1	1	0	-13.4	lit=	2	1	0	0.1	3.1	TGAGATCCCTATGCGCCCCGGATTACAAGAACCAGGGGCGGAAAT	9.05185435334711e-43	0.000144362652487741
9985576-1_1	chr|ECs3969-1|ECs3969-1|3UTR	3978004	3978040	chr|micM|micM|sRNA	573006	573048	1	1	0	-21.9	lit=	2	1	0	0.1	3.1	TGCAAAGGGGAGTAACTTCATTGCCGGTCGATCGTCAAAGTGACGGCATAATAATAAAAAAATGAAATTCCTCTTTGAC	1.03483015793167e-92	9.93181693362485e-05
2205115-1_3	chr|ycbW|ECs1030|mRNA	1135403	1135438	chr|ryeB|ryeB|sRNA	2525011	2524978	7	1	1	-21.1	lit=	2	1	0	0.7	4.7	AGGGTAGGGGAGAGGCATGCGAATTAGCGCACGGCTCTCTCCCA	0.0043970148765213	0.00242378130420685
2276506-1_3	chr|yhiW|ECs4395|mRNA	4406685	4406641	chr|ryfD|ryfD|sRNA	3454355	3454311	7	1	1	-22.4	lit=	0	1	0	0.7	2.7	ATCGCTGCATAACGAGAGTATCCTGCTGCTGGAGAAAATTTAATCTCCAGTAGCAAC	0.0241257628143601	0.00269632965908835
2642445-1_3	chr|ryeB|ryeB|sRNA	2525026	2524976	chr|grpE|ECs3476|mRNA	3470410	3470384	6	2	0	-26.6	lit=	0	1	1	0.6	2.6	CTTTTAGCGCACGGCTCTATCGTGCGCTGGAAGTGGCTGATAAAGAAAAAAAAAAAAA	0	0.00345999243089039
1772485-1_4	chr|metH|ECs4937|mRNA	5032197	5032243	chr|ryhB|ryhB|sRNA	4300233	4300211	5	1	1	-24.2	lit=	2	1	0	0.5	4.5	TGGGTTGAGCGTGTCGGGAGCAAGTGTGAGCAGCAAACATTGCTCACATTGCTTCCA	9.37934780742447e-05	0.0129367080349328
2215607-1_3	chr|gadY|gadY|sRNA	4407051	4407085	chr|ygiM|ECs3938|mRNA	3940773	3940807	5	1	1	-22.2	lit=	2	1	0	0.5	4.5	AGTCTGGAGACGGCAGACTATCTTAGCGCGACTGCCGTCTCACACGCTGAAGAAAA	2.39925240963548e-05	0.015092590294544
6815511-1_1	chr|ybaT|ECs0539|mRNA	579450	579502	chr|ryeB|ryeB|sRNA	2525009	2524983	5	2	0	-27.1	lit=	0	1	1	0.5	2.5	ATCTACAGCCTGTGGTCCCAGGGCAGCCGTGCGTTGATTTTTAGCGCACGGCTCTCTCCCAAAAAAA	5.3795856658212e-12	0.00485549265849849
1385607-1_4	chr|nadR|ECs5348|mRNA	5484100	5484127	chr|micM|micM|sRNA	573006	573078	4	1	1	-20.3	lit=	2	1	0	0.4	4.4	ACGGAGGGAGATATGTCGTCATTTGATAAAAGTGACGGCATAATAATAAAAAAATGAAATTCCTCTTTGACGGGCCAATAGCGATATTGG	5.58002565153465e-39	0.000571773045933245
2258929-1_3	chr|lpxC|ECs0100|mRNA	111717	111771	chr|ryeB|ryeB|sRNA	2525007	2524980	4	1	1	-20.9	lit=	2	1	0	0.4	4.4	ATCAGCCGTGCGCGTACGTTAGCGCACGGCTCTCTCCCAAGAGA	0.0532340194624209	0.00194948488286365
3848462-1_2	chr|ECs1580|ECs1580|mRNA	1597893	1597941	chr|ryeB|ryeB|sRNA	2525015	2524980	4	1	1	-27.2	lit=	2	1	0	0.4	4.4	ATTGATGAGAGAGCCGAACGCTATGAAAAATAATAAACTGGCGACCAGAATGCCGACTTTTAGCGCACGGCTCTCTCCCAAGAG	0.149802880606995	0.0022886639857597
1142613-1_5	chr|yigZ|ECs4776|mRNA	4829064	4829100	chr|ryhB|ryhB|sRNA	4300234	4300200	3	1	1	-24.9	lit=	0	1	0	0.3	2.3	TGAAGCGTTGCTGGGGCAGTGTGACGGTAAATTGCTCACATTGCTTCCAGT	0.240209264182063	0.00302792512273296
1478735-1_4	chr|ryeB|ryeB|sRNA	2525018	2524975	chr|dnaK|ECs0014|mRNA	13124	13152	3	1	1	-22.4	lit=	2	1	0	0.3	4.3	ATGCCAACTTTTAGCGCACGGCTCTCTCCCAAGAGCCATTCCATCGAGCCGCTGAAAGTTGCGCTG	3.53835370284454e-06	0.000950061411579301
1808488-1_4	chr|gadY|gadY|sRNA	4407045	4407096	chr|ycbW|ECs1030|mRNA	1135398	1135429	3	1	1	-25.7	lit=	2	1	0	0.3	4.3	TTTATTAGTCTGGAGACGGCAGACTATCCTCTTCCCGGTCCCCTATGTTTTATAGGGTAGGGGAGAGGCAGATGCGAAAACC	0.117397636207149	0.00176994384765222
2022435-1_3	chr|dnaJ|ECs0015|mRNA	14784	14855	chr|gadY|gadY|sRNA	4407075	4407101	3	1	1	-28.2	lit=	0	1	0	0.3	2.3	AACGCTGTCCGTTAAAATCCCGGCAGGGGTGGACACTGGAGAAACTTCCCGGTCCCCTATGCCGGGTTTTAAAAA	0.270494563508956	0.00251155883937917
2033522-1_3	chr|ydbK|ECs2000|mRNA	1976240	1976183	chr|spf|spf|sRNA	4845847	4845914	3	1	1	-29.1	lit=	2	1	0	0.3	4.3	AAGAGGAACTCTGTACCCAATGTGTAGGGTACAGAGGTAAGA	0.0345166645055137	0.00575939876858032
2095939-1_3	chr|ryhB|ryhB|sRNA	4300252	4300189	chr|fabZ|ECs0182|mRNA	205622	205680	3	2	0	-43.5	lit=	2	1	1	0.3	4.3	ACATTGCTTCCAGTCTTAGCCAGCCGGGTGCTTTTCCCGGGTGTGCTGATTCTGGAAGCAATGG	0.000211924199449709	0.00437837249364502
2145154-1_3	chr|gadY|gadY|sRNA	4406999	4407027	chr|xasA|ECs2097|mRNA	2091575	2091535	3	1	1	-20.3	lit=	2	1	0	0.3	4.3	ACTGAGAGCACAAAGTTTCCCGTGCCAACTTTATTCCCGTGGGACTTTGTGCTGCGGAATGGCCACCGTAAAAAAAAAAAAAAAAC	0.071596548138567	0.00163707761201319
2161904-1_3	chr|ryhB|ryhB|sRNA	4300269	4300231	chr|rplA|ECs4907|mRNA	4987902	4987944	3	1	1	-21.3	lit=	0	1	0	0.3	2.3	AGACCCTCGCGGAGAACCTGAAAGCACGACAAACTGACCAAGCGCATGCGTGTTATCCGCGAGAAAGTTGATG	0.108885220788883	0.00174631267901687
2177001-1_3	chr|rplB|ECs4182|mRNA	4186107	4186058	chr|micM|micM|sRNA	573006	573052	3	1	1	-19.4	lit=	0	1	0	0.3	2.3	AGCCAGGATGTTGGCAGGCGTCACCAGCGGTGAACGCCGTTACATCCTGGCCCAGTGACGGCATAATAATAAAAAAATGAA	3.46092721211083e-100	0.000281453905308696
2180461-1_3	chr|ryeB|ryeB|sRNA	2525025	2524987	chr|ECs4141|ECs4141|5UTR	4153928	4153981	3	1	1	-29.2	lit=	2	1	0	0.3	4.3	AGCCTGCATTAATGCCAACTTTTAGCGCACGGCTCAATCGTGCGCAAAAGCTGGCACTACTTTTGCTTATAAGAGGATGGCCAAAAAAAT	0.116563880398124	0.00415111708965333
2646944-1_3	chr|lpdA|ECs0120|mRNA	133343	133385	chr|mgrR|mgrR|sRNA	2148789	2148743	3	1	1	-20.6	lit=	2	1	0	0.3	4.3	GAACCAGAAGTTGCATGGGTAGGTCTGAAATGCCTGTTAGCGTAAAAGCAAAACACAAATCTATCCATGCAAGC	0.0647096222923424	0.00161520188808683
3501037-1_2	chr|ilvC|ECs4708|mRNA	4751362	4751418	chr|gcvB|gcvB|sRNA	3665154	3665191	3	1	1	-32.2	lit=	2	1	0	0.3	4.3	AGCACAACATCACGAGGATCACCATGATTACGGTTGTGATGTTGTGTTG	1.17568447832304e-05	0.0282805007653752
3519618-1_2	chr|b2331|ECs3214|mRNA	3175086	3175117	chr|micM|micM|sRNA	573006	573062	3	1	1	-22	lit=	2	1	0	0.3	4.3	AGCGAAGTGCCCGTCAAACGGTTGATTCAGGACATAATAATAAAAAAATGAAATTCCTCTTTGACGGGCCAATAGCGAT	7.97967075491412e-17	0.000629350064803032
3522378-1_2	chr|ryeB|ryeB|sRNA	2525008	2524943	chr|gadA|ECs4397|mRNA	4409202	4409177	3	1	1	-22	lit=	0	1	0	0.3	2.3	AGCGCACGGCTCTCTCCCAACCAACTGGGATGTGGAGCTGCGCGAG	5.70563257270505e-23	0.000550707913888488
3567294-1_2	chr|spf|spf|sRNA	4845851	4845873	chr|rplO|ECs4166|mRNA	4179393	4179372	3	1	1	-20.2	lit=	0	1	0	0.3	2.3	AGGGTACAGAGGTAAGATGTCTCAGATGCCTCTGTACCGTCGT	0.267137836371281	0.00269953636744687
3877778-1_2	chr|cfa|ECs2370|mRNA	2341976	2342037	chr|spf|spf|sRNA	4845852	4845879	3	1	1	-21.2	lit=	0	1	0	0.3	2.3	ATTTTCCCGAACGGTTGCCTGCCCTCTGTACGCCAGAGTAGGGTACAGAGGTAAGATGTTCTATC	0.245643628512496	0.00222105259302328
5188813-1_1	chr|micM|micM|sRNA	573005	573048	chr|yahO|ECs0383|mRNA	403196	403264	3	1	1	-15.7	lit=	2	1	0	0.3	4.3	AAAGTGACGGCATAATAAAAAAATGAACTAAAATGTTAGTCGGTGCGTTAGCGTTTGCCGTTACCAATGTCTATGCCGCTGAATTGATTG	6.87570923906366e-128	0.000250586131263176
5650553-1_1	chr|ECs4896|ECs4896|3UTR	4971345	4971288	chr|gadY|gadY|sRNA	4407060	4407092	3	1	1	-24.2	lit=	0	1	0	0.3	2.3	ACACCATAATGACGGAGAGTACTGCCGGGAAGAAGCTAGAGAACTATCCTCTTCCCGGTCCC	0.00516706734485002	0.00880041679760954
5833670-1_1	chr|b1956|ECs2694|mRNA	2652443	2652410	chr|spf|spf|sRNA	4845873	4845904	3	1	1	-30.2	lit=	0	1	0	0.3	2.3	ACCTGGCGTGAAGTAGTGGTGCTGGAAGATGATTCTATCTTTCAGACCTTTTACTTCACGTAATAAAAA	0.268689269046432	0.00266325042784506
6072441-1_1	chr|b2392|ECs3271|mRNA	3240263	3240217	chr|cyaR|cyaR|sRNA	2842548	2842608	3	1	1	-37.5	lit=	0	1	0	0.3	2.3	ACTTCGGAGGCGGTCTTCCTGGCAGCAGGCGCTGAAAAACATAACCCATAAAATGCTAGCTGTACCAGGAACCACCTCCTTAGCCTGTGT	0.0344652651830547	0.00150339096407596
6124163-1_1	chr|ryhB|ryhB|sRNA	4300266	4300234	chr|yhdE|ECs4120|mRNA	4133320	4133284	3	1	1	-26.4	lit=	2	1	0	0.3	4.3	AGACCCTCGCGGAGAACCTGAAAGCACGCTTCCGGTTCTCCGCGTCGTCAGG	0.0172741495318782	0.00675090341571152
1023130-1_5	chr|ybgF|ECs0777|mRNA	864763	864809	chr|mgrR|mgrR|sRNA	2148791	2148751	2	2	0	-19.1	lit=	2	1	1	0.2	4.2	CCCTGGTACTGATGGCGCTAAACAGGCACAAAAACGTCTGAACGCGAAAATGCCTGTTAGCGTAAAAGCAAAACACAAATCTATCC	0	0.00121022013697767
1396235-1_4	chr|gadY|gadY|sRNA	4406999	4407024	chr|speC|ECs3841|mRNA	3849775	3849717	2	1	1	-24	lit=	0	1	0	0.2	2.2	ACTGAGAGCACAAAGTTTCCCGTGCCCCCGGGGATCTTTGTGACTCAGT	0.162704821770332	0.00357162788658186
1433398-1_4	chr|micM|micM|sRNA	573005	573039	chr|b2392|ECs3271|mRNA	3239851	3239822	2	2	1	-16.3	lit=	0	1	1	0.2	3.2	AGTGACGGCATAATAAAAAAAAATGAAATTCTGCCGTCATTTATTGTCATTC	0	0.000236254870249992
2000981-1_3	chr|micM|micM|sRNA	573006	573037	chr|nupC|ECs3272|mRNA	3241792	3241810	2	2	0	-17.6	lit=	0	1	1	0.2	2.2	AAAGTGACGGCATAATAAAAAAAAATCGTGCTGTCGCTGATC	0	0.000504256428636426
2410410-1_3	chr|ryeB|ryeB|sRNA	2525010	2524985	chr|b1957|ECs2695|mRNA	2652791	2652736	2	1	1	-23.9	lit=	2	1	0	0.2	4.2	CGACGCTCTTCCGATCTGAGACTCAGCCTTCCGATCTGAGACTCAGCCTTAGCGCACGGCTCTCTCCCCCAGGGGAGGGGAGTCGTTTGG	0.219630464613034	0.0015368759185231
2571176-1_3	chr|lpxB|ECs0184|mRNA	206968	206999	chr|ryeB|ryeB|sRNA	2525026	2524974	2	1	1	-21.7	lit=	0	1	0	0.2	2.2	CTTCCGATCTGAGACTCAGCTTTGTTGGCATTGATGCGAGCCTGCATTAATGCCAACTTTTAGCGCACGGCTCTCTCCCAAGAGCCATTT	0.0687347634320774	0.00502725245055562
2651739-1_3	chr|omrB|omrB|sRNA	3698776	3698749	chr|dnaK|ECs0014|mRNA	12795	12829	2	1	1	-18.7	lit=	0	1	0	0.2	2.2	GAAGTCAACTTCGGGTTGAAATCGACGAAGTTGACGGCGA	0.290820307858804	0.00180111779636246
2659987-1_3	chr|ryhB|ryhB|sRNA	4300250	4300215	chr|ECs3855|ECs3855|mRNA	3861889	3861920	2	1	0	-20.4	lit=	2	0	0	0.2	2.2	GAGAACCTGAAAGCACGACATTGCTCACATTGCTTCATACGATTTTCTTAGTGAGCAATGTCTGAAAAAAAAA	0.0092122228698626	0.00954721916877008
3165270-1_2	chr|micM|micM|sRNA	573006	573055	chr|udp|ECs4761|mRNA	4812936	4812976	2	1	1	-21.5	lit=	2	1	0	0.2	4.2	AAAGTGACGGCATAATAAAAAAAAATGAAATTCCTCTTTGACGGGCCGGCGGCCCGTCTACCTCTATTGCTGTTGAA	2.93055091554699e-79	0.000211830070278804
3260664-1_2	chr|micM|micM|sRNA	573006	573067	chr|edd|ECs2561|mRNA	2534887	2534860	2	1	1	-15.6	lit=	2	1	0	0.2	4.2	AAGTGACGGCATAATAATAAAAAAATGAAATTCAAAGTGCCGTCAGCTATCCACGT	6.46157715733347e-26	0.000356563140145727
3273763-1_2	chr|mopA|ECs5124|mRNA	5226494	5226516	chr|ryeB|ryeB|sRNA	2525006	2524981	2	1	1	-16.5	lit=	0	1	0	0.2	2.2	AATCCAGGGCCGTGTTGCTTTTTAGCGCACGGCTCTCTCCCAAGA	6.72050788718997e-08	0.000600871595525052
3327786-1_2	chr|lepB|ECs3434|mRNA	3425007	3424984	chr|ryhB|ryhB|sRNA	4300238	4300210	2	1	1	-18.3	lit=	0	1	0	0.2	2.2	ACACTGGGTGATGTGACGCACATTGCTCACATTGCTTCCAGTA	0.100049988642227	0.00438056458405296
3522415-1_2	chr|ryeB|ryeB|sRNA	2525005	2524981	chr|tolB|ECs0775|mRNA	863345	863384	2	1	1	-22	lit=	2	1	0	0.2	4.2	AGCGCACGGCTCTCTCCCCTCAGGGGATGGGATCCGTGCTGAATTGGTTTCTACAGA	0.309724791267136	0.00200290531841684
3567286-1_2	chr|spf|spf|sRNA	4845852	4845871	chr|yhaO|ECs3991|mRNA	3996376	3996355	2	1	1	-17.1	lit=	0	1	0	0.2	2.2	AGGGTACAGAGGTAAGATATGTCTCTGTACCTGATTATCGA	0.115776816169378	0.00413537487450834
3660560-1_2	chr|ryjA|ryjA|sRNA	5131212	5131182	chr|metB|ECs4868|mRNA	4936158	4936188	2	1	1	-24.4	lit=	0	1	0	0.2	2.2	ATCAACACCAACCGGAACCTCCACCACGTGCACTCTGACGTGGTGGCTGGCGTGGTGAT	0.0139119272989489	0.00840959914919081
4076671-1_2	chr|yecH|ECs2614|mRNA	2590425	2590399	chr|micM|micM|sRNA	573007	573032	2	1	1	-17.8	lit=	0	1	0	0.2	2.2	CTCAGCAGAGTAAGATTTGCCGTCACTGATTTAAGTGACGGCATAATAATAAAAAAAT	2.08059645912694e-07	0.000617585474838702
4417159-1_2	chr|ryeB|ryeB|sRNA	2525010	2524989	chr|fabG|ECs1471|mRNA	1510322	1510350	2	1	1	-17.7	lit=	0	1	0	0.2	2.2	CTTTTAGCGCACGGCTCTCACACGTGCGCTGAGCGATGACC	0.131344633642305	0.00133409428055504
4417204-1_2	chr|ryeB|ryeB|sRNA	2525007	2524976	chr|yohD|ECs3023|mRNA	2955209	2955250	2	1	1	-28.7	lit=	0	1	0	0.2	2.2	CTTTTAGCGCACGGCTCTCTCTGGTGGTAGGCGTGCGCTGGAAAAAAA	0.0687347634320774	0.00502725245055562
4589248-1_2	chr|spf|spf|sRNA	4845850	4845874	chr|yciB|ECs1754|mRNA	1755202	1755141	2	1	0	-16.3	lit=	2	0	0	0.2	2.2	GTAGGGTACAGAGGTAAGATACTGCCAGTCCTTTGGGGCTGGCGCTGTATCTCCTCTGTTCTCCTCAGGAA	0.0983876861095213	0.00440832442822085
4660657-1_2	chr|atpH|ECs4677|mRNA	4713864	4713840	chr|ryeB|ryeB|sRNA	2525004	2524981	2	1	1	-19.3	lit=	0	1	0	0.2	2.2	TAAGGAGGGAGGGGCTGATGTCTGACTTAGCGCACGGCTCTCTCCC	0.142638755062144	0.00135822090593362
4691093-1_2	chr|ECs2095-1|ECs2095-1|5UTR	2088456	2088422	chr|cyaR|cyaR|sRNA	2842559	2842589	2	1	1	-18.4	lit=	0	1	0	0.2	2.2	TATGGTGCAGTTAGTCGATAACCCATAAAATGCTAGCTGTACCAGGAA	0.259419328706535	0.00273069161721433
5135955-1_1	chr|ECs3221|ECs3221|mRNA	3180744	3180715	chr|ryeB|ryeB|sRNA	2525007	2524980	2	1	1	-22.3	lit=	2	1	0	0.2	4.2	AAACTGGGAGTGGAGCCGCTTTAGCGCACGGCTCTCTCCCAAGAG	0.0590683906096088	0.00529918937213959
5442064-1_1	chr|aroC|ECs3213|mRNA	3172946	3172870	chr|micM|micM|sRNA	573005	573037	2	1	1	-16.1	lit=	2	1	0	0.2	4.2	AAGGCCGTCACGATCCCTAAAGTGACGGCATAATAAAAAAAAATGA	1.36225451240479e-19	0.000404304598079085
6211496-1_1	chr|ryhB|ryhB|sRNA	4300210	4300179	chr|menF|ECs3153|mRNA	3110914	3110885	2	2	1	-27.2	lit=	0	1	1	0.2	3.2	AGCCAGCCGGGTGCTGGCTTTCGCCAGCACCCGGAACACGCCGATT	0.0268383079687351	0.00897601336005184
671665-1_6	chr|ECs0623-1|ECs0623-1|5UTR	694270	694241	chr|ryhB|ryhB|sRNA	4300265	4300223	2	1	1	-22	lit=	2	1	0	0.2	4.2	AATCAACTGCACTGCGTGTCTTTCAGGAAGGAAGACCCTCGCGGAGAACCTGAAAGCACGACATTGCTCAC	0.299677023764651	0.00235036288438075
6758062-1_1	chr|thrC|ECs0004|mRNA	3959	3994	chr|ryeB|ryeB|sRNA	2525007	2524980	2	1	1	-24.9	lit=	0	1	0	0.2	2.2	ATCCTGGAAGAGCGCGTGCGCGCTTTTAGCGCACGGCTCTCTCCCAAGAG	0.108117246331081	0.00424880379818144
707859-1_6	chr|gadY|gadY|sRNA	4407086	4407106	chr|clpB|ECs3455|mRNA	3453202	3453140	2	2	0	-17	lit=	2	1	1	0.2	4.2	ATGCCGGGTTTTTTTTATAAATTACTGACCCGGCAATTGTTGCAGCGGCGACGTTGTCTCATCGCTACATTGCTGACCGTC	1.68780520559686e-07	0.00171330297980334
7225885-1_1	chr|pgi|ECs5008|mRNA	5087837	5087893	chr|micM|micM|sRNA	573032	573062	2	1	1	-23.8	lit=	0	1	0	0.2	2.2	ATTGGCCTGTCGATTGTTCTCTCCATCGGCTTTGATAACTTCGTTGAATTCCTCTTTGACGGGCCACTAGC	7.2829191075967e-09	0.000571768279365337
7746596-1_1	chr|ECs4465|ECs4465|mRNA	4498131	4498098	chr|arcZ|arcZ|sRNA	4092995	4093016	2	1	1	-24.5	lit=	0	1	0	0.2	2.2	CTAACGCTGAATGTGATGCTCGCCAATCCGGGGAAAGAGTTTTCCCTGGTGTTGGCGCAG	0.00271870306582868	0.0139312793176191
7751410-1_1	chr|rlpB|ECs0679|mRNA	753572	753506	chr|ryeB|ryeB|sRNA	2525014	2524984	2	1	1	-28	lit=	2	1	0	0.2	4.2	CTAAGCGCGGGAGGAAGCGTGCGATATCTGGCAACATATGCCAACTTTTAGCGCACGGCTCTCTCCCCA	0.271445076959648	0.00170439820510502
7898144-1_1	chr|ryhB|ryhB|sRNA	4300272	4300245	chr|xasA|ECs2097|mRNA	2090645	2090610	2	2	0	-21.2	lit=	0	1	1	0.2	2.2	CTCAGCGCGATCAGGAAGACCCTCGCGGAAAAATGTCCTTCCTGATCGCACTGGCGCTGACGGTG	0	0.000514766290782688
7936565-1_1	chr|ryeB|ryeB|sRNA	2525004	2524960	chr|yjgA|ECs5211|mRNA	5313211	5313181	2	1	1	-19.1	lit=	2	1	0	0.2	4.2	CTCCCAAGAGCCATTTCCCTGGACCGAATAATTGTTGATCTGGGGAAAAATGCGCTG	0.259315607181656	0.00165743605036375
7972851-1_1	chr|oxyS|oxyS|sRNA	4964979	4964915	chr|guaC|ECs0108|mRNA	118739	118787	2	1	1	-34.7	lit=	0	1	0	0.2	2.2	CTCGAATAACTAAAGCCAACGTGAACTTTTGCGGATCTCCAGGATCCGCTTTTTTTTATGAAACGTCACGTTGGCGGCGTTGCTGAATAT	0.00906807209874938	0.00959058896080727
8836011-1_1	chr|ryhB|ryhB|sRNA	4300248	4300211	chr|holD|ECs5330|mRNA	5465998	5466034	2	1	1	-23.9	lit=	0	1	0	0.2	2.2	GAACCTGAAAGCACGACATTGCTCACATTTTTAGTGAGCGATGTTCTGCGCGCATTAACC	0.106809426204871	0.00426964621149179
955699-1_5	chr|ryeB|ryeB|sRNA	2525008	2524936	chr|hdeD|ECs4391|mRNA	4399205	4399225	2	1	1	-17.5	lit=	0	1	0	0.2	2.2	ACTTTTAGCGCACGGCTCTCTTTATTGCCGTGCTGCTGTTT	0.310635883156397	0.0020523672186696
9692342-1_1	chr|hflK|ECs5150|mRNA	5256158	5256195	chr|ryeB|ryeB|sRNA	2525007	2524956	2	1	1	-25.2	lit=	0	1	0	0.2	2.2	TCAAACCGGTGAACGTGGAAGCCGTGCGTGAACTCTTTTAGCGCACGGCTCTCTCCCAAGAGCCATTTCCCTGGACCGAATACAGG	0.309724791267136	0.00200290531841684
10137321-1_1	chr|yhjD|ECs4402|mRNA	4415758	4415796	chr|gadY|gadY|sRNA	4406999	4407038	1	2	1	-24.9	lit=	2	1	1	0.1	5.1	TGTCGCTTGCCGCAGGGGGCTTTGTGCTGGCGAGAGCACAAAGTTTCCCGTGCCAACAGGGAGTGTTA	0.0091921948280711	0.00159215282929637
10336456-1_1	chr|galU|ECs1738|mRNA	1737343	1737375	chr|gadY|gadY|sRNA	4407010	4407044	1	1	0	-26.8	lit=	2	0	0	0.1	2.1	TTCGTCATAACACCCTTGGCACGGAATTTAAAGTTTCCCGTGCCAACAGGGAGTGTTATAACGG	0.347891377048951	0.00198859824642004
10519118-1_1	chr|ECs2197|ECs2197|mRNA	2193541	2193511	chr|ryhB|ryhB|sRNA	4300264	4300223	1	1	0	-13.9	lit=	2	0	0	0.1	2.1	TTTCTCCGAAAGACAAAGTAAGAATTGAGGGGAAGACCCTCGCGGAGAACCTGAAAGCACGACATTGCTCAC	4.02433916798199e-06	0.000358300750720599
2374126-1_3	chr|ECs4729|ECs4729|5UTR	4774259	4774283	chr|gcvB|gcvB|sRNA	3665169	3665195	1	1	0	-17.6	lit=	2	0	0	0.1	2.1	CACCGGAAAGCATGCAAACACAACATGTGTTGTTGTGTTTGCAACTGGTCTG	0.00319351470117016	0.0430331482911935
2919364-1_3	chr|ryeB|ryeB|sRNA	2525005	2524985	chr|ECs1824|ECs1824|mRNA	1811215	1811188	1	1	0	-21.8	lit=	2	0	0	0.1	2.1	TTTAGCGCACGGCTCTCTCCCTATGGAACAGAGCCGTGCAACCCCATGT	0.359208505325717	0.00187354636991579
3618989-1_2	chr|rprA|rprA|sRNA	2370110	2370131	chr|ECs2284|ECs2284|5UTR	2250791	2250821	1	1	0	-18.1	lit=	2	0	0	0.1	2.1	ATAAGCATGGAAATCCCCTGAGAGTGTTATGGGGGGATTCTCTGTATCCGGCG	0.0711629085471564	0.00689704380189176
3855541-1_2	chr|ryhB|ryhB|sRNA	4300231	4300196	chr|yigC|ECs4771|mRNA	4822517	4822547	1	2	1	-19.7	lit=	0	1	1	0.1	3.1	ATTGCTCACATTGCTTCCAGTATTAACGCGACTGGAACGATGTGATTTGGGCTACCAA	0.000686914475842126	0.00149380237327921
4978755-1_2	chr|gadY|gadY|sRNA	4407006	4407036	chr|clpB|ECs3455|mRNA	3451840	3451794	1	2	0	-18.4	lit=	2	1	1	0.1	4.1	TTTCCCGTGCCAACAGGGAGAACGTGCTATCCAGCAGCAGATCGAAAACCCGTTGGCACAGCAAATA	3.51019213695736e-12	0.000725167165766968
5186895-1_1	chr|micM|micM|sRNA	573006	573068	chr|b2520|ECs3386|mRNA	3369331	3369302	1	2	0	-26	lit=	0	1	1	0.1	2.1	AAAGTGACGGCATAATAAAAAAAAATGAAAATTCTCTTTGACGGGCCAATAGCGAAAAACTGGTGTTGGCCCGTCAGC	0	0.000296678465708278
5190876-1_1	chr|micM|micM|sRNA	573006	573030	chr|yfcB|ECs3215|mRNA	3174664	3174629	1	2	0	-16.6	lit=	0	1	1	0.1	2.1	AAAGTGACGGCATAATAATTGCCGTCGCTCTACCTGC	0	0.000202152299039543
5382984-1_1	chr|rybA|rybA|sRNA	977291	977271	chr|ECs1534|ECs1534|mRNA	1559973	1559997	1	1	0	-19.9	lit=	2	0	0	0.1	2.1	AAGAGGTGTATGCGCGTGTTTTTACCGTGACAACGCGCTCACCTAC	0.0050168067888993	0.0327912917891976
5409781-1_1	chr|ryeB|ryeB|sRNA	2525026	2524983	chr|yhaH|ECs3985|mRNA	3991962	3991993	1	2	1	-22.8	lit=	0	1	1	0.1	3.1	AAGCCTGCATTAATGCCAACTTTAGCGCACGGCTCTCTGTCGGTTTCCGGGGTCGTGCGCG	4.39315250844174e-13	0.0011983242845745
6205373-1_1	chr|ECs2270|ECs2270|5UTR	2243709	2243748	chr|micM|micM|sRNA	573006	573027	1	1	0	-7.5	lit=	2	0	0	0.1	2.1	AGCATGAAATTGGCCTCAGATTAATGTTAGGCGTCTTGCAAAGTGACGGCATAATAACAAA	0	4.7274040184665e-05
6955634-1_1	chr|yhbE|ECs4063|mRNA	4075110	4075064	chr|ryeB|ryeB|sRNA	2525028	2524986	1	1	0	-24.9	lit=	2	0	0	0.1	2.1	ATGCGCTTTGCAGGGAATACGGTATGAAGCAGCAGGCAGGCATTGGCCTAAGCCTGCATTAATGCCAACTTTTAGCGCACGGCTCTCTCC	0.256829819378725	0.00281031955487369
6961502-1_1	chr|ybhJ|ECs0799|mRNA	887775	887813	chr|cyaR|cyaR|sRNA	2842558	2842577	1	1	0	-9	lit=	2	0	0	0.1	2.1	ATGCGTGAGATGATGGCAGGTGGCGGCAATGATCCTCATAACCCATAAAATGCTAG	0.162867372642526	0.00401946922715384
7457601-1_1	chr|omrB|omrB|sRNA	3698789	3698749	chr|b2107|ECs2913|mRNA	2862749	2862789	1	2	1	-25.2	lit=	2	1	1	0.1	5.1	CCCAGAGGTATTGATAGGTGAAGTCAACTTCGGGTTGATTCGACCAATACCTCGGGAAT	0.0529127270325274	0.00274928699614108
7594151-1_1	chr|C0343|C0343|sRNA	1918820	1918870	chr|ECs1808|ECs1808|mRNA	1800151	1800190	1	1	0	-26.1	lit=	2	0	0	0.1	2.1	CGATTCCTGGCGATCCTGTTCCAGTGCCCGATCCGATCCCTCGCCCGCAACAGCACTTGCAGGTCCGGTTTGGTGACGGGCCGTGGCAGG	0.00104496493856596	0.0833333333333333
7601148-1_1	chr|yohC|ECs3022|mRNA	2954252	2954226	chr|micM|micM|sRNA	573006	573035	1	2	1	-14.2	lit=	0	1	1	0.1	3.1	CGCAGCGTCCGTCACTTGCGCACTGCAAAAGTGACGGCATAATAATAAAAAAATGAA	0	0.000135850692246282
7624210-1_1	chr|ryhB|ryhB|sRNA	4300254	4300233	chr|clpA|ECs0968|mRNA	1054918	1054981	1	2	0	-31.4	lit=	2	1	1	0.1	4.1	CGCGGAGAACCTGAAAGCACGAGCTGGAGCGTGCTATTCAGGTTCTCTGCCGTCGCCGT	4.10034998782338e-05	0.00145593727388948
8117415-1_1	chr|fruK|ECs3060|mRNA	2996459	2996410	chr|ryhB|ryhB|sRNA	4300233	4300211	1	2	1	-20	lit=	2	1	1	0.1	5.1	CTGCTGTTGCAGCCCTGGCGGTAAGTCAAAGCAATGTGGGTATTACCGATTGCTCACATTGCTTCCAGT	0.0042029159218504	0.00120077354732697
9722154-1_1	chr|yigE-corA|yigE-corA|sRNA	4795737	4795772	chr|ECs4746|ECs4746|5UTR	4795914	4795943	1	2	1	-18.6	lit=	0	1	1	0.1	3.1	TCACTCTAAGAGGACATTCGCCTTGGACACACCCAGATTTCTGTGTGCCCACCGAACTGTCCGATATAAAAAAAAAAAAA	0	0.0337099931231621
348051-1_9	chr|ydbK|ECs2000|mRNA	1975062	1975041	chr|micM|micM|sRNA	572994	573077	10	1	0	-8.9	lit=	0	1	0	1	2	CTTCCGATCTGGCACTCAGCCAGCACACCGTCGCTTAAAGTGACGGCATAATAATAAAA	1.14682308168615e-48	0.00121118476442846
3165242-1_2	chr|micM|micM|sRNA	573006	573059	chr|gapA|ECs2488|mRNA	2464699	2464747	9	1	0	-18.1	lit=	2	1	0	0.9	3.9	AAAGTGACGGCATAATAAAAAAAAATGAAATTCCTCTTTGACGGGCCAATAGCAGAAAGTGGTTATGACTGGTCCGTCTAAAGAC	2.08181776655905e-301	0.000486868672986974
1673624-1_4	chr|ECs2350|ECs2350|5UTR	2319553	2319589	chr|mgrR|mgrR|sRNA	2148767	2148731	8	1	0	-23.5	lit=	2	1	0	0.8	3.8	GAGGGATGCTTGCGTGGCTATCCATGCAAGCATTCACCGC	0.186330839938902	0.00410218222092931
972019-1_5	chr|micM|micM|sRNA	573006	573039	chr|manZ|ECs2529|mRNA	2505910	2505943	8	1	0	-15.5	lit=	2	1	0	0.8	3.8	AGTGACGGCATAATAAAAAAAAATGAAATATTCGCCGTCACCTGGAGTTCTTT	2.31536043427129e-33	0.00115389513621941
2001127-1_3	chr|micM|micM|sRNA	573006	573064	chr|ypfI|ECs3336|mRNA	3310052	3310009	5	1	0	-34.3	lit=	0	1	0	0.5	1.5	AAAGTGACGGCATAATAATAAAAAAATGAAATTCCTCTTTGACGGGCCAAGTTACTGGTCCGTCAGCGGGAA	8.49921283048172e-10	0.00122701791701586
3165192-1_2	chr|micM|micM|sRNA	573006	573056	chr|erfK|ECs2785|mRNA	2732537	2732490	5	1	0	-18.5	lit=	0	1	0	0.5	1.5	AAAGTGACGGCATAATAAAAAAAAATGAAATAACTGATTTTGCCCGTCACTGTT	8.50150515624263e-27	0.000825283304962329
3998160-1_2	chr|glmZ|glmZ|sRNA	4780094	4780148	chr|ECs4390-1|ECs4390-1|5UTR	4398926	4398893	5	1	0	-19	lit=	0	1	0	0.5	1.5	CGGAATGACGCAGAGCCGTTTACGGTGCATTGATTCGTGACGGCTCTTTC	0.000908630392427161	0.00174296964437915
2001024-1_3	chr|micM|micM|sRNA	573006	573038	chr|yafB|ECs0203|mRNA	232784	232822	4	1	0	-15.2	lit=	2	1	0	0.4	3.4	AAAGTGACGGCATAATAAAAAAAAATGAAATTTGGCCGTCACCAGACGATGAAGTCTCTGTTGAAGAG	1.2463823620963e-10	0.000981614333612688
2113736-1_3	chr|ryhB|ryhB|sRNA	4300253	4300209	chr|xasA|ECs2097|mRNA	2090510	2090464	4	1	0	-21.9	lit=	0	1	0	0.4	1.4	ACGACATTGCTCACATTGCTTCCAGTATGTGAAACTGGTCGTGGCAATTGTCGG	0.000253572704068435	0.00138708246312345
2216698-1_3	chr|micM|micM|sRNA	573008	573037	chr|b2834|ECs3691|mRNA	3694098	3694125	4	1	0	-18.4	lit=	2	1	0	0.4	3.4	AGTGACGGCATAATAAAAAAATGCTCGACTATGCCGTCGCTCAGGGC	1.04258027640502e-47	0.000522733448514515
904932-1_5	chr|ytfM|ECs5198|mRNA	5297810	5297890	chr|ryeB|ryeB|sRNA	2525009	2524981	4	1	0	-21.1	lit=	2	1	0	0.4	3.4	AAAAAGGATTCAGGAGAAAATGTGCGCTATATTTAGCGCACGGCTCTCTCCCAA	0.0663230977221354	0.00496556603524296
1167455-1_5	chr|pyrH|ECs0173|mRNA	195492	195534	chr|ryeB|ryeB|sRNA	2525004	2524963	3	1	0	-29	lit=	2	1	0	0.3	3.3	TTGGTGTGGTGATTGGTGGGGGTTGTTCCGTGGCGCTGGATTAGCGCACGGCTCTCTCCCAAGAGCCATTTCCCTGGACCGA	0.0781392210580055	0.00467665442563211
1495312-1_4	chr|ryhB|ryhB|sRNA	4300210	4300189	chr|b0753|ECs0781|mRNA	868973	868922	3	1	0	-19.4	lit=	2	1	0	0.3	3.3	ATTACTTAGCCAGCCGGGTGCTATGCTGCATCCGGATGGTTCTTCAATGAACAATGACGGCATGACCAAAGA	0.128416569181372	0.00402125624285122
1698203-1_4	chr|htpG|ECs0526|mRNA	561296	561326	chr|spf|spf|sRNA	4845896	4845921	3	1	0	-16.8	lit=	2	1	0	0.3	3.3	GGGGACTATCGCTAAATCCGGTACCAAATCACGTAATCGGATTTGGCTGAATATAAAAAAAAAAAA	0.263605850439825	0.00276175662049332
1706768-1_4	chr|spf|spf|sRNA	4845852	4845880	chr|bioA|ECs0852|mRNA	931627	931591	3	1	0	-22.1	lit=	2	1	0	0.3	3.3	GTAGGGTACAGAGGTAAGATGTTCTGATTATGACAACGGACGATCTTGCCTTTGACCAACGC	0.172208955563389	0.00360545673361584
1995750-1_3	chr|ryhB|ryhB|sRNA	4300252	4300215	chr|ptsI|ECs3288|mRNA	3258578	3258608	3	1	0	-21.4	lit=	2	1	0	0.3	3.3	AAAGCACGACATTGCTCAAAAAAACGTTTTCTGAGCGGTCGTGCCAAGGCATC	0.0106974275873807	0.00135774477976754
2061861-1_3	chr|alaS|ECs3554|mRNA	3545043	3545007	chr|micM|micM|sRNA	573005	573034	3	1	0	-12.8	lit=	0	1	0	0.3	1.3	AATGCCGTCCAATGAAAAGTGACGGCATAATAAAAAAAAAT	8.37937650617346e-39	0.00043669887722076
2564674-1_3	chr|micM|micM|sRNA	573006	573039	chr|metE|ECs4759|mRNA	4809484	4809507	3	1	0	-15.5	lit=	0	1	0	0.3	1.3	CTTCCGATCTGAGACTCAGCAAAGTGACGGCATAATAAAAAAAAATGAAATTCTTGCGTGCTCGTCACTGGGA	1.42817463012408e-06	0.000926378212258053
2585637-1_3	chr|ydbK|ECs2000|mRNA	1975062	1975041	chr|ryeB|ryeB|sRNA	2525019	2524938	3	1	0	-10.7	lit=	0	1	0	0.3	1.3	CTTCCGATCTGGCACTCAGCCAACTTTTAGCGCACGGCTCTCTCCCAAGAGC	0.267112824508952	0.00270006769154555
2585664-1_3	chr|ydbK|ECs2000|mRNA	1975062	1975042	chr|gadY|gadY|sRNA	4407007	4407044	3	1	0	-11.3	lit=	0	1	0	0.3	1.3	CTTCCGATCTGGCACTCAGCCACAAAGTTTCCCGTGCCAACAGGGAGTGTTATAACGG	0.199299032547086	0.00337746618684244
2585766-1_3	chr|ydbK|ECs2000|mRNA	1975062	1975041	chr|tpke11|tpke11|sRNA	14162	14228	3	1	0	-13.2	lit=	0	1	0	0.3	1.3	CTTCCGATCTGGCACTCAGCCATCTAGGGGCAATTTAAAAAAGATGGCTAAGCAGATTATTACGAGATTTTAGGCGTTTCCAAAAC	0.00744473994722227	0.0081246233985812
3165172-1_2	chr|micM|micM|sRNA	573006	573078	chr|yjjU|ECs5335|mRNA	5471072	5471096	3	1	0	-18.9	lit=	0	1	0	0.3	1.3	AAAGTGACGGCATAATAAAAAAAAACTGTGCCGTCACAAATGT	2.93343957910503e-07	0.000890035397124835
3470807-1_2	chr|yihV|ECs4806|mRNA	4870852	4870906	chr|ryeB|ryeB|sRNA	2525009	2524974	3	1	0	-31.9	lit=	0	1	0	0.3	1.3	AGAACCGGGTCTGGCGCGCTTAACGGGCGTGAAAGAGATGGCCAGTGCGCTAAACTTTTAGCGCACGGCTCTCTCCCAAGAGCCAT	0.003239975843998	0.00973523250909117
4398057-1_2	chr|gadY|gadY|sRNA	4407045	4407067	chr|pflB|ECs0986|mRNA	1082112	1082069	3	1	0	-19.7	lit=	2	1	0	0.3	3.3	CTTTATTAGTCTGGAGACGGATGGGTCCGTCTCCGGAACCGA	3.59880433425522e-08	0.000848271523206523
4859181-1_2	chr|ygaM|ECs3533|mRNA	3522333	3522377	chr|gadY|gadY|sRNA	4407013	4407058	3	1	0	-16.7	lit=	0	1	0	0.3	1.3	TGTTTAACCGACCGAACCGCAACGACGTTGATGATGGCGTGCAGGTTTCCCGTGCCAACAGGGAGTGTTATAACGGTTTATTAGTCTGGA	0.137256281224485	0.00182550354427676
4923868-1_2	chr|ECs0378|ECs0378|mRNA	399393	399447	chr|micM|micM|sRNA	573006	573035	3	1	0	-8.8	lit=	0	1	0	0.3	1.3	TTCTCGGTATAAGCCCCTACCTGACGATGGCCTTATGGGGAACGTTGCTGCTCTGAAAGTGACGGCATAATAAAAAAAAATGAA	2.25262196960166e-09	0.000802267065327886
5186269-1_1	chr|micM|micM|sRNA	573006	573037	chr|pta|ECs3181|mRNA	3141665	3141699	3	1	0	-14	lit=	2	1	0	0.3	3.3	AAAGTGACGGCATAATAAAAAAAAAATACTCGCCGCGTTAAATCCGTCACTTTCTGCGC	2.3303712650607e-18	0.000606456897118628
5188834-1_1	chr|micM|micM|sRNA	573006	573035	chr|relA|ECs3644|mRNA	3635191	3635167	3	1	0	-19.7	lit=	2	1	0	0.3	3.3	AAAGTGACGGCATAATAAAAAAATGAATTGTTATGCCGCACTGGGGAT	3.38775459413147e-45	0.000407552076738847
5965039-1_1	chr|flgA|ECs1450|mRNA	1490034	1490004	chr|glmZ|glmZ|sRNA	4780156	4780215	3	1	0	-17	lit=	0	1	0	0.3	1.3	ACGTTGTAGAAATGGCTGGGGGCGAAAATGCCCACTGACGATGTCGCTTATGCCTCATCAGACACCATGGACACAACGTTGAGTGAAGCA	0.000430491773933617	0.0146963506144311
7217780-1_1	chr|ryhB|ryhB|sRNA	4300231	4300210	chr|dcuB|ECs5105|mRNA	5202497	5202465	3	1	0	-20.5	lit=	0	1	0	0.3	1.3	ATTGCTCACATTGCTTCCAGTAAAGCAACTGGCTGGCAATGTGGATTTTCCTCGAAAAAAAAAAAAA	0.000810500170506962	0.0129883517853246
730754-1_6	chr|spf|spf|sRNA	4845884	4845917	chr|grxB|ECs1442|mRNA	1483225	1483187	3	1	0	-20.6	lit=	0	1	0	0.3	1.3	CTCAGCACCTTTTACTTCACGTAATCGGATTTGGCTGAGAACTGACAGCCAAATGGAGGAGTCACGTGAAGCTA	0.16820179839489	0.00364101265692476
871789-2_5	chr|ryeB|ryeB|sRNA	2524996	2524956	chr|yhcI|ECs4095|mRNA	4104756	4104715	3	1	0	-21.5	lit=	2	1	0	0.3	3.3	CGGCTCTCTCCCAAGAGCCATTTCCCTGGACCGAATACAGGGCTGCGCTGTTGGCCCAGGGAGAAAAATTATGACGATGGGAAA	0.270391250111185	0.00250586694234041
8899088-1_1	chr|gadY|gadY|sRNA	4407059	4407084	chr|xasA|ECs2097|mRNA	2091548	2091485	3	1	0	-24.6	lit=	2	1	0	0.3	3.3	GACGGCAGACTATCCTCTTCCCGGTCGAAATGGCCACCGTCGATGGCTGGGAAGAAGGTGGTGTCTTCGCCTGGGTATCAAATACTCTGG	2.89920177527182e-06	0.000944711014966355
9645319-1_1	chr|ryhB|ryhB|sRNA	4300243	4300179	chr|cpxA|ECs4837|mRNA	4904323	4904288	3	1	0	-41.3	lit=	2	1	0	0.3	3.3	TAGCCAGCCGGGTGCTGGCTTTTTACGCCAGCACCCGGAACTGGAAGCGGGGCCACAG	0.0324255939441734	0.00584645385650131
10037644-1_1	chr|ECs4104|ECs4104|5UTR	4114002	4113961	chr|gadY|gadY|sRNA	4407052	4407082	2	1	0	-24.9	lit=	2	1	0	0.2	3.2	TGCTGGCATAGGCTATTCGAAGGGGTAGGTTTGCCGGTCTGGAGACGGCAGACTATCCTCTTCC	0.310449152685638	0.00213441458858847
1022537-1_5	chr|omrA|omrA|sRNA	3698589	3698564	chr|ECs1417|ECs1417|5UTR	1462429	1462395	2	1	0	-22.4	lit=Y	2	1	0	0.2	3.2	CCCAGAGGTATTGATTGGTGAGATTACACAGCAGTGCAACATCTGTCAGTACTTCTGGTG	0.0133287934980173	0.00851951339633035
10232684-1_1	chr|ryeB|ryeB|sRNA	2525004	2524986	chr|rpoC|ECs4911|mRNA	4996736	4996761	2	1	0	-21	lit=	0	1	0	0.2	1.2	TTAGCGCACGGCTCTCTCCAAGTTAAAGAGCCGCTGCGCGATCGCGTTGGGAAAAAAAAAAAAAAAAAA	0.308420199894289	0.00197185064193387
10483958-1_1	chr|priB|ECs5177|mRNA	5279369	5279402	chr|micM|micM|sRNA	573004	573063	2	1	0	-14.4	lit=	0	1	0	0.2	1.2	TTTCACCGGCAGGCATGGTGTCAAATGCCCGTTAAAGTGACGGCATATAATAAAAAAATGAAATTCCTCTTTGACGGGCCAATAGCGATA	1.81560131915875e-16	0.00043669887722076
10497699-1_1	chr|arcZ|arcZ|sRNA	4092995	4093049	chr|ptsI|ECs3288|mRNA	3258823	3258857	2	1	0	-16	lit=	2	1	0	0.2	3.2	TTTCCCTGGTGTTGGCGCAGTATTCGCGCACCCCGGTCCAGCCGGGGTCATTTTTCTGAAAGAACGTGCGGCTGACGTACGTGATATCCT	0.054033190371047	0.00546429731460395
1094639-1_5	chr|yqjE|ECs3981|mRNA	3989393	3989447	chr|C0343|C0343|sRNA	1918821	1918855	2	1	0	-19.5	lit=	0	1	0	0.2	1.2	GAAATGGTGGAAACACGTCTGCGGCTGGCGGTGGTTGAGCTGGAAGAGGAAAAAGGATTCCTGGCGATCCTGTTCCAGTGCCCGATCCGA	0.000951338874877573	0.0191179778225468
1096973-1_5	chr|ryhB|ryhB|sRNA	4300234	4300211	chr|yhaO|ECs3991|mRNA	3997101	3997036	2	1	0	-14.7	lit=	0	1	0	0.2	1.2	GACATTGCTCACATTGCTTCCAGTTTTCGACTGGCATGGTGCTGACCAAGCTGCTGGTGGTCGCGGCGCTGGGCGTGTCGATGGTGGGAA	0.304574935297998	0.00228182081628555
1097595-1_5	chr|micA|micA|sRNA	3538964	3538982	chr|clpB|ECs3455|mRNA	3453875	3453848	2	1	0	-16.8	lit=	0	1	0	0.2	1.2	GACGCGCATTTGTTATCATTGAACAAATGCGTGGAGGTGAAAGCGGAACGA	0.293227295591678	0.00242508522657084
1338978-1_4	chr|hdeA|ECs4390|mRNA	4398603	4398567	chr|micM|micM|sRNA	573006	573067	2	1	0	-12	lit=	2	1	0	0.2	3.2	AAGCCAACTTTAAAGATAAAGTTAAAGGCGAAAAGTGACGGCATAATAAAAAAATGAAATTCCTCTTTGACGGGCCAATAGCGATATTGG	0	3.01770271815285e-05
1433416-1_4	chr|micM|micM|sRNA	573006	573039	chr|ybaR|ECs0537|mRNA	576546	576524	2	1	0	-16.6	lit=	0	1	0	0.2	1.2	AGTGACGGCATAATAATAAAAAGAAACCGCCGTCGCTACGAT	5.01084010828498e-18	0.000419566709868688
1467103-1_4	chr|ECs1323|ECs1323|mRNA	1391852	1391909	chr|ryhB|ryhB|sRNA	4300232	4300207	2	1	0	-23.5	lit=	2	1	0	0.2	3.2	ATCGTGCACGGTTTCCGCGGAGATATAATGGGTGAGCTGGAGGCAAATGATGAGTAATCATTGCTCACATTGCTTCCAGTATTAAAAAAA	0.129369249975841	0.00395222958757487
1525352-1_4	chr|ryeB|ryeB|sRNA	2525002	2524935	chr|kduD|ECs3699|mRNA	3705637	3705573	2	1	0	-36.5	lit=	0	1	0	0.2	1.2	CCAAGAGCCATTTCCCTGGACCGATTGCGGTCGTCACTGGTTGTGATACTGGGCTGGGCCAGGGGATGGCGTTGGGG	0.303345043545426	0.0019001228231586
1533107-1_4	chr|sibC-1|sibC-1|sRNA	3794490	3794510	chr|yajO|ECs0473|mRNA	503901	503849	2	1	0	-22.2	lit=	0	1	0	0.2	1.2	CCTCGCTTCGGTGAGGGCTTCGCTGGAAGCCCTCAACGACGTGGTAAAAGCCGGGAAAGCGCGTTATATCGGCAAAAA	0.00180047395188637	0.015762208124782
1538545-1_4	chr|fbp|ECs5209|mRNA	5310736	5310714	chr|micM|micM|sRNA	573008	573076	2	1	0	-11.7	lit=	0	1	0	0.2	1.2	CGATGTTAACGTCTCTGCCGGTAGTGACGGCATAAAAAAAAAAAATGAAATTCCTCTTTGACGGGCCAATAGCGATATTGGCCATTTTTT	2.3872407177516e-10	0.000534844710218591
1546025-1_4	chr|ECs2140|ECs2140|mRNA	2145142	2145116	chr|ryhB|ryhB|sRNA	4300269	4300207	2	1	0	-23.4	lit=	0	1	0	0.2	1.2	CGGTCAGCATGTGGCGATGCTCGGCTTGATCAGGAAGACCCTCGCGGAGAACCTGAAAGCACGACATTGCTCACATTGCTTCCAGT	0.052659461188747	0.00551208955710176
1607498-1_4	chr|ryhB|ryhB|sRNA	4300251	4300209	chr|cybC|ECs5213|mRNA	5314928	5314984	2	1	0	-23.7	lit=	2	1	0	0.2	3.2	CTTCCGATCTAGGACTCAGCGAAAGCACGACATTGCTCACATGCTTAAAAAAGGAAGTGAGCAATGCGAAAAA	0.280050005210169	0.00174307576672703
1719598-1_4	chr|ohsC|ohsC|sRNA	3420904	3420927	chr|surE|ECs3598|mRNA	3590293	3590228	2	1	0	-25.2	lit=	0	1	0	0.2	1.2	GTTGGAATCGTGTGCTGCACAAAAAAAGGTATTCGCGTGACGCGCTGCGGTACACGACATCCGGCAGATCAGGTGATCCCGCAGCAAGAT	0.00103090599686904	0.01859922005806
1906658-2_3	chr|b2299|ECs3183|mRNA	3145291	3145228	chr|ryhB|ryhB|sRNA	4300241	4300211	2	1	0	-26.6	lit=	2	1	0	0.2	3.2	CGAAGTCATTGCACAAGCCAGCCGGGAGCAAATGCGGGCACAGTGACATTGCTCACATTGCTTCCAGT	0.259777829224365	0.00272777690536288
2001007-1_3	chr|micM|micM|sRNA	573006	573057	chr|cydD|ECs0972|mRNA	1060303	1060279	2	1	0	-22.9	lit=	0	1	0	0.2	1.2	AAAGTGACGGCATAATAAAAAAAAATGAAATTCCTCTTTGACGGGCCAATATTACTGGCCCATCGTCAGGAGGAG	1.06508899297074e-06	0.000645046990873247
2001025-1_3	chr|micM|micM|sRNA	573006	573038	chr|pgsA|ECs2650|mRNA	2615018	2614993	2	1	0	-14.7	lit=	2	1	0	0.2	3.2	AAAGTGACGGCATAATAAAAAAAAATGAATTTATCTGCCTGTCACTTGGT	2.3872407177516e-10	0.000534844710218591
2001032-1_3	chr|micM|micM|sRNA	573006	573029	chr|yijP|ECs4884|mRNA	4956223	4956204	2	1	0	-16.5	lit=	0	1	0	0.2	1.2	AAAGTGACGGCATAATAAAAAAAACGCAGCCGTCGCTGATGAA	1.06508899297074e-06	0.000645046990873247
2001091-1_3	chr|micM|micM|sRNA	573006	573057	chr|mfd|ECs1492|mRNA	1533070	1533050	2	1	0	-19.8	lit=	0	1	0	0.2	1.2	AAAGTGACGGCATAATAATAAAAAAAAATGAAATTCCTCTTTGACGGGCCAAACGCTGCCCGTCAAAGCGGA	1.08670153005488e-55	0.000250395353823064
2049263-1_3	chr|micM|micM|sRNA	573007	573036	chr|fimI|ECs5274|mRNA	5398519	5398539	2	1	0	-4.8	lit=	0	1	0	0.2	1.2	AAGTGACGGCATAATAAAAAAAAATGAAAAATGCGGATGCGACCTTCAAGAAAAAAAAAAA	4.22122810401716e-11	0.000518875584360969
2134218-1_3	chr|sroC|sroC|sRNA	768197	768173	chr|pflB|ECs0986|mRNA	1082165	1082145	2	1	0	-16.2	lit=	0	1	0	0.2	1.2	ACTACAAGAACCAGGGGCGGACGGTCGTACCCTGGTTACC	2.30945003403251e-11	0.000513605195909549
2177941-1_3	chr|sroC|sroC|sRNA	768200	768145	chr|rpsH|ECs4171|mRNA	4181182	4181154	2	1	0	-24.7	lit=	0	1	0	0.2	1.2	AGCCCCTCGATTGTTACGTAGCACGGAATCTGCTACGTAGCCTAATC	0.016726638415936	0.00102024617327086
2199857-1_3	chr|hdeA|ECs4390|mRNA	4398861	4398816	chr|glmZ|glmZ|sRNA	4780118	4780162	2	1	0	-18.4	lit=	2	1	0	0.2	3.2	AGGCGTTATTCTTGGTGGTCTGCTTCTTCTGCCAGTTGTGAGCAATCTCCGGAATGACGCAGAGCCGTTACGGTGCTTATCGTCCACTGA	1.65676523005133e-13	0.000476381228907101
2264468-1_3	chr|mgrR|mgrR|sRNA	2148754	2148723	chr|selD|ECs2470|mRNA	2447163	2447105	2	1	0	-26.1	lit=	0	1	0	0.2	1.2	ATCCATGCAAGCATTCACCGCCGGTTTACTGGAAGTAACCGAAGGTGGACGCTATGCATGCCGTCAGGCGGGTATTGCGCTGGCTGGCGG	0.306650796343594	0.00194192696543808
2366836-1_3	chr|mgrR|mgrR|sRNA	2148790	2148743	chr|ydeA|ECs2135|mRNA	2141610	2141641	2	1	0	-22.1	lit=	0	1	0	0.2	1.2	CAAAATGCCTGTTAGCGTAAAAGCAAAACACAAATCTATCCATGCAAGCCGCATGGGTAGTAGCGCTAATGTCATTGCCTT	0.147854508603622	0.00373014897953009
2371038-1_3	chr|sibE-1|sibE-1|sRNA	3934391	3934334	chr|poxB|ECs0957|mRNA	1042148	1042122	2	1	0	-20.2	lit=	0	1	0	0.2	1.2	CAAGGGTGAGGGAGGATTTCTCCCCCCTCTGATTGGCTGTTAATAAGCTGCGAAACTTTGCAGCTTATATCGCCAAACACTCG	0.30285290220448	0.00189494394297488
2423432-1_3	chr|ryhB|ryhB|sRNA	4300252	4300211	chr|holA|ECs0678|mRNA	752029	751991	2	1	0	-20.9	lit=	0	1	0	0.2	1.2	CGGAGAACCTGAAAGCACGACATTGCTCACATTGCTTCCAGTCAAACAAGATTACAGTCAGTCAGTGTGGGCAGAGTTGG	0.152925450872066	0.00367472637140117
2427241-1_3	chr|ECs1541|ECs1541|mRNA	1562108	1562134	chr|ryeB|ryeB|sRNA	2525009	2524978	2	1	0	-25.5	lit=	2	1	0	0.2	3.2	CGGGAGGAGGCTGTGCTGATAACGTTTAGCGCACGGCTCTCTCCCAAG	0.146379060382111	0.00374709273983159
2453387-1_3	chr|gadY|gadY|sRNA	4407058	4407091	chr|yccJ|ECs1159|mRNA	1245322	1245299	2	1	0	-16.9	lit=	0	1	0	0.2	1.2	CTATCCTCTTCCCGGTCCCCTATGATTTGGGAAGAAGGTAGCGAT	0.160653857635965	0.00359275511299356
2461845-1_3	chr|micM|micM|sRNA	573006	573056	chr|ECs5439|ECs5439|mRNA	1978716	1978747	2	1	0	-18.9	lit=	0	1	0	0.2	1.2	CTCAGCAAAGTGACGGCATAATAATAAAAAAATGAAATTCCTCTTTGACGGGCCAATTGTTGCCCGTCAACTGGAT	5.30103087696373e-107	0.000183450222146887
2585695-1_3	chr|ydbK|ECs2000|mRNA	1975062	1975042	chr|spf|spf|sRNA	4845883	4845917	2	1	0	-7.8	lit=	0	1	0	0.2	1.2	CTTCCGATCTGGCACTCAGCCAGACCTTTTACTTCACGTAATCGGATTTGGCTGA	0.283741216907632	0.00251897160097324
2642457-1_3	chr|ryeB|ryeB|sRNA	2525007	2524983	chr|msbB|ECs2565|mRNA	2541313	2541287	2	1	0	-20.4	lit=	2	1	0	0.2	3.2	CTTTTAGCGCACGGCTCTCTCCCAAAGTGTGCCGTGCGCGCGTTGTACCG	0.172866359594526	0.00346913377424789
2659988-1_3	chr|ryhB|ryhB|sRNA	4300250	4300213	chr|ECs5253|ECs5253|mRNA	5357710	5357761	2	1	0	-16.5	lit=	0	1	0	0.2	1.2	GAGAACCTGAAAGCACGACATTGCTCACATTGCTTCCACGCGGAAGAAAAGGGAAGAGGCCAGAAAGCTGGTAGCTGCTGGTATCGATCC	0.165226353226119	0.00354574818439038
2715261-1_3	chr|ryhB|ryhB|sRNA	4300195	4300175	chr|xasA|ECs2097|mRNA	2091383	2091348	2	1	0	-20.4	lit=	2	1	0	0.2	3.2	GGGTGCTGGCTTTTTTTCTGAAATGGCCAGCGCTGAATGAAGACCCCATTACC	0.00240375545806544	0.000878916696133059
2792038-1_3	chr|crr|ECs3289|mRNA	3260557	3260579	chr|ryeB|ryeB|sRNA	2525027	2524990	2	1	0	-23.1	lit=	0	1	0	0.2	1.2	TCAGCGCGTGAAAGTTGGCGATAAGTCTGCATTAATGCCAACTTTTAGCGCACGGCTCT	0.225064544894164	0.00155144378845174
2857976-1_3	chr|yjcD|ECs5046|mRNA	5131575	5131627	chr|rprA|rprA|sRNA	2370116	2370139	2	1	0	-18.9	lit=	0	1	0	0.2	1.2	TGTCCGCCACGCATCTTGACGAAAAAAACTCTCAGGGGATGTGGAAATCCCCTGAGTGAAAC	0.000469409776021546	0.0233890134862494
2976095-2_2	chr|yiaT|ECs4460|mRNA	4492977	4492945	chr|sroH|sroH|sRNA	4999295	4999269	2	1	0	-20.2	lit=	0	1	0	0.2	1.2	ACTTAGCCTGACCGCATCCTGGATGCCGCCGGATTCTCATCTTCCAGGATGCAGCAGACTAA	8.97287728811245e-05	0.0366987921708787
3111590-1_2	chr|yeaD|ECs2489|mRNA	2465884	2465944	chr|spf|spf|sRNA	4845827	4845856	2	1	0	-8.5	lit=	2	1	0	0.2	3.2	AAAAACTGTGAAATCGATCTTGAAGCACACGGCGAATTTGAAACCACCTCTGCCCTGCATAACAAAAAAGAGTAAAGTTAGTCGCGTAGG	0.103572552696889	0.00432125728850708
3144787-1_2	chr|fur|ECs0714|mRNA	790550	790517	chr|spf|spf|sRNA	4845870	4845919	2	1	0	-18.7	lit=	2	1	0	0.2	3.2	AAACGTCTGATCGATATGGGTGAAGAAATTGGTCATGTTCTATCTTTCAGACCTTTTACTTCACGTCATCGGATTTGGCTGAAT	0.242246839935156	0.00287088569432998
3154946-1_2	chr|ryhB|ryhB|sRNA	4300241	4300223	chr|bisC|ECs4436|mRNA	4463435	4463398	2	1	0	-17.9	lit=	0	1	0	0.2	1.2	AAAGCACGACATTGCTCACTAGCGATGTCGTGGTGCTGTGGAGTGCTAACCCACTCATACGAAAAA	0.052659461188747	0.00551208955710176
3165200-1_2	chr|micM|micM|sRNA	573006	573037	chr|yjbB|ECs4938|mRNA	5036153	5036171	2	1	0	-15.6	lit=	0	1	0	0.2	1.2	AAAGTGACGGCATAATAAAAAAAAATGAAATCTTTCTGCCGTCGCCCTGC	1.81560131915875e-16	0.00043669887722076
3165406-1_2	chr|micM|micM|sRNA	573006	573028	chr|rpoN|ECs4081|mRNA	4087593	4087610	2	1	0	-13.1	lit=	0	1	0	0.2	1.2	AAAGTGACGGCATAATAAAAAAATTGAAGCCGTCCTTAAGC	1.03398786625366e-26	0.000351711714902255
3170587-1_2	chr|fhuC|ECs0155|mRNA	174247	174294	chr|micM|micM|sRNA	573006	573048	2	1	0	-13.8	lit=	0	1	0	0.2	1.2	AAATCCACTCTGCTCAAAATGCTTGGCCGTCATCAGCCGCCGTCGGAAAGTGACGGCATAATAAAAAAAAAAATGAAATTCCTCTTTGAC	4.22122810401716e-11	0.000518875584360969
3251363-1_2	chr|dnaK|ECs0014|mRNA	13682	13703	chr|sroC|sroC|sRNA	768200	768179	2	1	0	-12.2	lit=	2	1	0	0.2	3.2	AAGGCGTCTTCTGGTCTGAATTACAAGAACCAGGGGCGGA	1.75183193541686e-11	0.000511275908640431
3252155-1_2	chr|ECs4945|ECs4945|mRNA	5042574	5042601	chr|ryeB|ryeB|sRNA	2525009	2524986	2	1	0	-24.1	lit=	0	1	0	0.2	1.2	AAGGGAAACAGCCGTGCGTTGAGTGAAACTTTTAGCGCACGGCTCTCT	0.249846333459387	0.00281031955487369
3260562-1_2	chr|micM|micM|sRNA	573007	573035	chr|secA|ECs0102|mRNA	113913	113931	2	1	0	-16.3	lit=	0	1	0	0.2	1.2	AAGTGACGGCATAATAAAAAAAAATGAATGCAGGGCCGTCGCTGGT	1.06508899297074e-06	0.000645046990873247
3260591-1_2	chr|micM|micM|sRNA	573007	573038	chr|yhbL|ECs4088|mRNA	4092751	4092729	2	1	0	-6.7	lit=	0	1	0	0.2	1.2	AAGTGACGGCATAATAAAAAAATGAAATCGGTGTTGACGTTGTTAGCT	3.94384541181964e-08	0.000593356931416556
3285297-1_2	chr|mgrR|mgrR|sRNA	2148788	2148766	chr|yeaG|ECs2492|mRNA	2468831	2468886	2	1	0	-11.8	lit=	0	1	0	0.2	1.2	AATGCCTGTTAGCGTAAAAGCAATATCTGCTGGGGCCTGTGGGTGGGGGTAAATCATCGCTTGCTGAGCGACTGAAATC	0.00252958480644942	0.000882273332192867
3349477-1_2	chr|ryhB|ryhB|sRNA	4300235	4300213	chr|ybaL|ECs0531|mRNA	568503	568470	2	1	0	-20.2	lit=	0	1	0	0.2	1.2	ACATTGCTCACATTGCTTCCACAGGGCGATGTGGGCTTTGC	0.310110244404142	0.00201861674848864
3355385-1_2	chr|cyaR|cyaR|sRNA	2842582	2842612	chr|yciQ|ECs1840|mRNA	1827306	1827353	2	1	0	-30.4	lit=	0	1	0	0.2	1.2	ACCAGGAACCACCTCCTTAGCCTGTGTAATCATTCCGGTGGTGCTGCGGGTGGCGGAGGCGGTGGTGGCTGGTAATAAAACAAAAAAAAA	0.221694742781847	0.00303728369615393
3409802-1_2	chr|micM|micM|sRNA	573007	573081	chr|sbcD|ECs0448|mRNA	477853	477834	2	1	0	-20.8	lit=	0	1	0	0.2	1.2	ACGGCATAAAAAAAAAAAATGAAATTCCTCTTTGACGGGCCAATAGCGATATTGGCCATTTTTTTAGCGTCGAAGAGGTGTTCA	0.00012394876150291	0.000756384642954639
3540657-1_2	chr|solA|ECs1437|mRNA	1479249	1479223	chr|ryeB|ryeB|sRNA	2525008	2524984	2	1	0	-25	lit=	0	1	0	0.2	1.2	AGGAAGCGGGCTGTGCGCAACTGTTCACTTTTAGCGCACGGCTCTCTCCCA	0.204771763405007	0.00317951362328376
3592873-1_2	chr|glmZ|glmZ|sRNA	4780105	4780151	chr|ybgK|ECs0737|mRNA	821790	821814	2	1	0	-13.7	lit=	0	1	0	0.2	1.2	AGTGCCTCATAAACTCCGGAATGACGCAGAGCCGTTTACGGTGCTTAATTAGCGTGGCGGCTGCACAATGA	0.28919630637247	0.00179126489695483
3700558-1_2	chr|citA|ECs0658|mRNA	734238	734272	chr|micM|micM|sRNA	573004	573056	2	1	0	-24.5	lit=	0	1	0	0.2	1.2	ATCGCACGCGTGGTCCGTCAGCAAGAGGCGCTGTTAAAGTGACGGCATAATAAAAAAAAATGAAATTCCTCTTTGACGGGCCA	0.00216242790007869	0.00087339775444152
3961281-1_2	chr|ygjU|ECs3971|mRNA	3980581	3980615	chr|C0343|C0343|sRNA	1918852	1918881	2	1	0	-24.3	lit=	0	1	0	0.2	1.2	CCTGTGTGCCTGTGGCGCATCCGGCGTGGCGGGGGGGCCGATCCCTCGCCCGCAACCCATGCCTGAC	2.32203937781631e-05	0.052704627669473
3983878-1_2	chr|yhaM|ECs3990|mRNA	3996114	3996047	chr|spf|spf|sRNA	4845891	4845914	2	1	0	-14.7	lit=	0	1	0	0.2	1.2	CGCCAAATCTGATGAAGAACGGTCTGGGCGTCACCGTTCCCGGCACGGGAATGGTGGGGCTGCCGATTACTTCACGTAATCGGATT	0.106056280692109	0.00428142844918287
4046597-1_2	chr|ryjA|ryjA|sRNA	5131198	5131177	chr|yebC|ECs2574|mRNA	2549875	2549849	2	1	0	-22	lit=	0	1	0	0.2	1.2	CTACTCAGCGAACCTCCACCACGTGCTCGAAAATTGCACGTGGTGTGGGCGGTGATGAGATG	0.00645740450313036	0.0106373950081828
406784-1_8	chr|ryeB|ryeB|sRNA	2525026	2524978	chr|artP|ECs0947|mRNA	1031876	1031837	2	1	0	-27.1	lit=	0	1	0	0.2	1.2	AAGCCTGCATTAATGCCAACTTTAGCGCACGGCTCTCTCCCAAGAGCCTGCCCGTGCGTTAATGATGGAACCGCAGGTACTGCTGT	0.298161988183999	0.00236986953234971
409047-1_8	chr|ryhB|ryhB|sRNA	4300233	4300211	chr|yfhF|ECs3394|mRNA	3380331	3380309	2	1	0	-8.4	lit=	0	1	0	0.2	1.2	ACATTGCTCACATTGCTTCCAGTTTTCTGGACGGTACGCAGCTGGA	0.291879113885267	0.0024393690607284
4135288-1_2	chr|lig|ECs3283|mRNA	3254252	3254215	chr|ryhB|ryhB|sRNA	4300231	4300212	2	1	0	-17	lit=	0	1	0	0.2	1.2	CTGAAAAGTAACGAGAAAGTCACCTGGTGCTGTGAGCTATTGCTCACATTGCTTCCAGAAA	0.166312912467088	0.00353498160820135
4402797-1_2	chr|galM|ECs0784|mRNA	872580	872559	chr|micM|micM|sRNA	573009	573034	2	1	0	-5.6	lit=	0	1	0	0.2	1.2	CTTTCCGATGGCAGCGTCCGCGTGACGGCATAATAATAAAAAAATGA	3.05669784777662e-66	0.00023069515334424
4506075-1_2	chr|ryhB|ryhB|sRNA	4300271	4300244	chr|ECs4386|ECs4386|mRNA	4395595	4395629	2	1	0	-26.4	lit=	2	1	0	0.2	3.2	GCGATCAGGAAGACCCTCGCGGAGAACCAAATTTCATCCGCCAGGGTCTTTATGGGACTATCACTAAAAAAAAAAA	0.26650919901008	0.00267147966566954
4507758-1_2	chr|micA|micA|sRNA	3538967	3538996	chr|tdh|ECs4494|mRNA	4538043	4538023	2	1	0	-15.6	lit=	0	1	0	0.2	1.2	GCGCATTTGTTATCATCATCCCTGAATTCAAACTGGGATGAGTGGTCGCAA	0.0126376101474101	0.00865873889110218
4520775-1_2	chr|cyaR|cyaR|sRNA	2842549	2842590	chr|celC|ECs2442|mRNA	2419125	2419087	2	1	0	-17.6	lit=	0	1	0	0.2	1.2	GCTGAAAAACATAACCCATAAAATGCTAGCTGTACCAGGAACATCTGGTACAGACGAAACTGATTGAAGGCGATGCGGGC	0.124159159337982	0.00401946922715384
4656385-1_2	chr|yeaS|ECs2507|mRNA	2482065	2482031	chr|spf|spf|sRNA	4845890	4845919	2	1	0	-21.4	lit=	2	1	0	0.2	3.2	TAACGAGGCCAAATCCGATGAGCCCAATAATCGGATTTGGCTGAAT	0.176532178464103	0.0034327796534634
4868473-1_2	chr|ryeB|ryeB|sRNA	2525017	2524988	chr|ECs0637-1|ECs0637-1|3UTR	713472	713509	2	1	0	-22.5	lit=	0	1	0	0.2	1.2	TTAATGCCAACTTTTAGCGCACGGCTCTCTTCAGAGTGAGGGGGGATGTTGGCGAATGTTGGCATGGCA	0.225751436693053	0.00300435797762526
4902253-1_2	chr|ompX|ECs0892|mRNA	975092	975135	chr|gcvB|gcvB|sRNA	3665167	3665201	2	1	0	-22.3	lit=	2	1	0	0.2	3.2	TTCCAGACCACTGAATACCCGACCTATAAACACGACACCAGCGAGTTGTGTTGTTGTGTTTGCAATTGGTCTGCGATTC	0.00353045513434018	0.0128300059819917
4955579-1_2	chr|ECs4164|ECs4164|3UTR	4177603	4177543	chr|gadY|gadY|sRNA	4407051	4407079	2	1	0	-18	lit=	2	1	0	0.2	3.2	TTGGGTTGAGCTGGCTAGATTAGCCAGCCAATCTTTTGTATGTCTGTGCGTTTCCATTTGAAGTCTGGAGACGGCAGACTATCCTCTTCC	0.210115622798746	0.00151204107610938
4979109-1_2	chr|arcZ|arcZ|sRNA	4092995	4093016	chr|exuT|ECs3975|mRNA	3985427	3985504	2	1	0	-23.3	lit=	2	1	0	0.2	3.2	TTTCCCTGGTGTTGGCGCAGTAGAAGCATCTGACCGATGAAGAACGCGACTATATTATTAATGGTCAGGAAGCCCAGCACCAGGTGAGTA	0.0181393542441839	0.007747574480945
5092099-1_1	chr|arcZ|arcZ|sRNA	4092942	4092961	chr|mdlA|ECs0502|mRNA	535358	535382	2	1	0	-18.5	lit=	2	1	0	0.2	3.2	AAACAGTGCAGTGCCCTTGTTGGTAATGGGCTGCGCTGTGTTGA	0.00379505681902621	0.0125431915846411
5186600-1_1	chr|micM|micM|sRNA	573006	573035	chr|cdd|ECs3035|mRNA	2967210	2967242	2	1	0	-13.9	lit=	0	1	0	0.2	1.2	AAAGTGACGGCATAATAAAAAAAAAATGAACTACACGCCTTGTGGTCACTGCCGTCAGTTT	4.09455537761247e-37	0.000302553857181856
5187296-1_1	chr|micM|micM|sRNA	573006	573076	chr|trkA|ECs4155|mRNA	4172420	4172456	2	1	0	-19.8	lit=	0	1	0	0.2	1.2	AAAGTGACGGCATAATAAAAAAAAATGAAATTCCTCTTTGACGGGCCAATAGCGATATTGGCCATTTTTTAGTTGATCTGTTTATTGCCG	0.00012394876150291	0.000756384642954639
5189685-1_1	chr|micM|micM|sRNA	573006	573040	chr|entD|ECs0622|mRNA	691189	691144	2	1	0	-12.1	lit=	2	1	0	0.2	3.2	AAAGTGACGGCATAATAATAAAAAAATGAAATTCCGTGAGAATGAGATGTTTGCTGTGCACTGGCAGATAAAAAAAAA	1.81873839976373e-100	0.00018909616073866
5410102-1_1	chr|ECs4962|ECs4962|5UTR	5051320	5051346	chr|gadY|gadY|sRNA	4407053	4407082	2	1	0	-16.9	lit=	0	1	0	0.2	1.2	AAGCCTGCCGCCTCTCCTTCTGGAGACGGCAGACTA	0.0667315502774747	0.00508092300708077
552872-1_7	chr|C0343|C0343|sRNA	1918820	1918841	chr|ECs4366-1|ECs4366-1|5UTR	4374061	4374034	2	1	0	-24.9	lit=	2	1	0	0.2	3.2	CTTCCGATCTGGTACTCAGCGATTCCTGGCGATCCTGTTCCCTCCGCGGGCAGGTCGCCGGGGAGGAGG	0.00310839327269606	0.0133708242020037
5566235-1_1	chr|ECs0362|ECs0362|mRNA	383685	383723	chr|ryeB|ryeB|sRNA	2525026	2524962	2	1	0	-24.4	lit=	2	1	0	0.2	3.2	AATGGTTGGCATTAAGTGGCAATTCTGATCTGAAATGAAAGCCTGCATTAATGCCAACTTTT	0.256832907155905	0.00164850102004128
5621455-1_1	chr|yagU|ECs0317|mRNA	335384	335405	chr|mgrR|mgrR|sRNA	2148771	2148743	2	1	0	-14.7	lit=	2	1	0	0.2	3.2	ACAAGCAGGGTAGATATGAATAGGCAAAACACAAATCTATCCATGCAAGC	0.000255234395493794	0.000779912042385203
5689485-1_1	chr|yieF|ECs4650|mRNA	4683519	4683546	chr|micM|micM|sRNA	572994	573035	2	1	0	-6.2	lit=	0	1	0	0.2	1.2	ACAGCAGGAAGAAGGTTTTCCAGCAACGACACCGTCGCTTAAAGTGACGGCATAATAAAAAAAAATGAA	6.45035795460147e-15	0.00045611710143045
5826675-1_1	chr|ryhB|ryhB|sRNA	4300252	4300219	chr|b0967|ECs1051|mRNA	1158512	1158476	2	1	0	-18.2	lit=	0	1	0	0.2	1.2	ACCTGAAAGCACGACATTGCTCAAGTTGATGGGCGCGTGTCGTGGCTAAAGA	0.204413861983358	0.00318240638959003
5826677-1_1	chr|ryhB|ryhB|sRNA	4300252	4300222	chr|cysE|ECs4485|mRNA	4529402	4529373	2	1	0	-23.6	lit=Y	0	1	0	0.2	1.2	ACCTGAAAGCACGACATTGCTCACAAAAGTAAGCAATGTCGTGTGAAGAACTGGAAAA	0.306326656925662	0.00225030113857051
5850543-1_1	chr|ECs2351|ECs2351|3UTR	2320026	2319982	chr|oxyS|oxyS|sRNA	4964978	4964938	2	1	0	-19.5	lit=	0	1	0	0.2	1.2	ACGACACGTTGGCCCGGAGAGAAACGAGTGTTGCCTTGTTTCTGTTCTCAACTCGAATAACTAAAGCCAACGTGAACTTTTGCGG	0.0056845959762951	0.0110742582364183
5886656-1_1	chr|ycfB|ECs1605|mRNA	1614498	1614454	chr|gadY|gadY|sRNA	4407051	4407085	2	1	0	-31.5	lit=	0	1	0	0.2	1.2	ACGCCGGGCCAGTCTGCCGTCTTCTGTTTGGAGACGGCAGACTATCCTTTGCCTGGCGG	0.174641566625758	0.00345180745990467
6082819-1_1	chr|ECs0501|ECs0501|5UTR	534415	534444	chr|ryhB|ryhB|sRNA	4300265	4300237	2	1	0	-17	lit=	0	1	0	0.2	1.2	AGAAAAAAAAGAAAAAAATTCTCCGTGGAAGGGCAGACCCTCGCGGAGAACCCGAAAGC	0.263014882188668	0.00270036136628461
6094906-1_1	chr|ryhB|ryhB|sRNA	4300252	4300216	chr|kbl|ECs4495|mRNA	4538461	4538435	2	1	0	-25.8	lit=	0	1	0	0.2	1.2	AGAACCTGAAAGCACGACATTGCTCACATTGTTCCGTGAGCAAATGTCGGCGGC	0.309589253413433	0.00217601320011909
6150586-1_1	chr|rpmD|ECs4167|mRNA	4179627	4179607	chr|ryhB|ryhB|sRNA	4300272	4300246	2	1	0	-17.4	lit=	2	1	0	0.2	3.2	AGAGCGCGAGGATACTCCTGCGCGATCAGGAAGACCCTCGCGGAGANA	0.0828853957731805	0.00122802223096978
6167494-1_1	chr|clpB|ECs3455|mRNA	3451822	3451799	chr|ryjA|ryjA|sRNA	5131160	5131105	2	1	0	-17.6	lit=	2	1	0	0.2	3.2	AGATCGAAAACCCGTTGGCACAGCCGGGGGAAACCCTCCTGTGTATCAGCGGGATAGAGAGAAAGACCAAGACCGGAAAA	0.0845943429395016	0.00466360135616475
6235480-1_1	chr|ryeB|ryeB|sRNA	2525025	2524986	chr|ECs1360|ECs1360|mRNA	1419630	1419602	2	1	0	-17.4	lit=	2	1	0	0.2	3.2	AGCCTGCATTAACACCAACTTTTAGCGCACGGCTCTCTCCGGACCCTGCGCTATGAGCTAAACAAAAAA	0.300684701841958	0.00187354636991579
6235600-1_1	chr|ryeB|ryeB|sRNA	2525025	2524954	chr|bioB|ECs0853|mRNA	932053	932072	2	1	0	-15.2	lit=	2	1	0	0.2	3.2	AGCCTGCATTAATGCCAACTTTTAGCGCACGGCTCTCTCCCAAGAGCCATTTCCCTGGACCGAATACCGGAAATGGTGCAGGGAGTAAAA	0.159319078007928	0.00139430896039848
6291787-1_1	chr|yabC|ECs0086|mRNA	95537	95585	chr|ryeB|ryeB|sRNA	2525030	2524990	2	1	0	-23.7	lit=	2	1	0	0.2	3.2	AGCTGCGAGCACTAGGCAAATTAATGCCGGGCGAAGAAGAGGCGGCTGAAACTAAGCCTGCATTTATGCCAACTTTTAGCGCACGGCTCT	0.0223619439698939	0.0010482545990446
6365928-1_1	chr|menF|ECs3153|mRNA	3111170	3111144	chr|ryeB|ryeB|sRNA	2525017	2524980	2	1	0	-24.7	lit=	0	1	0	0.2	1.2	AGGGAGAGGTCCGCGTGCAATTTTTAGCGCACGGCTCTCTCCCAAGA	0.284589087736039	0.00176639645737986
6369019-1_1	chr|spf|spf|sRNA	4845854	4845885	chr|ECs3848|ECs3848|mRNA	3856115	3856140	2	1	0	-21.8	lit=	2	1	0	0.2	3.2	AGGGCACAGAGGTAAGATGTTCTATCTTTATTCGCCGAGCATCTGCCGCTGTACCG	0.269377410966201	0.00264740248142469
6385110-1_1	chr|ECs0809|ECs0809|mRNA	895301	895283	chr|mgrR|mgrR|sRNA	2148765	2148731	2	1	0	-16.3	lit=	2	1	0	0.2	3.2	AGGGGGATGATGCATGGCAACACAAATCTATCCATGCAAGGATTCACCGCCGG	0.124911361939849	0.00400957023679731
6453275-1_1	chr|gadY|gadY|sRNA	4407051	4407069	chr|ECs3232|ECs3232|mRNA	3195273	3195203	2	1	0	-12.1	lit=	0	1	0	0.2	1.2	AGTCTGGAGACGGCAGACTTGGGCAGACGAAGACCAGCGCAATTCTATCGGCACCTTAGCGGCTGGCGCACGCCTTGCGGCCTCCTCTCC	0.00376379482890252	0.0126008160552725
6494148-1_1	chr|rpoB|ECs4910|mRNA	4991528	4991554	chr|oxyS|oxyS|sRNA	4964999	4964941	2	1	0	-18.4	lit=	2	1	0	0.2	3.2	AGTTCCGCGTTGGCCTGGTACGTGTAGGTCACTGCCCGTTTCGAGAGTTTCTCAACTCGAATAACTAAAGCCAACGTGAACTTTTT	0.0773232451704364	0.00482046680286398
6531346-1_1	chr|yraR|ECs4033|mRNA	4040980	4040959	chr|micM|micM|sRNA	573007	573075	2	1	0	-20.4	lit=	0	1	0	0.2	1.2	ATAACCGCGTCAAAGGGGAGATAAGTGACGGCATAAAAAAAAAAATGAAATTCCTCTTTGACGGGCCAATAGCGATATTGGCCATTTTTG	5.32601769199674e-06	0.000676530991513392
6670741-1_1	chr|fruB|ECs3061|mRNA	2997857	2997823	chr|omrA|omrA|sRNA	3698551	3698504	2	1	0	-20.7	lit=	2	1	0	0.2	3.2	ATCAATGAACAACCGCTGAACCTCGGACAGGGTATTCGTACCCTGTCTCTTGCACCAACCTGCGCGGCTGCGCAGGTTTTTT	0.0648220289396885	0.00513240793240835
6723923-1_1	chr|ycfD|ECs1573|mRNA	1593687	1593662	chr|micM|micM|sRNA	573006	573037	2	1	0	-8.3	lit=	0	1	0	0.2	1.2	ATCCCAGTCACGTCATGAACTGGATAAAAGTGTCGGCATAATAATAAAAAAATGAAAT	8.27197837614517e-19	0.000411723649892468
6854795-1_1	chr|ymcA|ECs1140|mRNA	1227060	1227017	chr|gadY|gadY|sRNA	4407048	4407083	2	1	1	-24.1	lit=	0	0	0	0.2	1.2	ATCTTTTAAGCTGCCTGGCCATTGCCGTCTCCAGTGCCTGTCATTAGTCTGGAGACGGCAGACTATCCTTCCCGGT	0.00558333409433368	0.0111317445757005
6942776-1_1	chr|otsA|ECs2604|mRNA	2582520	2582503	chr|sroC|sroC|sRNA	768207	768179	2	1	0	-12.3	lit=	0	1	0	0.2	1.2	ATGCCGTTCTCTGGCCTGAACTAATTACAAGAACCAGGGGCGGA	0.140778177309782	0.00135424172071683
702265-1_6	chr|emrB|ECs3548|mRNA	3537881	3537900	chr|ryeB|ryeB|sRNA	2525005	2524963	2	1	0	-18.1	lit=	0	1	0	0.2	1.2	ATCCAGGGGTTTGCGGTGGCTTTAGCGCACGGCTCTCTCCCAAGAGCCATTTCCCTGGACCGA	0.0167018151818014	0.00794878405820939
7096763-1_1	chr|ftsZ|ECs0099|mRNA	110507	110557	chr|glmZ|glmZ|sRNA	4780137	4780175	2	1	0	-21.5	lit=	2	1	0	0.2	3.2	ATTACTCGTCCGGGTTTGATGAACGTGGACTTTGCAGACGTACGCACCGTACGTTTACGGTGCTTATCGTCCACTGACAGATGTCGCTTA	0.279841055882119	0.00255548539897961
7115069-1_1	chr|gadB|ECs2098|mRNA	2092024	2091973	chr|micM|micM|sRNA	573007	573028	2	1	0	-15.7	lit=	0	1	0	0.2	1.2	ATTATGTGTCGTCGCGGCTTCGAAATGGACTTTGCTGAACTGTTNCTGGAAGTGACGGCATAATAAAAAAA	0	7.64551624022719e-05
7223558-1_1	chr|yfhO|ECs3396|mRNA	3381867	3381843	chr|gadY|gadY|sRNA	4407048	4407082	2	1	0	-22.9	lit=	2	1	0	0.2	3.2	ATTGGATACCTGCCGTCAGCTCTGGAGACGGCAGACTATCCTCTTCCCGG	0.255195543756259	0.00276570417549231
7267671-1_1	chr|ygjP|ECs3967|mRNA	3975536	3975579	chr|sroC|sroC|sRNA	768208	768179	2	1	0	-16.9	lit=	2	1	0	0.2	3.2	ATTTGCCCCTGAAAAGGGCGCGTGAGTATACCCTTTTTCTCTTTTTACTGAACTAACTACAAGAACCAGGGGCGGA	0.197660446998511	0.00324093351033022
7650960-1_1	chr|ryhB|ryhB|sRNA	4300252	4300216	chr|frdA|ECs5135|mRNA	5236373	5236351	2	1	0	-24.1	lit=	2	1	0	0.2	3.2	CGGAGAACCTGAAAGCACGACATTGCTCACATTGCTGTGTGAGCAGGATGTCGT	0.204413861983358	0.00318240638959003
7650988-1_1	chr|ryhB|ryhB|sRNA	4300253	4300211	chr|exbB|ECs3890|mRNA	3891731	3891695	2	1	0	-32.8	lit=	0	1	0	0.2	1.2	CGGAGAACCTGAAAGCACGACATTGCTCACATTGCTTCCAGCTTTAAAGCGATGCTGGGTGATGTCGCAGCGCAGGT	0.308316213477717	0.00196944093867174
7662892-1_1	chr|yecE|ECs2578|mRNA	2553629	2553678	chr|ryeB|ryeB|sRNA	2525017	2524985	2	1	0	-28.9	lit=	0	1	0	0.2	1.2	CGGCCCACGGGAGCTGCCTGCGCTTTGGCATTTTAATGCCAACTTTAGCGCACGGCTCTCTCCC	0.0590683906096088	0.00529918937213959
8050312-1_1	chr|gadY|gadY|sRNA	4406999	4407031	chr|agaD|ECs4019|mRNA	4027739	4027779	2	1	0	-23.9	lit=	0	1	0	0.2	1.2	CTGAGAGCACAAAGTTTCCCGTGCCAACGCATCCGGTGCTGTTAATCGGCGTGACTTTTGTGCTCTCT	0.0155902338612893	0.00811841834520417
8510840-1_1	chr|ydbK|ECs2000|mRNA	1975062	1975042	chr|sibE|sibE|sRNA	3934696	3934664	2	1	0	-6.6	lit=	0	1	0	0.2	1.2	CTTCCGATCTGGCACTCAGCCAACCAGTATGATGACGAGCTTCATAA	0.0714908513144474	0.00495821713939263
8831226-1_1	chr|cyaR|cyaR|sRNA	2842587	2842633	chr|yccD|ECs1154|mRNA	1241125	1241080	2	1	0	-17.1	lit=	2	1	0	0.2	3.2	GAACCACCTCCTTAGCCTGTGTAATCTTACACGGGCTTATTTTGTTTGGGGGTGGTTGAACCGCGTGAGATCCAGGAAACAACCTTGGTT	0.0967604489370384	0.00443621495746098
8913163-1_1	chr|ryhB|ryhB|sRNA	4300250	4300210	chr|b1200|ECs1705|mRNA	1699801	1699750	2	1	0	-22.5	lit=	2	1	0	0.2	3.2	GAGAACCTGAAAGCACGACATTGCTCACATTGCTCCCAGTAATTGCNGGAGCAAAANAATGAAAAAATTGATCAATGATGTGCAAGACGT	0.282993989386882	0.00175778552765641
9382663-1_1	chr|spf|spf|sRNA	4845852	4845870	chr|ybaB|ECs0524|mRNA	560240	560264	2	1	0	-18.1	lit=	2	1	0	0.2	3.2	GTAGGGTACAGAGGTAAGAAAAATGGCTTCTGTATCCTCCGG	0.306862882541443	0.0019451167215196
9382665-1_1	chr|spf|spf|sRNA	4845852	4845871	chr|ECs1393|ECs1393|mRNA	1441752	1441777	2	1	0	-18.6	lit=	2	1	0	0.2	3.2	GTAGGGTACAGAGGTAAGAAAACCAGGAGCCTCTGTTGCCCGTATT	0.0983876861095213	0.00440832442822085
9382889-1_1	chr|spf|spf|sRNA	4845852	4845878	chr|entF|ECs0625|mRNA	697615	697639	2	1	0	-17.4	lit=	0	1	0	0.2	1.2	GTAGGGTACAGAGGTAAGATGTTCTATACTTTACCTCTGGCTCCAC	0.135536457777441	0.00134310732016959
9432900-1_1	chr|micM|micM|sRNA	573009	573055	chr|ECs3637|ECs3637|mRNA	3627160	3627192	2	1	0	-16.6	lit=	0	1	0	0.2	1.2	GTGACGGCATAATAAAAAAAAATGAAATTCCTCTTTGACAGGCCAAAAAACCCGTTGGAGAGAAGCGATATGGCGAAGGT	1.06508899297074e-06	0.000645046990873247
9733803-1_1	chr|oxyS|oxyS|sRNA	4964997	4964944	chr|rpsE|ECs4168|mRNA	4180111	4180088	2	1	0	-24.3	lit=	0	1	0	0.2	1.2	TCAGCACTGCCCGTTTCGAGAGTTTCTCAACTCGAATAACTAAAGCCAACGTGAAGTTGTCGCGTTGGTTTTGGTTACGGTA	0.0435369804299236	0.00587301232168674
976810-1_5	chr|micM|micM|sRNA	573009	573076	chr|ECs1324|ECs1324|mRNA	1392156	1392180	2	1	0	-18.1	lit=	0	1	0	0.2	1.2	ATAATAAAAAAATGAAATTCCTCTTTGACGGGCCAATAGCGATATTGGCCATTTTTTCGGCGTCAAAGATGGAAGGAT	2.08059645912694e-07	0.000617585474838702
9889205-1_1	chr|gadY|gadY|sRNA	4407053	4407070	chr|fhuA|ECs0154|mRNA	172681	172708	2	1	0	-17.9	lit=	0	1	0	0.2	1.2	TCTGGAGACGGCAGACTAAGCGTCTGCCGACAGACTTAACGAAAAAAAAAAA	0.18735024183983	0.00333322222777747
10031348-1_1	chr|ryhB|ryhB|sRNA	4300229	4300211	chr|ychP|ECs1725|mRNA	1719591	1719661	1	1	0	-26	lit=	0	1	0	0.1	1.1	TGCTCACATTGCTTCCAGTTGGGCTGGTGAGCAATGTGGGCGTTGGGCAACGCTGGGCGCGCGGCAACTGGCTGGTGGGTTATAACACTT	0.280360867022251	0.00258734160698656
10050976-1_1	chr|yjiH|ECs5288|mRNA	5415252	5415217	chr|micM|micM|sRNA	573006	573060	1	1	0	-19.6	lit=	0	1	0	0.1	1.1	TGGAGCTGGCACCGTCAGTCTCTCTCTCTCTGGGGAAAAGTGACGGCATAATAAAAAAAAATGAAATTCCTCTTTGACGGGCCAATAGCG	0.125056579881592	0.000756384642954639
10071245-1_1	chr|ECs1277|ECs1277|mRNA	1343634	1343587	chr|sibE-1|sibE-1|sRNA	3934302	3934269	1	1	0	-21.2	lit=	0	1	0	0.1	1.1	TGGCGACGACCGCGTGGGGGGCTTTTACGATGCAGGCGGGCCTGATGGCTTCATCATAACCCTTTCCTTCTGTAAAGCCCCCTTCTCCGG	0.0409807437076832	0.00960119215803211
10087247-1_1	chr|sibE-1|sibE-1|sRNA	3934348	3934306	chr|holC|ECs5236|mRNA	5339419	5339394	1	1	0	-11.7	lit=	0	1	0	0.1	1.1	TGGCTGTTAAGCTGCGAAACTTACGAGTAACAACACAATCAGTATGATGAAACGCAGCAGCAGCCCGCGCGATAT	0.367879447610944	0.00145305713342258
10093314-1_1	chr|ECs1352|ECs1352|mRNA	1413351	1413402	chr|ryjA|ryjA|sRNA	5131212	5131182	1	1	0	-14.4	lit=	0	1	0	0.1	1.1	TGGGCAGACGGTGTCCGGTCTTCGTAATCTTTCCATCGACGTGGAGCAAGGGATCAACACCAACCGGAACCTCCACCACGTGC	0.130248483419743	0.00469065029820195
10101873-1_1	chr|ECs1595|ECs1595|mRNA	1606145	1606171	chr|ryeB|ryeB|sRNA	2525003	2524980	1	1	0	-21.8	lit=	0	1	0	0.1	1.1	TGGGGGTGTACTGATGCCGTGGCAACCTAGCGCACGGCTCTCTCCCAAGAG	0.237862466031191	0.00300435797762526
10147056-1_1	chr|mrcA|ECs4238|mRNA	4236028	4236059	chr|ryeB|ryeB|sRNA	2525006	2524985	1	1	0	-16.6	lit=	2	1	0	0.1	3.1	TGTGCTGTGGAAAGTGGGCGAGTCGGCGTGGGTTTTAGCGCACGGCTCTCTCCC	0.337734891284971	0.00111305240089499
10153936-1_1	chr|yhiM|ECs4363|mRNA	4369813	4369858	chr|micM|micM|sRNA	573006	573049	1	1	0	-18.9	lit=	0	1	0	0.1	1.1	TGTTACTCACCCTGCTCGGTTTCATTTGGTCTATTACGCTGTTACGAAAGTGACGGCATAATAAAAAAAAAATGAAATTCCTCTTTGACG	3.05220837985419e-122	8.67632689759307e-05
10161901-1_1	chr|atpA|ECs4676|mRNA	4712174	4712152	chr|ohsC|ohsC|sRNA	3420912	3420934	1	1	0	-20.3	lit=	0	1	0	0.1	1.1	TGTTGGTGGTGCAGCACAGACCACGTGTGCTGCACAAAATTAAAGT	0.0634471201856042	0.00739686247254997
10176561-1_1	chr|ECs3167|ECs3167|5UTR	3126376	3126338	chr|ryhB|ryhB|sRNA	4300223	4300196	1	1	0	-22.3	lit=	0	1	0	0.1	1.1	TTAACGCTCAGTCTCTGACTGAGAAAACTGGAAGCATGCATTGCTTCCAGTATTACTTAGCCAGCC	0.349510372048293	0.00197230602418098
10184669-1_1	chr|sibE-1|sibE-1|sRNA	3934352	3934330	chr|ECs1941|ECs1941|mRNA	1929242	1929225	1	1	0	-2.4	lit=	2	1	0	0.1	3.1	TTAATAAGCTGCGAAACTTACGAAAGAAAAAACAAAA	0.000205187397053706	0.00041830112534307
10192125-1_1	chr|ECs2692-1|ECs2692-1|3UTR	2649836	2649853	chr|arcZ|arcZ|sRNA	4092987	4093007	1	1	0	-17.5	lit=	0	1	0	0.1	1.1	TTACACCAGGAAATCTGAGCCAAGATTTCCCTGGTGTT	0.0346815945902033	0.0105815662490935
10201484-1_1	chr|modB|ECs0792|mRNA	879903	879922	chr|sroC|sroC|sRNA	768203	768178	1	1	0	-18.7	lit=	0	1	0	0.1	1.1	TTACCGCCCGTGGTCGTCGGACTAATTACAAGAACCAGGGGCGGAA	0.146362948224305	0.000783948510447563
10212788-1_1	chr|fhuA|ECs0154|mRNA	172633	172658	chr|micM|micM|sRNA	573006	573038	1	1	0	-8.4	lit=	0	1	0	0.1	1.1	TTACGGCTGGTTGCCGAAAGAGGGAAAAAGTGACGGCATAATAAAAAAAAATGAAATT	8.25068847193809e-97	9.72444927670165e-05
10213251-1_1	chr|ECs1014|ECs1014|3UTR	1118507	1118484	chr|mgrR|mgrR|sRNA	2148780	2148748	1	1	0	-13.8	lit=	0	1	0	0.1	1.1	TTACGGGTGGACAAGTGTTTATTTAGCGTAAAAGCAAAACACAAATCTATCCATG	0.329529983804745	0.0021536025174491
10214252-1_1	chr|b2379|ECs3259|mRNA	3226194	3226162	chr|ryjA|ryjA|sRNA	5131177	5131125	1	1	0	-27.7	lit=	0	1	0	0.1	1.1	TTACGTCGCGCCATTTCCCGCTGGTATCAGGATATGAGGTGTGTTGACGTCGGGGGAAACCCTCCTGTACCAGCGGGATAGAGAAACGGA	0.113746444143409	0.00512921690785948
10216675-1_1	chr|ryhB|ryhB|sRNA	4300267	4300227	chr|b2257|ECs3145|mRNA	3102963	3102992	1	1	0	-28.8	lit=	0	1	0	0.1	1.1	TTACTCAGCAAGACCCTCGCGGAGAACCTGAAAGCACGACATTGCCTCGTGCTTTCGGTTGACCGCGATGAAGAT	0.347683102581775	0.00199073281085057
10229706-1_1	chr|ECs4189|ECs4189|mRNA	4189325	4189288	chr|ryhB|ryhB|sRNA	4300262	4300214	1	1	0	-28.6	lit=	0	1	0	0.1	1.1	TTAGAGCTGGAAGGTGCGAAGGATCTGCGTGAGGCTATAAGACCCTCGCGGAGAACCTGAAAGCACGACATTGCTCACATTGCTTCCTGG	0.318641661856212	0.00106080212986334
10231475-1_1	chr|sroC|sroC|sRNA	768173	768147	chr|mopA|ECs5124|mRNA	5226474	5226510	1	1	0	-16.7	lit=	0	1	0	0.1	1.1	TTAGCCCTCTCGATTGTTACGTAGCACGATGGCGTGGGCGAAGAAGCTGCAATCCAGGGCCGT	3.68552397234471e-12	0.000260579296729989
10232695-1_1	chr|ryeB|ryeB|sRNA	2525004	2524983	chr|ECs2279|ECs2279|mRNA	2248615	2248639	1	1	0	-18	lit=	2	1	0	0.1	3.1	TTAGCGCACGGCTCTCTCCCAAATGAGTGGGAGAGCCTCGTTTGGAA	0.0833670020600588	0.000699851412823713
10232794-1_1	chr|ryeB|ryeB|sRNA	2525004	2524934	chr|fruB|ECs3061|mRNA	2997349	2997330	1	1	0	-10.3	lit=	2	1	0	0.1	3.1	TTAGCGCACGGCTCTCTCCCAAGAGCCATTTCCCTGGACCGAATACAGGAATCGTGTTCGGTCTCTTTTTAGGCGCTGAAAGCAATCGGC	0.0953729359442677	0.000716717721781597
10232852-1_1	chr|ryeB|ryeB|sRNA	2525004	2524983	chr|ydfH|ECs2149|mRNA	2154735	2154752	1	1	0	-15.5	lit=	0	1	0	0.1	1.1	TTAGCGCACGGCTCTCTCCCAATTGATCGCGTGCGCTATAAA	0.367879447610944	0.00140515977743685
10232853-1_1	chr|ryeB|ryeB|sRNA	2525004	2524984	chr|murC|ECs0095|mRNA	106202	106221	1	1	0	-21	lit=	0	1	0	0.1	1.1	TTAGCGCACGGCTCTCTCCCACAAAGAGCCGATGCGCGTC	0.0727565898547919	0.000684122406223199
10250859-1_1	chr|ECs5242|ECs5242|mRNA	5348133	5348155	chr|ryeB|ryeB|sRNA	2525015	2524984	1	1	0	-19.2	lit=	0	1	0	0.1	1.1	TTATGAGAGCAAGTTGCGCAAAAAAAAAATGCCAACTTTTAGCGCACGGCTCTCTCCCA	0.256829819378725	0.00281031955487369
10253498-1_1	chr|yhdZ|ECs4144|mRNA	4158096	4158124	chr|ryeB|ryeB|sRNA	2525027	2525009	1	1	0	-10.7	lit=	0	1	0	0.1	1.1	TTATGGATCGTGGCGAAATTGGAGCAATAAGCCTGCATTAATGCCA	0.252568284360528	0.00285309317436894
10256736-1_1	chr|micF|micF|sRNA	3046091	3046130	chr|pheT|ECs2420|mRNA	2395434	2395394	1	1	0	-13.5	lit=	2	1	0	0.1	3.1	TTATTACCGTCATTCATTTCTGAATGTCTGTTTACCCCTACGTGTACCGCGGTAAGGGTGTTGCGGAGGGGTATAAGAGC	0.314566368163938	0.0022791523311997
10258800-1_1	chr|b3836|ECs4766|mRNA	4818285	4818304	chr|micM|micM|sRNA	573005	573030	1	1	0	-14.7	lit=	2	1	0	0.1	3.1	TTATTGCCGTCATCGTTGTAAAGTGACGGCATAATAATAAAAAA	3.48547195146307e-06	0.000356563140145727
10283890-1_1	chr|ryhB|ryhB|sRNA	4300217	4300193	chr|dnaK|ECs0014|mRNA	13081	13108	1	1	0	-10.1	lit=	0	1	0	0.1	1.1	TTCCAGTATTACTTAGCCAGCCGGGCTCGTGCGAAACTGGAAAGCCTGGTTGA	7.79431683173684e-06	0.000366503519322961
10284010-1_1	chr|C0343|C0343|sRNA	1918838	1918872	chr|yhjS|ECs4416|mRNA	4439730	4439752	1	1	0	-1.5	lit=	2	1	0	0.1	3.1	TTCCAGTGCCCGATCCGATCCCTCGCCCGCAACCCTCAACAACATGATGAATAACCCT	0.0133540408516559	0.0184052543458078
10289542-1_1	chr|pfkA|ECs4841|mRNA	4907863	4907887	chr|micM|micM|sRNA	573006	573074	1	1	0	-14	lit=	2	1	0	0.1	3.1	TTCCCGTGCATCGGCCTGCCGGGCAAAGTGACGGCATAAAAAAAAAATGAAATTCCTCTTTGACGGGCCAATAGCGATATTGGCCATTTT	1.29154803977536e-88	0.000101530426637981
10290752-1_1	chr|arcZ|arcZ|sRNA	4092996	4093018	chr|napF|ECs3097|mRNA	3036801	3036773	1	1	0	-26.2	lit=	2	1	0	0.1	3.1	TTCCCTGGTGTTGGCGCAGTTTTTCTCCGCGCCACACTAGGGCCTGGGAAAAAAAAAAAAAAAAAAAA	0.00697035452146415	0.0269778063942513
10309679-1_1	chr|ygfZ|ECs3770|mRNA	3779687	3779733	chr|mgrR|mgrR|sRNA	2148758	2148728	1	1	0	-27.4	lit=	0	1	0	0.1	1.1	TTCCGCGACGGCGATGGCTTTGCATGGATTGAACGGCGCAGCGTGCGATCTATCCATGCAAGCATTCACCGCCGGTTT	0.151653588839453	0.000790746858777736
10316683-1_1	chr|kdpA|ECs0726|mRNA	807059	807026	chr|cyaR|cyaR|sRNA	2842574	2842610	1	1	0	-17.3	lit=	0	1	0	0.1	1.1	TTCCTCTTCCTGGTACGACGGGCGTTGAACGCGTCTAGCTGTACCAGGAACCATCTCCTTAGCCTGTGTAA	0.123946464845487	0.00484757684750279
10316701-1_1	chr|micM|micM|sRNA	573037	573061	chr|yejM|ECs3080|mRNA	3019384	3019407	1	1	0	-16.1	lit=	0	1	0	0.1	1.1	TTCCTCTTTGACGGGCCAATAGCGAATTCTGCTTTCGCTCGTCATTGGC	0.0735765565917586	0.000685367314723771
10318519-1_1	chr|C0343|C0343|sRNA	1918823	1918844	chr|clpB|ECs3455|mRNA	3452838	3452798	1	1	0	-21.5	lit=	2	1	0	0.1	3.1	TTCCTGGCGATCCTGTTCCAGTATTGAACAGGCTCGCCGTGTGGGTGACTTGGCGCGGATGT	0.0595359171312515	0.0076850353600818
10319824-1_1	chr|xasA|ECs2097|mRNA	2090448	2090427	chr|arcZ|arcZ|sRNA	4092997	4093015	1	1	0	-10.7	lit=	0	1	0	0.1	1.1	TTCCTTCCTGCCGCCGGATAACTCCCTGGTGTTGGCGCAGT	0.367398171034813	0.00176359437484892
10344692-1_1	chr|b1587|ECs2293|mRNA	2257937	2257965	chr|ryeB|ryeB|sRNA	2525025	2524989	1	1	0	-22.1	lit=	0	1	0	0.1	1.1	TTCTCTGGCGCTGGCTGCAGGCGGTTTTTAGCCTTCATTTATGCCCACTTTTAGCGCACGGCTCTC	0.34801069257828	0.00198719601455235
10362551-1_1	chr|gadB|ECs2098|mRNA	2092707	2092667	chr|micM|micM|sRNA	573006	573037	1	1	0	-10.2	lit=	0	1	0	0.1	1.1	TTGAAGCCTGCGACGAAAATACCATCGGCGTGGTGCCGACTAAGAAAGTGACGGCATAATAAAAAAAATGAAAT	0	2.51709048252244e-05
10379897-1_1	chr|b2254|ECs3142|mRNA	3097879	3097896	chr|gadY|gadY|sRNA	4407045	4407084	1	1	0	-18.1	lit=	0	1	0	0.1	1.1	TTGATGCCGATCTCCAGATTTATTAGTCTGGAGACGGCAGACTATCCTCTTCCCGGTC	0.129722969563346	0.00470402064535217
10412946-1_1	chr|ryhB|ryhB|sRNA	4300230	4300205	chr|ECs1069|ECs1069|mRNA	1168157	1168138	1	1	0	-17.2	lit=	0	1	0	0.1	1.1	TTGCTCACATTGCTTCCAGTATTACTCTCCTGAAGAGTGTGAGCAA	0.355972425484893	0.00118271577361403
10412956-1_1	chr|ryhB|ryhB|sRNA	4300230	4300179	chr|yigL|ECs4756|mRNA	4807049	4807072	1	1	0	-21.4	lit=	0	1	0	0.1	1.1	TTGCTCACATTGCTTCCAGTATTACTTAGCCAGCCGGGTGCTGGCTTTTTTTCTGTCTGGAAGTGATGGCGGGCGG	0.299139514946377	0.00242023645897221
10425096-1_1	chr|ygeV|ECs3742|mRNA	3743300	3743249	chr|ryeB|ryeB|sRNA	2525007	2524983	1	1	0	-20	lit=	2	1	0	0.1	3.1	TTGGCGAGTGCCGTGTTATGCGGCAATTAAAACGACTCAGCCGTATTGCTTTTAGCGCACGGCTCTCTCCCAA	0.341037786668074	0.0020523672186696
10427932-1_1	chr|potD|ECs1499|mRNA	1540262	1540231	chr|mgrR|mgrR|sRNA	2148790	2148731	1	1	0	-17.4	lit=	0	1	0	0.1	1.1	TTGGCGTTAACGGTGATGCGGTGGATCCGAAAAATGCCTGTTAGCGTAAAAGCAAAACACAAATCTATCCATGCAAGCATTCACCGCCGG	0.184771385255907	0.000834086668443075
10432728-1_1	chr|ychH|ECs1710|mRNA	1704718	1704752	chr|glmZ|glmZ|sRNA	4780094	4780149	1	1	0	-19.5	lit=	0	1	0	0.1	1.1	TTGGGTCTGGTGGTAATGGTGTCGGCGTGGGGTAATGTTCGCCTTAGTGCCTCATAAACTCCGGAATGACGCAGAGCCGTTTACGGTGCT	0.367768040065835	0.0017560893707861
10438096-1_1	chr|emrE|ECs1614|mRNA	1621592	1621619	chr|mgrR|mgrR|sRNA	2148759	2148731	1	1	0	-22	lit=	0	1	0	0.1	1.1	TTGGTGGTGCAATACTTGCAGAGGTAATCTATCCATGCAAGCATTCACCGCCGG	0.367879447610944	0.00168232439778729
10451980-1_1	chr|sibE|sibE|sRNA	3934731	3934710	chr|ybhR|ECs0870|mRNA	948188	948157	1	1	0	-20.2	lit=	0	1	0	0.1	1.1	TTGTTAGTAAGTCGGGAAACTTCTGGTGCGTTTCCCGGCTGACTTCTCGC	0.0577666305178254	0.00782780363856437
1046159-1_5	chr|sibC-1|sibC-1|sRNA	3794391	3794413	chr|mesJ|ECs0190|mRNA	215918	215937	1	1	0	-10.5	lit=	0	1	0	0.1	1.1	CTCCTCCCCTGAGACTGACTGTTGCGCAAGAGGGGCTGGGG	0.278702963333693	0.00260242883517367
10467317-1_1	chr|phrB|ECs0733|mRNA	816603	816660	chr|ryeB|ryeB|sRNA	2525013	2524982	1	1	0	-21.2	lit=	0	1	0	0.1	1.1	TTTACGCCTTTAAGAATGCCTGGCTGAAACGGCTGCGGGAAGGGATGCCGGAGTGCGAACTTTTAGCGCACGGCTCTCTCCCAAGCAGGT	0.236265363577529	0.000905848013426722
10472258-1_1	chr|ryeB|ryeB|sRNA	2525005	2524988	chr|glyS|ECs4442|mRNA	4469294	4469270	1	1	0	-19.4	lit=	0	1	0	0.1	1.1	TTTAGCGCACGGCTCTCTACGTAGCCGTCGCGCTGAACGAGCAACAAAAAAAAAAAA	0.367879447610944	0.00150217898881263
10472316-1_1	chr|ryeB|ryeB|sRNA	2525005	2524955	chr|lytB|ECs0032|mRNA	31208	31230	1	1	0	-15.4	lit=	0	1	0	0.1	1.1	TTTAGCGCACGGCTCTCTCCCAAGAGCCATTTCCCTGGACCGAATACAGGAGAAAATTGTCGGTCCGCGCAAAG	0.237862466031191	0.00300435797762526
10479969-1_1	chr|gadY|gadY|sRNA	4407045	4407098	chr|infB|ECs4049|mRNA	4056175	4056145	1	1	0	-32.8	lit=	0	1	0	0.1	1.1	TTTATTAGTCTGGAGACGGCAGACTATCCTCTTCCCGGTCCCCTATGCCGGGTTGCGGCGATGAGCGGTATGCTGTCTCCGGAAC	0.362506845210463	0.00183501375201159
10494919-1_1	chr|dsbC|ECs3765|mRNA	3776546	3776526	chr|arcZ|arcZ|sRNA	4092996	4093014	1	1	0	-18.2	lit=	0	1	0	0.1	1.1	TTTCCCACGCCAGGGGCTGGAATTCCCTGGTGTTGGCGCAGAAAAA	0.0774981438177373	0.00654307913593892
10496839-1_1	chr|gadY|gadY|sRNA	4407014	4407047	chr|aidB|ECs5163|mRNA	5268538	5268569	1	1	0	-19.5	lit=	0	1	0	0.1	1.1	TTTCCCGTGCCAACAGGGAGTGTTATAACGGATTGGCATGGGAATGACGGAAAAGTAGGGCGAA	0.268180444702942	0.000956764777400523
10496857-1_1	chr|gadY|gadY|sRNA	4407014	4407045	chr|b1016|ECs1263|mRNA	1324981	1325004	1	1	0	-21	lit=	2	1	0	0.1	3.1	TTTCCCGTGCCAACAGGGAGTGTTATAACGGTCACTCGCTGTTTGGCACGCTGATA	0.282566208974601	0.00256726929689403
10496934-1_1	chr|gadY|gadY|sRNA	4407014	4407080	chr|prlA|ECs4165|mRNA	4178797	4178775	1	1	0	-16.6	lit=	0	1	0	0.1	1.1	TTTCCCGTGCCAACAGGGAGTGTTATAACGGTTTATTAGTCTGGAGACGGCAGACTACCCTCTTCCCATTAAGAAAGAAGGGGAGTCTGG	0.0130681308432906	0.000555830107366511
10496990-1_1	chr|gadY|gadY|sRNA	4407014	4407039	chr|clpB|ECs3455|mRNA	3453455	3453419	1	1	0	-22.7	lit=	2	1	0	0.1	3.1	TTTCCCGTGCCAACAGGGAGTGTTATTTACATACCATGGTCGGCGCGGGTAAAGCCGATGGCG	0.000209225735868443	0.000418675458363037
10497703-1_1	chr|arcZ|arcZ|sRNA	4092995	4093049	chr|prlC|ECs4370|mRNA	4379385	4379350	1	1	0	-25.2	lit=	2	1	0	0.1	3.1	TTTCCCTGGTGTTGGCGCAGTATTCGCGCACCCCGGTCTAGCCGGGGTCATTTTTGGAGCGCGTAGTAGCGCAAGGAGCACCGTACACCT	0.141498544207607	0.00443512405093491
10497705-1_1	chr|arcZ|arcZ|sRNA	4092995	4093050	chr|lig|ECs3283|mRNA	3254170	3254135	1	1	0	-23.1	lit=	2	1	0	0.1	3.1	TTTCCCTGGTGTTGGCGCAGTATTCGCGCACCCCGGTCTAGCCGGGGTCATTTTTTTTAGTCAGTGCCGCGATTCGTGGCGATGGCACCA	0.0152077702709763	0.0170622628961777
10497711-1_1	chr|arcZ|arcZ|sRNA	4092995	4093015	chr|tar|ECs2596|mRNA	2574169	2574150	1	1	0	-24.1	lit=	0	1	0	0.1	1.1	TTTCCCTGGTGTTGGCGCAGTCAGCCAACCCAGGGAATGC	0.041449015991456	0.00953809492145645
10511563-1_1	chr|yecD|ECs2577|mRNA	2552891	2552950	chr|gadY|gadY|sRNA	4407054	4407084	1	1	0	-21.8	lit=	0	1	0	0.1	1.1	TTTCGCGCCAGCGGTCAGCCCGTGTTTCTGGTGCGCGTTGGCTGGTCTGCCGATTACGCCTGGAGACGGCAGACTATCCTCTTCCCGGTC	0.209969729957251	0.00332624489717004
10524405-1_1	chr|dicF-1|dicF-1|sRNA	2201444	2201471	chr|rpmI|ECs2424|mRNA	2399615	2399574	1	1	0	-17.3	lit=	0	1	0	0.1	1.1	TTTCTGGTGACGTTTGGCGGTATCAGTTGACCAAAAAAGCGACTAAACGTAAACGTCACCTGCGTCCGA	0.0584380140980364	0.00777204680682652
10524406-1_1	chr|dicF|dicF|sRNA	2250670	2250697	chr|rpmI|ECs2424|mRNA	2399615	2399575	1	1	0	-17.3	lit=	0	1	0	0.1	1.1	TTTCTGGTGACGTTTGGCGGTATCAGTTGACCAAAAAAGCGACTAAACGTAAACGTCACCTGCGTCCGC	0.105110868007395	0.00539839087153433
10524458-1_1	chr|ybjT|ECs0955|mRNA	1039181	1039160	chr|cyaR|cyaR|sRNA	2842549	2842588	1	1	0	-19.3	lit=	0	1	0	0.1	1.1	TTTCTGGTGCATAGCATGGGCGGCTGAAAAACATAACCCATAAAATGCTAGCTGTACCAGGA	0.367879447610944	0.00164094144055766
10534131-1_1	chr|rybB|rybB|sRNA	1013331	1013313	chr|ECs1391|ECs1391|mRNA	1441227	1441256	1	1	0	-13.5	lit=	2	1	0	0.1	3.1	TTTGATGTCCCCATTTTGTAATCTGGGGGCAAGACGTATTCAAAGCGAG	0.010525282912675	0.0211524772323451
10549449-1_1	chr|ECs2704|ECs2704|mRNA	2660204	2660233	chr|arcZ|arcZ|sRNA	4092995	4093032	1	1	0	-26.2	lit=	2	1	0	0.1	3.1	TTTGGCGTGAATAATATTCAACACCAGTGCTTTCCCTGGTGTTGGCGCAGTATTCGCGCACCCCGGTC	0.234058524238875	0.00304489138384865
10556130-1_1	chr|rybB|rybB|sRNA	1013317	1013289	chr|yjfG|ECs5210|mRNA	5311966	5311998	1	1	0	-17.2	lit=	2	1	0	0.1	3.1	TTTGTGGAGCCCATCAACCCCGCCATTTCTGGAGCGAGCAGGAGCTGGTGGGTGAGCAGGG	0.0242490574775998	0.0130410132739325
10563058-1_1	chr|ryeB|ryeB|sRNA	2525006	2524983	chr|surE|ECs3598|mRNA	3590361	3590326	1	1	0	-21	lit=	2	1	0	0.1	3.1	TTTTAGCGCACGGCTCTCTCCCAAAAGTAAAGAGCCGCTGCGCACCGGGCGTATTCTTAATAATGTTAA	0.367879447610944	0.00128946304618428
10563071-1_1	chr|ryeB|ryeB|sRNA	2525006	2524980	chr|tufA|ECs4190|mRNA	4191243	4191222	1	1	0	-15.1	lit=	2	1	0	0.1	3.1	TTTTAGCGCACGGCTCTCTCCCAAGAGATATAGCCGTGTCTAAAGAAAA	0.00926613177105534	0.000538359587905806
10578108-1_1	chr|rybB|rybB|sRNA	1013318	1013287	chr|cydC|ECs0971|mRNA	1059914	1059889	1	1	0	-19.6	lit=	0	1	0	0.1	1.1	TTTTGTGGAGCCCATCAACCCCGCCATTTCGGAAATCAACCGCGTGGTGGCGGATGTTGAT	0.00825277530859808	0.0243975018237133
1080822-1_5	chr|pnp|ECs4045|mRNA	4052108	4052072	chr|micA|micA|sRNA	3538960	3538992	1	1	0	-19.8	lit=	2	1	0	0.1	3.1	CTTCCGATCTGGTACTCAGCTTGCACTGAACCAGGCTAAAGGTGCGCGTCTGCGAAAGACGCGCATTTGTTATCATCATCCCTGAA	0.217264573159941	0.00323639848908591
1092629-1_5	chr|b1843|ECs2553|mRNA	2527475	2527493	chr|micM|micM|sRNA	573006	573030	1	1	0	-15.2	lit=	2	1	0	0.1	3.1	CTTTGTTATGCCGCAACGAAAGTGACGGCATAATAAAAAAAAATG	1.00894795483242e-10	0.000276192620731165
1107637-1_5	chr|dacC|ECs0919|mRNA	1006430	1006448	chr|spf|spf|sRNA	4845891	4845919	1	1	0	-18	lit=	0	1	0	0.1	1.1	GCTGGCCGATTACGTTGCCAATTACTTCACGTAATCGGATTTGGCTGAAT	0.360686559599473	0.0012065105229396
1119864-1_5	chr|fhuA|ECs0154|mRNA	172128	172151	chr|gadY|gadY|sRNA	4407015	4407035	1	1	0	-21.4	lit=	0	1	0	0.1	1.1	GTGTCTCTGTTGGTACGCGTGGCGATTCCCGTGCCAACAGGGAGTGAAA	0.16791901264376	0.000811841834520417
1123187-1_5	chr|gadY|gadY|sRNA	4407013	4407037	chr|ECs2836|ECs2836|mRNA	2777468	2777438	1	1	0	-15.6	lit=	2	1	0	0.1	3.1	GTTTCCCGTGCCAACAGGGAGTGTTTGTATGCCCTGTTGATATTGGTTGGAGTGA	0.262134987238845	0.00275768959375586
1123584-1_5	chr|micM|micM|sRNA	573024	573071	chr|xasA|ECs2097|mRNA	2091755	2091731	1	1	0	-17.2	lit=	0	1	0	0.1	1.1	TAAAAAAATGAAATTCCTCTTTGACGGGCCAATAGCGATATTGGCCATATACCGTTTTAGGGGGATAATATGGAA	0	4.23107311162569e-05
1134433-1_5	chr|sibE-1|sibE-1|sRNA	3934317	3934287	chr|yadQ|ECs0159|mRNA	179815	179836	1	1	0	-22.2	lit=	0	1	0	0.1	1.1	TCAGTATGATGACGAGCTTCATCATAACCCTGATGAAGCTCGCCATACGCTGAAAA	0.257600346494923	0.00280270423257223
1137316-1_5	chr|icdA|ECs1608|mRNA	1617812	1617830	chr|ryjA|ryjA|sRNA	5131179	5131154	1	1	0	-18.3	lit=	0	1	0	0.1	1.1	TCGCCCCTGGCGCAAACATGAACGAGGTGTGTTGACGTCGGGGGA	0.137429415966471	0.00452354411956797
1146721-1_5	chr|ECs1107|ECs1107|mRNA	1193366	1193386	chr|ryhB|ryhB|sRNA	4300205	4300186	1	1	0	-24.8	lit=	0	1	0	0.1	1.1	TGCGGCCCGGCTGGCCACGCATTAGCCAGCCGGGTGCTGGC	0.0244406486202122	0.0129815403927002
1157390-1_5	chr|gadY|gadY|sRNA	4407050	4407083	chr|yheN|ECs4196|mRNA	4195512	4195487	1	1	0	-17.2	lit=	2	1	0	0.1	3.1	TTATAGTCTGGAGACGGCAGACTATCCTCTTCCCGGTTTTCTATCGGGAAGGGGTCTATAAC	0.03353227803436	0.000614647770684999
1169417-1_5	chr|gadY|gadY|sRNA	4407050	4407067	chr|adk|ECs0527|mRNA	563076	563112	1	1	0	-17.4	lit=	0	1	0	0.1	1.1	TTTATAGTCTGGAGACGGCAGAAAAATCATTCTGCTTGGCGCTCCGGGCGCGGGGAAAGGGA	0.250540073043412	0.00287384799746275
1255093-2_4	chr|omrB|omrB|sRNA	3698786	3698766	chr|ttk|ECs4516|mRNA	4558770	4558797	1	1	0	-3.4	lit=	0	1	0	0.1	1.1	CCCAGAGGTATTGATAGGTGAGGGTTGCGTGAAAAGAGAATGCGTGAGGGTG	0.149512133024666	0.00426875138884516
1307130-1_4	chr|murC|ECs0095|mRNA	105757	105781	chr|ryhB|ryhB|sRNA	4300265	4300241	1	1	0	-16.9	lit=	0	1	0	0.1	1.1	AAAACGACAACTACCGCGATGGTCTAGGAAGACCCTCGCGGAGAACCTGA	0.367879447610944	0.00159469555168707
1320039-1_4	chr|micM|micM|sRNA	573006	573031	chr|ugd|ECs2829|mRNA	2771623	2771566	1	1	0	-12.8	lit=	2	1	0	0.1	3.1	AAAGTGACGGCATAATAAAAAAAAAAATCGCTCAAAATCATGAGGTTGTGGCATTAGATATTTTACCGTCACGCGTTGCTATG	6.36481319105139e-07	0.000338265495756696
1333039-1_4	chr|oxyS|oxyS|sRNA	4964964	4964938	chr|pfkB|ECs2429|mRNA	2406290	2406309	1	1	0	-14.9	lit=	0	1	0	0.1	1.1	AACTAAAGCCAACGTGAACTTTTGCGGTTTCACTGTTGGCGGATG	0.178325643937228	0.00376173848138491
1345396-1_4	chr|micM|micM|sRNA	573007	573035	chr|pepB|ECs3389|mRNA	3376230	3376210	1	1	0	-6.5	lit=	0	1	0	0.1	1.1	AAGTGACGGCATAATAAAAAAAAATGAATCATCACTTATCGCAACGGT	5.95153456259409e-10	0.000285886522966623
1345421-1_4	chr|micM|micM|sRNA	573007	573032	chr|ECs1279|ECs1279|mRNA	1346585	1346568	1	1	0	-11.7	lit=	0	1	0	0.1	1.1	AAGTGACGGCATAATAATAAAAAAATATTTAGTGACCGTCAACG	0.322273294231308	0.00106968942043718
1348390-1_4	chr|xasA|ECs2097|mRNA	2090943	2090924	chr|ryhB|ryhB|sRNA	4300264	4300241	1	1	0	-18.8	lit=	0	1	0	0.1	1.1	AATCAACCTCTCCGCAGGGGAAGACCCTCGCGGAGAACCTGA	1.37501346505685e-13	0.000247544758156693
1350460-1_4	chr|rpsI|ECs4103|mRNA	4113363	4113303	chr|mgrR|mgrR|sRNA	2148760	2148731	1	1	0	-25.3	lit=	0	1	0	0.1	1.1	AATCGTAATCAACCAACGTTCTCTGGAACAGTACTTCGGTCGTGAAACTGCTCGCATGGTAAATCCATCCATGCAAGCATTCACCGCCGG	0.0116980871094667	0.000550016066203944
1352046-1_4	chr|ryeB|ryeB|sRNA	2525015	2524998	chr|glgB|ECs4277|mRNA	4289065	4289044	1	1	0	-16.9	lit=	2	1	0	0.1	3.1	AATGCCAACTTTTAGCGCTTCCGCTATCAGTTGGCTGTTG	0.344434991705201	0.0011355405797442
1367867-1_4	chr|arcZ|arcZ|sRNA	4092944	4092972	chr|hdeD|ECs4391|mRNA	4399472	4399499	1	1	0	-18.9	lit=	2	1	0	0.1	3.1	ACAGTGCAGTGCCCTTGTAACTCATCATATTCTGTGTTGCAGGGGTTATTCGCCTGA	0.330794953326569	0.00214272322684021
1379759-1_4	chr|ryhB|ryhB|sRNA	4300236	4300210	chr|nac|ECs2784|mRNA	2731190	2731157	1	1	0	-16.6	lit=	2	1	0	0.1	3.1	ACGACATTGCTCACATTGCTCCCAGTACGTCAGTGTGAGCAGGCCCAACTGGCGGTGCA	0.336949751443803	0.0011104806467508
1384881-1_4	chr|ydfG|ECs2148|mRNA	2154073	2154111	chr|omrB|omrB|sRNA	3698786	3698747	1	1	0	-26.7	lit=	0	1	0	0.1	1.1	ACGCTGCCTGCTCACGTCAATATCAATACCCTGGAAATGCCCAGAGGTATTGATAGGTGAAGTCAACTTCGGGTTGAGC	0.251271869927299	0.00286632983537546
1389002-1_4	chr|ribF|ECs0028|mRNA	26083	26106	chr|micM|micM|sRNA	573007	573035	1	1	0	-10	lit=	0	1	0	0.1	1.1	ACGTGCTGTGCGTACGTTTCGACAAGTGACGGCATAATAATAAAAAAATGAA	4.21080299491168e-33	0.000163126107316583
1396422-1_4	chr|sgrS|sgrS|sRNA	83311	83332	chr|ECs2343|ECs2343|5UTR	2312401	2312422	1	1	0	-24.4	lit=	0	1	0	0.1	1.1	ACTGATGCAGTGGGAGGGGAGTGTTTCCCCTCCCACTATAACAAAAA	0.0624066305481394	0.00747038724839213
1396809-1_4	chr|tnaA|ECs4645|mRNA	4678668	4678688	chr|ryhB|ryhB|sRNA	4300211	4300187	1	1	0	-19.2	lit=	0	1	0	0.1	1.1	ACTGCCATGCCCGGCTGAACTATTACTTAGCCAGCCGGGTGCTGGAAAAAAAA	0.0310659480602824	0.011294569126195
1452905-1_4	chr|ECs4504|ECs4504|mRNA	4548583	4548554	chr|mgrR|mgrR|sRNA	2148765	2148730	1	1	0	-20	lit=	0	1	0	0.1	1.1	ATATTGCTTGCAAGGGTAGTATTAAAGAACACAAATCTATCCATGCAAGCATTCACCGCCGGT	0.367879447610944	0.0012864484534304
1469625-1_4	chr|ECs3848|ECs3848|mRNA	3856782	3856808	chr|ryhB|ryhB|sRNA	4300231	4300208	1	1	0	-16.7	lit=	0	1	0	0.1	1.1	ATCTGCTGAAGCAATGGGACGCTCTGATTGCTCACATTGCTTCCAGTATT	0.246073988569907	0.00291891499576334
1470129-1_4	chr|relA|ECs3644|mRNA	3635276	3635255	chr|ryhB|ryhB|sRNA	4300241	4300211	1	1	0	-10.3	lit=	2	1	0	0.1	3.1	ATCTGGCGCAAAATGCAAAAAACACGACATTGCTCACATTGCTTCCAGT	0.000102474924505756	0.00040525688406718
1474576-1_4	chr|lamB|ECs5019|mRNA	5101534	5101564	chr|sokC|sokC|sRNA	15627	15653	1	1	0	-22.3	lit=	0	1	0	0.1	1.1	ATGACTGGGAAGCTACCGACCCGGCCTTCCGAAATATAGGGGGCCTCGGGTTGATGGTAA	0.0132275639519967	0.0185058302549401
1486431-1_4	chr|ECs3510|ECs3510|mRNA	3494330	3494303	chr|micM|micM|sRNA	573012	573030	1	1	0	-7.7	lit=	0	1	0	0.1	1.1	ATGGGAACATAAATGCTGATAAATGGTACGGCATAATAATAAAAAATGAA	0.000485809333913473	0.00043669887722076
1493558-1_4	chr|omrB|omrB|sRNA	3698740	3698723	chr|yeaS|ECs2507|mRNA	2482189	2482164	1	1	0	-16.6	lit=	0	1	0	0.1	1.1	ATTACACCAGCCTGCGCATTTCTGGCATGGGCTGGAATGGCGAC	0.062289963522547	0.0074787391848687
1495313-1_4	chr|ryhB|ryhB|sRNA	4300210	4300185	chr|ybiR|ECs0895|mRNA	978439	978460	1	1	0	-25.5	lit=	0	1	0	0.1	1.1	ATTACTTAGCCAGCCGGGTGCTGGCTATGGCACCGCTGGCTGGCGCAAAA	0.0779299092852369	0.00652092252538949
1506880-1_4	chr|ryhB|ryhB|sRNA	4300231	4300208	chr|dgt|ECs0164|mRNA	183707	183756	1	1	0	-18.6	lit=	2	1	0	0.1	3.1	ATTGCTCACATTGCTTCCAGTATTTAAATTGCTGGAAGCATACGGCCTGGATGAACTGACCGGACCTTTTGAA	0.290164246605138	0.0024996094665289
1511321-1_4	chr|yhiM|ECs4363|mRNA	4369429	4369460	chr|gadY|gadY|sRNA	4406999	4407027	1	1	0	-19.1	lit=	0	1	0	0.1	1.1	ATTTCGTCGCGGGTCATGTGCTCATTTCTCTGAACTGAGAGCACAAAGTTTCCCGTGCCAAC	0.367879447610944	0.00130557871064257
1522810-1_4	chr|cyaR|cyaR|sRNA	2842558	2842613	chr|ybhB|ECs0851|mRNA	930294	930271	1	1	0	-12.7	lit=	2	1	0	0.1	3.1	CATAACCCATAAAATGCTAGCTGTACCAGGAACCACCTCCTTAGCCTGTGTAATCTAAACTAGAAAGGAGGGTTTATGAAT	0.211583576024468	0.000870240615111258
1548496-1_4	chr|rpoA|ECs4160|mRNA	4175127	4175105	chr|sroC|sroC|sRNA	768197	768178	1	1	0	-9.6	lit=	0	1	0	0.1	1.1	CGTGCTGGCTTCCCGTGGACTGTATACAAGAACCAGGGGCGGAA	1.73425997868965e-05	0.000377214561452977
1582822-1_4	chr|ygjG|ECs3955|mRNA	3960100	3960135	chr|glmZ|glmZ|sRNA	4780129	4780174	1	1	0	-22.6	lit=	0	1	0	0.1	1.1	CTGAGCAAAAAGGCGATATGTTGCTGGACGGTTTCCCGCAGAGCCGTTTACGGTGCTTATCGTCCACTGACAGATGTCGCTT	0.350454292188698	0.00196336760382128
1658227-1_4	chr|yqcD|ECs3654|mRNA	3647931	3647967	chr|gadY|gadY|sRNA	4407059	4407085	1	1	0	-15.3	lit=	0	1	0	0.1	1.1	CTTTCCTGGCTGAATGCGAAAGGTTTGCCGCAGGACGGCAGACTATCCTCTTCCCGGTCC	0.100269366700551	0.00556587228785024
1689413-1_4	chr|cyaR|cyaR|sRNA	2842549	2842574	chr|oxyR|ECs4890|mRNA	4965736	4965776	1	1	0	-15.2	lit=	0	1	0	0.1	1.1	GCTGAAAAACATAACCCATAAAATGCGCAATGGGTTTTTGCTTTGAAGCCGGGGCGGATGAAGATAC	0.31387998428215	0.0010495496718735
1706775-1_4	chr|spf|spf|sRNA	4845852	4845872	chr|rplE|ECs4173|mRNA	4182134	4182112	1	1	0	-15.5	lit=	2	1	0	0.1	3.1	GTAGGGTACAGAGGTAAGTTGCTGTACCTCGTATCCGTGAC	0.100598632677518	0.000723835384595482
1726621-1_4	chr|sroC|sroC|sRNA	768150	768103	chr|rpsA|ECs0994|mRNA	1093168	1093204	1	1	0	-19.6	lit=	2	1	0	0.1	3.1	TACACGGACAGACTATACGCCTGATGGTCCCCCCATCGGGCCTGAAAAAAAACCGTGCAATCAGCCTGTCTGTTCGTGCGAAAG	0.345530709242237	0.0011394637104431
1736565-1_4	chr|rpoB|ECs4910|mRNA	4992689	4992706	chr|ryfD|ryfD|sRNA	3454335	3454317	1	1	0	-4.8	lit=	0	1	0	0.1	1.1	TCACCGCTGACATCCCGATTTAATCTCCAGTAGCAA	0.269988979251491	0.00268327083993785
1784803-1_4	chr|ryeB|ryeB|sRNA	2525004	2524981	chr|ftsE|ECs4312|mRNA	4321963	4321935	1	1	0	-20.2	lit=	0	1	0	0.1	1.1	TTAGCGCACGGCTCTCTCCCAAGAAACTTATCTCGGTGGGAGACAGCGCTGCAGA	0.341148223276601	0.00112412782194948
1804157-1_4	chr|ygbP|ECs3601|mRNA	3592404	3592381	chr|ryeB|ryeB|sRNA	2525009	2524981	1	1	0	-22	lit=	0	1	0	0.1	1.1	TTGGTCGAAGGCCGTGCGGATAACTTTTAGCGCACGGCTCTCTCCCAAGAA	0.367879447610944	0.00158975681164188
1807747-1_4	chr|ryeB|ryeB|sRNA	2525005	2524976	chr|hyaA|ECs1128|mRNA	1211208	1211271	1	1	0	-23.4	lit=	0	1	0	0.1	1.1	TTTAGCGCACGGCTCTCTCCCAAGAGCCATAAGCGCCCGGTGTCCTGCCGGTGTCGCAAGGAGAAGAGACGTGCGATATGAATAACGAGG	0.34801069257828	0.00198719601455235
1846951-2_3	chr|yrfH|ECs4242|mRNA	4241848	4241887	chr|ryhB|ryhB|sRNA	4300207	4300183	1	1	0	-20.8	lit=	0	1	0	0.1	1.1	AAACTTAATGCCTTAACCATGCCGCACCCGGACCGACGCCACTTAGCCAGCCGGGTGCTGGCTTT	0.161794195412951	0.00403836909312658
1920039-2_3	chr|ECs5260|ECs5260|mRNA	5367285	5367340	chr|ryeB|ryeB|sRNA	2525026	2524993	1	1	0	-29	lit=	0	1	0	0.1	1.1	CTTCATCAGCGTGCGGTGAGGTCGGTGGTAAGTCAGTTGGCATTGCGGAGCAAGTCAAGCCTGCATTAATGCCAACTTTTAGCGCACGGC	0.31270070220658	0.0022946163078687
1967828-2_3	chr|arcZ|arcZ|sRNA	4092995	4093012	chr|ECs2029|ECs2029|5UTR	2014331	2014364	1	1	0	-15.6	lit=	2	1	0	0.1	3.1	TTTCCCTGGTGTTGGCGCCATTCACAACACCAGAAGGACTCACTTTCAGGT	0.0500123579118721	0.00853113144808885
1984146-1_3	chr|oppA|ECs1743|mRNA	1744021	1744046	chr|gcvB|gcvB|sRNA	3665153	3665185	1	1	0	-19.6	lit=	2	1	0	0.1	3.1	AAACAATGACCAACATCACCAAGAGACTTACGGTTGTGATGTTGTGTTGTTGTGTTTGC	0.0403761173050105	0.00968548555282575
1988582-1_3	chr|ldhA|ECs2002|mRNA	1980190	1980157	chr|ryhB|ryhB|sRNA	4300207	4300186	1	1	0	-20.7	lit=	2	1	0	0.1	3.1	AAACGATGACGGCAGCCGCCCGTGCTGGAAGAGACTTAGCCAGCCGGGTGCTGGCAAA	0.219314198497165	0.00321209821723777
1994689-1_3	chr|cysZ|ECs3285|mRNA	3256439	3256469	chr|sroG|sroG|sRNA	3930808	3930790	1	1	0	-19.9	lit=	2	1	0	0.1	3.1	AAAGAGATGCGCACCGCCCTGCGCACACGCATTCTCAGGGCGGGGCGAA	0.0165973177891796	0.0162264127837078
1994880-1_3	chr|dapA|ECs3340|mRNA	3315375	3315339	chr|spf|spf|sRNA	4845860	4845881	1	1	0	-5.7	lit=	2	1	0	0.1	3.1	AAAGAGGCAACAGGGAACTTAACGCGTGTAAACCAGAGGTAAGATGTTCTATCTT	0.251083820426888	0.000928419066662508
1997408-1_3	chr|yqjD|ECs3980|mRNA	3989130	3989155	chr|glmY|glmY|sRNA	3411637	3411613	1	1	0	-20.4	lit=	2	1	0	0.1	3.1	AAAGCGGAGCAGGCACTGAAACAAAGGTGCCTGCCGTCCAACTCCTGAAAAA	0.324779644113231	0.00219388473244108
2001163-1_3	chr|micM|micM|sRNA	573006	573030	chr|yieM|ECs4687|mRNA	4723020	4722998	1	1	0	-13.1	lit=	2	1	0	0.1	3.1	AAAGTGACGGCATAATAATAAAAAATGCTGGCCGTCAGCGAAGAGGG	4.92553106944754e-42	0.00014556629240692
2001189-1_3	chr|micM|micM|sRNA	573006	573024	chr|ybeY|ECs0697|mRNA	772243	772219	1	1	0	-13.9	lit=	0	1	0	0.1	1.1	AAAGTGACGGCATAATAATTATCTGCCGTCAGATGGTTGAGAA	8.57348557012876e-61	0.000121902422985797
2024257-1_3	chr|glnK|ECs0504|mRNA	538624	538663	chr|sibA|sibA|sRNA	2828432	2828452	1	1	0	-15.8	lit=	2	1	0	0.1	3.1	AACGGTGATGGTTATCGCAGCAGAACCATTACCGAATTCTGACCGGAGGGGATCTATGTTTCCCCCTCCCCCTGGTGT	0.0441098480668191	0.00919406622564918
2025797-1_3	chr|ryeB|ryeB|sRNA	2525030	2525006	chr|ung|ECs3446|mRNA	3436968	3437002	1	1	0	-20.1	lit=	2	1	0	0.1	3.1	AACTAAGCCTGCATTAATGCCAACTCTGGCATGACGTGCTGGCTGAAGAGAAGCAGCAACAA	0.367879447610944	0.00127594205680592
2034844-1_3	chr|rdlB|rdlB|sRNA	1715750	1715775	chr|yrbI|ECs4077|mRNA	4085141	4085172	1	1	0	-20.5	lit=	2	1	0	0.1	3.1	AAGATTAGCCCTGTTGTCAGGTTTTAAAATTACTCCTGGCGCAGGGCAAACTGGATGAAGA	0.0714441904674417	0.00688020916153782
2043438-1_3	chr|xasA|ECs2097|mRNA	2090326	2090291	chr|micM|micM|sRNA	573006	573035	1	1	0	-9.8	lit=	0	1	0	0.1	1.1	AAGGCAAAGCGAATACCGGCGTCACTCTGGAGCCAAAAAGTGACGGCATAATAATAAAAAAATGAA	0	4.15432946891289e-05
2048794-1_3	chr|b2689|ECs3551|mRNA	3541022	3541002	chr|ryhB|ryhB|sRNA	4300230	4300201	1	1	0	-21.6	lit=	0	1	0	0.1	1.1	AAGTCGTGCTGGTGGCAATGTCGTTGCTCACATTGCTTCCAGTATTACTTAGC	0.367879447610944	0.00159153769157814
2049279-1_3	chr|micM|micM|sRNA	573007	573035	chr|glmS|ECs4671|mRNA	4706368	4706342	1	1	0	-12.2	lit=	0	1	0	0.1	1.1	AAGTGACGGCATAATAAAAAAAAATGAACCGTCACTACATGCAGAAAGAGATCT	3.35383730472885e-20	0.000205861824946234
2061981-1_3	chr|mgrR|mgrR|sRNA	2148788	2148768	chr|menC|ECs3149|mRNA	3105770	3105734	1	1	0	-19.7	lit=	0	1	0	0.1	1.1	AATGCCTGTTAGCGTAAAAGCCCCACGCTCACGGGCAGTCTGGAGAAAGTTCGCGAGC	0.308027008809521	0.00103455718544734
2062403-1_3	chr|cyaR|cyaR|sRNA	2842570	2842592	chr|b2324|ECs3208|mRNA	3168644	3168670	1	1	0	-23.6	lit=	2	1	0	0.1	3.1	AATGCTAGCTGTACCAGGAACCAATGCCTGGTTTCTGGACGGCTTTGCGCAAA	0.367879447610944	0.00127866992576519
2074328-1_3	chr|sroC|sroC|sRNA	768196	768177	chr|ushA|ECs0533|mRNA	572298	572318	1	1	0	-13.8	lit=	0	1	0	0.1	1.1	ACAAGAACCAGGGGCGGAAAGCTCGCCGCTGGATGTGA	0.367879447610944	0.00162046675516511
2081109-1_3	chr|micM|micM|sRNA	572994	573033	chr|yohC|ECs3022|mRNA	2954341	2954318	1	1	0	-10.2	lit=	0	1	0	0.1	1.1	ACACCGTCGCTTAAAGTGACGGCATAATAAAAAAAAACTGGCGCTGGCTGTCCTGTTTTAAA	1.30624098781918e-61	0.000121118476442846
2084284-1_3	chr|ryhB|ryhB|sRNA	4300233	4300210	chr|yhiN|ECs4364|mRNA	4371538	4371519	1	1	0	-15.1	lit=	2	1	0	0.1	3.1	ACACTGCTCACATTGCTTCCAGTAAGGGCAATGTGACCGTCAG	0.290164246605138	0.0024996094665289
2085678-1_3	chr|spf|spf|sRNA	4845859	4845885	chr|mtlA|ECs4475|mRNA	4514706	4514742	1	1	0	-18.8	lit=	0	1	0	0.1	1.1	ACAGAGGTAAGATGTTCTATCTTTCAGTTCAAACTGGGCGGGAGAACATCTTCCTCGGTCGC	0.261564922259055	0.00276306356183633
2088706-1_3	chr|yjbA|ECs5013|mRNA	5093565	5093636	chr|dicF-1|dicF-1|sRNA	2201444	2201465	1	1	0	-20.1	lit=	0	1	0	0.1	1.1	ACAGGAAGCTCGTCACTGTGAAGGAGGTACTGCTATGACGTCACTCTCTCGTCCGCGCGTGGAGTTTATTTCTGGTGACGTTTGGCGGTA	0.0067199314331344	0.027524094128159
2091442-1_3	chr|cyaR|cyaR|sRNA	2842557	2842596	chr|rpoA|ECs4160|mRNA	4175210	4175178	1	1	0	-25.2	lit=	0	1	0	0.1	1.1	ACATAACCCATAAAATGCTAGCTGTACCAGGAACCACATCGGTGATCTGGTACAGCGTACCGAGGTTGAG	0.00276870592621159	0.000487432240661032
2095905-1_3	chr|ryhB|ryhB|sRNA	4300233	4300212	chr|yjgP|ECs5238|mRNA	5342893	5342919	1	1	0	-19.8	lit=	0	1	0	0.1	1.1	ACATTGCTCACATTGCTTCCAGAAGTAAAGGAGCGGTGTGATGCAACCTTTGGAA	0.258416659281868	0.0027946483421803
2104686-1_3	chr|yhgI|ECs4256|mRNA	4257956	4257982	chr|sroC|sroC|sRNA	768203	768179	1	1	0	-15.6	lit=	2	1	0	0.1	3.1	ACCGCCCTGAAATTTGACCTGCTGACCACCAATTACAAGAACCAGGGGCGGA	0.00469158276709903	0.000507840645268812
2110750-1_3	chr|ybhN|ECs0866|mRNA	944565	944543	chr|rdlD|rdlD|sRNA	4442295	4442321	1	1	0	-12.5	lit=	0	1	0	0.1	1.1	ACCTGGGTCGGCGGCATTGGTATAATATTAGCCCCCGTGGTGTTGTCAGGTGC	0.0101452919785427	0.0216067907850721
2113738-1_3	chr|ryhB|ryhB|sRNA	4300236	4300213	chr|udp|ECs4761|mRNA	4813040	4813066	1	1	0	-19.8	lit=	0	1	0	0.1	1.1	ACGACATTGCTCACATTGCTTCCATATTAATGTGGGTGATGTCCTGGTT	0.291057516405878	0.000998513321901634
2118199-1_3	chr|rplN|ECs4175|mRNA	4183067	4183041	chr|glmZ|glmZ|sRNA	4780158	4780187	1	1	0	-26.9	lit=	0	1	0	0.1	1.1	ACGCAGGCGTAGGCGACATCATCAAGAACTGACAGATGTCGCTTATGCCTCATCAGA	0.367879447610944	0.00130411019892138
2134093-1_3	chr|sroC|sroC|sRNA	768203	768177	chr|rpoD|ECs3950|mRNA	3953350	3953370	1	1	0	-16.1	lit=	2	1	0	0.1	3.1	ACTAATTACAAGAACCAGGGGCGGAAAAGTTCCGCCTGGTGCCGAAGC	0.212722083410739	0.000871855817850466
2134114-1_3	chr|sroC|sroC|sRNA	768203	768175	chr|yncB|ECs2053|mRNA	2034929	2034946	1	1	0	-17	lit=	0	1	0	0.1	1.1	ACTAATTACAAGAACCAGGGGCGGAAATTTGTCCCTGGACCCGT	0.367879447610944	0.00143639025612691
2143176-1_3	chr|ydgR|ECs2343|mRNA	2313722	2313742	chr|sibE-1|sibE-1|sRNA	3934351	3934327	1	1	0	-17.3	lit=	0	1	0	0.1	1.1	ACTCGTTCCGCAGCGTCTGATATAATAAGCTGCGAAACTTACGAGTA	0.367879447610944	0.00172311379198894
2145153-1_3	chr|gadY|gadY|sRNA	4406999	4407027	chr|dnaK|ECs0014|mRNA	13882	13922	1	1	0	-20.7	lit=	2	1	0	0.1	3.1	ACTGAGAGCACAAAGTTTCCCGTGCCAACCGCTGACTGCACTGGAAACTGCTCTGAAAGGTGAAGACAAA	0.000130792746781068	0.000409693816356371
2178143-1_3	chr|ygaU|ECs3526|mRNA	3518574	3518538	chr|micM|micM|sRNA	573005	573029	1	1	0	-7	lit=	2	1	0	0.1	3.1	AGCCCGGATAAAATTTATCCGGGGCAAGTGTTGCGTAAAGTGACGGCATAATAAAAAAAA	8.79222681596511e-39	0.000151276928590928
2179350-1_3	chr|ryhB|ryhB|sRNA	4300199	4300179	chr|ECs2065-1|ECs2065-1|5UTR	2053056	2053034	1	1	0	-16.3	lit=	0	1	0	0.1	1.1	AGCCGGGTGCTGGCTTTTTTTGCCAGCCGGCTGTTAAATCATGAAAAA	0.0378499917845903	0.0100554579498094
2196468-1_3	chr|yadQ|ECs0159|mRNA	179728	179752	chr|spf|spf|sRNA	4845922	4845945	1	1	0	-15.1	lit=	0	1	0	0.1	1.1	AGGCATGGTGTTGGGGCGCGAAGGGTTTAGCCGCCCCAGTCAGTAATGAAA	0.142009191222804	0.00442373955203809
2201496-1_3	chr|ybdQ|ECs0646|mRNA	723235	723198	chr|sibB|sibB|sRNA	2828836	2828858	1	1	0	-17.4	lit=	2	1	0	0.1	3.1	AGGGAGAAAGGGTTATGTATAAGACAATCATTATGCCATCATCATGACCCTTTCCTTATTT	0.0438920700640579	0.00922138891954147
2216638-1_3	chr|micM|micM|sRNA	573008	573077	chr|dnaK|ECs0014|mRNA	12991	13013	1	1	0	-7.9	lit=	2	1	0	0.1	3.1	AGTGACGGCATAAAAAAAAAATGAAATTCCTCTTTGACGGGCCAATAGCGATATTGGCCATTTTTTTTCGAACTGTCTTCCGCTCAGCAG	0	4.61175856150896e-05
2229370-1_3	chr|sibE|sibE|sRNA	3934670	3934626	chr|ECs1184|ECs1184|mRNA	1256281	1256258	1	1	0	-14.3	lit=	0	1	0	0.1	1.1	ATAACCCTTTCCTTCTATAAGGCCCCTTCCTCGGGAGGGGCTTTCAAGAAGAGGAAATGGGTGATGTT	0.273864611923703	0.00264731898807536
2253797-1_3	chr|ryjA|ryjA|sRNA	5131212	5131179	chr|bioB|ECs0853|mRNA	931999	932025	1	1	0	-20.1	lit=	0	1	0	0.1	1.1	ATCAACACCAACCGGAACCTCCACCACGTGCTCGGTATGGGCGCGGCGTGGAAGAATCCCC	0.140783329194315	0.00444994159489985
2270206-1_3	chr|gadY|gadY|sRNA	4407070	4407090	chr|ECs1228|ECs1228|mRNA	1285006	1285029	1	1	0	-18.1	lit=	0	1	0	0.1	1.1	ATCCTCTTCCCGGTCCCCTATTGAGGGGACCGAAAGTACGGTAGGTGG	0.266526855613597	0.00271586758586763
2277758-1_3	chr|yheN|ECs4196|mRNA	4195506	4195481	chr|ryeB|ryeB|sRNA	2525008	2524980	1	1	0	-20.1	lit=	2	1	0	0.1	3.1	ATCGGGAAGGGGTCTATAACGCTAACACTTTTAGCGCACGGCTCTCTCCCAAGAGA	4.82384054410499e-05	0.000392562463583492
2328989-1_3	chr|sroC|sroC|sRNA	768199	768173	chr|rplJ|ECs4908|mRNA	4989122	4989139	1	1	0	-14	lit=	0	1	0	0.1	1.1	ATTACAAGAACCAGGGGCGGAAATTCTGGTCCGACCCTGATTGC	0.00143802661107915	0.000466026537294576
2341145-1_3	chr|micM|micM|sRNA	573036	573076	chr|chaB|ECs1722|mRNA	1717650	1717676	1	1	0	-11.9	lit=	2	1	0	0.1	3.1	ATTCCTCTTTGACGGGCCAATAGCGATATTGGCCATTTTTTATGCCAAAGGGGATGATGATAAATGGA	1.42391133949932e-91	9.9918637904688e-05
2353775-1_3	chr|ryhB|ryhB|sRNA	4300231	4300206	chr|fruA|ECs3059|mRNA	2996277	2996233	1	1	0	-15	lit=	2	1	0	0.1	3.1	ATTGCTCACATTGCTTCCAGTATTACCTGCTGGGCGCGGCGGCGCGAAAAGCAAAACTGGAAATCATCGA	0.044506920957495	0.000636959472153677
2353777-1_3	chr|ryhB|ryhB|sRNA	4300231	4300208	chr|ECs4091|ECs4091|5UTR	4096862	4096901	1	1	0	-22.4	lit=	2	1	0	0.1	3.1	ATTGCTCACATTGCTTCCAGTATTCCGCTGGAAGCTTTCTGGATGAGCAGCCTGCTCACCATAAA	0.334228738819281	0.00211255557579658
2364713-1_3	chr|micA|micA|sRNA	3538971	3538993	chr|gdhA|ECs2467|mRNA	2442417	2442436	1	1	0	-19.5	lit=	2	1	0	0.1	3.1	ATTTGTTATCATCATCCCTGAATGGCGGGGATGATGAAAAA	0.25176383446798	0.0028612566812478
2366891-1_3	chr|cyaR|cyaR|sRNA	2842561	2842588	chr|b1956|ECs2694|mRNA	2651822	2651799	1	1	0	-21.9	lit=	0	1	0	0.1	1.1	CAAACAAACCCATAATGCTAGCTGTACCAGGACAACTACTGGTATGGCGTGCTGGGG	0.342646551603029	0.00112937335447246
2384551-1_3	chr|ybhK|ECs0858|mRNA	938936	938913	chr|sroC|sroC|sRNA	768202	768170	1	1	0	-16.7	lit=	0	1	0	0.1	1.1	CATCACTTTCGTCTTTGGGTTCTCATTACAAGAACCAGGGGCGGAAATTCTAGC	0.343249254619206	0.00203136258107525
2387479-1_3	chr|ryhB|ryhB|sRNA	4300232	4300205	chr|ECs1125-1|ECs1125-1|3UTR	1210001	1210052	1	1	0	-22.2	lit=	0	1	0	0.1	1.1	CATTGCTCACATTGCTTCCAGTATTACTGTTGCTGGGAGAAAAAGGTGAGCTGGTTTTTACCGTGTTAGGTGTGCTT	0.359645584890987	0.00120077354732697
2391828-1_3	chr|pgi|ECs5008|mRNA	5088184	5088207	chr|arcZ|arcZ|sRNA	4092994	4093015	1	1	0	-21.3	lit=	0	1	0	0.1	1.1	CCAGCTGATCCACCAGGGAACCAATTTCCCTGGTGTTGGCGCAGT	0.230522987660573	0.00308443708457508
2409275-1_3	chr|ryhB|ryhB|sRNA	4300235	4300207	chr|ECs1527|ECs1527|mRNA	1555997	1556024	1	1	0	-21.8	lit=	0	1	0	0.1	1.1	CGACATTGCTCACATTGCTTCCAGTATTATTTCTGGAAGCAGAAGAGCGAATCC	0.0404094288043991	0.00968094583588883
2413086-1_3	chr|yhdM|ECs4157|mRNA	4173955	4173935	chr|ryhB|ryhB|sRNA	4300265	4300247	1	1	0	-16.1	lit=	0	1	0	0.1	1.1	CGATCCGCGAGTTGCTGTCGAGGAAGACCCTCGCGGAGA	0.367879447610944	0.00153369723424485
2418816-1_3	chr|ECs0448|ECs0448|5UTR	478964	478940	chr|arcZ|arcZ|sRNA	4092993	4093015	1	1	0	-22.5	lit=	2	1	0	0.1	3.1	CGCGCCCATGCTTTTTCGCCAGGGATTTCCCTGGTGTTGGCGCAGT	0.0125522217955646	0.0190761898429129
2423436-1_3	chr|ryhB|ryhB|sRNA	4300252	4300208	chr|yhdP|ECs4118|mRNA	4128838	4128817	1	1	0	-20	lit=	2	1	0	0.1	3.1	CGGAGAACCTGAAAGCACGACATTGCTCACATTGCTTCTAGTATTTGAAGAATGTGAGCAGTCA	0.367879447610944	0.00171473118232276
2456292-1_3	chr|tff|tff|sRNA	193281	193338	chr|tonB|ECs1752|mRNA	1754074	1754105	1	1	0	-21.9	lit=	2	1	0	0.1	3.1	CTATTCCGGGGTGCCCTTTGGGGTCGGTAATATGGGATACGTGGAGGCATAACCCCAACACGATGGTTGCGCCTGCTGATCTCGAACCGC	0.110456538028637	0.00522708373489317
2492824-1_3	chr|gadY|gadY|sRNA	4407073	4407091	chr|yjbB|ECs4938|mRNA	5037741	5037758	1	1	0	-16.5	lit=	2	1	0	0.1	3.1	CTCTTCCCGGTCCCCTATGAGGGACGGGACGAGT	0.129722969563346	0.00470402064535217
2501537-1_3	chr|ispB|ECs4066|mRNA	4076225	4076252	chr|gadY|gadY|sRNA	4407010	4407037	1	1	0	-22.8	lit=	0	1	0	0.1	1.1	CTGCACGAGCTGTTGGCTATGAGGGAAAAAATTTCCCGTGCCAACAGGGAGTGTT	0.270773070778007	0.000961225243433236
2518961-1_3	chr|omrA|omrA|sRNA	3698543	3698520	chr|b0965|ECs1049|mRNA	1157457	1157486	1	1	0	-23.4	lit=	0	1	0	0.1	1.1	CTGTCTCTTGCACCAACCTGCGCGACACTATTGCGCTGGTGGGGGCAAGCGACA	0.189125770078088	0.00360225312146805
254493-1_11	chr|ycaJ|ECs0977|mRNA	1069203	1069238	chr|ryeB|ryeB|sRNA	2525008	2524984	1	1	0	-21.3	lit=	0	1	0	0.1	1.1	ATTTGCTGGCTGCGGGGAAGCCGTTGCAGCGCGCTACTTTTAGCGCACGGCTCTCTCCCA	0.367879447610944	0.0016225387515152
257102-1_11	chr|ryeB|ryeB|sRNA	2525004	2524980	chr|pcm|ECs3597|mRNA	3589641	3589614	1	1	0	-18.4	lit=	2	1	0	0.1	3.1	TTAGCGCACGGCTCTCTCCCAAGAGATTGGCAGGCACGTGCGCCGTTTGAC	0.315275489210229	0.00105284216844211
2575454-1_3	chr|mgrR|mgrR|sRNA	2148748	2148730	chr|ybdE|ECs0613|mRNA	682577	682596	1	1	0	-13.1	lit=	0	1	0	0.1	1.1	CTTCCGATCTGCAACTCAGCAAGCATTCACCGCCGGTAGTGGGGCCGGCGCTGTTTAAAAGTA	0.20973768340089	0.00332911911643499
2576864-1_3	chr|rseA|ECs3438|mRNA	3429445	3429409	chr|mgrR|mgrR|sRNA	2148809	2148783	1	1	0	-21.3	lit=	2	1	0	0.1	3.1	CTTCCGATCTGCAACTCAGCTTGCAGTTATCGTTGGCGTCCAGCACTATAATGGAGATCCGTTATCAGTGCAGGAAAATGCCAA	3.28719823353954e-21	0.000201221092657747
2585743-1_3	chr|ydbK|ECs2000|mRNA	1975062	1975042	chr|ytfL-msrA-rc|ytfL-msrA-rc|sRNA	5296824	5296788	1	1	0	-10.4	lit=	0	1	0	0.1	1.1	CTTCCGATCTGGCACTCAGCCAGTACCTTACGCTATAGCCACTGAAAATGCCGG	0.0148990893619266	0.0172670628927493
2637698-1_3	chr|ryeB|ryeB|sRNA	2525032	2525006	chr|entF|ECs0625|mRNA	695973	695998	1	1	0	-8.5	lit=	0	1	0	0.1	1.1	CTTTGACTCAGCGCAACTAAGCCTGCATTAATGCCAACTAAGCAGATACGCTGCGGATGCGTTTT	0.207880250602926	0.000865169741454966
2638754-1_3	chr|rne|ECs1462|mRNA	1501881	1501859	chr|sroH|sroH|sRNA	4999228	4999204	1	1	0	-25.7	lit=	0	1	0	0.1	1.1	CTTTGCCATGCCGGATGTGCCGCGTCAAGGCAAAGTCCGGTAATGGCGAAAAAA	0.0739794223915583	0.00673465573050457
2645061-1_3	chr|micA|micA|sRNA	3538960	3538978	chr|ECs0623-1|ECs0623-1|5UTR	694264	694239	1	1	0	-19.7	lit=	2	1	0	0.1	3.1	GAAAGACGCGCATTTGTTAACTGCACTGCGTGTCTTTCAGGATC	0.159261785942638	0.00408357200240501
2645068-1_3	chr|micA|micA|sRNA	3538960	3538991	chr|yceD|ECs1466|mRNA	1505972	1505995	1	1	0	-16	lit=	0	1	0	0.1	1.1	GAAAGACGCGCATTTGTTATCATCATCCCTGATGATCAGGTTGAGCGCGTCGCCGA	0.150900966161763	0.00424109720859734
2645231-1_3	chr|ryhB|ryhB|sRNA	4300242	4300221	chr|ECs1360|ECs1360|mRNA	1419529	1419501	1	1	0	-17.6	lit=	2	1	0	0.1	3.1	GAAAGCACGACATTGCTCACATAAAGGTCGTGAGCTTGTACGTAGTGTAAAT	0.247585961258892	0.000922964513936625
2675880-1_3	chr|yeiA|ECs3039|mRNA	2970600	2970621	chr|ryeB|ryeB|sRNA	2525009	2524978	1	1	0	-27.8	lit=	0	1	0	0.1	1.1	GCAATGGGAGGAGCTGGCGCGCAAAAAACTTTTAGCGCACGGCTCTCTCCCAAGAGCC	0.256829819378725	0.00281031955487369
2676648-1_3	chr|yhhQ|ECs4320|mRNA	4328646	4328678	chr|micM|micM|sRNA	573006	573065	1	2	1	-21.5	lit=	2	0	1	0.1	4.1	GCACCGCTGGCCCGTCGTATCAAAGTGACGGCATAATAAAAAAAAATGAAATTCCTCTTTGACGGGCCAATAGCGAT	5.89460453670476e-07	0.000756384642954639
2685067-1_3	chr|ryhB|ryhB|sRNA	4300198	4300178	chr|wecD|ECs4723|mRNA	4768167	4768191	1	1	0	-19	lit=	0	1	0	0.1	1.1	GCCGGGTGCTGGCTTTTTTTTAGCCAGCGCCGCATTTGCGAAAA	0.0676606125561138	0.0071138799153059
2706179-1_3	chr|hemE|ECs4920|mRNA	5007294	5007331	chr|ryhB|ryhB|sRNA	4300229	4300211	1	1	0	-16.7	lit=	0	1	0	0.1	1.1	GGCGGACAGTGGCTGGAAGCCATGGCAGAAACCGGTTGTGCTCACATTGCTTCCAGT	0.321564545967472	0.0022209612935016
2719488-1_3	chr|glmZ|glmZ|sRNA	4780144	4780188	chr|plsX|ECs1468|mRNA	1507029	1507057	1	1	0	-16.8	lit=	0	1	0	0.1	1.1	GGTGCTTATCGTCCACTGACGATGTCGCTTATGCCTCATCAGACCGGTAATACCGGGGCACTGATGGGGCTG	0.0912214939658588	0.00590816813505604
2727959-1_3	chr|spf|spf|sRNA	4845852	4845876	chr|rpsB|ECs0171|mRNA	193985	194003	1	1	0	-16.6	lit=	0	1	0	0.1	1.1	GTAGGGTACAGAGGTAAGATGTTCTCTGTGACCCTGTACCTGGG	0.137709034804007	0.000772731075723041
2737699-1_3	chr|arcZ|arcZ|sRNA	4092952	4092990	chr|ECs1107|ECs1107|mRNA	1193043	1193063	1	1	0	-21.6	lit=	0	1	0	0.1	1.1	GTGCCCTTGTAACTCATCATAATAATTTACGGCGCAGCCGGTGCGCCGCAGGGGCAG	0.0151947720035435	0.0170746944190628
2740674-1_3	chr|ybaT|ECs0539|mRNA	579227	579244	chr|sroC|sroC|sRNA	768200	768179	1	1	0	-4	lit=	0	1	0	0.1	1.1	GTGGCGGCAGAGTACCTGAAAATTACAAGAACCAGGGGCGGA	1.3145601016696e-13	0.000247380503384063
2749618-1_3	chr|spf|spf|sRNA	4845872	4845894	chr|sucC|ECs0753|mRNA	839972	840001	1	1	0	-19.3	lit=	0	1	0	0.1	1.1	GTTCTATCTTTCAGACCTTTTACAAACTGGGTCTGGAAGGTAAACTGGTTCAAAAAA	0.302519322799883	0.00239008849060135
2763434-1_3	chr|sibC-1|sibC-1|sRNA	3794416	3794458	chr|hflB|ECs4057|mRNA	4069110	4069081	1	1	0	-25.7	lit=	2	1	0	0.1	3.1	TAAGCTCCGAAACTTATCAGTAACAGTACAATCAGTATGATGAGATGCTGTTGCTGATTGGTGTCTGGATCTT	0.367879447610944	0.00141144139096947
2767054-1_3	chr|deoB|ECs5342|mRNA	5477734	5477754	chr|gadY|gadY|sRNA	4407014	4407038	1	1	0	-14.3	lit=	0	1	0	0.1	1.1	TACCCCGTCTGGTCACTGGGATTTCCCGTGCCAACAGGGAGTGTTAACGAAAAAAAAA	0.149942493490381	0.000788530496339866
2805427-1_3	chr|ECs4317|ECs4317|5UTR	4324928	4324985	chr|ryhB|ryhB|sRNA	4300222	4300191	1	1	0	-17.9	lit=	2	1	0	0.1	3.1	TCGCCACTAAACTGGAAGCAAGACCGTAGGCATTCCGCTTACGAAAAAATAACGAATTATTGCTTCCAGTATTACTTAGCCAGCCGGGTG	0.00036387254817491	0.000430245442426638
2838354-1_3	chr|ECs5363|ECs5363|mRNA	122167	122203	chr|gadY|gadY|sRNA	4407050	4407085	1	1	0	-17.9	lit=	0	1	0	0.1	1.1	TGCGAGGCGTTACGAAGAAGGTGGGGAAGGGGAGATAGTCTGGAGACGGCAGACTATCCTCTTCCCGGTCC	0.0474495996318839	0.00880041679760954
2839722-1_3	chr|poxB|ECs0957|mRNA	1041942	1041882	chr|mgrR|mgrR|sRNA	2148810	2148789	1	1	0	-16.8	lit=	0	1	0	0.1	1.1	TGCGGCCCCGGCAACCTGCACTTAATCAACGGCCTGTTCGATTGCCACCGCAATCACGTTCGATCCGTTATCAGTGCAGGAAGTTTGCCG	0.112190915174343	0.000739488221854565
2844087-1_3	chr|gadY|gadY|sRNA	4407055	4407074	chr|rpmD|ECs4167|mRNA	4179695	4179677	1	1	0	-16.4	lit=	2	1	0	0.1	3.1	TGGAGACGGCAGACTATCCTATCGGTCGTCTGCCGAAAC	0.000539343967897401	0.000439572330097053
2898337-1_3	chr|rfaF|ECs4498|mRNA	4542053	4542072	chr|ryhB|ryhB|sRNA	4300261	4300232	1	1	0	-15.4	lit=	0	1	0	0.1	1.1	TTCTTCGCGGGTATTCCTCAGACCCTCGCGGAGAACCTGAAAGCACGAC	0.325257027660171	0.00219028229202648
2905126-1_3	chr|yacK|ECs0127|mRNA	141509	141529	chr|ryeB|ryeB|sRNA	2525010	2524986	1	1	0	-18.4	lit=	0	1	0	0.1	1.1	TTGCCACTGTGGAGCCGTGCAACTTTTAGCGCACGGCTCTCTCC	0.301778958853484	0.00239664856914901
2919360-1_3	chr|ryeB|ryeB|sRNA	2525005	2524958	chr|ptsI|ECs3288|mRNA	3258442	3258468	1	1	0	-13.2	lit=	2	1	0	0.1	3.1	TTTAGCGCACGGCTCTCTCCCAAGAGCCATTTCCCTGGACCGAATACAAAGTAAGGTAGGGTTATGATTTCAGGC	0.0796945848897908	0.000694488487718013
2920809-1_3	chr|gadY|gadY|sRNA	4407045	4407084	chr|yceL|ECs1443|mRNA	1484487	1484454	1	1	0	-25.2	lit=	0	1	0	0.1	1.1	TTTATTAGTCTGGAGACGGCAGACTATCCTCTTCCCGGTCATTTCCCGGGAGGGGAAATGTTCCGTGTCGCAAAA	0.324017988854981	0.00220010419940238
2920818-1_3	chr|gadY|gadY|sRNA	4407045	4407072	chr|guaA|ECs3369|mRNA	3347239	3347219	1	1	0	-9.4	lit=	0	1	0	0.1	1.1	TTTATTAGTCTGGAGACGGCAGACTATCTTATGACCGCACACTGGGCGC	0.272602889443961	0.00265899148581919
2933519-1_3	chr|otsA|ECs2604|mRNA	2582647	2582613	chr|gadY|gadY|sRNA	4407067	4407098	1	1	0	-24.4	lit=	0	1	0	0.1	1.1	TTTGGCTGGAGTGGTGAAACAGGGATGAGGATCAACTATCCTCTTCCCGGTCCCCTATGCCGGGTT	0.265174295724237	0.000951744079634169
2936446-1_3	chr|gadY|gadY|sRNA	4407045	4407088	chr|cydA|ECs0768|mRNA	856916	856933	1	1	0	-10.2	lit=	0	1	0	0.1	1.1	TTTTATTAGTCTGGAGACGGCAGACTATCCTCTTCCCGGTCCCCTTCGTAACGGGATGAAGGA	0.243960672545611	0.000917506876005795
3096712-2_2	chr|ryeB|ryeB|sRNA	2525004	2524978	chr|ygaG|ECs3549|mRNA	3538453	3538427	1	1	0	-15.8	lit=	0	1	0	0.1	1.1	TTAGCGCACGGCTCTCTCCCAAGAGCCTGGAACGTGACGTGCGCATCAACAGC	0.0031965393679746	0.000492962660483466
3123368-1_2	chr|mgrR|mgrR|sRNA	2148773	2148727	chr|yciO|ECs1839|mRNA	1825164	1825190	1	1	0	-19	lit=	2	1	0	0.1	3.1	AAAAGCAAAACACAAATCTATCCATGCAAGCATTCACCGCCGGTTTAATCAACCAGGCGGTGGAGATCGTGC	0.176919532827655	0.000823852088592078
3134411-1_2	chr|arcZ|arcZ|sRNA	4092942	4092973	chr|citB|ECs0659|mRNA	735746	735778	1	1	0	-19.5	lit=	0	1	0	0.1	1.1	AAACAGTGCAGTGCCCTTGTAACTCATCATAACATACGGCAGAAACGGTGGCGCAGGCACTGA	0.0499544064766402	0.00853734720953138
3156041-1_2	chr|fhuE|ECs1480|mRNA	1520015	1519959	chr|sibC|sibC|sRNA	3794098	3794117	1	1	0	-24.3	lit=	2	1	0	0.1	3.1	AAAGCCCACTCACCGAAGACGGTAAAATCCGCGCGCGAATTGTCGGCGGCTACCAGACTCGCTTCGGTGAGGGCTTT	0.0837342443358795	0.00623297993338971
3165102-1_2	chr|micM|micM|sRNA	573006	573031	chr|ftsL|ECs0087|mRNA	95944	95980	1	1	0	-13.7	lit=	2	1	0	0.1	3.1	AAAGTGACGGCATAATAAAAAAAAAAAAGCTGCAAATGCAGCATGTTGATCCGTCACAAGA	1.93222544115851e-27	0.000178281570072864
3165183-1_2	chr|micM|micM|sRNA	573006	573036	chr|ypfI|ECs3336|mRNA	3310247	3310229	1	1	0	-14.6	lit=	0	1	0	0.1	1.1	AAAGTGACGGCATAATAAAAAAAAATGAAAATGCCGTCCTTTCTGACG	6.36481319105139e-07	0.000338265495756696
3165305-1_2	chr|micM|micM|sRNA	573006	573035	chr|yahO|ECs0383|mRNA	403155	403186	1	1	0	-9.8	lit=	2	1	0	0.1	3.1	AAAGTGACGGCATAATAAAAAAAAATGAAGTGTGATAACAACTCTGGAGCCGTAATATGA	1.16908620310409e-263	5.94271900242879e-05
3165316-1_2	chr|micM|micM|sRNA	573006	573034	chr|crr|ECs3289|mRNA	3260543	3260577	1	1	0	-6.6	lit=	0	1	0	0.1	1.1	AAAGTGACGGCATAATAAAAAAAAATGATTGCTGAAGAAGGTCAGCGCGTGAAAGTTGGCGA	1.06522819498607e-83	0.000104390998343692
3165373-1_2	chr|micM|micM|sRNA	573006	573038	chr|b2998|ECs3883|mRNA	3886984	3886936	1	1	0	-7.7	lit=	0	1	0	0.1	1.1	AAAGTGACGGCATAATAAAAAAATGAAATTAGGCTACTCACACCGGATGTACGAAAAGACCGGAGATCGCCAGCTT	5.95153456259409e-10	0.000285886522966623
3165407-1_2	chr|micM|micM|sRNA	573006	573028	chr|kdgT|ECs4835|mRNA	4901890	4901907	1	1	0	-16.4	lit=	0	1	0	0.1	1.1	AAAGTGACGGCATAATAAAAAAATTGCCGTCGCGTGG	6.36481319105139e-07	0.000338265495756696
3165509-1_2	chr|micM|micM|sRNA	573006	573041	chr|gadB|ECs2098|mRNA	2093151	2093129	1	1	0	-4	lit=	0	1	0	0.1	1.1	AAAGTGACGGCATAATAATAAAAAAAATGAAATTCCTGATGACGAATTATATCTTGATGGC	0	3.42399239725011e-05
3165597-1_2	chr|micM|micM|sRNA	573006	573056	chr|rpoC|ECs4911|mRNA	4995825	4995843	1	1	0	-16.3	lit=	0	1	0	0.1	1.1	AAAGTGACGGCATAATAATAAAAAAATGAAATTCCTCTTTGACGGGCCAATGACTGGCCCGAAAGAAGC	5.85961194055816e-119	8.79279287255636e-05
3165609-1_2	chr|micM|micM|sRNA	573006	573041	chr|yfiD|ECs3445|mRNA	3436633	3436596	1	1	0	-8.2	lit=	2	1	0	0.1	3.1	AAAGTGACGGCATAATAATAAAAAAATGAAATTCCTGATTACTAAAGCCGCTAACGACGATCTGCTGAAC	1.86844080332548e-227	6.39261699204423e-05
3165657-1_2	chr|micM|micM|sRNA	573006	573030	chr|mopA|ECs5124|mRNA	5225623	5225650	1	1	0	-10.2	lit=	2	1	0	0.1	3.1	AAAGTGACGGCATAATAATAAAAAACCAAAGATGGTGTTTCCGTTGCTCGTG	0	4.71819777016085e-05
3165690-1_2	chr|micM|micM|sRNA	573006	573029	chr|rpsR|ECs5178|mRNA	5279592	5279610	1	1	0	-10.8	lit=	0	1	0	0.1	1.1	AAAGTGACGGCATAATAATAAAAATTCTGCCGTTTCACCGCGG	4.66687032992902e-73	0.000111522831362755
3168904-1_2	chr|xasA|ECs2097|mRNA	2091495	2091466	chr|omrA|omrA|sRNA	3698552	3698519	1	1	0	-18.5	lit=	2	1	0	0.1	3.1	AAATACTCTGGGGCCGAGATGGGGATTTGCTTCGTACCCTGTCTCTTGCACCAACCTGCGCGG	0.143366956328075	0.00078003618468979
3171833-1_2	chr|gadA|ECs4397|mRNA	4408915	4408889	chr|micM|micM|sRNA	573005	573034	1	1	0	-7.1	lit=	0	1	0	0.1	1.1	AAATCGATCAGTGCTTCAGGCCATAAAGTGACGGCATAATAATAAAAAAATGA	0	3.28088545541368e-05
3173724-1_2	chr|b1729|ECs2435|mRNA	2410877	2410898	chr|micM|micM|sRNA	573005	573035	1	1	0	-16.3	lit=	0	1	0	0.1	1.1	AAATGATCGTTATGCCGTTAGTAAAGTGACGGCATAATAAAAAAAAATGAA	9.70411928098977e-05	0.000404304598079085
3184994-1_2	chr|gltX|ECs3278|mRNA	3249170	3249153	chr|mgrR|mgrR|sRNA	2148801	2148776	1	1	0	-19.2	lit=	0	1	0	0.1	1.1	AACAGGCTATCTGCACGTAAAATCAGTGCAGGAAAATGCCTGTTAGC	0.257917464701012	0.000939524360294029
3192451-1_2	chr|aas|ECs3693|mRNA	3696829	3696797	chr|micM|micM|sRNA	573006	573029	1	1	0	-5.5	lit=	0	1	0	0.1	1.1	AACCCGGTACGGTAGGGCGTATTCTACCAGGAAAGTGACGGCATAATAATAAAAA	5.62184465070385e-60	0.000122701791701586
3195161-1_2	chr|gadA|ECs4397|mRNA	4409055	4409030	chr|micM|micM|sRNA	573005	573030	1	1	0	-9.7	lit=	0	1	0	0.1	1.1	AACCGCTGCACGATGCACTGGATAAAGTGACGGCATAATAATAAAAAA	0	1.97684293225558e-05
3196174-1_2	chr|ECs4045|ECs4045|3UTR	4051492	4051460	chr|gadY|gadY|sRNA	4407010	4407038	1	1	0	-21	lit=	2	1	0	0.1	3.1	AACCGGGCAGGACGCCTTGTTAGCAACTGGGAAAAATTTCCCGTGCCAACAGGGAGTGTTA	0.367879447610944	0.00135306972420069
3206805-1_2	chr|proA|ECs0270|mRNA	298743	298763	chr|arcZ|arcZ|sRNA	4092995	4093014	1	1	0	-18.2	lit=	0	1	0	0.1	1.1	AACGCTAACGCCCAGGATTTTCCCTGGTGTTGGCGCAG	0.0882136122328786	0.00603242089813744
3214077-1_2	chr|pflB|ECs0986|mRNA	1081370	1081353	chr|glmZ|glmZ|sRNA	4780176	4780208	1	1	0	-16.5	lit=	0	1	0	0.1	1.1	AACGTTGTGTATGGTAAGTGCCTCATCAGACACCATGGACACAACGTTGAG	0.367879447610944	0.00131498720285337
3222030-1_2	chr|omrB|omrB|sRNA	3698761	3698740	chr|ECs1277|ECs1277|mRNA	1342850	1342791	1	1	0	-21	lit=	0	1	0	0.1	1.1	AACTTCGGGTTGAGCACATGAAACAGTGCTCACCCCGATACGGCGATGACGCTGGTTGGTCAACCGGGCATCGCGAAGTTA	0.078723462500689	0.00648013159466449
3239312-1_2	chr|ryeB|ryeB|sRNA	2525026	2525005	chr|speE|ECs0125|mRNA	140197	140154	1	1	0	-19.3	lit=	0	1	0	0.1	1.1	AAGCCTGCATTAATGCCAACTTAGCGACGTTGGCTTTTATCAGGCGGCGATCCCGACCTATTACGG	0.233589536016062	0.00305008490029482
3239320-1_2	chr|ryeB|ryeB|sRNA	2525026	2524961	chr|dapB|ECs0034|mRNA	32752	32779	1	1	0	-7.7	lit=	2	1	0	0.1	3.1	AAGCCTGCATTAATGCCAACTTAGCGCACGGCTCTCTCCCAAGAGCCATTTCCCTGGACCGAATGATGCAAACATCCGCGTTGCCATCGC	0.00312829660376505	0.00049201738126185
3239349-1_2	chr|ryeB|ryeB|sRNA	2525026	2524972	chr|yhdM|ECs4157|mRNA	4173900	4173880	1	1	0	-18.6	lit=	0	1	0	0.1	1.1	AAGCCTGCATTAATGCCAACTTTTAGCGCACGGCTCTCTCCCAAGAGCCATTTCCGTCAAAAGGCATTGTGCAGGA	0.367879447610944	0.00136320521958624
3239831-1_2	chr|hemE|ECs4920|mRNA	5007025	5007053	chr|micM|micM|sRNA	572994	573029	1	1	0	-12.9	lit=	2	1	0	0.1	3.1	AAGCCTTCACCGTGATCAAAAAAATGATGACACCGTCGCTTAAAGTGACGGCATAATAAAAAAAA	5.31192833332183e-21	0.000202152299039543
3253214-1_2	chr|b1192|ECs1688|mRNA	1684130	1684083	chr|sroH|sroH|sRNA	4999256	4999238	1	1	0	-18.3	lit=	2	1	0	0.1	3.1	AAGGGGAAGGCCCGACATGTCGGGCCGAAGGCACGTTGTGGGGAGGCACATCCCGCAACCTGCGATCAAA	0.0601766783218657	0.00763559027226908
3253754-1_2	chr|sibC-1|sibC-1|sRNA	3794373	3794401	chr|cfa|ECs2370|mRNA	2341989	2342026	1	1	0	-12.7	lit=	0	1	0	0.1	1.1	AAGGGTAAGGGAGGATGACTCCTCCCCTGTTGCCTGCCCTCTGTACGCCAGATTGCTCAGTCCAGC	0.35205641980454	0.00116506918983396
3256271-1_2	chr|rfaD|ECs4497|mRNA	4541709	4541739	chr|mgrR|mgrR|sRNA	2148791	2148763	1	1	0	-7.9	lit=	0	1	0	0.1	1.1	AAGGTGTAACGGAATACATGGCCTGGCTGAAAATGCCTGTTAGCGTAAAAGCAAAAC	0.0541871583673331	0.000654311415141359
3260566-1_2	chr|micM|micM|sRNA	573007	573034	chr|ppc|ECs4885|mRNA	4959093	4959067	1	1	0	-10.1	lit=	0	1	0	0.1	1.1	AAGTGACGGCATAATAAAAAAAAATGACCTGAACTGCTGGCGCTGGTGGCGAAAAAA	7.94039250329882e-26	0.000183450222146887
3260654-1_2	chr|micM|micM|sRNA	573007	573031	chr|gshA|ECs3550|mRNA	3539111	3539077	1	1	0	-13.4	lit=	0	1	0	0.1	1.1	AAGTGACGGCATAATAATAAAAAAACGCCGTCAGCAGGAAATGGAAGCCGCAGATACC	1.2478541566006e-152	7.78084561785211e-05
3260674-1_2	chr|micM|micM|sRNA	573007	573077	chr|b1680|ECs2387|mRNA	2359471	2359452	1	1	0	-14.5	lit=	0	1	0	0.1	1.1	AAGTGACGGCATAATAATAAAAAAATGAAATTCCTCTTTGACGGGCCAATAGCGATATTGGCCATTTTTTTGATCGCCACCGTCAGCCTG	3.20226339085492e-41	0.000146933142041198
3260721-1_2	chr|micM|micM|sRNA	573007	573026	chr|yhfM|ECs4221|mRNA	4220125	4220143	1	1	0	-14.9	lit=	0	1	0	0.1	1.1	AAGTGACGGCATAATAATAAGATGCGCCGTCATTGTCGA	0.322273294231308	0.00106968942043718
3285268-1_2	chr|mgrR|mgrR|sRNA	2148788	2148759	chr|rplL|ECs4909|mRNA	4989625	4989660	1	1	0	-18.6	lit=	0	1	0	0.1	1.1	AATGCCTGTTAGCGTAAAAGCAAAACACAATCTAATTCTGAAAGCTGCTGGCGCTAACAAAGTTGCTG	2.46703845312197e-11	0.000269200314681138
3294455-1_2	chr|yhcC-gltB|yhcC-gltB|sRNA	4096456	4096497	chr|hdeA|ECs4390|mRNA	4398756	4398728	1	1	0	-20.9	lit=	2	1	0	0.1	3.1	AATTCGGCGATGACTTGGATCAATCGTCCCGGCCTGCTTTTAGATTTCCTGGCTGTGGACGAATCCTTCC	0.169052386858107	0.00391300279507846
3308377-1_2	chr|sroC|sroC|sRNA	768196	768179	chr|ppc|ECs4885|mRNA	4958802	4958729	1	1	0	-13.7	lit=	2	1	0	0.1	3.1	ACAAGAACCAGGGGCGGATATCCGTCAGGAGAGCACGCGTCATACCGAAGCGCTGGGCGAGCTGACCCGCTACCTCGGTATCGGCGACTA	0.0584377523318271	0.00066155278254968
3311197-1_2	chr|sibE|sibE|sRNA	3934768	3934750	chr|gadB|ECs2098|mRNA	2092343	2092324	1	1	0	-15.5	lit=	2	1	0	0.1	3.1	ACAAGGGTAAGGGAGGATTCTTCTCCCGCCCGGCGGGTC	0.0597627398254955	0.000663748750916254
3311409-1_2	chr|ynhA|ECs2386|mRNA	2358642	2358621	chr|spf|spf|sRNA	4845871	4845891	1	1	0	-15.6	lit=	0	1	0	0.1	1.1	ACAAGGTCTGGAAGCGATGATTGTTCTATCTTTCAGACCTTT	0.367879447610944	0.00167116397123489
3315677-1_2	chr|sibE-1|sibE-1|sRNA	3934392	3934370	chr|yibP|ECs4491|mRNA	4534856	4534877	1	1	0	-16.7	lit=	0	1	0	0.1	1.1	ACACAAGGGTGAGGGAGGATTTCTCGTCGGCCTTCACTCTATTTCGA	0.080402211631124	0.00639464097856441
3317617-1_2	chr|sroH|sroH|sRNA	4999302	4999271	chr|cycA|ECs5186|mRNA	5286630	5286656	1	1	0	-24.5	lit=	0	1	0	0.1	1.1	ACACATGTCTCATCTTCCAGGATGCAGCAGAAAAGTTGCTGACACTGGAAGATGACACTCG	0.11756180747486	0.00502043712338805
3327110-1_2	chr|ECs3917|ECs3917|mRNA	3919274	3919309	chr|spf|spf|sRNA	4845873	4845917	1	1	0	-9.9	lit=	2	1	0	0.1	3.1	ACACTGACGTTTGGCGGTGGTGGACATTGCGTAAGCTTCTATCTTTCAGACCTTTTACTTCACGTAATCGGATTTGGCTGA	0.31555475774482	0.00227057031718666
3348000-1_2	chr|pfkB|ECs2429|mRNA	2406368	2406398	chr|ryhB|ryhB|sRNA	4300239	4300211	1	1	0	-30.6	lit=	0	1	0	0.1	1.1	ACATGTGGAAGCAAGCGGTGAGCAGTATCGTAGCACGACATTGCTCACATTGCTTCCAGT	0.367879447610944	0.00159120319479501
3390930-1_2	chr|clpX|ECs0492|mRNA	524631	524652	chr|gadY|gadY|sRNA	4407051	4407084	1	1	0	-19.9	lit=	0	1	0	0.1	1.1	ACGATCTGCCGTCCATGGAAGAAAGTCTGGAGACGGCAGACTATCCTCTTCCCGGTC	0.28834556675891	0.000993272502949989
3391276-1_2	chr|fhuF|ECs5327|mRNA	5463777	5463760	chr|ryhB|ryhB|sRNA	4300258	4300241	1	1	0	-14.5	lit=	0	1	0	0.1	1.1	ACGATGATCCGCGAGTACCCCTCGCGGAGAACCTGA	0.000809992599715496	0.000449551997971065
3417562-1_2	chr|yehT|ECs2936|mRNA	2893418	2893383	chr|spf|spf|sRNA	4845852	4845873	1	1	0	-12.5	lit=	0	1	0	0.1	1.1	ACGTACCCTGGAAAGTCGTACACCACTACTGCGCTGTAGGGTACAGAGGTAAGATGTAAT	0.169358379210329	0.00390756196284786
3423770-1_2	chr|ECs5365|ECs5365|mRNA	217405	217380	chr|sroC|sroC|sRNA	768197	768179	1	1	0	-9.8	lit=	0	1	0	0.1	1.1	ACGTTCCGGACGCGCTGGGCTGCGTTATACAAGAACCAGGGGCGGA	0.159714917435585	0.000801180206536288
3425986-1_2	chr|sroC|sroC|sRNA	768203	768176	chr|ECs1353|ECs1353|mRNA	1414675	1414715	1	1	0	-12.7	lit=	2	1	0	0.1	3.1	ACTAACTACAAGAACCAGGGGCGGAAATATCGCGTTGGGCTTCGACCCGGCTGAATTTGGCCTCTGAT	0.23799346586286	0.000908452963646736
3429085-1_2	chr|gadY|gadY|sRNA	4407067	4407089	chr|secF|ECs0460|mRNA	493273	493309	1	1	0	-19	lit=	0	1	0	0.1	1.1	ACTATCCTCTTCCCGGTCCCCTACTGGGGGCTGGATTTCACCGGTGGTACGGTTATCGA	0.244629336885728	0.00293347226586985
3437114-1_2	chr|serC|ECs0990|mRNA	1088363	1088380	chr|micM|micM|sRNA	573004	573029	1	1	0	-16.4	lit=	0	1	0	0.1	1.1	ACTCAGCGTTCGAACGCCGTCACGGAATTAAAGTGACGGCATAATAAAAAAAA	4.6432409523556e-13	0.000252128214318213
3440199-1_2	chr|mopA|ECs5124|mRNA	5225933	5225956	chr|ryjA|ryjA|sRNA	5131177	5131155	1	1	0	-15.3	lit=	2	1	0	0.1	3.1	ACTCCGACGAAACCGTAGGTAAACATGAGGTGTGTTGACGTCGGGGG	0.367879447610944	0.00133327644808507
3445240-1_2	chr|ryeB|ryeB|sRNA	2525008	2524984	chr|yaiC|ECs0435|mRNA	463736	463773	1	1	0	-18.1	lit=	0	1	0	0.1	1.1	ACTCTTAGCGCACGGCTCTCTCCCAGCAGATAGCGAGCAGGGCCGTCGATCCGCTTAGCCGGG	0.323501810769365	0.00220459603842036
3447335-1_2	chr|gadY|gadY|sRNA	4406999	4407028	chr|ychB|ECs1713|mRNA	1708758	1708729	1	1	0	-11.8	lit=	2	1	0	0.1	3.1	ACTGAGAGCACAAAGTTCCCCGTGCCAACAATTGCGGACACAGTGGCCCTCCGGCAAAACAAAAA	0.367879447610944	0.00140615130509929
3447394-1_2	chr|gadY|gadY|sRNA	4406999	4407049	chr|ECs5298|ECs5298|5UTR	5429021	5428981	1	1	0	-29.3	lit=	0	1	0	0.1	1.1	ACTGAGAGCACAAAGTTTCCCGTGCCAACAGGGAGTGTTATAACGGTTTATGTGGCCTCTTTTCATTATCTCCCGTGGTACGGGGAAGGA	0.238474739216054	0.00299792465551544
3466685-1_2	chr|ryeB|ryeB|sRNA	2525008	2524988	chr|ECs3100-1|ECs3100-1|5UTR	3041679	3041646	1	1	0	-18.8	lit=	2	1	0	0.1	3.1	ACTTTTAGCGCACGGCTCTCTAAAAAATAAGAATTATTATTGCTGTGCGCGCGAAG	1.73646598490187e-05	0.000377232597267972
3466686-1_2	chr|ryeB|ryeB|sRNA	2525008	2524981	chr|prlC|ECs4370|mRNA	4377976	4377941	1	1	0	-27.1	lit=	2	1	0	0.1	3.1	ACTTTTAGCGCACGGCTCTCTCCCAAGAACTGGTGCTGGGAGCCGGAGGCGCTGGCGTTTATC	0.232306287535049	0.000900022563848517
3466691-1_2	chr|ryeB|ryeB|sRNA	2525008	2524990	chr|ECs5252|ECs5252|mRNA	5356522	5356546	1	1	0	-18.7	lit=	0	1	0	0.1	1.1	ACTTTTAGCGCACGGCTCTTGTTGAGCCGTGGCGACTATTGGTG	0.367879447610944	0.00142764376152031
3481213-1_2	chr|spf|spf|sRNA	4845884	4845920	chr|mobA|ECs4780|mRNA	4837913	4837888	1	1	0	-11.5	lit=	0	1	0	0.1	1.1	AGACCTTTTACTTCACGTAATCGGATTTGGCTGAATAGGCGGTAAAGCCAGACGAATGGGCGAAAAA	0.339502209345742	0.00206557789832104
3489846-1_2	chr|isrA|isrA|sRNA	1915215	1915170	chr|fabB|ECs3207|mRNA	3167657	3167614	1	1	0	-33	lit=	0	1	0	0.1	1.1	AGAGGAGACAATGCCGGATTTAAGACGCGGATGCACTGCTGTGTGTTTCTGGCGGCGGTTCCCCGCGTTTCCAGGTGTTCGGCGCTGACG	0.062239601106739	0.00748271618019624
3490056-1_2	chr|sibC-1|sibC-1|sRNA	3794383	3794402	chr|b1957|ECs2695|mRNA	2652774	2652747	1	1	0	-26.4	lit=	0	1	0	0.1	1.1	AGAGGATGACTCCTCCCCTGATTGTTCCAGGGGAGGGGAGTCGTTCTGCAA	0.367879447610944	0.00155400577590832
3496086-1_2	chr|adiA|ECs5099|mRNA	5194896	5194858	chr|micM|micM|sRNA	573006	573034	1	1	0	-6.4	lit=	0	1	0	0.1	1.1	AGATGCTTTAAGCCAGCAAAATGTTACCGTGATTAAATCAAAGTGACGGCATAATAAAAAAAAAATGA	0.0348714949991558	0.000617585474838702
3512505-1_2	chr|alr|ECs5035|mRNA	5119106	5119132	chr|micM|micM|sRNA	573016	573056	1	1	0	-17.4	lit=	0	1	0	0.1	1.1	AGCCCGTCTCGAAGAAGCTCTGCGACTCATAATAATAAAAAAATGAAATTCCTCTTTGACGGGCCAAT	2.0082736202272e-15	0.000233425368535563
3515056-1_2	chr|ryhB|ryhB|sRNA	4300199	4300178	chr|ECs3371-1|ECs3371-1|3UTR	3351774	3351805	1	1	0	-17.8	lit=	0	1	0	0.1	1.1	AGCCGGGTGCTGGCTTTTTTTTATCAAGCCATGCCCGTGCTGACAGAAGTAAT	0.154354210990002	0.00417530165295511
3515402-1_2	chr|pdxY|ECs2345|mRNA	2314995	2314969	chr|sroC|sroC|sRNA	768203	768177	1	1	0	-18.6	lit=	0	1	0	0.1	1.1	AGCCGTCCACTGGTGGATTTTGGTATGACTAATTACAAGAACCAGGGGCGGAAA	0.17587254180773	0.00380033140334819
3515755-1_2	chr|glmZ|glmZ|sRNA	4780134	4780162	chr|adhE|ECs1741|mRNA	1740413	1740396	1	1	0	-10.8	lit=	2	1	0	0.1	3.1	AGCCGTTTACGGTGCTTATCGTCCACTGAAAATGGGCGTGAAAGC	0.105539132260328	0.000730577338923068
3517345-1_2	chr|ryeB|ryeB|sRNA	2525025	2524987	chr|poxB|ECs0957|mRNA	1040943	1040902	1	1	0	-28.9	lit=	0	1	0	0.1	1.1	AGCCTGCATTAATGCCAACTTAGCGCACGGCTCTCTCGATGGCTAACGCCATGCCGCAGGCGCTGGGCGCGCAGGCA	0.236265363577529	0.000905848013426722
3522377-1_2	chr|ryeB|ryeB|sRNA	2525002	2524983	chr|ycdW|ECs1410|mRNA	1457916	1457934	1	1	0	-19.7	lit=	0	1	0	0.1	1.1	AGCGCACGGCTCTCTCCCAAAAGGGGAGAGGGTCTGCA	0.323501810769365	0.00220459603842036
3522396-1_2	chr|ryeB|ryeB|sRNA	2525002	2524936	chr|pqiA|ECs1034|mRNA	1141901	1141923	1	1	0	-22.9	lit=	2	1	0	0.1	3.1	AGCGCACGGCTCTCTCCCAAGAGCCATTTCCCTGGACCGAATACAGGAATCGTGTTCGGTCTCTTTTACCTGGGGAATGGCGGAGATTTT	0.367879447610944	0.00158975681164188
3522399-1_2	chr|ryeB|ryeB|sRNA	2525002	2524957	chr|uhpA|ECs4606|mRNA	4637766	4637736	1	1	0	-26.6	lit=	0	1	0	0.1	1.1	AGCGCACGGCTCTCTCCCAAGAGCCATTTCCCTGGACCGAATACAGTTGCGAGTTTGGTTCGGGGCGCGAGGCGCTGGCG	0.34801069257828	0.00198719601455235
3522410-1_2	chr|ryeB|ryeB|sRNA	2525002	2524983	chr|cysC|ECs3604|mRNA	3594534	3594464	1	1	0	-21.1	lit=	0	1	0	0.1	1.1	AGCGCACGGCTCTCTCCCAATTTGCTGGGGGAGAAATAATGGCGCTGCATGACGAAAACGTCGTCTGGCACAGCCATCCGGTCACTGTGC	0.367879447610944	0.00147605214378555
3522418-1_2	chr|ryeB|ryeB|sRNA	2525002	2524985	chr|ECs1336|ECs1336|mRNA	1400645	1400617	1	1	0	-20.8	lit=	0	1	0	0.1	1.1	AGCGCACGGCTCTCTCCCTTCCTGAGTGACGGAGCCGTGCCCCTGG	0.332911604075266	0.00212440189909072
3525363-1_2	chr|yaeS|ECs0176|mRNA	198630	198651	chr|arcZ|arcZ|sRNA	4092994	4093015	1	1	0	-23.1	lit=	2	1	0	0.1	3.1	AGCGCTAACAGCCGGGAATACCAATTTCCCTGGTGTTGGCGCAGT	0.0719231252902518	0.00685236967651293
3528135-1_2	chr|ryjA|ryjA|sRNA	5131137	5131073	chr|glmS|ECs4671|mRNA	4706203	4706182	1	1	0	-11.8	lit=	0	1	0	0.1	1.1	AGCGGGATAGAGAGAAAGACAAAGACCGGAAAACAAACTAAAGCGCCCTTGTGGCGCTTTAGTTTAAACTTATAACTCCGGTATGGTTTC	0.0680023200502885	0.00709112862627298
3534363-1_2	chr|yjgA|ECs5211|mRNA	5313098	5313067	chr|arcZ|arcZ|sRNA	4092993	4093015	1	1	0	-20.7	lit=	0	1	0	0.1	1.1	AGCTCATCGGTAAGATGCTGCGCCAGCGCGATTTCCCTGGTGTTGGCGCAGT	0.110027531113724	0.00524063238962954
3545733-1_2	chr|micM|micM|sRNA	573007	573027	chr|cobB|ECs1498|mRNA	1538639	1538668	1	1	0	-18.9	lit=	0	1	0	0.1	1.1	AGGATGACCCTGTAAGTGACGGCATAATAATAAAGTTGCTATGCTGTCGCGTCGGGGTCATCGG	5.95153456259409e-10	0.000285886522966623
3552729-1_2	chr|tufA|ECs4190|mRNA	4190696	4190644	chr|ryhB|ryhB|sRNA	4300234	4300213	1	1	0	-12.3	lit=	2	1	0	0.1	3.1	AGGCGACGCAGAGTGGGAAGCGAAAATCCTGGAACTGGCTGGCTTCCTGGATTGACATTGCTCACATTGCTTCCA	0.0198462710009503	0.000579583066919887
3572590-1_2	chr|omrB|omrB|sRNA	3698771	3698735	chr|yiiM|ECs4836|mRNA	4902811	4902845	1	1	0	-25.7	lit=	0	1	0	0.1	1.1	AGGTGAAGTCAACTTCGGGTTGAGCACATGAATTACAAGATTCAGGCTTATCCCGAAGGCAAACCCAGCG	0.251271869927299	0.00286632983537546
3582080-1_2	chr|ryhB|ryhB|sRNA	4300213	4300186	chr|gadB|ECs2098|mRNA	2092340	2092312	1	1	0	-25.5	lit=	2	1	0	0.1	3.1	AGTATTACTTAGCCAGCCGGGTGCTGGCCTCCCGCCCGGCGGGTCAGGTAATTGCAC	4.15266672852571e-08	0.000314250345026897
3589984-1_2	chr|micM|micM|sRNA	573008	573054	chr|murD|ECs0092|mRNA	102977	103006	1	1	0	-20.1	lit=	2	1	0	0.1	3.1	AGTGACGGCATAAAAAAAAAATGAAATTCCTCTTTGACGGGCCAGTTTGCCCGTCTGGCGAAGGAGTTAGGTT	1.80570895676974e-107	9.24070915494106e-05
3590092-1_2	chr|micM|micM|sRNA	573008	573038	chr|yjjT|ECs5329|mRNA	5465004	5464973	1	1	0	-7	lit=	2	1	0	0.1	3.1	AGTGACGGCATAATAAAAAAAAATGAAATTAAGTCTTTGCCAGCAACGTCTTTTCCGAGGTGTAATTAAA	0.00211595759332614	0.000478379651781978
3595879-1_2	chr|glmY|glmY|sRNA	3411706	3411658	chr|fusA|ECs4191|mRNA	4191529	4191489	1	1	0	-21.8	lit=	2	1	0	0.1	3.1	AGTGGCTCATTCACCGACTTATGTCAGCCCCTTCGGGACGTGCTACATATTATCGGTGACTTGAGCCGTCGTCGTGGTATGCTCAAAGGT	0.258155471473043	0.00279720553299125
3604242-1_2	chr|b1808|ECs2517|mRNA	2493507	2493488	chr|sroC|sroC|sRNA	768177	768148	1	1	0	-14.2	lit=	0	1	0	0.1	1.1	AGTTTCTGGGAGGGGGTGGATTCTAGCCCTCTCGATTGTTACGTAGCAC	0.251487112838954	0.00286410701236926
3614013-1_2	chr|cyaR|cyaR|sRNA	2842559	2842588	chr|yiiP|ECs4840|mRNA	4906937	4906961	1	1	0	-28	lit=	2	1	0	0.1	3.1	ATAACCCATAAAATGCTAGCTGTACCAGGATGTCCTGGTACGGCTGGCATCGCGC	0.183268204903029	0.000832109184148589
3622891-1_2	chr|yhcC-gltB|yhcC-gltB|sRNA	4096402	4096422	chr|ybdE|ECs0613|mRNA	682574	682606	1	1	0	-19.3	lit=	0	1	0	0.1	1.1	ATAATCTGATAGACCGCGCCTGAAGTGGGGCCGGCGCTGTTTATCAGTCTGCT	0.000943726015730701	0.0890870806374748
3624600-1_2	chr|yliJ|ECs0918|mRNA	1005746	1005726	chr|spf|spf|sRNA	4845898	4845917	1	1	0	-4.2	lit=	0	1	0	0.1	1.1	ATAATTCAACCAACGTAAAAACGTAATCGGATTTGGCTGA	0.154608539625047	0.000794534100316667
3625021-1_2	chr|fumA|ECs2318|mRNA	2287648	2287625	chr|spf|spf|sRNA	4845852	4845871	1	1	0	-14.3	lit=	0	1	0	0.1	1.1	ATACAAACTCCTCTGTATCGCCAAGTAGGGTACAGAGGTAAGAT	0.185467652011766	0.00365518952064164
3635954-1_2	chr|fmt|ECs4153|mRNA	4169989	4170021	chr|dsrA|dsrA|sRNA	2649858	2649833	1	1	0	-18.7	lit=	0	1	0	0.1	1.1	ATACGGCAACCAACGCTGCACCAGGAACGACCCATCAGATTTCCTGGTGTAACGA	0.0755285669069123	0.00664837188011427
3653451-1_2	chr|ftsZ|ECs0099|mRNA	110811	110838	chr|micM|micM|sRNA	573004	573030	1	1	0	-9.1	lit=	0	1	0	0.1	1.1	ATATGAATGACGAGCTGCGCGTAACCGTGTTAAAGTGACGGCATAATAATAAAAAA	2.9700135146548e-90	0.000100627916049441
3655904-1_2	chr|ygdH|ECs3655|mRNA	3649153	3649180	chr|glmZ|glmZ|sRNA	4780169	4780195	1	1	0	-23.2	lit=	2	1	0	0.1	3.1	ATATGGTGGTCTGCTGGGGCGGTCACTCGCTTATGCCTCATCAGACACCATGG	0.295620975981898	0.00245135593500625
3669389-1_2	chr|yehW|ECs3015|mRNA	2945227	2945200	chr|sibE-1|sibE-1|sRNA	3934352	3934323	1	1	0	-18.9	lit=	2	1	0	0.1	3.1	ATCAGCAAGAAAGTTTTGCAGCTTTGGCTTAATAAGCTGCGAAACTTACGAGTAACAA	0.145041371157474	0.00435917140026773
3677005-1_2	chr|b3015|ECs3900|mRNA	3901510	3901487	chr|ryhB|ryhB|sRNA	4300231	4300179	1	1	0	-21.5	lit=	0	1	0	0.1	1.1	ATCATTCTGGAAGCAAAATGAGCTCTATTGCTCACATTGCTTCCAGTATTACTTAGCCAGCCGGGTGCTGGCTTTTTTT	0.146472162252254	0.00432945059510819
3683258-1_2	chr|nrdE|ECs3538|mRNA	3526285	3526309	chr|micM|micM|sRNA	573006	573034	1	1	0	-6.8	lit=	0	1	0	0.1	1.1	ATCCCGACATTCTGCGTTTTCTCGAAAGTGACGGCATAATAAAAAAAAATGA	7.27290488012095e-30	0.00017128739203944
3691221-1_2	chr|htrB|ECs1432|mRNA	1475472	1475451	chr|gadY|gadY|sRNA	4407014	4407032	1	1	0	-22.2	lit=	0	1	0	0.1	1.1	ATCCGTTGGCATGGGACTGATGAATTTCCCGTGCCAACAGGGAAA	0.367879447610944	0.001294467200399
3692599-1_2	chr|gadY|gadY|sRNA	4407070	4407088	chr|ECs1351|ECs1351|mRNA	1412746	1412768	1	1	0	-17.4	lit=	2	1	0	0.1	3.1	ATCCTCTTCCCGGTCCCCTTAACCTGACCGGTGAGGGTGACGTG	0.324414472228633	0.00107514203026785
3717316-1_2	chr|spoT|ECs4525|mRNA	4566341	4566359	chr|ryjA|ryjA|sRNA	5131196	5131173	1	1	0	-15.3	lit=	0	1	0	0.1	1.1	ATCTCGTTGCACGTGATGCACCTCCACCACGTGCTCGAATGAGA	0.163220465356195	0.00401286176952564
3722210-1_2	chr|prlC|ECs4370|mRNA	4378596	4378571	chr|ynfM-asr-rc|ynfM-asr-rc|sRNA	2270875	2270851	1	1	0	-19.4	lit=	0	1	0	0.1	1.1	ATCTGGCAAAACGCGCGCGTCCGCAGATGACGCTAGACGCGCTGCGGGAAAAAAA	0.04326570265676	0.00930001218302394
3737026-1_2	chr|glmY|glmY|sRNA	3411641	3411617	chr|ypfI|ECs3336|mRNA	3310599	3310572	1	1	0	-26.2	lit=	0	1	0	0.1	1.1	ATGACGCAACAAGGTGCCTGCCGTCCAACTTAAAAATTGCGTGGACGGCGGGTCAGCCGGATA	0.0282581064045474	0.0119343979025861
3745921-1_2	chr|argG|ECs4052|mRNA	4061912	4061929	chr|ryhB|ryhB|sRNA	4300225	4300208	1	1	0	-16.9	lit=	0	1	0	0.1	1.1	ATGATGCTGGAAGCTAACACATTGCTTCCAGTATT	0.326833358029398	0.00217620255155742
3753570-1_2	chr|ryeB|ryeB|sRNA	2525014	2524985	chr|cstA|ECs0637|mRNA	711977	711998	1	1	0	-14.7	lit=	0	1	0	0.1	1.1	ATGCCAACTTTTAGCGCACGGCTCTCTCCCTCATGGGGATCTACCTGCGCTAAAAAAAAAA	0.367879447610944	0.00130677204947859
3760385-1_2	chr|mgrR|mgrR|sRNA	2148787	2148759	chr|tktB|ECs3327|mRNA	3296839	3296867	1	1	0	-21.2	lit=	0	1	0	0.1	1.1	ATGCCTGTTAGCGTAAAAGCAAAACACAATCTGCAAAATACGCTTAACGCTTACGGGCCGA	0.000348414173499048	0.000429291907502973
3764945-1_2	chr|rseA|ECs3438|mRNA	3429651	3429623	chr|gadY|gadY|sRNA	4406999	4407041	1	1	0	-21.5	lit=	0	1	0	0.1	1.1	ATGCGGGGTGATACTCCCGAGGTGCTCCAAAAAACTGAGAGCACAAAGCTTCCCGTGCCAACAGGGAGTGTTATAAA	0.0549469713605844	0.000655621426559239
3771557-1_2	chr|rplV|ECs4180|mRNA	4185245	4185228	chr|ryeB|ryeB|sRNA	2525009	2524954	1	1	0	-7.1	lit=	2	1	0	0.1	3.1	ATGGAAACTATCGCTAAAAAACTTTTAGCGCACGGCTCTCTCCCAAGAGCCATTTCCCTGGACCGAATACAGGAA	9.18573584458921e-06	0.000368616034179005
3772000-1_2	chr|yggB|ECs3795|mRNA	3807283	3807258	chr|micM|micM|sRNA	573006	573030	1	1	0	-9.9	lit=	0	1	0	0.1	1.1	ATGGAAGATTTGAATGTTGTCGATAGAAAGTGACGGCATAATAAAAAAAAAT	1.23949655451843e-26	0.000180810512984113
3780462-1_2	chr|yhiX|ECs4396|mRNA	4407857	4407839	chr|glmY|glmY|sRNA	3411577	3411559	1	1	0	-18.5	lit=	0	1	0	0.1	1.1	ATGGCGGTGACCTGGTTTTGCGATCGAGTTAGGCACCGCCTT	0.0491894562192498	0.00861460984507896
3784998-1_2	chr|galF|ECs2846|mRNA	2787688	2787670	chr|ryeB|ryeB|sRNA	2525026	2525007	1	1	0	-20	lit=	0	1	0	0.1	1.1	ATGGGCTATATGCAGGCGTGAAAGCCTGCATTAATGCCAAC	0.367879447610944	0.00142654658718447
3794517-1_2	chr|glmZ|glmZ|sRNA	4780166	4780191	chr|yeaG|ECs2492|mRNA	2469730	2469761	1	1	0	-15.1	lit=	0	1	0	0.1	1.1	ATGTCGCTTATGCCTCATCAGACACCTCGTGACTACGCCGGTGTCGATGAAGGTATGA	0.367879447610944	0.00155665829082982
3795331-1_2	chr|ECs4164|ECs4164|3UTR	4177564	4177541	chr|micA|micA|sRNA	3538959	3538993	1	1	0	-11.2	lit=	2	1	0	0.1	3.1	ATGTCTGTGCGTTTCCATTTGAGTGAAAGACGCGCATTTGTTATCATCATCCCTGAAT	0.367879447610944	0.00162118210282474
3795404-1_2	chr|ydbK|ECs2000|mRNA	1976080	1976060	chr|ryhB|ryhB|sRNA	4300256	4300234	1	1	0	-18.3	lit=	0	1	0	0.1	1.1	ATGTCTTGCAGGTGGCTCCGGCTCGCGGAGAACCTGAAAGCACG	0.337564516209533	0.00208337402462963
3807946-1_2	chr|sroC|sroC|sRNA	768199	768177	chr|ECs4305|ECs4305|5UTR	4316182	4316145	1	1	0	-7	lit=	0	1	0	0.1	1.1	ATTACAAGAACCAGGGGCGGAAAAATCGCTATCATCACAAAATACTGCGCTAAACCCTTAA	0.367879447610944	0.00149061261413784
3808155-1_2	chr|omrB|omrB|sRNA	3698740	3698704	chr|ybaS|ECs0538|mRNA	577306	577332	1	1	0	-3.4	lit=	2	1	0	0.1	3.1	ATTACACCAGCCTGCGCAGACGCGCAGGTTTTTTTTTCTATAAAAAGGAGTTAATAAAAGATG	0.00455227491014117	0.000506646466061483
3813998-1_2	chr|ryhB|ryhB|sRNA	4300210	4300192	chr|cydB|ECs0769|mRNA	858188	858259	1	1	0	-21.1	lit=	0	1	0	0.1	1.1	ATTACTTAGCCAGCCGGGTTTCGCACTGGCTGGCGTATGGGTGATGTACGGTATCGATGGTTATGTCGTGAAATCGACAATGGACCATTG	0.367879447610944	0.00156127882264285
3831225-1_2	chr|micM|micM|sRNA	573036	573078	chr|hdeB|ECs4389|mRNA	4398447	4398425	1	1	0	-8.3	lit=	0	1	0	0.1	1.1	ATTCCTCTTTGACGGGCCAATAGCGATATTGGCCATTTTTTTATATTGAATGGGTTACAAAATA	1.42355699096435e-61	0.000121153951908881
3831489-1_2	chr|gadA|ECs4397|mRNA	4408727	4408706	chr|sroC|sroC|sRNA	768206	768177	1	1	0	-13.7	lit=	0	1	0	0.1	1.1	ATTCCTGCGCCTCGGTCGTGAACTAATTACAAGAACCAGGGGCGGAAA	1.50756793779736e-50	0.000133242475177725
3850456-1_2	chr|ECs4415|ECs4415|3UTR	4438117	4438083	chr|ryeB|ryeB|sRNA	2525004	2524983	1	1	0	-17.4	lit=	2	1	0	0.1	3.1	ATTGCAGGGGGGGCGGGGAGGCGTGGGGACAACAAATTAGCGCACGGCTCTCTCCCAA	9.86827253452766e-08	0.000321310551639442
3855553-1_2	chr|ryhB|ryhB|sRNA	4300231	4300208	chr|ygjR|ECs3969|mRNA	3977099	3977132	1	1	0	-22.6	lit=	2	1	0	0.1	3.1	ATTGCTCACATTGCTTCCAGTATTCTTCGCTGGAAGCAATGGCGGAAAGCGACGCAATAAAAAAAAAAA	0.218077443004809	0.00322698194529628
3858088-1_2	chr|surE|ECs3598|mRNA	3590203	3590158	chr|gadY|gadY|sRNA	4407075	4407104	1	1	0	-23.6	lit=	0	1	0	0.1	1.1	ATTGGCCCGCCGGGCGGTAAATGTGATGCCGGTCCGGGGACCGATTAACTTCCCGGTCCCCTATGCCGGGTTTTTTTT	0.306735547006342	0.00235201032267609
3893517-1_2	chr|gapA|ECs2488|mRNA	2464697	2464714	chr|ryjA|ryjA|sRNA	5131160	5131125	1	1	0	-18.8	lit=	0	1	0	0.1	1.1	CACATCACCGCTGGTGCGCGGGGGAAACCCTCCTGTGTACCAGCGGGATAGAGA	0.367879447610944	0.00161817382094584
3898778-1_2	chr|ECs4666|ECs4666|mRNA	4700374	4700329	chr|arcZ|arcZ|sRNA	4092994	4093011	1	1	0	-17.8	lit=	0	1	0	0.1	1.1	CACGGGAGATGCCGCACCGGGGCTTGTGCTTGAGCGCACTCCTAATTTCCCTGGTGTTGGCG	0.0152077702709763	0.0170622628961777
3915095-1_2	chr|sroC|sroC|sRNA	768068	768050	chr|polA|ECs4786|mRNA	4845661	4845693	1	1	0	-16.5	lit=	0	1	0	0.1	1.1	CAGTTAACGCTGCTACCCTTGGTGGAAGTGGGGAGTGGCGAAAACTGGGATC	0.0235304709592689	0.0132674544525339
3915733-1_2	chr|pflA|ECs0985|mRNA	1080612	1080588	chr|arcZ|arcZ|sRNA	4092996	4093014	1	1	0	-17.3	lit=	0	1	0	0.1	1.1	CATAACCGCGACACCTGGGACACGCTTCCCTGGTGTTGGCGCAGAAAAAAA	0.0642270406047309	0.00734242889394544
3920365-1_2	chr|yhcB|ECs4106|mRNA	4115426	4115452	chr|ryeB|ryeB|sRNA	2525015	2524963	1	1	0	-16.6	lit=	2	1	0	0.1	3.1	CATGACCTGGGAATATGCGCTAATTGGAATGCCAACTTTTAGCGCACGGCTCTCTCCCAAGAGCCATTTCCCTGGACCGA	0.00147609210865168	0.000466768671953669
3927583-1_2	chr|betI|ECs0359|mRNA	376949	376927	chr|ryhB|ryhB|sRNA	4300224	4300195	1	1	0	-18.3	lit=	0	1	0	0.1	1.1	CCACACTGGAAGCAATAAATGAACATTGCTTCCAGTATTACTTAGCCAGCCG	0.291005499973076	0.00249214653674272
3933533-1_2	chr|dsbC|ECs3765|mRNA	3776537	3776501	chr|ryhB|ryhB|sRNA	4300234	4300210	1	1	0	-22.4	lit=	2	1	0	0.1	3.1	CCAGGGGCTGGACAGCGATGCTGAGAAAGAAATGAAATTGCTCACATTGCTTCCAGTAAAAAAAA	0.367879447610944	0.00159153769157814
3939690-1_2	chr|msrA|ECs5197|mRNA	5297594	5297569	chr|micM|micM|sRNA	573006	573048	1	1	0	-8.5	lit=	0	1	0	0.1	1.1	CCCGATGCCCGTAGCCACGCTGTATGAAAGTGACGGCATAATAAAAAAATGAAATTCCTCTTTGAC	2.07348243055037e-23	0.000192121891432466
3941574-1_2	chr|ryhB|ryhB|sRNA	4300258	4300224	chr|umuC|ECs1679|mRNA	1673326	1673372	1	1	0	-22.5	lit=	0	1	0	0.1	1.1	CCCTCGCGGAGAACCTGAAAGCACGACATTGCTCAATGTCGTGCTCGAAAGAACGGTGCGTGAACTGCGCGGTGAACCCTG	0.149463686360727	0.00426964621149179
3969324-1_2	chr|yagW|ECs0320|mRNA	338815	338798	chr|arcZ|arcZ|sRNA	4092994	4093015	1	1	0	-15.6	lit=	0	1	0	0.1	1.1	CGACACCAGTGGATTTTAATTTCCCTGGTGTTGGCGCAGT	0.0178073079798342	0.0155756437838666
3986308-1_2	chr|b2253|ECs3141|mRNA	3097166	3097196	chr|mgrR|mgrR|sRNA	2148831	2148787	1	1	0	-19.1	lit=	0	1	0	0.1	1.1	CGCCGCGATTGCCCTGACACAGTTAGCCAAACTGATGCTACTGTGTCAACGATCCGTTATCAGTGCAGGAAAAAAAAA	0.367879447610944	0.00155556742400414
3988676-1_2	chr|ryhB|ryhB|sRNA	4300272	4300252	chr|ybaU|ECs0495|mRNA	528997	529018	1	1	0	-16.1	lit=	0	1	0	0.1	1.1	CGCGATCAGGAAGACCCTCGCTTCGGTCGGTTTCCTGATTGT	0.214778607861017	0.00326668329049727
3990247-1_2	chr|ryhB|ryhB|sRNA	4300254	4300234	chr|fepB|ECs0631|mRNA	706158	706134	1	1	0	-9.2	lit=	2	1	0	0.1	3.1	CGCGGAGAACCTGAAAGCACGCCCCGCTCTACCGCAATGCCCTT	0.358159287513444	0.00119340239609626
3998161-1_2	chr|glmZ|glmZ|sRNA	4780121	4780148	chr|gadA|ECs4397|mRNA	4409426	4409400	1	1	0	-12.3	lit=	0	1	0	0.1	1.1	CGGAATGACGCAGAGCCGTTTACGGTGCCTGCGTTGCGTAAACATGGTTGCCGA	1.07323176577057e-10	0.000276512364803017
3998814-1_2	chr|ryhB|ryhB|sRNA	4300252	4300227	chr|yaiB|ECs0432|mRNA	461260	461277	1	1	0	-6.5	lit=	0	1	0	0.1	1.1	CGGAGAACCTGAAAGCACGACATTGCCGTCACTGCAATGCTTCG	0.337564516209533	0.00208337402462963
3998853-1_2	chr|ryhB|ryhB|sRNA	4300252	4300207	chr|b2810|ECs3670|mRNA	3666444	3666471	1	1	0	-22.6	lit=	0	1	0	0.1	1.1	CGGAGAACCTGAAAGCACGACATTGCTCACATTGCTTCCAGTATTAGAACTGCTGGAAGCGATGTCGCCCTGG	0.221821909483598	0.00318240638959003
3998854-1_2	chr|ryhB|ryhB|sRNA	4300252	4300208	chr|yeaQ|ECs2504|mRNA	2480660	2480640	1	1	0	-21.2	lit=	0	1	0	0.1	1.1	CGGAGAACCTGAAAGCACGACATTGCTCACATTGCTTCCAGTATTGGTGCGATTGTCGTGCT	0.367879447610944	0.00171473118232276
3998870-1_2	chr|ryhB|ryhB|sRNA	4300252	4300224	chr|b2595|ECs3458|mRNA	3456623	3456651	1	1	0	-20.4	lit=	0	1	0	0.1	1.1	CGGAGAACCTGAAAGCACGACATTGCTCATGACAGTGCGCTGCAAGGGTTCTTTGGCA	0.367879447610944	0.0014232154038306
4021327-1_2	chr|perM|ECs3355|mRNA	3331442	3331408	chr|C0343|C0343|sRNA	1918855	1918880	1	1	0	-15.7	lit=	0	1	0	0.1	1.1	CGTGGACTGGCAGGACAGGTGTGGAAGGAGATGAAATCCCTCGCCCGCAACCCATGCCTGAAAA	0.0100171759040923	0.0217597069944622
4022213-1_2	chr|tufA|ECs4190|mRNA	4190371	4190324	chr|arcZ|arcZ|sRNA	4092927	4092945	1	1	0	-17.9	lit=	2	1	0	0.1	3.1	CGTGGTCAGGTACTGGCTAAGCCGGGCACCATCAAGCCGCACACCAAGGTGCGTGCGGCCTGAAAAAC	0.327477549715178	0.00217106769021831
4057467-1_2	chr|mgrR|mgrR|sRNA	2148756	2148731	chr|lpxC|ECs0100|mRNA	111324	111369	1	1	0	-12.7	lit=	2	1	0	0.1	3.1	CTATCCATGCAAGCATCCACCGCCGGAAATCTGTGCGTGATACCATGCTCTGTACGTGTCTGGTCAACGAGC	7.16821131707158e-09	0.000301466785598708
4060929-1_2	chr|cca|ECs3939|mRNA	3941646	3941705	chr|micM|micM|sRNA	573004	573030	1	1	0	-13.3	lit=	2	1	0	0.1	3.1	CTATGCCGCACCGGATGTCACGCTGGAAGATGATCTTAAGCGTCGCGATCTGACCATTAAAGTGACGGCATAATAAAAAAAAAT	4.1798359269963e-46	0.000139261700734425
4141874-1_2	chr|gadY|gadY|sRNA	4407000	4407031	chr|yqjB|ECs3978|mRNA	3988418	3988441	1	1	0	-17.6	lit=	2	1	0	0.1	3.1	CTGAGAGCACAAAGTTTCCCGTGCCAACAGGGGACCCGGCTACGGGATAACTCTCA	0.119293638753814	0.0049714956160501
4142337-1_2	chr|yhfG|ECs4213|mRNA	4211382	4211349	chr|micM|micM|sRNA	573006	573063	1	1	0	-11.4	lit=	0	1	0	0.1	1.1	CTGAGGAGTCACTATGAGCGATAAATTCGGCGAAAGTGACGGCATAATAATAAAAAAATGAAATTCCTCTTTGACGGGCCAATAGCGATA	4.61949906446692e-64	0.000118854380048576
4145093-1_2	chr|fmt|ECs4153|mRNA	4169473	4169500	chr|micM|micM|sRNA	573006	573027	1	1	0	-16.3	lit=	2	1	0	0.1	3.1	CTGATGTTATGGTTGTCGTCGCCTATGGAAAGTGACGGCATAATAAAAAA	3.24605832296582e-24	0.00018909616073866
4172181-1_2	chr|slyB|ECs2350|mRNA	2320028	2320066	chr|ryhB|ryhB|sRNA	4300262	4300226	1	1	0	-27	lit=	0	1	0	0.1	1.1	CTGGCCAGCAATGGCAGTCAGGTGACCGTTTCTCCGCGCAAGACCCTCGCGGAGAACCTGAAAGCACGACATTGCT	0.336711632891361	0.00110984168493925
4177295-1_2	chr|fhuB|ECs0157|mRNA	176344	176365	chr|ryhB|ryhB|sRNA	4300234	4300211	1	1	0	-19.5	lit=	0	1	0	0.1	1.1	CTGGGGCGGTGTTGAGCGTTTAGACATTGCTCACATTGCTTCCAGT	0.334228738819281	0.00211255557579658
4192241-1_2	chr|ygiF|ECs3937|mRNA	3939828	3939784	chr|ryeB|ryeB|sRNA	2525031	2524999	1	1	0	-24.3	lit=	0	1	0	0.1	1.1	CTTACACTCAGCACAGGGGCTGGAAGCGGCGCTCGAGCTGGCGTTAGCGCAATGGCACAACTAAGCCTGCATTAATGCCAACTTTTAGCG	0.367879447610944	0.0013247973430349
4200442-1_2	chr|hrpB|ECs0152|mRNA	167636	167653	chr|ryeB|ryeB|sRNA	2525010	2524983	1	1	0	-13	lit=	0	1	0	0.1	1.1	CTTAGTGCGCAAGGGCAACTTTTAGCGCACGGCTCTCTCCCAAAA	0.359208505325717	0.00187354636991579
4208444-1_2	chr|spf|spf|sRNA	4845894	4845920	chr|nhaA|ECs0017|mRNA	16503	16524	1	1	0	-18.3	lit=	0	1	0	0.1	1.1	CTTCACGTAATCGGATTTGGCTGAATACTATGCCGATCCGATTACCCG	0.284213399556522	0.00255190073193068
4248150-1_2	chr|ryhB|ryhB|sRNA	4300232	4300207	chr|b3015|ECs3900|mRNA	3901297	3901253	1	1	0	-20.6	lit=	0	1	0	0.1	1.1	CTTCCGATCTCCGACTCAGCATTGCTCACATTGCTTCCAGTATTATCGTATGCTGGAAGCACAGGGCTTTCGCGTCGGGATCATCGCCCA	0.344664804821348	0.00201861674848864
4267422-1_2	chr|glk|ECs3268|mRNA	3237160	3237116	chr|arcZ|arcZ|sRNA	4093013	4093033	1	1	0	-18.1	lit=	2	1	0	0.1	3.1	CTTCCGATCTGACACTCAGCGTGCCGGAACGGGGCTTGGGGTTGCGCATCTGGTCCATGTCGATAGTATTCGCGCACCCCGGTCT	0.0759895339070005	0.00662382396165869
4281196-1_2	chr|pgm|ECs0719|mRNA	794664	794694	chr|gadY|gadY|sRNA	4407065	4407086	1	1	0	-12	lit=	0	1	0	0.1	1.1	CTTCCGATCTGAGACTCAGCTTGGGCCGTAAACTGGTAGAAGTCCCGGTAAAGACTATCCTCTTCCCGGTCCC	0.367879447610944	0.00166312244858502
4309247-1_2	chr|ydbK|ECs2000|mRNA	1975062	1975042	chr|glmZ|glmZ|sRNA	4780104	4780165	1	1	0	-12.9	lit=	0	1	0	0.1	1.1	CTTCCGATCTGGCACTCAGCCAGCTAGTGCCTCATAAACTCCGGAATGACGCAGAGCCGTTTATGGTGCTTATCGTCCACTGACAG	0.367879447610944	0.0013338456284342
4339712-1_2	chr|micM|micM|sRNA	573008	573033	chr|gyrB|ECs4634|mRNA	4664264	4664245	1	1	0	-6.8	lit=	0	1	0	0.1	1.1	CTTCCGATCTGTCACTCAGCAGTGACGGCATAATAATAAAAAAATGCTGCGTGGCTTGCTGGAAGA	7.5981840415078e-14	0.000245403583403172
435059-1_8	chr|ryeB|ryeB|sRNA	2525027	2524994	chr|hnr|ECs1737|mRNA	1736066	1736085	1	1	0	-16.8	lit=	0	1	0	0.1	1.1	TAAGCCTGCATTATGCCAACTTTTAGCGCACGGTTTCCGCTATTAGTTGGCT	0.367879447610944	0.0016946864553663
4368680-1_2	chr|omrB|omrB|sRNA	3698759	3698740	chr|rpoA|ECs4160|mRNA	4175804	4175780	1	1	0	-20.5	lit=	0	1	0	0.1	1.1	CTTCGGGTTGAGCACATGAAATCCTGCTCAACCTGAAAGGGCGGCGA	0.367879447610944	0.0015980640632873
4373354-1_2	chr|ECs1160|ECs1160|mRNA	1246519	1246487	chr|dsrA|dsrA|sRNA	2649832	2649794	1	1	0	-22.7	lit=	0	1	0	0.1	1.1	CTTCTGGCACCAGCAATTGAAGCACTTAAAAACATTTTTTAAGTGCTTCTTGCTTAATCAAGTTTCATCCCGTCAT	0.00334201676652809	0.0419590679148345
4409595-1_2	chr|oxyS|oxyS|sRNA	4964963	4964945	chr|appA|ECs1136|mRNA	1220072	1220094	1	1	0	-4.5	lit=	0	1	0	0.1	1.1	CTTTGACTCAGGCACTAAAGCCAACGTGAACTGTCGACGAGCGTACCCGTAAAAAAA	0.184532588859358	0.00366884171158382
4417157-1_2	chr|ryeB|ryeB|sRNA	2525007	2524990	chr|ECs4970|ECs4970|mRNA	5056265	5056289	1	1	0	-15.9	lit=	0	1	0	0.1	1.1	CTTTTAGCGCACGGCTCTATTCCGTGCGCGATCTGGCTGAAA	0.216520107901663	0.00324507750303039
4417198-1_2	chr|ryeB|ryeB|sRNA	2525007	2524985	chr|ECs4410|ECs4410|mRNA	4430051	4430032	1	1	0	-15.8	lit=	0	1	0	0.1	1.1	CTTTTAGCGCACGGCTCTCTCCCTAAGCCGTGCGCGGGCTGGCAAA	0.323501810769365	0.00220459603842036
4417201-1_2	chr|ryeB|ryeB|sRNA	2525007	2524986	chr|b2810|ECs3670|mRNA	3665869	3665904	1	1	0	-11.3	lit=	0	1	0	0.1	1.1	CTTTTAGCGCACGGCTCTCTCCTGAGCGCCGGAAACGTCCATCGCAGCCAGTTTGCCAA	0.367879447610944	0.00140515977743685
4417203-1_2	chr|ryeB|ryeB|sRNA	2525007	2524987	chr|glmS|ECs4671|mRNA	4706108	4706088	1	1	0	-17.5	lit=	0	1	0	0.1	1.1	CTTTTAGCGCACGGCTCTCTCTGCCGTGCGTCGTAACAGC	0.301778958853484	0.00239664856914901
4422137-1_2	chr|micA|micA|sRNA	3538960	3539003	chr|ycaQ|ECs0999|mRNA	1099584	1099633	1	1	0	-26	lit=	0	1	0	0.1	1.1	GAAAGACGCGCATTTGTTATCATCATCCCTGAATTCAGAGATGATTTAACCCACCGTGTCATGCCTGACTGGGATGATGAGCGCGATCTC	0.0933279461968524	0.0058238046484551
4424184-1_2	chr|rplE|ECs4173|mRNA	4181971	4181945	chr|ryeB|ryeB|sRNA	2525006	2524985	1	1	0	-15.4	lit=	2	1	0	0.1	3.1	GAAATCTGACGAAGAAGGCCGCGCTCTTTTTAGCGCACGGCTCTCTCCC	0.00174446958956868	0.00047167355626133
4431799-1_2	chr|msrA|ECs5197|mRNA	5297026	5296989	chr|ytfL-msrA-rc|ytfL-msrA-rc|sRNA	5296829	5296806	1	1	0	-19.6	lit=	0	1	0	0.1	1.1	GAAGCATAGCGTTACGGGTACAAATGTAGATTGTTGATCTTTACAGTACCTTACGCTATACT	0.00458902000290583	0.0346687622640768
4445702-1_2	chr|ycjX|ECs1900|mRNA	1892848	1892876	chr|cyaR|cyaR|sRNA	2842550	2842573	1	1	0	-2.1	lit=	0	1	0	0.1	1.1	GACGCAGCTGATGCAAAGTTTCCACTCTGAAAAACATAACCCATAAAATG	0.309322502450218	0.001037822491824
4447517-1_2	chr|gadY|gadY|sRNA	4407059	4407086	chr|glpF|ECs4852|mRNA	4918007	4917986	1	1	0	-16	lit=	0	1	0	0.1	1.1	GACGGCAGACTATCCTCTTCCCGGTCCCATTTGGGGACTGGGGGTGGCA	0.0474495996318839	0.00880041679760954
4461238-1_2	chr|ryjA|ryjA|sRNA	5131175	5131153	chr|dnaK|ECs0014|mRNA	12993	13030	1	1	0	-19.7	lit=	2	1	0	0.1	3.1	GAGGTGTGTTGACGTCGGGGGAACTGTCTTCCGCTCAGCAGACCGACGTTAACCTGCC	0.367879447610944	0.00130825965803968
4463788-1_2	chr|proB|ECs0269|mRNA	297940	297972	chr|mgrR|mgrR|sRNA	2148809	2148790	1	1	0	-19.4	lit=	0	1	0	0.1	1.1	GATAACGACAACCTTTCTGCACTGGCGGCGATTGATCCGTTATCAGTGCAGGA	0.245643628512496	0.000920044964800252
4467394-1_2	chr|mgrR|mgrR|sRNA	2148809	2148792	chr|b0753|ECs0781|mRNA	869115	869098	1	1	0	-14.9	lit=	2	1	0	0.1	3.1	GATCCGTTATCAGTGCAGCTGGCTGCCGATAGCGGA	0.00614671194477703	0.000519460754239049
4467505-1_2	chr|mgrR|mgrR|sRNA	2148809	2148791	chr|mukB|ECs1007|mRNA	1110097	1110117	1	1	0	-10.2	lit=	0	1	0	0.1	1.1	GATCCGTTATCAGTGCAGGTTCTGGTGATGGTGGTATAAAAA	0.367879447610944	0.00148556434466073
4542316-1_2	chr|hscA|ECs3392|mRNA	3379152	3379130	chr|ryhB|ryhB|sRNA	4300234	4300211	1	1	0	-11.4	lit=	0	1	0	0.1	1.1	GGCGAGCTGGATGGTGTAGTTATAAAGACATTGCTCACATTGCTTCCAGT	0.367879447610944	0.00147633039944043
4572216-1_2	chr|b1680|ECs2387|mRNA	2359641	2359621	chr|mgrR|mgrR|sRNA	2148787	2148750	1	1	0	-16.5	lit=	0	1	0	0.1	1.1	GGTGGATGGCGCTCAGGCGGTATGCCTGTTAGCGTAAAAGCAAAACACAAATCTATCCA	0.0311342304626759	0.000609130777627473
4581887-1_2	chr|spf|spf|sRNA	4845900	4845939	chr|ydgR|ECs2343|mRNA	2313750	2313767	1	1	0	-10.9	lit=	0	1	0	0.1	1.1	GTAATCGGATTTGGCTGAATTTTAGCCGCCCCAGTCAGATTATGGGTAGCTGGTTC	0.367879447610944	0.00138296316593872
4583369-1_2	chr|ryjA|ryjA|sRNA	5131142	5131125	chr|sspB|ECs4101|mRNA	4111765	4111744	1	1	0	-17.8	lit=	0	1	0	0.1	1.1	GTACCAGCGGGATAGAGAAATTTCTGTGCCGCTGGCTGCCGT	0.152255071508808	0.00421524629771392
4589233-1_2	chr|spf|spf|sRNA	4845852	4845870	chr|gnd|ECs2830|mRNA	2772425	2772372	1	1	0	-12.7	lit=	2	1	0	0.1	3.1	GTAGGGTACAGAGGTAAGACTCTCTGGCCCACAAGCGCAGCCAGCTGGCGACATGGCTGAGTTCATCGAAAAA	0.366257695107101	0.00124460158024285
4593254-1_2	chr|ryeA|ryeA|sRNA	2525088	2525113	chr|entF|ECs0625|mRNA	697491	697515	1	1	0	-20.8	lit=	2	1	0	0.1	3.1	GTCAATAAAAAGCGCGGTGGTCATCAACGATCAACTGCCGCGCTTTGCCGA	0.0324967356270278	0.0109949874283386
4613558-1_2	chr|yaeL|ECs0178|mRNA	201195	201215	chr|sibC-1|sibC-1|sRNA	3794412	3794437	1	1	0	-13.6	lit=	0	1	0	0.1	1.1	GTGCTGTTAATGGGGCTTGCAAAAATTAATAAGCTCCGAAACTTATCAGTA	0.304694547964338	0.00237081343191986
4614484-1_2	chr|mutH|ECs3688|mRNA	3692308	3692334	chr|gadY|gadY|sRNA	4407048	4407082	1	1	0	-24.2	lit=	0	1	0	0.1	1.1	GTGGATAGTCTTGGTCGTCCGCTGGAATTCATTAGTCTGGAGACGGCAGACTATCCTCTTCCCGG	0.100269366700551	0.00556587228785024
4616838-1_2	chr|ECs1200|ECs1200|mRNA	1264296	1264315	chr|micM|micM|sRNA	573006	573029	1	1	0	-14.7	lit=	0	1	0	0.1	1.1	GTGGGAAGCCGTCATGACAAAAGTGACGGCATAATAAAAAAAA	9.70411928098977e-05	0.000404304598079085
4621014-1_2	chr|ryjA|ryjA|sRNA	5131172	5131151	chr|ycfB|ECs1605|mRNA	1614861	1614816	1	1	0	-21.1	lit=	2	1	0	0.1	3.1	GTGTGTTGACGTCGGGGGAAACATCTCCCGGCGCAACCGGGCATTACAGTCGATGGCGATGA	0.194460744251598	0.00352751791053263
4628642-1_2	chr|sokC|sokC|sRNA	15620	15651	chr|mopA|ECs5124|mRNA	5225807	5225837	1	1	0	-17.1	lit=	0	1	0	0.1	1.1	GTTCAGCATAGGGGGCCTCGGGTTGATGGTTGAACCCGATGGACCTGAAACGTGGTATCGA	0.333677989631713	0.00211754653270299
4634451-1_2	chr|accC|ECs4128|mRNA	4141274	4141314	chr|micM|micM|sRNA	573017	573065	1	1	0	-15.6	lit=	0	1	0	0.1	1.1	GTTCTGACTGCCCGCTGGGCGACGATATGGATAAAAACCGTATAATAATAAAAAAATGAAATTCCTCTTTGACGGGCCAATAGCGATATT	1.75402382629279e-31	0.000167057420842117
4636584-1_2	chr|ryjA|ryjA|sRNA	5131168	5131133	chr|gadA|ECs4397|mRNA	4408880	4408854	1	1	0	-23.4	lit=	0	1	0	0.1	1.1	GTTGACGTCGGGGGAAACCCTCCTGTACCAGCGGAGGCTCCGCTGGGCTGCGGCTGGGTGAT	0.0519908056077699	0.000650512493477819
4655963-1_2	chr|pepD|ECs0264|mRNA	292987	292965	chr|spf|spf|sRNA	4845873	4845901	1	1	0	-20.8	lit=	0	1	0	0.1	1.1	TAACCTTAAAAGGTCTGAAAGGCTTCTATCTTTCAGACCTTTTACTTCACGT	0.364767854464583	0.0018044663124631
4671912-1_2	chr|ECs1220|ECs1220|mRNA	1276948	1276971	chr|gadY|gadY|sRNA	4407048	4407068	1	1	0	-19.4	lit=	0	1	0	0.1	1.1	TACGCCTAATGCCGTCTCTGATGATTAGTCTGGAGACGGCAGAC	0.26968118638357	0.00268650300964937
4671933-1_2	chr|sroC|sroC|sRNA	768137	768116	chr|mlc|ECs2300|mRNA	2267705	2267672	1	1	0	-16.3	lit=	2	1	0	0.1	3.1	TACGCCTGATGGTCGTCCCCCAAAAAATCACAACGTGGGGGCGGGCGTCATTACCGATGG	0.166940518164903	0.00394945446990964
4685385-1_2	chr|mgrR|mgrR|sRNA	2148755	2148727	chr|gyrB|ECs4634|mRNA	4666024	4665985	1	1	0	-23.3	lit=	0	1	0	0.1	1.1	TATCCATGCAAGCATTCACCGCCGGTTTAAGTGTCCGGCGGTCTGCACGGCGTTGGTGTTTCGGTAGT	0.346389467952119	0.00114252963354701
4685748-1_2	chr|ydhE|ECs2372|mRNA	2343503	2343541	chr|sroC|sroC|sRNA	768199	768174	1	1	0	-17.9	lit=	0	1	0	0.1	1.1	TATCCGCTCCATGGAAAACATCGATCCGGCTCTGGCGGATTACAAGAACCAGGGGCGGAAATTCCAGA	0.367879447610944	0.00169955987098274
4686421-1_2	chr|pgm|ECs0719|mRNA	794301	794327	chr|ryhB|ryhB|sRNA	4300226	4300208	1	1	0	-19.8	lit=	2	1	0	0.1	3.1	TATCGAATACTGGAAGCGTATTGGCGATCACATTGCTTCCAGTATT	0.295500993207849	0.0010073359416545
4688612-1_2	chr|yhhN|ECs4317|mRNA	4325154	4325180	chr|ryeB|ryeB|sRNA	2525015	2524987	1	1	0	-21.3	lit=	0	1	0	0.1	1.1	TATCTGGTGCTGGCAGGGCTGTGCGCCAATGCTAACTTTTAGCGCACGGCTCTCTC	0.337734891284971	0.00111305240089499
4705772-1_2	chr|amn|ECs2779|mRNA	2725446	2725471	chr|spf|spf|sRNA	4845891	4845912	1	1	0	-14.9	lit=	0	1	0	0.1	1.1	TCACTGTGGCGGATTACGTGAAAGTCTTACTTCACGTAATCGGATTTGA	0.181886488371116	0.00370782580147778
4732901-1_2	chr|gadY|gadY|sRNA	4407016	4407040	chr|xasA|ECs2097|mRNA	2090642	2090618	1	1	0	-14.6	lit=	0	1	0	0.1	1.1	TCCCGTGCCAACAGGGAGTGTTATATGTCCTTCCTGATCGCACTGGCGCGACGGAAAAAAAAAA	5.55883975407127e-12	0.000262385503138791
4737495-1_2	chr|ECs3929-1|ECs3929-1|5UTR	3930613	3930586	chr|sroG|sroG|sRNA	3930814	3930790	1	1	0	-17.8	lit=	2	1	0	0.1	3.1	TCCTAAGACTGCCCTGATTCTGGTAACCGCTTATTCTCAGGGCGGGGCGAA	0.0630592121239011	0.00742351425342644
4745106-1_2	chr|dps|ECs0890|mRNA	972762	972724	chr|micM|micM|sRNA	573005	573038	1	1	0	-3.8	lit=	2	1	0	0.1	3.1	TCGCGACCTGGATAAATTCCTGTGGTTTATCGAGTCTAAAGTGACGGCATAATAATAAAAAAATGAAATT	0	2.29312777683609e-05
4747222-1_2	chr|sibC-1|sibC-1|sRNA	3794492	3794510	chr|pgk|ECs3797|mRNA	3809916	3809882	1	1	0	-19.2	lit=	2	1	0	0.1	3.1	TCGCTTCGGTGAGGGCTTCGTCCTACCGAAGGCGAGTACAACGAAGAATTCT	0.366959721988582	0.00177114642497417
4749923-1_2	chr|omrA|omrA|sRNA	3698550	3698520	chr|alaS|ECs3554|mRNA	3544889	3544856	1	1	0	-24.9	lit=	0	1	0	0.1	1.1	TCGTACCCTGTCTCTTGCACCAACCTGCGCGCCAGCAGGCGCAGGTTGAGCAGGTGCTGAAGA	0.201334714842216	0.00343591896862737
4762797-1_2	chr|ompX|ECs0892|mRNA	975160	975182	chr|omrB|omrB|sRNA	3698766	3698740	1	1	0	-19.3	lit=	2	1	0	0.1	3.1	TCTGCAGTTCAACCCGATGGAAAGTCAACTTCGGGTTGAGCACATGAA	0.263307387954334	0.000948594134392376
4767912-1_2	chr|sibB-1|sibB-1|sRNA	2829112	2829131	chr|ycaI|ECs0996|mRNA	1094413	1094438	1	1	0	-15.7	lit=	0	1	0	0.1	1.1	TCTTAGTATGCTGGGTAGCTGTTATGCCATTGCCCAGCATCAGCCG	0.00381449626447127	0.038662233651353
4784202-1_2	chr|omrB|omrB|sRNA	3698743	3698726	chr|narX|ECs1727|mRNA	1722254	1722226	1	1	0	-14	lit=	0	1	0	0.1	1.1	TGAATTACACCAGCCTGCCCAACCGCCGGGCTGGAGCATAAAAATCAGAA	0.131400578955538	0.00466303091993777
4788056-1_2	chr|rplC|ECs4185|mRNA	4187399	4187380	chr|sgrS|sgrS|sRNA	83257	83283	1	1	0	-18.1	lit=	0	1	0	0.1	1.1	TGACGCTGAGCGCAACCTGCGTTGTGCTGGTTGCGTTGGTTAAGCGT	0.0453673067199792	0.00903766158706697
4789321-1_2	chr|dicF-1|dicF-1|sRNA	2201451	2201474	chr|ECs0239|ECs0239|mRNA	271922	271943	1	1	0	-4.3	lit=	0	1	0	0.1	1.1	TGACGTTTGGCGGTATCAGTTTTAGAAAAATGGAGAGTAGAAAAA	0.0256326507630205	0.012628920507068
4802122-1_2	chr|ryeB|ryeB|sRNA	2525021	2524993	chr|xasA|ECs2097|mRNA	2091280	2091257	1	1	0	-18.8	lit=	0	1	0	0.1	1.1	TGCATCAATGCCAACTTTTAGCGCACGGCCGGCGCGAATTGCTAAAGTTGGCT	1.16869275915642e-15	0.000231791250216456
4808634-1_2	chr|mgrR|mgrR|sRNA	2148786	2148744	chr|speF|ECs0721|mRNA	797535	797516	1	1	0	-19.6	lit=	2	1	0	0.1	3.1	TGCCTGTTAGCGTAAAAGCAAAACACAAATCTATCCATGCAAGTGTGGATGGATTGTGTGGTA	0.305903549660271	0.00235915335741357
4842066-1_2	chr|dnaJ|ECs0015|mRNA	14502	14530	chr|ohsC|ohsC|sRNA	3420904	3420927	1	1	0	-24	lit=	2	1	0	0.1	3.1	TGGTCGTCAACGTGCGGCGCGCGGTGCTGTTGTTGGAATCGTGTGCTGCACAAAAAAAAA	0.206955330633034	0.00336334494659109
4847986-1_2	chr|truB|ECs4047|mRNA	4054901	4054874	chr|gadY|gadY|sRNA	4407058	4407083	1	1	0	-4.3	lit=	0	1	0	0.1	1.1	TGTATTCAGCACTGAAATACCAGGGCAAGACGGCAGACTATCCTCTTCCCGGT	0.228093476730317	0.00311141719742885
4882639-1_2	chr|spf|spf|sRNA	4845891	4845918	chr|ECs5308|ECs5308|mRNA	5442572	5442548	1	1	0	-18	lit=	0	1	0	0.1	1.1	TTACTTCACGTAATCGGATTTGGCTGAAAAAAATTACTTCGGCGATCCGGTTTACGTAAAAAAA	0.326246136554025	0.00218149339785438
4884644-1_2	chr|ryeB|ryeB|sRNA	2525004	2524981	chr|yhbC|ECs4051|mRNA	4060524	4060484	1	1	0	-20.9	lit=	0	1	0	0.1	1.1	TTAGCGCACGGCTCTCTCCCAAGATTTATGTCTTGGGGGTGGGCTTGTCCACATTAGAGCAAAAA	0.101870082353935	0.000725621388903123
4895614-1_2	chr|sibC|sibC|sRNA	3794090	3794110	chr|entC|ECs0632|mRNA	707427	707464	1	1	0	-21.8	lit=	0	1	0	0.1	1.1	TTCAAGCCCTCGCTTCGGTGAAATGTCTGCCGGAGCGGGGATTGTGCCTGCGTCGTCACCGAA	0.0255235327469956	0.0126622862732931
4899665-1_2	chr|dapD|ECs0168|mRNA	188732	188703	chr|gadY|gadY|sRNA	4407045	4407082	1	1	0	-23.7	lit=	0	1	0	0.1	1.1	TTCAGGTAATCTGCCGTCGAAAGATGGCAATTTATTAGTCTGGAGACGGCAGACTATCCTCTTCCCGG	0.319793220274676	0.00223530810190204
4902753-1_2	chr|fabA|ECs1038|mRNA	1145446	1145419	chr|gadY|gadY|sRNA	4407053	4407082	1	1	0	-21.5	lit=	0	1	0	0.1	1.1	TTCCAGGATACGTCTGCCTTCTGATTATCTGGAGACGGCAGACTATCCTCTTCCCGG	0.279536864190189	0.00259510133523593
4912307-1_2	chr|rpoB|ECs4910|mRNA	4991530	4991552	chr|sroC|sroC|sRNA	768202	768177	1	1	0	-16.7	lit=	2	1	0	0.1	3.1	TTCCGCGTTGGCCTGGTACGTGTCTAATTACAAGAACCAGGGGCGGAAA	0.0120134071663117	0.000551410035135272
4920882-1_2	chr|gadB|ECs2098|mRNA	2092462	2092440	chr|ryhB|ryhB|sRNA	4300263	4300237	1	1	0	-18.8	lit=	0	1	0	0.1	1.1	TTCGGTCTGGCTCCGCTGGGCTGAAGACCCTCGCGGAGAATCTGAAAGC	1.4977064913625e-19	0.000209035352164922
4946171-1_2	chr|ytfP|ECs5200|mRNA	5303578	5303606	chr|omrB|omrB|sRNA	3698740	3698722	1	1	0	-17.4	lit=	2	1	0	0.1	3.1	TTGCGCACCAGGGGCGGTGAATACGCGCGATTACACCAGCCTGCGCAG	0.0568286330181478	0.0079064354134893
4948803-1_2	chr|ryhB|ryhB|sRNA	4300230	4300211	chr|ybaR|ECs0537|mRNA	574934	574907	1	1	0	-19.3	lit=	0	1	0	0.1	1.1	TTGCTCACATTGCTTCCAGTGACGTCAGGTGGCAATGGTGGGCGACGG	0.366790784380778	0.00124980473326445
4959892-1_2	chr|dcuC|ECs0660|mRNA	737229	737210	chr|isrA|isrA|sRNA	1915236	1915206	1	1	0	-17.6	lit=	2	1	0	0.1	3.1	TTGTCGGTGGCCTGTTATTGTAACACAGTCACCGGCGCAGAGGAGACA	0.00112349776924497	0.0800640769025436
4969747-1_2	chr|ryeB|ryeB|sRNA	2525005	2524986	chr|tolQ|ECs0772|mRNA	859851	859878	1	1	0	-14.3	lit=	0	1	0	0.1	1.1	TTTAGCGCACGGCTCTCTCCATCAAGAGAGCCAGGGGAAACGGG	0.359208505325717	0.00187354636991579
4971742-1_2	chr|b1582|ECs2288|mRNA	2255223	2255191	chr|ryeB|ryeB|sRNA	2525005	2524981	1	1	0	-22.7	lit=	0	1	0	0.1	1.1	TTTATGACTGGACGGGGCCGTCGATTGCGCTTTAGCGCACGGCTCTCTCCCAAGA	0.332911604075266	0.00212440189909072
4972577-1_2	chr|gadY|gadY|sRNA	4407045	4407084	chr|ECs4189|ECs4189|mRNA	4189511	4189492	1	1	0	-10.3	lit=	2	1	0	0.1	3.1	TTTATTAGTCTGGAGACGGCAGACTATCCTCTTCCCGGTCATGTTTAAAAACTGGGGACT	0.0618708322238585	0.000667157875694671
4978771-1_2	chr|gadY|gadY|sRNA	4407014	4407038	chr|hmpA|ECs3418|mRNA	3406499	3406529	1	1	0	-20.1	lit=	0	1	0	0.1	1.1	TTTCCCGTGCCAACAGGGAGTGTTAACACCTGTTGGCAACGCTGGACGAAATGTTAAA	0.282566208974601	0.00256726929689403
4978861-1_2	chr|gadY|gadY|sRNA	4407014	4407069	chr|yciR|ECs1858|mRNA	1847313	1847286	1	1	0	-19.1	lit=	0	1	0	0.1	1.1	TTTCCCGTGCCAACAGGGGTGTTATAACGGTTTATTAGTCTGGAGACGGCAGACTTTATCTGCCGAACAGGCTGCTCGCATCA	0.341665163184577	0.00112582206228081
4982861-1_2	chr|ycjX|ECs1900|mRNA	1893236	1893261	chr|glmY|glmY|sRNA	3411599	3411577	1	1	0	-20.1	lit=	0	1	0	0.1	1.1	TTTCGCCCGCAGGTGATGGATGTCGATATCAACCATCGGGCGAAACGT	0.0243467090341273	0.0130111748925287
4989695-1_2	chr|micM|micM|sRNA	573043	573073	chr|lon|ECs0493|mRNA	525143	525167	1	1	0	-13	lit=	0	1	0	0.1	1.1	TTTGACGGGCCAATAGCGATATTGGCCATTTCACCGTCGGGACCGTGGCTTCT	8.91545459819613e-09	0.000302961205709284
5002242-1_2	chr|ryeB|ryeB|sRNA	2525006	2524987	chr|yejF|ECs3072|mRNA	3012748	3012775	1	1	0	-18.5	lit=	0	1	0	0.1	1.1	TTTTAGCGCACGGCTCTCTCAAGGACCGTGCGCGCGCGTGTTTGCCA	0.337734891284971	0.00111305240089499
5003907-1_2	chr|focB|ECs3354|mRNA	3330796	3330817	chr|mgrR|mgrR|sRNA	2148807	2148784	1	1	0	-23	lit=	0	1	0	0.1	1.1	TTTTCCTGCACTGACGGTCAGCTCCGTTATCAGTGCAGGAAAATGC	0.284248197542677	0.00255148537133274
5035378-1_1	chr|apt|ECs0522|mRNA	557340	557372	chr|sibB-1|sibB-1|sRNA	2829085	2829130	1	1	0	-19.3	lit=	2	1	0	0.1	3.1	AAAAATAGCATCAAAAGCATTCAGGACTACCCAGAGCGGGGTTTCCCCCGCCCTGGTAGTCTTAGTATGCTGGGTAGC	0.0625111627342751	0.00746227099224713
5042844-1_1	chr|b1504|ECs2109|mRNA	2109928	2109875	chr|gadY|gadY|sRNA	4407051	4407082	1	1	0	-16.5	lit=	0	1	0	0.1	1.1	AAAACAGTGCCAGACAATTTCCAACGACCGGTAGCACAAGTCCAGCCGTCCCTTAAAAAGTCTGGAGACGGCAGACTATCCTCTTCCCGG	0.100269366700551	0.00556587228785024
5048396-1_1	chr|yljA|ECs0967|mRNA	1053994	1054014	chr|ryhB|ryhB|sRNA	4300214	4300194	1	1	0	-13.5	lit=	2	1	0	0.1	3.1	AAAACGAACGACTGGCTGGACAGTATTACTTAGCCAGCCGG	0.0524536353069612	0.000651316960768384
5062524-1_1	chr|ECs2847|ECs2847|mRNA	2789325	2789282	chr|mgrR|mgrR|sRNA	2148788	2148742	1	1	0	-18.9	lit=	2	1	0	0.1	3.1	AAAAGCAAGTGGCAGGCGGAGGAAGTGCTGCGTGAATGGTATAATGCCTGTTAGCGTAAAAGCAAAACCCAAATCTATCCATGCAAGCAA	0.0116895288871537	0.00054998046229111
5077590-1_1	chr|micM|micM|sRNA	573028	573061	chr|ECs1159-1|ECs1159-1|5UTR	1245528	1245502	1	1	0	-20.5	lit=	0	1	0	0.1	1.1	AAAATGAAATTCCTCTTTGACGGGCCAATAGCGACTGTCTATTGCTCGTTATCAAGGGGA	4.32204531532827e-64	0.000118828317419218
5080400-1_1	chr|umuC|ECs1679|mRNA	1673133	1673164	chr|sibC|sibC|sRNA	3793998	3794030	1	1	0	-16.9	lit=	0	1	0	0.1	1.1	AAAATGGCAGCGGCAGACGGGTGGGGTGGTGGCTCCTCCCCTGAGACTGACTGTTAATAAGCTGG	0.221238103441125	0.00318937488191091
5092642-1_1	chr|tsf|ECs0172|mRNA	194726	194751	chr|ryeA|ryeA|sRNA	2525085	2525106	1	1	0	-12.1	lit=	0	1	0	0.1	1.1	AAACATCAACATTCGCCGCGTTGATGGTCAATAAAAAGCGCGGTGAAAAA	0.0175105490141015	0.0157290265465139
5107410-1_1	chr|gapA|ECs2488|mRNA	2464923	2464944	chr|micM|micM|sRNA	573008	573056	1	1	0	-18.5	lit=	0	1	0	0.1	1.1	AAACCGTTGATGGCCCGTCTCAGTGACGGCATAATAATAAAAAAATGAAATTCCTCTTTGACGGGCCAAT	0	4.42640631664733e-05
5109785-1_1	chr|cobT|ECs2786|mRNA	2733847	2733806	chr|ryeB|ryeB|sRNA	2525016	2524970	1	1	0	-30.8	lit=	0	1	0	0.1	1.1	AAACCTGTTGGTAGCCTGGGAAGGCTGGAGGCGCTTGGCGTAATGCCAACTTTAGCGCACGGCTCTCTCCCAAGAGCCATTTCCCT	0.367879447610944	0.00165743605036375
5126174-1_1	chr|glmZ|glmZ|sRNA	4780115	4780185	chr|ECs5175-1|ECs5175-1|5UTR	5278564	5278544	1	1	0	-14.6	lit=	2	1	0	0.1	3.1	AAACTCCGGAATGACGCAGAGCCGTTACGGTGCTTATCGTCCACTGACAGATGTCGCTTATGCCTCATCATCATCACAGAGGAGAGCACA	0.355640594009673	0.00191100169736393
5144379-1_1	chr|isrB|isrB|sRNA	2589058	2588999	chr|rpoA|ECs4160|mRNA	4175507	4175488	1	1	0	-21.8	lit=	0	1	0	0.1	1.1	AAAGACGTACCGCCAGGCAATATGTTCCGATAACAAAAAACCTGCTCCGGCAGGTTTTTTCCTGTGGAGCGTATTGCCTA	0.0421047151491178	0.00944911182523068
5152355-1_1	chr|ryhB|ryhB|sRNA	4300241	4300204	chr|yeiM|ECs3056|mRNA	2991535	2991503	1	1	0	-19.3	lit=	0	1	0	0.1	1.1	AAAGCACGACATTGCTCACTGCTTCCAGTATTACTTTATCGAAGCAGCGGCGAGCGGTGCGATGAC	0.26230729841122	0.00275604477855088
515296-1_7	chr|pepP|ECs3779|mRNA	3791796	3791768	chr|ryhB|ryhB|sRNA	4300231	4300211	1	1	0	-20.2	lit=	0	1	0	0.1	1.1	ACCGGAAGCGGTGTTGGGCTGATTAAAAAAATTGCTCACATTGCTTCCAGT	0.354093860190847	0.00117398712462509
5174998-1_1	chr|xasA|ECs2097|mRNA	2090510	2090482	chr|sibE-1|sibE-1|sRNA	3934350	3934329	1	1	0	-11.7	lit=	0	1	0	0.1	1.1	AAAGGGGTGAAACTGGTCGTGGCAATTGTAAAATAAGCTGCGAAACTTACGAG	2.78660490080552e-06	0.000354041640896754
5182145-1_1	chr|micM|micM|sRNA	573006	573059	chr|fepB|ECs0631|mRNA	706088	706068	1	1	0	-17.3	lit=	2	1	0	0.1	3.1	AAAGTGACGGCAATAATAAAAAAATGAAATTCCTCTTTGACGGGCCAATAGCCGACTGGCCGCGTCAGATT	3.6403828578607e-150	7.84334337379881e-05
5182157-1_1	chr|micM|micM|sRNA	573006	573077	chr|b3913|ECs4839|mRNA	4905789	4905808	1	1	0	-15.3	lit=	2	1	0	0.1	3.1	AAAGTGACGGCAATAATAAAAAAATGAAATTCCTCTTTGACGGGCCAATAGCGATATTGGCCATTTTTTTGTTACCGCTGCCGTCATGGC	8.45149162323855e-189	7.00776839389376e-05
5183626-1_1	chr|micM|micM|sRNA	573006	573053	chr|mtlD|ECs4476|mRNA	4515349	4515370	1	1	0	-14.3	lit=	0	1	0	0.1	1.1	AAAGTGACGGCATAAAAAAAAAAATGAAATTCCTCTTTGACGGGCCTGCCCTGAATGCCCGTCATAGC	2.0082736202272e-15	0.000233425368535563
5185327-1_1	chr|micM|micM|sRNA	573006	573056	chr|slt|ECs5350|mRNA	5489032	5489055	1	1	0	-18.2	lit=	0	1	0	0.1	1.1	AAAGTGACGGCATAAATAAAAAAATGAAATTCCTCTTTGACGGGCCAATTTGCCCGTCAGGAGAGCGCCTGGA	1.6915107313615e-11	0.000267422355109295
5186149-1_1	chr|micM|micM|sRNA	573006	573031	chr|guaA|ECs3369|mRNA	3347244	3347216	1	1	0	-11.1	lit=	0	1	0	0.1	1.1	AAAGTGACGGCATAATAAAAAAAAAAATGACGACTTTATGACCGCACACTGGGCGCATC	3.22710410789214e-16	0.000228058550715225
5186626-1_1	chr|micM|micM|sRNA	573006	573034	chr|ybhR|ECs0870|mRNA	947957	947931	1	1	0	-20.1	lit=	0	1	0	0.1	1.1	AAAGTGACGGCATAATAAAAAAAAAATGAGTTTGTGGTGCCGTCGCTGATCGCCAT	7.5981840415078e-14	0.000245403583403172
5186723-1_1	chr|micM|micM|sRNA	573006	573030	chr|yrbL|ECs4086|mRNA	4091100	4091118	1	1	0	-15.9	lit=	2	1	0	0.1	3.1	AAAGTGACGGCATAATAAAAAAAAACAATGCCGTTACGAAGA	2.47626113020845e-186	7.05332316434334e-05
5186849-1_1	chr|micM|micM|sRNA	573006	573030	chr|rne|ECs1462|mRNA	1503475	1503443	1	1	0	-4.5	lit=	0	1	0	0.1	1.1	AAAGTGACGGCATAATAAAAAAAAATCGATGAAAAGAATGTTAATCAACGCAACTCAGC	0	3.67116458704183e-05
5187037-1_1	chr|micM|micM|sRNA	573006	573042	chr|ycgL|ECs1674|mRNA	1669380	1669433	1	1	0	-9.5	lit=	2	1	0	0.1	3.1	AAAGTGACGGCATAATAAAAAAAAATGAAATTCCTCAAACAGGCATTAACCGAGCAAGGTTACTATTTGCAGTTACCGCCACCACCCGAA	8.79222681596511e-39	0.000151276928590928
5187207-1_1	chr|micM|micM|sRNA	573006	573055	chr|cytR|ECs4861|mRNA	4925815	4925795	1	1	0	-16.9	lit=	0	1	0	0.1	1.1	AAAGTGACGGCATAATAAAAAAAAATGAAATTCCTCTTTGACGGGCCAAAAAGCGGCCCGTGAAGTGGAA	0.0348714949991558	0.000617585474838702
5187220-1_1	chr|micM|micM|sRNA	573006	573055	chr|mfd|ECs1492|mRNA	1533121	1533080	1	1	0	-13.8	lit=	2	1	0	0.1	3.1	AAAGTGACGGCATAATAAAAAAAAATGAAATTCCTCTTTGACGGGCCAAGGCATATCCTAACGAGAATCTGACAACCGTTATGCCTGAAC	2.86815455022907e-99	9.60609457162329e-05
5187231-1_1	chr|micM|micM|sRNA	573006	573057	chr|yqhE|ECs3896|mRNA	3897289	3897315	1	1	0	-16.6	lit=	0	1	0	0.1	1.1	AAAGTGACGGCATAATAAAAAAAAATGAAATTCCTCTTTGACGGGCCAATACTTAATGCACTGGCCCGTTCCCGCT	2.08024185782785e-40	0.000148339232854139
5187305-1_1	chr|micM|micM|sRNA	573006	573078	chr|minD|ECs1669|mRNA	1666597	1666578	1	1	0	-14.3	lit=	0	1	0	0.1	1.1	AAAGTGACGGCATAATAAAAAAAAATGAAATTCCTCTTTGACGGGCCAATAGCGATATTGGCCATTTTTTTATTCTGCCGGCATCGCAAA	5.19705553441085e-17	0.000223045662725511
5187348-1_1	chr|micM|micM|sRNA	573006	573060	chr|dcuC|ECs0660|mRNA	737012	736990	1	1	0	-10.7	lit=	0	1	0	0.1	1.1	AAAGTGACGGCATAATAAAAAAAAATGAAATTCCTCTTTGACGGGCCAATAGCGGCTGGCGTCAAAACCATTGCAGT	6.36481319105139e-07	0.000338265495756696
5187406-1_1	chr|micM|micM|sRNA	573006	573054	chr|modA|ECs0791|mRNA	879154	879172	1	1	0	-16.7	lit=	0	1	0	0.1	1.1	AAAGTGACGGCATAATAAAAAAAAATGAAATTCCTCTTTGACGGGCCACTCTCGCCCGTCAGATTG	4.92553106944754e-42	0.00014556629240692
5187695-1_1	chr|micM|micM|sRNA	573006	573038	chr|gadA|ECs4397|mRNA	4409406	4409381	1	1	0	-8.3	lit=	0	1	0	0.1	1.1	AAAGTGACGGCATAATAAAAAAAAATGAAATTTGCCGATCTGTGGCATGCGCCTGCG	0	2.60358331295684e-05
5187718-1_1	chr|micM|micM|sRNA	573006	573035	chr|mopA|ECs5124|mRNA	5225879	5225898	1	1	0	-6.1	lit=	0	1	0	0.1	1.1	AAAGTGACGGCATAATAAAAAAAAATGAACCGTACCGTGCTCTGACTCT	0	4.63333920610016e-05
5187806-1_1	chr|micM|micM|sRNA	573006	573034	chr|ECs4440-1|ECs4440-1|3UTR	4467352	4467376	1	1	0	-9.1	lit=	0	1	0	0.1	1.1	AAAGTGACGGCATAATAAAAAAAAATGACACTTTATTGCTGTTTACGGTCCTG	7.5981840415078e-14	0.000245403583403172
5188529-1_1	chr|micM|micM|sRNA	573006	573028	chr|yeaG|ECs2492|mRNA	2469034	2469076	1	1	0	-9.4	lit=	2	1	0	0.1	3.1	AAAGTGACGGCATAATAAAAAAACATCATGTCGCCGTGGGCGGCAAAACGCCTGCATGAATTTGGT	5.69646085718006e-38	0.000152812774348169
5188548-1_1	chr|micM|micM|sRNA	573006	573031	chr|ttk|ECs4516|mRNA	4558851	4558880	1	1	0	-17.4	lit=	0	1	0	0.1	1.1	AAAGTGACGGCATAATAAAAAAAGAAGGTATGCTGTCACGTTTTGTCCGCAGC	0.00861974273907755	0.000534844710218591
5188689-1_1	chr|micM|micM|sRNA	573006	573057	chr|ybeZ|ECs0698|mRNA	772674	772651	1	1	0	-20.6	lit=	0	1	0	0.1	1.1	AAAGTGACGGCATAATAAAAAAATGAAATTCCTCTTTGACGGGCCAATAAGTGCTGGCCGATGTCGAAGAGA	1.32516729630562e-79	0.000106968942043718
5189079-1_1	chr|micM|micM|sRNA	573006	573023	chr|ppiA|ECs4214|mRNA	4211683	4211665	1	1	0	-16.1	lit=	0	1	0	0.1	1.1	AAAGTGACGGCATAATAAAAGAATGTGCCGTCAAAACC	3.22710410789214e-16	0.000228058550715225
5189226-1_1	chr|micM|micM|sRNA	573006	573023	chr|dld|ECs3020|mRNA	2951750	2951770	1	1	0	-13.3	lit=	0	1	0	0.1	1.1	AAAGTGACGGCATAATAACGATGGTCGTCACGCCCACG	2.07348243055037e-23	0.000192121891432466
5189476-1_1	chr|micM|micM|sRNA	573006	573031	chr|yhfK|ECs4209|mRNA	4208159	4208177	1	1	0	-5	lit=	0	1	0	0.1	1.1	AAAGTGACGGCATAATAATAAAAAAAATTCCGCGTCTTATCGATACAAAAAAAAAAAAA	0.0348714949991558	0.000617585474838702
5189639-1_1	chr|micM|micM|sRNA	573006	573037	chr|zntA|ECs4318|mRNA	4326772	4326791	1	2	0	-15.7	lit=	0	0	1	0.1	1.1	AAAGTGACGGCATAATAATAAAAAAATGAAATGGCCGTCGCTCTGCTGG	4.65848551955972e-08	0.000534844710218591
5189750-1_1	chr|micM|micM|sRNA	573006	573044	chr|tktB|ECs3327|mRNA	3297621	3297662	1	1	0	-7.6	lit=	0	1	0	0.1	1.1	AAAGTGACGGCATAATAATAAAAAAATGAAATTCCTCTTGACATGTTGGTCTGAAAGGGGCAATTGTCGGGATGACGGGTTATG	7.09115863723793e-74	0.000110921625735754
5189837-1_1	chr|micM|micM|sRNA	573006	573057	chr|lepA|ECs3435|mRNA	3426972	3426936	1	1	0	-16.5	lit=	0	1	0	0.1	1.1	AAAGTGACGGCATAATAATAAAAAAATGAAATTCCTCTTTGACGGGCCAATAATTCCGCCGCCGGAAGGCGATCCGGAAGGCCCGTTGCT	2.82093564616534e-12	0.000259437792180485
5189839-1_1	chr|micM|micM|sRNA	573006	573057	chr|ECs0658|ECs0658|5UTR	733548	733571	1	1	0	-20.3	lit=Y	0	1	0	0.1	1.1	AAAGTGACGGCATAATAATAAAAAAATGAAATTCCTCTTTGACGGGCCAATACATCCGTCAAAGAGGCTCGGGA	0.000485809333913473	0.00043669887722076
5189841-1_1	chr|micM|micM|sRNA	573006	573057	chr|udp|ECs4761|mRNA	4812892	4812931	1	1	0	-15.6	lit=	2	1	0	0.1	3.1	AAAGTGACGGCATAATAATAAAAAAATGAAATTCCTCTTTGACGGGCCAATACCTGGCGTGCAGAGCTGGATGGTAAACCTGTTATCGTC	2.58356433759304e-251	6.0852505012757e-05
5189927-1_1	chr|micM|micM|sRNA	573006	573077	chr|ygfE|ECs3781|mRNA	3792769	3792786	1	1	0	-13	lit=	0	1	0	0.1	1.1	AAAGTGACGGCATAATAATAAAAAAATGAAATTCCTCTTTGACGGGCCAATAGCGATATTGGCCATTTTTTTTTGGCCGTTCACTGCTGG	2.07348243055037e-23	0.000192121891432466
5189958-1_1	chr|micM|micM|sRNA	573006	573060	chr|ECs2840|ECs2840|mRNA	2781160	2781140	1	1	0	-19	lit=	2	1	0	0.1	3.1	AAAGTGACGGCATAATAATAAAAAAATGAAATTCCTCTTTGACGGGCCAATAGCGGAAGGCGGGCCTGGAGGGGGG	1.75402382629279e-31	0.000167057420842117
5190094-1_1	chr|micM|micM|sRNA	573006	573041	chr|apaH|ECs0054|mRNA	55894	55863	1	1	0	-8.5	lit=	0	1	0	0.1	1.1	AAAGTGACGGCATAATAATAAAAAAATGAAATTCCTGCGTCGCCAGCCTCTGCTGCAAATCGACGA	2.29987487751707e-49	0.000134768199359695
5190280-1_1	chr|micM|micM|sRNA	573006	573034	chr|yadB|ECs0148|mRNA	163594	163576	1	1	0	-13.3	lit=	0	1	0	0.1	1.1	AAAGTGACGGCATAATAATAAAAAAATGACTTCAGTCAGCCGTCAAAA	3.24605832296582e-24	0.00018909616073866
5190362-1_1	chr|micM|micM|sRNA	573006	573033	chr|aspS|ECs2576|mRNA	2551745	2551720	1	1	0	-8.5	lit=	0	1	0	0.1	1.1	AAAGTGACGGCATAATAATAAAAAAATGTTCTTTCATGACCGCGCCGCAAGTGC	3.35383730472885e-20	0.000205861824946234
5190400-1_1	chr|micM|micM|sRNA	573006	573032	chr|aidB|ECs5163|mRNA	5268716	5268738	1	1	0	-15.9	lit=	0	1	0	0.1	1.1	AAAGTGACGGCATAATAATAAAAAAATTTGTGCCGCGCTTTTTGCCTGA	5.69646085718006e-38	0.000152812774348169
5190579-1_1	chr|micM|micM|sRNA	573006	573029	chr|rob|ECs5354|mRNA	5491298	5491237	1	1	0	-11.2	lit=	2	1	0	0.1	3.1	AAAGTGACGGCATAATAATAAAAATGAAAAAGCGGGAGATCGCCCAATTAATCTGCGCTGTGAACTGCTGATTCCTATCCGCCGTTAACG	1.91515651616048e-53	0.000129718896090242
5190647-1_1	chr|micM|micM|sRNA	573006	573028	chr|ECs2129-1|ECs2129-1|5UTR	2135851	2135789	1	1	0	-11.8	lit=	0	1	0	0.1	1.1	AAAGTGACGGCATAATAATAAAATTACTGTCTGATTGCCGCATTATTATGCGCTATTGTCGGGGCGATTGGTTCGGTCAGTATT	1.6915107313615e-11	0.000267422355109295
5197818-1_1	chr|gadY|gadY|sRNA	4407010	4407028	chr|yhfK|ECs4209|mRNA	4208491	4208511	1	1	0	-19.9	lit=	0	1	0	0.1	1.1	AAAGTTTCCCGTGCCAACAACGCTGGCGCGGGAACACCGG	0.178558131923072	0.00375809744117612
5197849-1_1	chr|gadY|gadY|sRNA	4407010	4407039	chr|clpA|ECs0968|mRNA	1056140	1056178	1	1	0	-26.5	lit=	0	1	0	0.1	1.1	AAAGTTTCCCGTGCCAACAGGGAGTGTTATGGTGATGACCACTAACGCCGGGGTACGGGAAACTGAGCAA	0.367879447610944	0.00140615130509929
5211694-1_1	chr|mgrR|mgrR|sRNA	2148760	2148742	chr|yecH|ECs2614|mRNA	2590554	2590527	1	1	0	-8.8	lit=	0	1	0	0.1	1.1	AAATCTATCCATGCAAGCAAAGCGCGTTTGGTGAACAGGCACGTT	0.367879447610944	0.0015992652743929
5211828-1_1	chr|mgrR|mgrR|sRNA	2148760	2148732	chr|ybgJ|ECs0736|mRNA	820541	820560	1	1	0	-21.7	lit=	2	1	0	0.1	3.1	AAATCTATCCATGCAAGCATTCACCGCCGTTTGGCGGTGGTCGCGGCGC	0.126143041435808	0.000757737550772288
5214208-1_1	chr|ynfM-asr-rc|ynfM-asr-rc|sRNA	2270924	2270896	chr|ECs1004|ECs1004|5UTR	1103095	1103128	1	1	0	-21.7	lit=	0	1	0	0.1	1.1	AAATGACACACAGCAAAATGAATCCGTTTCACCAGACGGGTTCATTCTCGCCGTGGCTGTGAC	0.063742252266906	0.00737590700420662
5239906-1_1	chr|pepA|ECs5237|mRNA	5341251	5341209	chr|ryhB|ryhB|sRNA	4300247	4300205	1	1	0	-28.1	lit=	0	1	0	0.1	1.1	AACACGCTGAATGATACTGGCTCAATGGAAGCGGTCTGCTTTCAAAAAAACTGAAAGCACGACATTGCTCACATTGCTTCCAGTATTACT	0.0379771941876149	0.000624121241565458
5247435-1_1	chr|gadY|gadY|sRNA	4407025	4407067	chr|infB|ECs4049|mRNA	4057006	4056966	1	1	0	-26.6	lit=	0	1	0	0.1	1.1	AACAGGGAGTGTTATAACGGTTTATTAGTCTGGAGACGGCAGATCCAGAAGCCGATCCGGATCGCGTTAAGAACGAACTCTCCCA	0.342459130420735	0.00112865954484941
5272617-1_1	chr|sibE|sibE|sRNA	3934668	3934624	chr|clpB|ECs3455|mRNA	3454172	3454151	1	1	0	-15.7	lit=	2	1	0	0.1	3.1	AACCCTTTCCTTCTATAAGGCCCCTTCCTCGGGAGGGGCTTTCCCAGGAAGGGGGTTCGGTTAGTC	0.365841826529026	0.00178914066741128
5284414-1_1	chr|rpsB|ECs0171|mRNA	194016	194039	chr|micM|micM|sRNA	573007	573039	1	1	0	-9.8	lit=	0	1	0	0.1	1.1	AACCGTACGTGAAGGCCGTTCTCAAGTGACGGCATAATAATAATAAAAAATGAAATTC	9.41967569994203e-111	9.10580105030692e-05
5287362-1_1	chr|prlC|ECs4370|mRNA	4379510	4379472	chr|micM|micM|sRNA	573005	573038	1	1	0	-10.1	lit=	2	1	0	0.1	3.1	AACCTCAACCAGGACTGCGCTAATGACGAATCCGTTACTGACTCCTAAAGTGACGGCATAATAAAAAAAAATGAAATT	1.55335284033475e-35	0.000157717100627456
5315255-1_1	chr|sroC|sroC|sRNA	768063	768041	chr|ydcP|ECs2039|mRNA	2023831	2023882	1	1	0	-19.1	lit=	0	1	0	0.1	1.1	AACGCTGCTACCCTCTTTTTTCTAGTGAAGAGGGGGTCAGCATAACGCATACGCTGGATGGGCAGTTCGACGAAGAAAA	0.0884611108389198	0.00602180226150789
5317471-1_1	chr|entA|ECs0635|mRNA	710227	710260	chr|gadY|gadY|sRNA	4407033	4407054	1	1	0	-7.2	lit=	0	1	0	0.1	1.1	AACGGAGCGACTGGACGTGCTGGTTAATGCGGCGTGTTATAACGGTTTATTAGTC	0.354913661319054	0.00117778767559802
5333606-1_1	chr|ycaC|ECs0982|mRNA	1076556	1076526	chr|arcZ|arcZ|sRNA	4092991	4093015	1	1	0	-21.4	lit=	2	1	0	0.1	3.1	AACGTGCTGGCGCTGGGTGACCTGGCTAAGTTTTCCCTGGTGTTGGCGCAGT	0.210408658701628	0.00332073841242017
5336906-1_1	chr|ryeB|ryeB|sRNA	2525030	2525006	chr|phoP|ECs1602|mRNA	1611839	1611810	1	1	0	-22.1	lit=	2	1	0	0.1	3.1	AACTAAGCCTGCATTAATGCCAACTATGCAGGCATTAATGCGGCGTAATAGCGGC	0.200716943814719	0.000855393498338926
5346054-1_1	chr|ECs4993|ECs4993|mRNA	5076642	5076664	chr|micM|micM|sRNA	573006	573029	1	1	0	-14.8	lit=	0	1	0	0.1	1.1	AACTGAAGCACCAGTGCCGTCACAAAGTGACGGCATAATAAAAAAAA	6.36481319105139e-07	0.000338265495756696
5373738-1_1	chr|ryfD|ryfD|sRNA	3454410	3454393	chr|rpsD|ECs4161|mRNA	4176494	4176472	1	1	0	-21.7	lit=	2	1	0	0.1	3.1	AAGACGATCCGGTACGCGATGGTGTGCTGGAGCGTCAGTTC	0.121242085553719	0.00491901113417463
5374096-1_1	chr|micA|micA|sRNA	3538962	3538986	chr|cadA|ECs5113|mRNA	5212942	5212912	1	1	0	-23.4	lit=	0	1	0	0.1	1.1	AAGACGCGCATTTGTTATCATCATCAAAACTGATCGAAAACAATGCGCGTCTG	0.229636007209453	0.00309474444918507
5374150-1_1	chr|isrA|isrA|sRNA	1915194	1915174	chr|pepN|ECs1015|mRNA	1120568	1120613	1	1	0	-14.6	lit=	2	1	0	0.1	3.1	AAGACGCGGATGCACTGCTGTAACCGCGTTGCGCAAGGCGAACTGGAAAACGGACGCCATTGGGT	0.0439563883530288	0.00921355758995935
538485-1_7	chr|ECs1183-1|ECs1183-1|3UTR	1255850	1255867	chr|ryeB|ryeB|sRNA	2524997	2524956	1	1	0	-18.9	lit=	2	1	0	0.1	3.1	CGGACTGGGGAGTTGGACGGCTCTCTCCCAAGAGCCATTCCCTGGACCGAATACAGG	0.000442236693999531	0.000434555245453349
5388240-1_1	chr|rdlB|rdlB|sRNA	1715750	1715770	chr|b1995|ECs2792|mRNA	2739978	2739996	1	1	0	-14.6	lit=	2	1	0	0.1	3.1	AAGATTAGCCCTGTTGTCAGGAAATTCTGATCAGGGCAATCG	0.0261691217846042	0.0124785708562125
5392167-1_1	chr|ryhB|ryhB|sRNA	4300240	4300183	chr|ygiG|ECs3941|mRNA	3944151	3944119	1	1	0	-21.2	lit=	0	1	0	0.1	1.1	AAGCACGACATTGCTCACATTGCTTCCAGTATTACTTAGCCAGCCGGGTGCTGGCTTTATCCGGGTTAGCCAAAAAGCGAGCAGGTCGTG	0.347683102581775	0.00199073281085057
5392663-1_1	chr|manX|ECs2527|mRNA	2504256	2504278	chr|spf|spf|sRNA	4845891	4845919	1	1	0	-14.3	lit=	0	1	0	0.1	1.1	AAGCACTGAAAGCCAAACCGGTTACTTCACGTAATCGGATTTGGCTGAAT	0.367879447610944	0.00160553566844358
5401236-1_1	chr|yjcP|ECs5062|mRNA	5152802	5152771	chr|ryeB|ryeB|sRNA	2525027	2524986	1	1	0	-25.9	lit=	0	1	0	0.1	1.1	AAGCCATGCGCTGGTATGTTCAGGCGTCATTAAGCCTGCATTAATGCCAACTTTAGCGCACGGCTCTCTCC	0.0563131243064662	0.00794878405820939
5409659-1_1	chr|ryeB|ryeB|sRNA	2525026	2525008	chr|ECs4504|ECs4504|mRNA	4548170	4548141	1	1	0	-18	lit=	2	1	0	0.1	3.1	AAGCCTGCATTAATGCCAAACCTTGGCATGAGTGGGCTGACCATCCG	0.344781758088647	0.00201744153095333
5409667-1_1	chr|ryeB|ryeB|sRNA	2525026	2525007	chr|glyS|ECs4442|mRNA	4469040	4469017	1	1	0	-9.9	lit=	0	1	0	0.1	1.1	AAGCCTGCATTAATGCCAACCTGTATGGCGATAAGCTGACTAATAAAAAAAA	0.344781758088647	0.00201744153095333
5409669-1_1	chr|ryeB|ryeB|sRNA	2525026	2524985	chr|hypE|ECs3586|mRNA	3577694	3577740	1	1	0	-29	lit=	0	1	0	0.1	1.1	AAGCCTGCATTAATGCCAACCTTCAGCGCACGGCTCTCTCCCTGCCGTGCGCGGCGTTTGCGAATTGCTGGGACTGGACGCCCTGAATGA	0.367879447610944	0.00150217898881263
5409780-1_1	chr|ryeB|ryeB|sRNA	2525026	2524986	chr|clpB|ECs3455|mRNA	3452537	3452512	1	1	0	-23.2	lit=	2	1	0	0.1	3.1	AAGCCTGCATTAATGCCAACTTTAGCGCACGGCTCTCTCCGTAGCCGTGCGGGGCTGGCGGATCC	0.000758492887383818	0.000447863244447591
5409833-1_1	chr|ryeB|ryeB|sRNA	2525026	2524993	chr|ybeX|ECs0696|mRNA	771321	771286	1	1	0	-20.1	lit=	2	1	0	0.1	3.1	AAGCCTGCATTAATGCCAACTTTTAGCGCACGGCATACCTGGACCGTGCGCGCACTGGCTTCCATT	0.363905990597001	0.00122652400830698
5414391-1_1	chr|fnrS|fnrS|sRNA	1918619	1918641	chr|b0753|ECs0781|mRNA	869104	869087	1	1	0	-21.5	lit=	2	1	0	0.1	3.1	AAGCGATGGGCGTTGCGCTCCATTAGCGGAGCGCAAACCAAC	0.0671665516765309	0.00714650424911616
5432352-1_1	chr|mopA|ECs5124|mRNA	5225840	5225900	chr|ryfD|ryfD|sRNA	3454353	3454322	1	1	0	-8.6	lit=	0	1	0	0.1	1.1	AAGCTGTTACCGCTGCAGTTGAAGAACTGAAAGCGCTGTCCGTACCGTGCTCTGACTCTAATTGAGGGATGACCTCATTTAATCTCCAGT	0.28256746444468	0.000982399799569084
5438635-1_1	chr|sroH|sroH|sRNA	4999225	4999205	chr|ftsY|ECs4313|mRNA	4322233	4322207	1	1	0	-17.6	lit=	0	1	0	0.1	1.1	AAGGCAAAGTCCGGTAATGGCATCGATGCCAGCACCGGGCAGAACGCGA	0.0521056090277588	0.00832870755815962
5438845-1_1	chr|ryeB|ryeB|sRNA	2525035	2524996	chr|shiA|ECs2778|mRNA	2723614	2723644	1	1	0	-27	lit=	0	1	0	0.1	1.1	AAGGCAACTAAGCCTGCATTAATGCCAACTTTTAGCGCACAAGTTGGCTACGGTGTAGGTTTACTGCTT	0.359204444568198	0.0011983242845745
5462899-1_1	chr|rybB|rybB|sRNA	1013283	1013264	chr|aceF|ECs0119|mRNA	130441	130476	1	1	0	-7.4	lit=	0	1	0	0.1	1.1	AAGGTTGATGGGTTTTTTGTCAGGCAGAAGAGAAGAAAGAAGCAGCTCCGGCAGC	0.043129024375084	0.00931694990624912
5472535-1_1	chr|sibC-1|sibC-1|sRNA	3794460	3794484	chr|ECs3248|ECs3248|5UTR	3211844	3211872	1	1	0	-22.3	lit=	2	1	0	0.1	3.1	AAGTCGCATCATAACCCTTCTCCTTATTACTACAGGGAGAAGGGAGATGCTTC	0.15050611826202	0.00424920653476253
5477200-1_1	chr|micM|micM|sRNA	573007	573039	chr|yedU|ECs2705|mRNA	2660599	2660623	1	1	0	-11.8	lit=	0	1	0	0.1	1.1	AAGTGACGGCATAATAAAAAAAAATGAAATTCATTGAAACGTTGCTGCCGTTGTATC	2.29987487751707e-49	0.000134768199359695
5477324-1_1	chr|micM|micM|sRNA	573007	573060	chr|dnaT|ECs5322|mRNA	5459762	5459726	1	1	0	-23.1	lit=	0	1	0	0.1	1.1	AAGTGACGGCATAATAAAAAAAAATGAAATTCCTCTTTGACGGGCCAATAGCGTGCCCCGGCGTTTTATGCCGTCACGCCTGCACGCCTG	7.94039250329882e-26	0.000183450222146887
5477804-1_1	chr|micM|micM|sRNA	573007	573028	chr|lytB|ECs0032|mRNA	30749	30771	1	1	0	-15.4	lit=	0	1	0	0.1	1.1	AAGTGACGGCATAATAAAAAAATGATATGTCCGTCACGAAGTGGTGC	1.6915107313615e-11	0.000267422355109295
5477808-1_1	chr|micM|micM|sRNA	573007	573028	chr|xasA|ECs2097|mRNA	2091117	2091098	1	1	0	-10.6	lit=	2	1	0	0.1	3.1	AAGTGACGGCATAATAAAAAAATGATTTGTTGCCTTCATTTTGA	2.81015628289718e-228	6.38123209076991e-05
5478063-1_1	chr|micM|micM|sRNA	573007	573032	chr|fhuA|ECs0154|mRNA	172458	172475	1	1	0	-3.8	lit=	2	1	0	0.1	3.1	AAGTGACGGCATAATAATAAAAAAATATGATGACGGCGTTTACT	5.61990691434636e-87	0.000102457664391771
5478080-1_1	chr|micM|micM|sRNA	573007	573036	chr|ptsI|ECs3288|mRNA	3259263	3259312	1	1	0	-6.6	lit=	2	1	0	0.1	3.1	AAGTGACGGCATAATAATAAAAAAATGAAAGAAGTATGCGCTAACATTGGTACGGTTCGTGACGTTGAAGGTGCAGAGC	1.12274529187448e-115	8.91407850364318e-05
5478186-1_1	chr|micM|micM|sRNA	573007	573059	chr|rplD|ECs4184|mRNA	4187191	4187173	1	1	0	-15.6	lit=	0	1	0	0.1	1.1	AAGTGACGGCATAATAATAAAAAAATGAAATTCCTCTTTGACGGGCCAATAGCTGGTGCTCGTCAGGGT	7.09115863723793e-74	0.000110921625735754
5503761-1_1	chr|uvrC|ECs2651|mRNA	2616475	2616433	chr|ryeB|ryeB|sRNA	2525009	2524984	1	1	0	-26.8	lit=	2	1	0	0.1	3.1	AATATCAGATAGGGCGCTGTCTGGGACCGTGCGTTGAAGAACTTTTAGCGCACGGCTCTCTCCCA	0.315275489210229	0.00105284216844211
5504722-1_1	chr|yjgP|ECs5238|mRNA	5341823	5341847	chr|gadY|gadY|sRNA	4407009	4407027	1	1	0	-21.6	lit=	0	1	0	0.1	1.1	AATATCTGGTGCGGGAGACGCTCAAAGTTTCCCGTGCCAAC	0.178377939563803	0.00082572047805129
5509082-1_1	chr|ryfD|ryfD|sRNA	3454414	3454383	chr|yhiQ|ECs4369|mRNA	4376871	4376836	1	1	0	-19.7	lit=	0	1	0	0.1	1.1	AATCAAGACGATCCGGTACGCGTGATTTTCTTCGCTGGTGGGACCGGATCTTGATGCCGATGGATTA	0.0266210917108057	0.012354155277685
5547901-1_1	chr|ECs5186-1|ECs5186-1|3UTR	5286775	5286826	chr|sroC|sroC|sRNA	768201	768179	1	1	0	-17.5	lit=	2	1	0	0.1	3.1	AATGCCATCCAGCTTTTAGATCACTCACCCGCCAGCGCCCTTGGGAACAGTATTAATTACAAGAACCAGGGGCGGA	0.367879447610944	0.0012667771344494
5550146-1_1	chr|mgrR|mgrR|sRNA	2148788	2148727	chr|ygfB|ECs3780|mRNA	3792202	3792175	1	1	0	-19.4	lit=	0	1	0	0.1	1.1	AATGCCTGTTAGCGTAAAAGCAAAACACAAATCTATCCATGCAAGCATTCACCGCCGGTTTAAAGTGACCGGCGAAACCGGTGAAGCTTG	0.0962213478896053	0.000717867505816368
5550301-1_1	chr|mgrR|mgrR|sRNA	2148788	2148765	chr|wecG|ECs4728|mRNA	4773444	4773469	1	1	0	-19.6	lit=	0	1	0	0.1	1.1	AATGCCTGTTAGCGTAAAAGCAAATTATCTGTTTGCTGACGGGCAGCTT	0.367879447610944	0.0013188068191309
556577-1_7	chr|ryeB|ryeB|sRNA	2525007	2524990	chr|yciL|ECs1841|mRNA	1827978	1828002	1	1	0	-18.2	lit=	0	1	0	0.1	1.1	CTTTTAGCGCACGGCTCTATATGCCGTGCGTGTATTTGGTCAG	0.30048996032464	0.00101773751007347
5577997-1_1	chr|erfK|ECs2785|mRNA	2732627	2732588	chr|ryhB|ryhB|sRNA	4300232	4300186	1	1	0	-33.8	lit=	0	1	0	0.1	1.1	AATTCGGGCAAGGGTTAAGTAACATGCTGGAAGCGAATCCATTGCTCACATTGCTTCCAGTATTACTTAGCCAGCCGGGTGCTGGC	0.334535523167989	0.00110324616813242
5600750-1_1	chr|gadY|gadY|sRNA	4407008	4407031	chr|ECs2961|ECs2961|mRNA	2915429	2915404	1	1	0	-22.1	lit=	0	1	0	0.1	1.1	ACAAAGTTTCCCGTGCCAACAGGGTCAGTGGTGCGGGAAACGGTCTGG	0.140947513378779	0.00444664085893209
5600751-1_1	chr|gadY|gadY|sRNA	4407008	4407028	chr|prkB|ECs4206|mRNA	4204431	4204450	1	1	0	-18.5	lit=	2	1	0	0.1	3.1	ACAAAGTTTCCCGTGCCAACATCCAGCGGCGCGGGGACCAA	0.366087195795896	0.00178581394329093
5601877-1_1	chr|mgrR|mgrR|sRNA	2148762	2148742	chr|ahpC|ECs0644|mRNA	720653	720688	1	1	0	-9.1	lit=	2	1	0	0.1	3.1	ACAAATCTATCCATGCAAGCAAGCATGGCACAGCAGCTCTGAAACCATCGCTAAAA	7.9896718746232e-11	0.000275008033101972
5602634-1_1	chr|bioB|ECs0853|mRNA	932051	932089	chr|sroC|sroC|sRNA	768177	768127	1	1	0	-27.9	lit=	2	1	0	0.1	3.1	ACAAATGGTGCAGGGAGTAAAAGCGATGGGGCTGGAGGCATTCTAGCCCTCTCGATTGTTACGTAGCACGGACAGACTATACGCCTGATG	0.0543666360639858	0.00065461486254862
5612748-1_1	chr|b0703|ECs0729|mRNA	810332	810353	chr|ryeB|ryeB|sRNA	2525015	2524981	1	1	0	-17.3	lit=	0	1	0	0.1	1.1	ACAACGCGCAGGGGCTGGCGAATGCCAACTTTAGTGCACGGCTCTCTCCCAAGAC	0.192512830456137	0.00355480429852457
5613932-1_1	chr|ECs0694|ECs0694|5UTR	769155	769134	chr|rprA|rprA|sRNA	2370108	2370131	1	1	0	-16.5	lit=	2	1	0	0.1	3.1	ACAACGGGTATCCATGCGTTCTATTATAAGCATGGAAATCCCCTGAGA	0.367879447610944	0.00165800320640887
5628395-1_1	chr|sibE-1|sibE-1|sRNA	3934392	3934371	chr|ECs3763|ECs3763|mRNA	3774254	3774231	1	1	0	-20.4	lit=	0	1	0	0.1	1.1	ACAAGGGTGAGGGAGGATTTCTGCGTTCCTCCCTCGAAGCCGTTGT	0.251786798693361	0.00286094050281916
5638557-1_1	chr|fmt|ECs4153|mRNA	4169780	4169809	chr|gadY|gadY|sRNA	4407008	4407031	1	1	0	-19.2	lit=	0	1	0	0.1	1.1	ACAATTGGCAGACGGCACGGCGAAACCAGACAAAGTTTCCCGTGCCAACAGGG	0.367879447610944	0.00126276114923851
5639470-1_1	chr|ECs1426|ECs1426|5UTR	1468431	1468454	chr|rprA|rprA|sRNA	2370099	2370136	1	1	0	-19.6	lit=	2	1	0	0.1	3.1	ACACAAAGGGGGAAGTGCTTACTACTATCATATTGATTTATAAGCATGGAAATCCCCTGAGTGAAA	0.348002657152349	0.00198740792645518
5659093-1_1	chr|ycbY|ECs1032|mRNA	1137885	1137909	chr|omrB|omrB|sRNA	3698766	3698741	1	1	0	-20	lit=	0	1	0	0.1	1.1	ACACCGTTGCTCGATCCGATGTGTGAAAAAATCAACTTCGGGTTGAGCGCATGA	0.188604837836835	0.00360999068370906
5676871-1_1	chr|ECs1282|ECs1282|mRNA	1352836	1352859	chr|mgrR|mgrR|sRNA	2148809	2148787	1	1	0	-21.3	lit=	0	1	0	0.1	1.1	ACACTGCGCTGATCGCGGCGAATAGATCCGTTATCAGTGCAGGAAAA	0.285806375261362	0.00098854584562649
5692771-1_1	chr|pykF|ECs2383|mRNA	2356428	2356455	chr|gadY|gadY|sRNA	4407048	4407066	1	1	0	-16.2	lit=	0	1	0	0.1	1.1	ACAGCCGTCTCGAGTTCAACATGACAAATTAGTCTGGAGACGGCAG	0.339874202596743	0.00111992546024197
5715753-1_1	chr|tktB|ECs3327|mRNA	3295894	3295912	chr|spf|spf|sRNA	4845837	4845863	1	1	0	-16.1	lit=	0	1	0	0.1	1.1	ACATAACCCTACCGACCCAGTAAAGTTAGTCGCGTAGGGTACAGAAA	0.130392946023221	0.000763223588704669
5733017-1_1	chr|yciG|ECs1831|mRNA	1817057	1817028	chr|sibB-1|sibB-1|sRNA	2829136	2829161	1	1	0	-18.1	lit=	2	1	0	0.1	3.1	ACATGGCCGAACATCGTGGTGGTCAGGAACTAAGAGCACCACGATGATGAGTAT	0.261564922259055	0.00276305301456437
5781043-1_1	chr|ryhB|ryhB|sRNA	4300259	4300224	chr|thrS|ECs2426|mRNA	2401194	2401165	1	1	0	-28.1	lit=	0	1	0	0.1	1.1	ACCCTCGCGGAGAACCTGAAAGCACGACATTGCTCAACGAGCCGTCAGGTTCTCTGCATGGCCTG	0.345996429176045	0.00114111094900997
5781045-1_1	chr|ryhB|ryhB|sRNA	4300259	4300222	chr|gadA|ECs4397|mRNA	4408885	4408834	1	1	0	-20	lit=	0	1	0	0.1	1.1	ACCCTCGCGGAGAACCTGAAAGCACGACATTGCTCACAGGTCTGGCTCCGCTGGGCTGCGGCTGGGTGATCTGGCGTGATGAAGAAGCGC	1.87360601254819e-20	0.000204666822436189
5781060-1_1	chr|ryhB|ryhB|sRNA	4300259	4300225	chr|atpG|ECs4675|mRNA	4711351	4711314	1	1	0	-26.7	lit=	2	1	0	0.1	3.1	ACCCTCGCGGAGAACCTGAAAGCACGACATTGCTCCGAAAGGCGTGTCGTTCTTCAACTCCGTGGGCGGCAAT	0.367207069001827	0.00125361129278116
5781082-1_1	chr|ryhB|ryhB|sRNA	4300259	4300240	chr|ECs1321|ECs1321|mRNA	1390957	1390980	1	1	0	-19.4	lit=	0	1	0	0.1	1.1	ACCCTCGCGGAGAACCTGAATCGACGGTTCTCCGCTGTTGATTG	0.0412217000859559	0.0095681733101224
5781588-1_1	chr|hemD|ECs4734|mRNA	4783057	4783038	chr|gadY|gadY|sRNA	4407006	4407036	1	1	0	-19.3	lit=	2	1	0	0.1	3.1	ACCCTGACGGCGCGCGGTGCACAAAGTCCCGTGCCAACAGGGAGTGT	0.366087195795896	0.00178581394329093
5795832-1_1	chr|fliK|ECs2682|mRNA	2642956	2642980	chr|omrB|omrB|sRNA	3698777	3698745	1	1	0	-19.8	lit=	2	1	0	0.1	3.1	ACCGCCGACGTTGACACCACCACATCGATAGGTGAAGTCAACTTCGGGTTGAGCAC	0.0121481131590166	0.0194403947839935
5801609-1_1	chr|ryjA|ryjA|sRNA	5131202	5131184	chr|ynhE|ECs2390|mRNA	2363359	2363334	1	1	0	-16.2	lit=	0	1	0	0.1	1.1	ACCGGAACCTCCACCACGTAAGAGGTGGAGGCGGCGTTTGAGCAG	0.178149482573441	0.00376424284383696
5821685-1_1	chr|ryjA|ryjA|sRNA	5131196	5131177	chr|ytfQ|ECs5205|mRNA	5305888	5305912	1	1	0	-20.8	lit=	0	1	0	0.1	1.1	ACCTCCACCACGTGCTCGAAAAATGCAACGTGGTGGAGCTGTAGGGC	0.0212324278808262	0.0140719508946058
5826667-1_1	chr|ryhB|ryhB|sRNA	4300246	4300228	chr|b2494|ECs3356|mRNA	3333171	3333204	1	1	0	-20	lit=	2	1	0	0.1	3.1	ACCTGAAAGCACGACATTGAAAATATGGTCGTGCTTTACAGGCGATGGAAGCCAAAATA	0.0242709097634653	0.0005920933978317
5833672-1_1	chr|b1956|ECs2694|mRNA	2652443	2652405	chr|ryhB|ryhB|sRNA	4300227	4300179	1	1	0	-28.2	lit=	0	1	0	0.1	1.1	ACCTGGCGTGAAGTAGTGGTGCTGGAAGATGCTATATCAAACTCACATTGCTTCCAGTATTACTTAGCCAGCCGGGTGCTGGCTTTTTTT	0.137624216194014	0.000772623590086432
5844474-1_1	chr|ECs0894|ECs0894|5UTR	977443	977480	chr|micM|micM|sRNA	573008	573036	1	1	0	-12.3	lit=	2	1	0	0.1	3.1	ACGAAATGAGAACGCTATGTATGCGTCACCATAATGAGTGACGGCATAATAATAAAAAAATGAAA	2.58356433759304e-251	6.0852505012757e-05
5851159-1_1	chr|ryhB|ryhB|sRNA	4300236	4300213	chr|b2881|ECs3754|mRNA	3760445	3760467	1	1	0	-9.3	lit=	0	1	0	0.1	1.1	ACGACATTGCTCACATTGCTTCCAATACTCTGGAAGACGATAACAGCAA	0.367190424775307	0.00176749080410067
5858362-1_1	chr|gadY|gadY|sRNA	4407002	4407026	chr|yahN|ECs0382|mRNA	402540	402523	1	1	0	-22.9	lit=	2	1	0	0.1	3.1	ACGAGAGCACAAAGTTTCCCGTGCCAAAAAGGGCGGGGATTGTGCTCG	0.338659135885642	0.002073256990736
5871534-1_1	chr|gadB|ECs2098|mRNA	2092571	2092539	chr|mgrR|mgrR|sRNA	2148756	2148712	1	1	0	-23.9	lit=	0	1	0	0.1	1.1	ACGCACATCGACGCCGCCAGTGGTGGCTTCCTGGCCTATCCATGCAAGCATTCACCGCCGGTTTACTGGCGGGTTTTTTTTTTTAATATT	8.37729903058151e-39	0.000151237612953181
5878657-1_1	chr|grxB|ECs1442|mRNA	1482912	1482844	chr|sroG|sroG|sRNA	3930803	3930782	1	1	0	-16.9	lit=	2	1	0	0.1	3.1	ACGCCAACAAACTGCTGTTGCCGCGTTTTGCCAAATCGGCATTTGATGAGTTTTCTACTCCCGCCGCGCAGGGCGGGGCGAAATTCCCCA	0.104800660867112	0.00540880426123595
5902456-1_1	chr|ECs2694-1|ECs2694-1|5UTR	2652618	2652579	chr|arcZ|arcZ|sRNA	4092994	4093015	1	1	0	-17.1	lit=	2	1	0	0.1	3.1	ACGCTATCGCCAGGTTATGCCAGATCATAAAAAAGCAGGAATTTCCCTGGTGTTGGCGCAGT	0.360038871996687	0.0012028809336126
5915044-1_1	chr|oxyS|oxyS|sRNA	4965028	4965011	chr|elaB|ECs3154|mRNA	3111481	3111454	1	1	0	-24.7	lit=	2	1	0	0.1	3.1	ACGGAGCGGCACCTCTTTACTGGAAGAGGTGCTCCGCTCCTCTGGC	0.117257433054115	0.00502900036927951
5926871-1_1	chr|ryeB|ryeB|sRNA	2524997	2524963	chr|ilvE|ECs4704|mRNA	4745960	4745993	1	1	0	-31.5	lit=	0	1	0	0.1	1.1	ACGGCTCTCTCCCAAGAGCCATTTCCCTGGACCGATTCAATGGGGAGATGGTTCGCTGGGAAGATGCGA	0.367879447610944	0.00173575016182692
5933841-1_1	chr|fliC|ECs2662|mRNA	2625377	2625348	chr|ryeB|ryeB|sRNA	2525016	2524984	1	1	0	-21.6	lit=	2	1	0	0.1	3.1	ACGGGTGTAGACGCCGCGGCGCAGGCTGCTAATGCCAACTTTTAGCGCACGGCTCTCTCCCA	0.33422667731182	0.00110229801921018
5943935-1_1	chr|dnaK|ECs0014|mRNA	13342	13378	chr|gadY|gadY|sRNA	4407051	4407086	1	1	0	-20.5	lit=	0	1	0	0.1	1.1	ACGTACTGCTGCTGGATGTTACCCCGCTGTCTCTGGGAGTCTGGAGACGGCAGACTATCCTCTTCCCGGTCCC	0.0207130419442259	0.000582183830336094
5945288-1_1	chr|rpsA|ECs0994|mRNA	1092918	1092938	chr|sroC|sroC|sRNA	768204	768178	1	1	0	-12.2	lit=	0	1	0	0.1	1.1	ACGTATCTCCCTGGGCGTTAACTAATTACAAGAACCAGGGGCGGAA	0.0717190285656799	0.000682559669500189
5951767-1_1	chr|nhaA|ECs0017|mRNA	16396	16451	chr|micM|micM|sRNA	573004	573036	1	1	0	-10	lit=	2	1	0	0.1	3.1	ACGTGAACTGATGCAAGGATCGCTAGCCAGCTTACGCCAGGCCGCATTTCCAGTTAAAGTGACGGCATAATAAAAAAAAAATGAAA	1.35189067961192e-39	0.000149786479153365
5954445-1_1	chr|b2097|ECs2900|mRNA	2851537	2851519	chr|sroC|sroC|sRNA	768175	768145	1	1	0	-16.3	lit=	0	1	0	0.1	1.1	ACGTGCGCACGAGCTGGGCTCTAGCCCTCTCGATTGTTACGTAGCACGGA	0.0183835521182381	0.00057498095856308
5964731-1_1	chr|ybbO|ECs0556|mRNA	612292	612266	chr|gadY|gadY|sRNA	4407065	4407096	1	1	0	-21.9	lit=	0	1	0	0.1	1.1	ACGTTGGGACCGGAAGCGGTGGTAGACTATCCTCTTCCCGGTCCCCCATGCCGGG	0.129722969563346	0.00470402064535217
5969205-1_1	chr|sroC|sroC|sRNA	768197	768145	chr|pykF|ECs2383|mRNA	2356192	2356223	1	1	0	-15	lit=	2	1	0	0.1	3.1	ACTAATACAAGAACCAGGGGCGGAAATTCTAGCCCTCTCGATTGTTACGTAGCACGGATGATGATCGAAAAATGTATCCGTGCACGTATG	0.000591103725104532	0.000441779552083212
5969211-1_1	chr|sroC|sroC|sRNA	768197	768179	chr|rpoA|ECs4160|mRNA	4176017	4175960	1	1	0	-18.4	lit=	2	1	0	0.1	3.1	ACTAATACAAGAACCAGGGGCGGACTAAAACCGCGCCTGGTTGATATCGAGCAAGTGAGTTCGACGCACGCCAAGGTGACCC	8.13241261770275e-09	0.000302338133021543
5969569-1_1	chr|sroC|sroC|sRNA	768203	768177	chr|yhiF|ECs4378|mRNA	4388027	4388046	1	1	0	-13.6	lit=	0	1	0	0.1	1.1	ACTAATTACAAGAACCAGGGGCGGAAAAACGCTGCCTGGGGAAAGT	2.75841689319162e-05	0.000383891443723385
5969818-1_1	chr|sroC|sroC|sRNA	768203	768173	chr|sohB|ECs1844|mRNA	1830818	1830847	1	1	0	-17.8	lit=	2	1	0	0.1	3.1	ACTAATTACAAGAACCAGGGGCGGAAATTCTTTTTGTGAAGCGTATGCGTCCGTCTCTGGA	0.367879447610944	0.00169955987098274
5969832-1_1	chr|sroC|sroC|sRNA	768203	768178	chr|yhiE|ECs4392|mRNA	4400996	4401020	1	1	0	-13.9	lit=	2	1	0	0.1	3.1	ACTAATTACAAGAACCAGGGGCGGAATCGTCACCCTGGGTATCACATCTT	6.89872045274041e-11	0.000274265294841608
5969851-1_1	chr|sroC|sroC|sRNA	768203	768179	chr|xasA|ECs2097|mRNA	2090844	2090808	1	1	0	-16.5	lit=	0	1	0	0.1	1.1	ACTAATTACAAGAACCAGGGGCGGAGTTGCTGGGTGTTCTGGCGGAAATCGCCTCCTGGATT	3.89337225254709e-30	0.000170553974323826
5970439-1_1	chr|sroC|sroC|sRNA	768197	768179	chr|dnaG|ECs3949|mRNA	3952059	3952090	1	1	0	-16.2	lit=	2	1	0	0.1	3.1	ACTACAAGAACCAGGGGCGGATGAAAATAAGCTCCCTGGACTTGGCTTAT	0.0499757191154866	0.000647011385229541
6011256-1_1	chr|oxyS|oxyS|sRNA	4964966	4964931	chr|infB|ECs4049|mRNA	4056465	4056447	1	1	0	-14.8	lit=	0	1	0	0.1	1.1	ACTCGATAACTAAAGCCAACGTGAACTTTTGCGGATCTCCAAGGCGAAGTTCACGAAGT	0.0681280628637533	0.00708311936733417
6014816-1_1	chr|gidA|ECs4683|mRNA	4718883	4718854	chr|glmZ|glmZ|sRNA	4780165	4780195	1	1	0	-26.3	lit=	0	1	0	0.1	1.1	ACTCGGCGGTCTGATGGCGAAAGCGATCGACGATGTCGCTTATGCCTCATCAGACACCATGG	0.244126653790476	0.00293843250341442
6027553-1_1	chr|gadY|gadY|sRNA	4406999	4407037	chr|mtgA|ECs4087|mRNA	4091901	4091873	1	1	0	-21.4	lit=	0	1	0	0.1	1.1	ACTGAGAGCACAAAGTTTCCCGTGCCAACAGGGAGTGTTTTCCTGAGCACTGGGGCTTTGATGTCGCAAA	0.343451295096332	0.00202960458630104
6027590-1_1	chr|gadY|gadY|sRNA	4406999	4407021	chr|aidB|ECs5163|mRNA	5267984	5268005	1	1	0	-11.5	lit=	0	1	0	0.1	1.1	ACTGAGAGCACAAAGTTTCCCGTTTGATGGAGGGAGACACAGTGC	0.301576066258046	0.00102012937591073
6028212-1_1	chr|ECs0217|ECs0217|mRNA	245402	245378	chr|micA|micA|sRNA	3538977	3539003	1	1	0	-20.1	lit=	0	1	0	0.1	1.1	ACTGAGGAGGCAGGGATGAATAGTATCATCATCCCTGAATTCAGAGATGA	0.0232990227061691	0.0133440128170906
6031987-1_1	chr|fnrS|fnrS|sRNA	1918667	1918703	chr|aroM|ECs0440|mRNA	467204	467255	1	1	0	-26.8	lit=	2	1	0	0.1	3.1	ACTGCATAGCACAATTGATTCGTACGACGCCGACTTTACAATGAGTGCGTCGTTGGCGATTCTAACCATCGGCATTGTACCTATGCAGGT	0.0370442525158624	0.0101807870296921
6044107-1_1	chr|micM|micM|sRNA	573008	573036	chr|yjjP|ECs5324|mRNA	5460798	5460768	1	1	0	-14.5	lit=	0	1	0	0.1	1.1	ACTGGAGGAAGGTGGAGTGACGGCATAATAAAAAAAATGAAAGTGCCGTCATCACCTTCTTTGCCAGTACGAC	3.48547195146307e-06	0.000356563140145727
6055089-1_1	chr|msbB|ECs2565|mRNA	2541957	2541937	chr|ryhB|ryhB|sRNA	4300234	4300211	1	1	0	-16.9	lit=	2	1	0	0.1	3.1	ACTGGGGAGCATGGCTGGGCGGACATTGCTCACATTGCTTCCAGT	0.26102105225584	0.000944763574745471
6066067-1_1	chr|ryhB|ryhB|sRNA	4300207	4300190	chr|gadA|ECs4397|mRNA	4408868	4408839	1	1	0	-13.9	lit=	0	1	0	0.1	1.1	ACTTAGCCAGCCGGGTGCCTGCGGCTGGGTGATCTGGCGTGATGAAGA	0.0023757111088363	0.000482011512145671
6073023-1_1	chr|glvB|ECs4623|mRNA	4653389	4653369	chr|ryhB|ryhB|sRNA	4300258	4300211	1	1	0	-19.3	lit=	0	1	0	0.1	1.1	ACTTCGTGGTTTTCCGCACCCCTCGCGGAGAACCTGAAAGCACGACATTGCTCACATTGCTTCCAGT	0.0413797086549646	0.00954721916877008
6077204-1_1	chr|cyoB|ECs0485|mRNA	516324	516304	chr|cyaR|cyaR|sRNA	2842550	2842608	1	1	0	-20.8	lit=	0	1	0	0.1	1.1	ACTTGGTGGTTCCGCTGCAGACTGAAAAACATAACCCATAAAATGCTAGCTGTACCAGGAACCACCTCCTTAGCCTGTGT	0.32384115270946	0.00220155396491002
6088707-1_1	chr|ECs1360|ECs1360|mRNA	1418614	1418561	chr|glmZ|glmZ|sRNA	4780153	4780188	1	1	0	-24.5	lit=	0	1	0	0.1	1.1	AGAAAGGAGAATACCTGAAAGCCTGGACGGTGGTGGATGCAGGTCTGTCGTGGACGTCCACTGACAGATGTCGCTTATGCCTCATCAGAC	0.367879447610944	0.00127534629795583
6099553-1_1	chr|pta|ECs3181|mRNA	3142267	3142289	chr|ryeB|ryeB|sRNA	2525026	2524995	1	1	0	-15.6	lit=	0	1	0	0.1	1.1	AGAACTGGGTGCAGGCATTGAAAGCCTGCATTAATGCCAACTTTAGCGCACG	0.354040273682882	0.00192786330983665
6103978-1_1	chr|infB|ECs4049|mRNA	4057004	4056982	chr|spf|spf|sRNA	4845861	4845917	1	1	0	-16.5	lit=	0	1	0	0.1	1.1	AGAAGCCGATCCGGATCGCGTTAGAGGTAAGATGTTCTATCTTTCAGACCTTTTACTTCACGTAATCGGATTTGGCTGA	0.365126710747338	0.00179969091163125
6106154-1_1	chr|ECs3914|ECs3914|mRNA	3914886	3914854	chr|mgrR|mgrR|sRNA	2148760	2148731	1	1	0	-19	lit=	0	1	0	0.1	1.1	AGAAGGATGTAGCGTGGCGGTGCTGTGGCTGATAAATCTATCCATGCAAGCATTCACCGCCGGGTT	0.367150801660833	0.00176805428513534
6107699-1_1	chr|ygiC|ECs3926|mRNA	3927504	3927531	chr|rybA|rybA|sRNA	977353	977332	1	1	0	-17.7	lit=	0	1	0	0.1	1.1	AGAAGGGATGATTGTTCAGCAATTCCACAATGCAATCATCCCTCAAGGAT	0.0264811134223315	0.0123939433203959
6124139-1_1	chr|ryhB|ryhB|sRNA	4300261	4300227	chr|ycfB|ECs1605|mRNA	1615528	1615472	1	1	0	-19.1	lit=	2	1	0	0.1	3.1	AGACCCTCGCGGAGAACCTGAAAGCACGACATTGCCTTGAAGTTCAATGTCGTGAGTGATCCAATGTCTGAAACCGCAAAAAAAGTAATC	0.367879447610944	0.00131141140916399
6124160-1_1	chr|ryhB|ryhB|sRNA	4300261	4300232	chr|rpsA|ECs0994|mRNA	1092015	1092050	1	1	0	-24.9	lit=	0	1	0	0.1	1.1	AGACCCTCGCGGAGAACCTGAAAGCACGACTATTCGTGCGTTCCTGCCAGGTTCTCTGGTAGACGT	0.297819259828172	0.00101200320788524
6124161-1_1	chr|ryhB|ryhB|sRNA	4300261	4300232	chr|pepD|ECs0264|mRNA	292973	292913	1	1	0	-18.9	lit=	0	1	0	0.1	1.1	AGACCCTCGCGGAGAACCTGAAAGCACGACTGAAAGGCGGTCACTCCGGCGGGGAAATCCACGTTGGCCTGGGTAATGCCAACAAACTGC	0.367879447610944	0.0012758008259278
6126793-1_1	chr|spf|spf|sRNA	4845884	4845921	chr|aroC|ECs3213|mRNA	3173549	3173497	1	1	0	-20.6	lit=	2	1	0	0.1	3.1	AGACCTTTTACTTCACGTAATCGGATTTGGCTGAATATGCGATTAAGGACGTTTTCCGTCCTGGCCATGCCGATTACACCTACGAACAAA	0.364767854464583	0.0018044663124631
6130900-1_1	chr|gadY|gadY|sRNA	4407058	4407083	chr|glnK|ECs0504|mRNA	538641	538680	1	1	0	-16	lit=	2	1	0	0.1	3.1	AGACGGCAGACTATCCCTTCCCGGTATTCTGACCGGAGGGGATCTATGAAGCTGGTGACCGTGAT	0.367879447610944	0.00142761611945125
6136149-1_1	chr|yafV|ECs0246|mRNA	277537	277503	chr|gadY|gadY|sRNA	4407075	4407104	1	1	0	-29.9	lit=	2	1	0	0.1	3.1	AGAGAAAAGTTTCCGGCATGGCGGGATGCGGGTGAACTTCCCGGTCCCCTATGCCGGGTTTTTTTT	0.228093476730317	0.00311141719742885
6182643-1_1	chr|ECs1236|ECs1236|mRNA	1291521	1291540	chr|sibE|sibE|sRNA	3934700	3934674	1	1	0	-16.9	lit=	0	1	0	0.1	1.1	AGCAACACTGGTTGTGTGTGAACACAACCAGTATGATGACGAGTTTC	0.148211505421795	0.00429394200019343
6190218-1_1	chr|ryhB|ryhB|sRNA	4300239	4300195	chr|malT|ECs4260|mRNA	4265700	4265744	1	1	0	-19.7	lit=	0	1	0	0.1	1.1	AGCACGACATTGCTCACATTGCTTCCAGTATTACTTAGCCAGCCGCTGCGTGTTCGTGATCAACTGCTGGAAATTGGCAGTCAGCAACTG	0.205976184446295	0.00337545170785576
6197131-1_1	chr|ryhB|ryhB|sRNA	4300200	4300179	chr|brnQ|ECs0451|mRNA	482733	482752	1	1	0	-14.3	lit=	2	1	0	0.1	3.1	AGCAGCCGGGTGCTGGCTTTTTTTAAAGCATCTGCATTCAGCGAAA	0.154354210990002	0.00417530165295511
6214132-1_1	chr|mhpT|ECs0408|mRNA	434399	434429	chr|micA|micA|sRNA	3538974	3539017	1	1	0	-20.4	lit=	0	1	0	0.1	1.1	AGCCATCGCAGGCGGCAGGGGTGATGTTTGCTGTTATCATCATCCCTGAATTCAGAGATGAAATTTTGGCCACTC	0.0127865652192408	0.0188712839024099
6227736-1_1	chr|ryhB|ryhB|sRNA	4300199	4300179	chr|tktB|ECs3327|mRNA	3297216	3297245	1	1	0	-22.8	lit=	0	1	0	0.1	1.1	AGCCGGGTGCTGGCTTTATTTCAGCACCTGGCGACCGTGCGATCAGGGGAAAAAAA	0.339038213722576	0.00206988326228988
6227740-1_1	chr|ryhB|ryhB|sRNA	4300199	4300181	chr|rpoC|ECs4911|mRNA	4997086	4997117	1	1	0	-17.6	lit=	0	1	0	0.1	1.1	AGCCGGGTGCTGGCTTTTTATCCAGCATCCAGGTGAAAAACAAAGGTAGCAAG	0.365078908240459	0.00180021575078414
6227749-1_1	chr|ryhB|ryhB|sRNA	4300199	4300177	chr|ECs1171|ECs1171|mRNA	1251361	1251318	1	1	0	-19.5	lit=	2	1	0	0.1	3.1	AGCCGGGTGCTGGCTTTTTTTTTCAAAAAAGCCAGACAGCAGTTTCCGGATAAAAACGTCGATGAC	0.0987238673662609	0.0056211718801661
6229993-1_1	chr|topA|ECs1846|mRNA	1831927	1831958	chr|gadY|gadY|sRNA	4407000	4407039	1	1	0	-15.9	lit=	2	1	0	0.1	3.1	AGCCTAAAAAGGATGAACGTGGCGCTCTCGTCTGAGAGCACAAAGTTTCCCGTGCCAACAGGGAGTGTTAT	0.104418811433656	0.000729055489435052
6235510-1_1	chr|ryeB|ryeB|sRNA	2525025	2525007	chr|ECs1526|ECs1526|mRNA	1554796	1554774	1	1	0	-18.2	lit=	0	1	0	0.1	1.1	AGCCTGCATTAATGCCAACATCAAGCATTATGCAGGCTG	0.351072172656038	0.00195720577073609
6235572-1_1	chr|ryeB|ryeB|sRNA	2525025	2524994	chr|mopA|ECs5124|mRNA	5225520	5225558	1	1	0	-22.4	lit=	0	1	0	0.1	1.1	AGCCTGCATTAATGCCAACTTTTAGCGCACGGAATGCTGCGCGGCGTAAACGTACTGGCAGATGCAGTGAA	1.99354371098265e-08	0.000308705192592708
6235605-1_1	chr|ryeB|ryeB|sRNA	2525025	2524992	chr|mutL|ECs5146|mRNA	5252593	5252623	1	1	0	-22.3	lit=	0	1	0	0.1	1.1	AGCCTGCATTAATGCCAACTTTTAGCGCACGGCTTTCCGTTGCGGCTAAAAGTTTCTGGCGAAGA	0.361724614263936	0.00121217820475953
6250535-1_1	chr|ryeB|ryeB|sRNA	2525002	2524983	chr|thiH|ECs4913|mRNA	5000065	5000038	1	1	0	-20.9	lit=	0	1	0	0.1	1.1	AGCGCACGGCTCTCTCCCAAAAAATCGGCTGGGCCGTGCGGGGATTGATAAAAAAAAAAAAAA	0.134517048763339	0.0045892326157374
6250544-1_1	chr|ryeB|ryeB|sRNA	2525002	2524981	chr|yieF|ECs4650|mRNA	4683385	4683409	1	1	0	-22.2	lit=	0	1	0	0.1	1.1	AGCGCACGGCTCTCTCCCAAGAACGTTACTGGGGAGCCTGCGCAAAG	0.367879447610944	0.00138370569655111
6250606-1_1	chr|ryeB|ryeB|sRNA	2525002	2524935	chr|gadA|ECs4397|mRNA	4409226	4409204	1	1	0	-8	lit=	0	1	0	0.1	1.1	AGCGCACGGCTCTCTCCCAAGAGCCATTTCCCTGGACCGAATACAGGAATCGTGTTCGGTCTCTTTTTCTGCTGGCATAAATTCGCTCGC	3.10869731754331e-22	0.000196822035230938
6250657-1_1	chr|ryeB|ryeB|sRNA	2525002	2524983	chr|ECs1123|ECs1123|mRNA	1208776	1208804	1	1	0	-20	lit=	2	1	0	0.1	3.1	AGCGCACGGCTCTCTCCCAATCAGGTTTGGTGACGGGCCGTGGCAGGAT	0.0563131243064662	0.00794878405820939
6250658-1_1	chr|ryeB|ryeB|sRNA	2525002	2524983	chr|yhiR|ECs4371|mRNA	4380085	4380113	1	1	0	-23.9	lit=	0	1	0	0.1	1.1	AGCGCACGGCTCTCTCCCAATTTCAGAAAGACAGCCGTGCGCGCGTC	0.359208505325717	0.00187354636991579
6252609-1_1	chr|murC|ECs0095|mRNA	105522	105550	chr|spf|spf|sRNA	4845893	4845915	1	1	0	-20.8	lit=	0	1	0	0.1	1.1	AGCGCCAAATCCGGTCACGCAGCAGCTAACTTCACGTAATCGGATTTGGCT	0.353131075517211	0.00193634887263992
6260934-1_1	chr|atpD|ECs4674|mRNA	4709627	4709603	chr|micM|micM|sRNA	573003	573034	1	1	0	-10	lit=	0	1	0	0.1	1.1	AGCGCTTCCTGTCCCAGCCGTTCTTAAAGTGACGGCATAATAATAAAAAAATGA	8.37515307614033e-22	0.000198636338672497
6267522-1_1	chr|yejO|ECs3081|mRNA	3021603	3021566	chr|micM|micM|sRNA	573006	573029	1	1	0	-10.4	lit=	0	1	0	0.1	1.1	AGCGGGAACGGCGGTAAGCTATCACATGGACCTGCAAAGTGACGGCATAATAAAAAAAATG	2.0082736202272e-15	0.000233425368535563
6276509-1_1	chr|ECs4961|ECs4961|mRNA	5051043	5051065	chr|micM|micM|sRNA	573005	573059	1	1	0	-15.9	lit=	0	1	0	0.1	1.1	AGCGTCAGGGGATTGAGCCGGTAAAGTGACGGCATAATAAAAAAAAATGAAATTCCTCTTTGACGGGCCAATAGC	1.77869813769793e-44	0.00014168382493792
6303785-1_1	chr|ryhB|ryhB|sRNA	4300265	4300243	chr|yigZ|ECs4776|mRNA	4829118	4829150	1	1	0	-24.4	lit=	2	1	0	0.1	3.1	AGGAAGACCCTCGCGGAGAACCTATTCGTTCTGCTGCGGGTGGCGCTTCCGGCGGC	0.360470492454338	0.00120530051360789
6303803-1_1	chr|ryhB|ryhB|sRNA	4300265	4300240	chr|pqqL|ECs2099|mRNA	2094840	2094787	1	1	0	-13.8	lit=	0	1	0	0.1	1.1	AGGAAGACCCTCGCGGAGAACCTGAATCCGCGGGTGAAGAGCAAAAGCTACAAATTATTGCCGTATCGAATAAAGGCG	0.221238103441125	0.00318939110337413
6303805-1_1	chr|ryhB|ryhB|sRNA	4300265	4300246	chr|nuoL|ECs3162|mRNA	3120441	3120420	1	1	0	-19.7	lit=	0	1	0	0.1	1.1	AGGAAGACCCTCGCGGAGAATAACCGCGGGTGTCTACCTGAT	0.311855549305646	0.00230197308405163
6328115-1_1	chr|iciA|ECs3786|mRNA	3797257	3797290	chr|gadY|gadY|sRNA	4407068	4407101	1	1	0	-18.8	lit=	2	1	0	0.1	3.1	AGGCACTGGATGCGGTGATACGTGAACGAGGATTCTATCCTCTTCCCGGTCCCGTATGGCGGGTTTTTAAAAAAAAAAAAAAAATTAAAT	0.367879447610944	0.00147702914435899
6348833-1_1	chr|thrS|ECs2426|mRNA	2400971	2400948	chr|isrB|isrB|sRNA	2589062	2589036	1	1	0	-19.7	lit=	2	1	0	0.1	3.1	AGGCGGACCTGGCGGTTGCGCTGGTTCAAAGACGTACCGCCCGGCAATAT	0.0252453030288015	0.0127411797859406
6357287-1_1	chr|b2520|ECs3386|mRNA	3369298	3369277	chr|ryhB|ryhB|sRNA	4300272	4300247	1	1	0	-17.6	lit=	0	1	0	0.1	1.1	AGGCTCCGCTGGGTGCGCTGCGCGATCAGGAAGACCCTCGCGGAGA	0.214230758964541	0.00327348464449232
6364801-1_1	chr|ECs1228|ECs1228|mRNA	1285698	1285751	chr|ryeB|ryeB|sRNA	2525007	2524971	1	1	0	-27.9	lit=	2	1	0	0.1	3.1	AGGGAATACCAGGCCTGAAGGGGGATACCGGAGAGCGGGGGCCTAAAGGGGACCTTTTAGCGCACGGCTCTCTCCCAAGAGCCATTTCCC	0.0891646199971522	0.000708133966363574
6375319-1_1	chr|b0499|ECs0560|mRNA	620752	620773	chr|glmZ|glmZ|sRNA	4780072	4780136	1	1	0	-21	lit=	0	1	0	0.1	1.1	AGGGCTGGAGGGGGGATGGAGTGTAGATGCTCATTCCATCTCTTATGTTCGCCTTAGTGCCTCATAAACTCCGGAATGACGCAGAGCTGG	0.267106051282423	0.00271043520615394
6389281-1_1	chr|spf|spf|sRNA	4845854	4845879	chr|cyaA|ECs4736|mRNA	4785016	4785046	1	1	0	-8.4	lit=	0	1	0	0.1	1.1	AGGGTACAGAGGTAAGATGTTCTCTCAACGCCACTACCTGAACGAGCTCGAACT	0.289184696690394	0.000994816582082251
6412449-1_1	chr|hflK|ECs5150|mRNA	5256801	5256835	chr|micM|micM|sRNA	573006	573030	1	1	0	-13.5	lit=	0	1	0	0.1	1.1	AGGTGGCAACCTGATGGTTCTGCCGTTAGACCAGAAAGTGACGGCATAATAAAAAAAAA	3.68917055696278e-59	0.00012351709496774
6422314-1_1	chr|sibC|sibC|sRNA	3794041	3794088	chr|ECs0480|ECs0480|5UTR	510714	510735	1	1	0	-9.4	lit=	2	1	0	0.1	3.1	AGTAACAGTACAATCAGTATGATGACAAGTCGCATCATAACCCTTCTCAAAAAAATGAAGGGAGAGGAAAAG	0.22629207874748	0.00313158201606006
6438675-1_1	chr|ydgA|ECs2320|mRNA	2290748	2290771	chr|ryeB|ryeB|sRNA	2525005	2524967	1	1	0	-20.6	lit=	0	1	0	0.1	1.1	AGTCAGGGTGAAAGTGCGCTGAATTTAGCGCACGGCTCTCTTCCAAGAGCCATTTCCCTGGA	0.367879447610944	0.00150217898881263
6438887-1_1	chr|sroD|sroD|sRNA	2489883	2489861	chr|yhbC|ECs4051|mRNA	4060285	4060259	1	1	0	-13.7	lit=	0	1	0	0.1	1.1	AGTCAGTCGTCAGACGCCGGTTACTGGAAGTCCTCACCGGGTCTCGATATCA	0.00631301810378796	0.0285830975237515
6440841-1_1	chr|lpxA|ECs0183|mRNA	206208	206251	chr|gadY|gadY|sRNA	4407068	4407092	1	1	0	-14.6	lit=	0	1	0	0.1	1.1	AGTCCAGGGCGGTGGATTGACGAAGGTGGGCAGCGACAACTTACCTATCCTCTTCCCGGTCCCCTATGC	0.347455155654954	0.00199290196616672
6444032-1_1	chr|dnaB|ECs5034|mRNA	5117705	5117732	chr|spf|spf|sRNA	4845852	4845873	1	1	0	-14.3	lit=	0	1	0	0.1	1.1	AGTCCTATCGATCTGATTACCCTTGCGGTAGGGTACAGAGGTAAGATGTAAA	0.334481224660422	0.00211032465368155
6447509-1_1	chr|ybaD|ECs0466|mRNA	497619	497654	chr|spf|spf|sRNA	4845852	4845874	1	1	0	-20.5	lit=	2	1	0	0.1	3.1	AGTCGCCTATATCCGTTTTGCCTCTGTCTACCGCAGGTAGGGTACAGAGGTAAGATGTT	0.36308567924317	0.00182759476032082
6452090-1_1	chr|atpA|ECs4676|mRNA	4711971	4711952	chr|sroC|sroC|sRNA	768203	768181	1	1	0	-18.8	lit=	0	1	0	0.1	1.1	AGTCTCTGGTTCTGTTCGCACTAATTACAAGAACCAGGGGCG	0.0177528174153151	0.000572921515632306
6452160-1_1	chr|rpsT|ECs0026|mRNA	25446	25400	chr|micM|micM|sRNA	573007	573033	1	1	0	-15.9	lit=	0	1	0	0.1	1.1	AGTCTGAAAAGGCTCGTAAGCACAACGCAAGCCGTCGCTCTATGATGAAGTGACGGCATAATAATAAAAAAATG	8.51883763244412e-88	0.000101990884449865
6453239-1_1	chr|gadY|gadY|sRNA	4407051	4407071	chr|gadA|ECs4397|mRNA	4408892	4408848	1	1	0	-16.3	lit=	0	1	0	0.1	1.1	AGTCTGGAGACGGCAGACTATATTCGGTCTGGCTCCGCTGGGCTGCGGCTGGGTGATCCGGCGACAAAAAAAAAAAAAAAAAA	1.66977218846692e-11	0.000267361483065655
6456915-1_1	chr|C0362|C0362|sRNA	2073552	2073577	chr|ECs3673|ECs3673|3UTR	3668397	3668358	1	1	0	-20.1	lit=	0	1	0	0.1	1.1	AGTGAACGTGTAGGCCTGATAAGCGTTTCATGCCGGATGCGGCGTGAACGCCTTATCCGGCCTACACACCGTTCAA	0.000512935765190402	0.125988157669742
6460958-1_1	chr|micM|micM|sRNA	573008	573030	chr|entF|ECs0625|mRNA	698976	698997	1	1	0	-15.4	lit=	0	1	0	0.1	1.1	AGTGACGGCATAATAAAAAAAAACCATTCTGCCGTTGCGTGA	5.2171091578918e-105	9.3459198600336e-05
6460976-1_1	chr|micM|micM|sRNA	573008	573030	chr|rplE|ECs4173|mRNA	4182066	4182047	1	1	0	-8.4	lit=	0	1	0	0.1	1.1	AGTGACGGCATAATAAAAAAAAAGCATGGGTGTCCGTGAGCA	6.12932322325427e-216	6.5586866470091e-05
6461008-1_1	chr|micM|micM|sRNA	573008	573030	chr|clpA|ECs0968|mRNA	1054890	1054956	1	1	0	-15.4	lit=	2	1	0	0.1	3.1	AGTGACGGCATAATAAAAAAAAATCGACCCACTGATTGGTCGTGAGAAGGAGCTGGAGCGTGCTCTTCAGGTTCTCTACCGTCGCCGTTT	7.03502747204146e-65	0.000118127435124996
6461067-1_1	chr|micM|micM|sRNA	573008	573042	chr|ybcZ|ECs0608|mRNA	677196	677177	1	1	0	-7	lit=	0	1	0	0.1	1.1	AGTGACGGCATAATAAAAAAAAATGAAATTCATCGTCAGTGGTTATTCCAAAA	3.48861442331092e-09	0.000296678465708278
6461877-1_1	chr|micM|micM|sRNA	573008	573031	chr|yicE|ECs4530|mRNA	4573807	4573825	1	1	0	-8.1	lit=	0	1	0	0.1	1.1	AGTGACGGCATAATAATAAAAAAAAACTTTGTTGCCCCGCTGA	0.00211595759332614	0.000478379651781978
6461985-1_1	chr|micM|micM|sRNA	573008	573037	chr|yaeB|ECs0197|mRNA	222875	222848	1	1	0	-10.4	lit=	2	1	0	0.1	3.1	AGTGACGGCATAATAATAAAAAAATGAAATAAGAAAAATTCGCCGTTCCGCGCCAGCC	3.69203687086988e-37	0.000154396368709675
6462004-1_1	chr|micM|micM|sRNA	573008	573037	chr|eno|ECs3639|mRNA	3629193	3629172	1	1	0	-8.7	lit=	0	1	0	0.1	1.1	AGTGACGGCATAATAATAAAAAAATGAAATGGCTGTTGGTACTGCTGCAGG	7.61471415540891e-198	6.84798479450023e-05
6462008-1_1	chr|micM|micM|sRNA	573008	573038	chr|rho|ECs4716|mRNA	4760057	4760075	1	1	0	-3.8	lit=	2	1	0	0.1	3.1	AGTGACGGCATAATAATAAAAAAATGAAATTATCTACGTTTCCCCTAGCC	5.08094740232879e-25	0.000186209026910314
6462159-1_1	chr|micM|micM|sRNA	573008	573039	chr|ECs4366-1|ECs4366-1|5UTR	4374089	4374044	1	1	0	-8.5	lit=	2	1	0	0.1	3.1	AGTGACGGCATAATAATAAAAAAATGAAATTCTATCGGGAGCGGTAGCCCCGGGGTGGAACTCCGCGGGCAGGTCGCC	2.76469046613584e-307	5.50918080195476e-05
6462193-1_1	chr|micM|micM|sRNA	573008	573035	chr|purK|ECs0584|mRNA	644602	644582	1	1	0	-6.9	lit=	0	1	0	0.1	1.1	AGTGACGGCATAATAATAAAAAAATGAATGTATTGTCGAGCAGGGC	2.01743358703351e-08	0.000308792737419351
6462205-1_1	chr|micM|micM|sRNA	573008	573034	chr|thiL|ECs0470|mRNA	500573	500598	1	1	0	-6	lit=	0	1	0	0.1	1.1	AGTGACGGCATAATAATAAAAAAATGACTGCGGCGCACGTATTGACCTGGC	2.0082736202272e-15	0.000233425368535563
6462248-1_1	chr|micM|micM|sRNA	573008	573030	chr|ECs0251-1|ECs0251-1|5UTR	283824	283793	1	1	0	-13.8	lit=	0	1	0	0.1	1.1	AGTGACGGCATAATAATAAAAAATCCATTTTGCCGTCCTGGCGTGTGTAACCGT	1.93222544115851e-27	0.000178281570072864
6462622-1_1	chr|micM|micM|sRNA	573008	573075	chr|gdhA|ECs2467|mRNA	2442901	2442922	1	1	0	-14.8	lit=	0	1	0	0.1	1.1	AGTGACGGCATATAATAAAAAAATGAAATTCCTCTTTGACGGGCCAATAGCGATATTGGCCATTTTTAAAGCCGTCGCCGAAGGGGCTGG	1.12990058475764e-30	0.000169132747878348
6466027-1_1	chr|leuB|ECs0077|mRNA	86512	86463	chr|ryeB|ryeB|sRNA	2525009	2524980	1	1	0	-22.1	lit=	0	1	0	0.1	1.1	AGTGATGACCCAGGCGCTGAAAGTGCTGGATGCCGTGCGCAACCGCTTTGAACTTTTAGCGCACGGCTCTCTCCCAAGAG	0.367879447610944	0.00150217898881263
6479935-1_1	chr|glmY|glmY|sRNA	3411706	3411658	chr|amtB|ECs0505|mRNA	539830	539849	1	1	0	-22	lit=	2	1	0	0.1	3.1	AGTGGCTCATTCACCGACTTATGTCAGCCCCTTCGGGACGTGCTACATATCTTCGGTGAATGGGCGCT	0.180569460221617	0.00372786741577265
6494069-1_1	chr|ygfG|ECs3789|mRNA	3801817	3801853	chr|omrB|omrB|sRNA	3698784	3698755	1	1	0	-22.9	lit=	0	1	0	0.1	1.1	AGTTCCGATCTGATTATCGCCGCCAGTACCTCAACCTCAGAGGTATTGATAGGTGAAGTCAACTTCGTTGAGC	0.0564520980038528	0.00793650793650794
6498309-1_1	chr|gor|ECs4372|mRNA	4381281	4381340	chr|ryhB|ryhB|sRNA	4300235	4300212	1	1	0	-11.8	lit=	0	1	0	0.1	1.1	AGTTGCACACCAACGCCATCCCGAAAGCGGTAGTGAAAAATGCCGATGGTAGCCTGACGCGACATTGCTCACATTGCTTCCAG	0.367879447610944	0.00127117046441875
6503486-1_1	chr|oxyS|oxyS|sRNA	4964981	4964950	chr|rplQ|ECs4159|mRNA	4174943	4174919	1	1	0	-9.1	lit=	0	1	0	0.1	1.1	AGTTTCTCAACTTGAATAACTAAAGCCAACGTATGGCAGGTTCACTGGTTCGTCAT	0.366682357629935	0.00177583200571442
6509559-1_1	chr|adhP|ECs2082|mRNA	2075035	2074992	chr|sibC-1|sibC-1|sRNA	3794492	3794511	1	1	0	-18.6	lit=	0	1	0	0.1	1.1	ATAAAACACTGCGCTCACTGAAACATGGCGAAGCCCTGCTGAAATCGCTTCGGTGAGGGCTTCA	0.0804469262094977	0.00639241950540247
6521096-1_1	chr|yjdI|ECs5108|mRNA	5206516	5206535	chr|ryhB|ryhB|sRNA	4300268	4300246	1	1	0	-16.2	lit=	2	1	0	0.1	3.1	ATAAATAAGCGAGGGTAAAAAAAATCAGGAAGACCCTCGCGGAGAA	0.28469928973344	0.000986559893164984
6529851-1_1	chr|cyaR|cyaR|sRNA	2842559	2842596	chr|ECs5530|ECs5530|3UTR	4173381	4173364	1	1	0	-22.1	lit=	0	1	0	0.1	1.1	ATAACCCATAAAATGCTAGCTGTACCAGGAACCACCTCTTGGTGCTGGTGCGGCTG	0.367879447610944	0.00145166169558874
6550676-1_1	chr|micM|micM|sRNA	573017	573055	chr|ycaD|ECs0983|mRNA	1077955	1078004	1	1	0	-19	lit=	2	1	0	0.1	3.1	ATAATAAAAAAAAATGAAATTCCTCTTTGACGGGCCAAAGGCCTTACTGTTGAGCTATACCGTGGGAAGTCTGCTTGGCCCGTCATTTGG	1.6915107313615e-11	0.000267422355109295
6574764-1_1	chr|ompX|ECs0892|mRNA	975106	975137	chr|sgrS|sgrS|sRNA	83257	83314	1	1	0	-16.1	lit=	2	1	0	0.1	3.1	ATACCCGACCTACAAACACGACACCAGCGACTGTTGTGCTGGTTGCGTTGGTTAAGCGTCCCACAACGGTTAACCATGCTTGAAGAACTG	0.125342620565803	0.00481125224324688
6575505-1_1	chr|ECs1768|ECs1768|mRNA	1765204	1765228	chr|sroC|sroC|sRNA	768203	768181	1	1	0	-8.3	lit=	0	1	0	0.1	1.1	ATACCCGTCTGTATCTGCACTGGCACTAATTACAAGAACCAGGGGCG	0.367879447610944	0.00169955987098274
6585411-1_1	chr|yhcM|ECs4105|mRNA	4115207	4115142	chr|micM|micM|sRNA	573006	573029	1	1	0	-13.1	lit=	2	1	0	0.1	3.1	ATACCTGAAGGCGCTCAATGAAGGCAGCCATCAACCCGACGACGTTCAAAAAGAGGCCGTCAGCCGAAAGTGACGGCATAATAATAAAAA	3.24605832296582e-24	0.00018909616073866
6588067-1_1	chr|rhaB|ECs4831|mRNA	4897170	4897145	chr|gadY|gadY|sRNA	4407000	4407021	1	1	0	-19.2	lit=	0	1	0	0.1	1.1	ATACCTGGGGCGTGGACTTTGTGCTGAGAGCACAAAGTTTCCCGTAAAAAAAAAAA	0.250886780030209	0.00287029433220157
6607951-1_1	chr|xasA|ECs2097|mRNA	2091493	2091467	chr|sibC-1|sibC-1|sRNA	3794446	3794500	1	1	0	-16.4	lit=	2	1	0	0.1	3.1	ATACTCTGGGGCCGAGATGGGGATTTGATCAGTATGATGACAAGTCGCATCATAACCCTTCTCCTTTAAGCCCTCGCTTCGG	0.00902724775858386	0.000537076679308304
663831-1_6	chr|micM|micM|sRNA	573006	573029	chr|ECs3763|ECs3763|mRNA	3774142	3774121	1	1	0	-14.3	lit=	2	1	0	0.1	3.1	AAAGTGACGGCATAATAAAAAAAACGAAGCCGTTGCTGAACTCG	8.21096911568258e-52	0.000131669665646431
665681-1_6	chr|ybbJ|ECs0551|mRNA	608389	608368	chr|micM|micM|sRNA	573006	573030	1	1	0	-5.9	lit=	0	1	0	0.1	1.1	AACCAGCGCGGGCAGCAGCTGAAAAGTGACGGCATAATAAAAAAAAAT	2.82093564616534e-12	0.000259437792180485
6693356-1_1	chr|ryhB|ryhB|sRNA	4300268	4300211	chr|pyrC|ECs1440|mRNA	1481700	1481669	1	1	0	-17.6	lit=	0	1	0	0.1	1.1	ATCAGGAAGACCCTCGCGGAGAACCTGAAAGCACGACATTGCTCACATTGCTTCCAGTCTTCACCTCCGCGATGGCGACATGTTAAAAAC	0.273793264442663	0.00264792217316102
670824-1_6	chr|micM|micM|sRNA	573007	573055	chr|dmsA|ECs0979|mRNA	1073202	1073243	1	1	0	-15.2	lit=	0	1	0	0.1	1.1	AAGTGACGGCATAATAATAAAAAAATGAAATTCCTCTTTGACGGGCCAAAACCGGCGTTTATCAGCCAGGGATGGGGCCCGCAGCGTCAC	2.82093564616534e-12	0.000259437792180485
6721454-1_1	chr|mgrR|mgrR|sRNA	2148754	2148728	chr|proY|ECs0452|mRNA	483557	483584	1	1	0	-14.7	lit=	0	1	0	0.1	1.1	ATCCATGCAAGCATTCACCGCCGGTTTCTGGCTTGGCATGGTAATGTCGTTGCAA	0.367879447610944	0.0016817580843634
6728003-1_1	chr|sroH|sroH|sRNA	4999254	4999233	chr|yajF|ECs0444|mRNA	472371	472394	1	1	0	-14.1	lit=	0	1	0	0.1	1.1	ATCCCGCAACCTGCGATTATCGATATGGCGGAGCAGGCGACGGGGG	0.0708907721976432	0.0069135069078603
6730356-1_1	chr|yccZ|ECs1139|mRNA	1224777	1224735	chr|micA|micA|sRNA	3538962	3539000	1	1	0	-20.3	lit=	2	1	0	0.1	3.1	ATCCCGTCACGCCAGGATTGATTGATCAGTTGCGCGCCAAACCAAGACGCGCATTTGTTATCATCATCCCTGAATTCAGAGAA	0.0712700574216045	0.00689081858828936
6735570-1_1	chr|sbcB|ECs2813|mRNA	2756281	2756312	chr|spf|spf|sRNA	4845884	4845913	1	1	0	-17.5	lit=	0	1	0	0.1	1.1	ATCCGCAAGTGCGTGAAAAAGTGTGGCGATAAGACCTTTTACTTCACGTAATCGGATTTGG	0.367879447610944	0.00167692731429553
6742887-1_1	chr|fhuA|ECs0154|mRNA	173151	173172	chr|rydB|rydB|sRNA	2364459	2364428	1	1	0	-24.4	lit=	0	1	0	0.1	1.1	ATCCGGCAAACTCCGGCCCTTAAAAACTGAGAGTGCCGGAGATAAGCGCCGGATGGG	0.0227137617197424	0.0135407410617065
6798515-1_1	chr|adhE|ECs1741|mRNA	1741537	1741517	chr|gadY|gadY|sRNA	4407017	4407047	1	1	0	-17	lit=	2	1	0	0.1	3.1	ATCGGCGTAGGCGCGGGCAACCCCGTGCCAACAGGGAGTGTTATAACGGTTT	4.0228351314449e-05	0.000389696551058965
681771-1_6	chr|sroC|sroC|sRNA	768095	768043	chr|yeaG|ECs2492|mRNA	2468718	2468749	1	1	0	-17.6	lit=	0	1	0	0.1	1.1	ACGCTGGGTAACAATCTTCGAGGGTAGCAGTTAACGCTGCTACCCTCTTTTTTTTGCACGTTATCCGGCGTTTGAAGAGTTTTAC	0.152380147617216	0.00421262731871135
6820471-1_1	chr|gadB|ECs2098|mRNA	2091951	2091931	chr|omrB|omrB|sRNA	3698762	3698740	1	1	0	-16	lit=	2	1	0	0.1	3.1	ATCTCAGTGATCACCCGAAACAACTTCGGGTTGAGCACATGAA	0.0176366118924876	0.000572519688650127
6824159-1_1	chr|topA|ECs1846|mRNA	1832074	1832113	chr|micM|micM|sRNA	573013	573059	1	1	0	-19.5	lit=	2	1	0	0.1	3.1	ATCTCGCAACCGACCTTGACCGCGAAGGGGAAGCCATTGCCGGCATAATAATAAAAAAATGAAATTCCTCTTTGACGGGCCAATAGCTGG	1.56991991242274e-93	9.88928219027594e-05
6844386-1_1	chr|yjgP|ECs5238|mRNA	5342821	5342851	chr|gadY|gadY|sRNA	4406999	4407027	1	1	0	-18.5	lit=	2	1	0	0.1	3.1	ATCTGGCTTTGGCGATTGTTCTCAACCTTTGACTGAGAGCACAAAGTTTCCCGTGCCAAC	0.314339738128482	0.00228107863038083
6854104-1_1	chr|spf|spf|sRNA	4845877	4845917	chr|tktB|ECs3327|mRNA	3297599	3297637	1	1	0	-27.6	lit=	0	1	0	0.1	1.1	ATCTTTCAGACCTTTTACTTCACGTAATCGGATTTGGCTGATTGCCGATTACTGGTACAAGTATGTTGGTCTGAAAGGG	0.366984343443378	0.0012514889843952
6859998-1_1	chr|micM|micM|sRNA	573031	573055	chr|ycdS|ECs1270|mRNA	1334766	1334739	1	1	0	-9.4	lit=	0	1	0	0.1	1.1	ATGAAATTCCTCTTTGACGGGCCAACTCTGGAGCACCGGACAAAGCCAATTACTCG	0.000335887325508682	0.000428479533937813
6864424-1_1	chr|gadA|ECs4397|mRNA	4408845	4408823	chr|ynfM-asr-rc|ynfM-asr-rc|sRNA	2270883	2270833	1	1	0	-22.4	lit=	0	1	0	0.1	1.1	ATGAAGAAGCGCTGCCGCAGGAAATAATCCTGATGACGCTAGACGCGCTGCGGGAATTGGCTGGCGCTTCGTCT	0.264536565885262	0.00273442548653234
6895283-1_1	chr|ryjA|ryjA|sRNA	5131177	5131125	chr|modA|ECs0791|mRNA	879394	879426	1	1	0	-19.5	lit=	0	1	0	0.1	1.1	ATGAGGTGTGTTGACGTCGGGGGAAACCCTCCTGTGTACCAGCGGGATAGAGAACATGTTCCCGCTGGCATTTATGCAAAAAAAAAAAAA	0.158834739031225	0.00409169960924332
6903701-1_1	chr|ECs4642|ECs4642|mRNA	4674730	4674708	chr|ryhB|ryhB|sRNA	4300229	4300210	1	1	0	-17.1	lit=	2	1	0	0.1	3.1	ATGATGCAACTGGAAGCGAAGAAAATGCTCACATTGCTTCCAGTA	0.274732688308877	0.000968094583588883
6908298-1_1	chr|cfa|ECs2370|mRNA	2341784	2341819	chr|micM|micM|sRNA	573004	573056	1	1	0	-7.2	lit=	2	1	0	0.1	3.1	ATGATTATCGTGACCTGAACGACCAGTTTGATCGTATTAAAGTGACGGCATAATAATAAAAAAATGAAATTCCTCTTTGACGGGCCAATT	6.48173589867955e-133	8.32752084391098e-05
6920337-1_1	chr|yciR|ECs1858|mRNA	1846698	1846674	chr|micM|micM|sRNA	573005	573035	1	1	0	-7.1	lit=	0	1	0	0.1	1.1	ATGCAGGAGTTAATCGATCACGCTAAAGTGACGGCATAATAAAAAAAAATGAA	4.34395229453558e-100	9.56759303563957e-05
6922684-1_1	chr|sgrS|sgrS|sRNA	83315	83333	chr|dacC|ECs0919|mRNA	1006018	1006040	1	1	0	-17.3	lit=	2	1	0	0.1	3.1	ATGCAGTGGGAGGGGAGTCGCAATACTCCTCTCTCCTTCGT	0.0114765501221443	0.0201007563051842
6926381-1_1	chr|ryeB|ryeB|sRNA	2525014	2524956	chr|ECs1379|ECs1379|mRNA	1431200	1431231	1	1	0	-20	lit=	2	1	0	0.1	3.1	ATGCCAACTTTTAGCGCACGGCTCTCTCCCAAGAGCCATTTCCCTGGACCGAATACAGGTTGTATATCGGTCGCATGCAGGGATGCGGAT	0.202003663537965	0.000857139428592
6926401-1_1	chr|ryeB|ryeB|sRNA	2525014	2524994	chr|yebA|ECs2566|mRNA	2542681	2542654	1	1	0	-19.5	lit=	0	1	0	0.1	1.1	ATGCCAACTTTTAGCGCACGGTTACGCTATCCGCGCTGAAGATGGCAAA	0.288560880993194	0.00251362622527781
6928973-1_1	chr|yqhC|ECs3895|mRNA	3895253	3895218	chr|sroH|sroH|sRNA	4999255	4999201	1	1	0	-25.3	lit=	0	1	0	0.1	1.1	ATGCCACGTCAGAGGTGCCGCTGGCAGGGTTGCGTCATCCCGCAACCTGCGATTATCGCAAGGTCAAGGCAAAGTCCGGTAATTGCCTTC	0.0387891577843957	0.0099131448214768
693365-1_6	chr|ECs1242|ECs1242|mRNA	1302063	1302082	chr|glmY|glmY|sRNA	3411638	3411601	1	1	0	-16.9	lit=	0	1	0	0.1	1.1	AGGTCAGGATGTTGACGGTGCAAGGTGCCTGCCGTCCAACTTCTGATATCAGCGTAGC	0.0513565934768567	0.00839921051131616
6943457-1_1	chr|glmZ|glmZ|sRNA	4780175	4780226	chr|yhjG|ECs4404|mRNA	4419381	4419348	1	1	0	-20.4	lit=	0	1	0	0.1	1.1	ATGCCTCATCAGACACCATGGACACAACGTTGAGTGAAGCACCCACTTATTGGCGTTGATTCCGGGCAAGGGGCAGAAAAGT	0.182926765459987	0.00369242585182553
696223-1_6	chr|glmZ|glmZ|sRNA	4780113	4780139	chr|ECs2996|ECs2996|mRNA	2936131	2936166	1	1	0	-16.5	lit=	2	1	0	0.1	3.1	ATAAACTCCGGAATGACGCAGAGCCGTCTCAATAAACACGGCTCTGTATTAAATGCTGT	0.253255296523049	0.00284578240317713
6968254-1_1	chr|bacA|ECs3940|mRNA	3943113	3943087	chr|ryeB|ryeB|sRNA	2525015	2524977	1	1	0	-27.8	lit=	2	1	0	0.1	3.1	ATGCTGATGGGGGTGAGCCGTTACGCTAAAAATGCCAACTTTTAGCGCACGGCTCTCTCCCAAGAGCCAA	0.354040273682882	0.00192786330983665
6972760-1_1	chr|sibB-1|sibB-1|sRNA	2829119	2829137	chr|nhaB|ECs1681|mRNA	1676031	1676012	1	1	0	-14.7	lit=	0	1	0	0.1	1.1	ATGCTGGGTAGCTAATCACCCTGAAATGCTACCCGCTG	0.00872141275512591	0.0236096082324943
6984841-1_1	chr|yi22_1|ECs1564|mRNA	1586837	1586809	chr|micM|micM|sRNA	573006	573030	1	1	0	-13.5	lit=	0	1	0	0.1	1.1	ATGGATGGCCGCCGCAGTCGTCACACTGAAAGTGACGGCATAATAAAAAAAAA	1.32518698217715e-18	0.000213937884087436
6987033-1_1	chr|yjeF|ECs5142|mRNA	5249093	5249129	chr|gadY|gadY|sRNA	4406998	4407041	1	1	0	-30.2	lit=	0	1	0	0.1	1.1	ATGGCAAGCGGCGGCATGGGCGATGTGCTCTCTGGTACTGAGAGCACAAAGTTCCCGTGCCAACAGGGCGTGTTATAA	0.367879447610944	0.0013922972597975
7011210-1_1	chr|sroG|sroG|sRNA	3930679	3930647	chr|yhbM|ECs4044|mRNA	4050568	4050542	1	1	0	-23.2	lit=	2	1	0	0.1	3.1	ATGGGAGAGAGTAACGATTCTGTCGGGCACGGAAAGATGACCTGGCAGAATCGGACCAGC	0.144333327923605	0.00437436781283415
7044207-1_1	chr|ECs2766|ECs2766|mRNA	2706543	2706574	chr|gadY|gadY|sRNA	4407054	4407082	1	1	0	-24.9	lit=	0	1	0	0.1	1.1	ATGTCGAGGAAGGTGATTTTGCCGTTTCACTGGAGACGGCAGACTATCCTCTTCCCGGA	0.338534978231783	0.00207427813161923
7049960-1_1	chr|htrA|ECs0165|mRNA	186374	186410	chr|ryeB|ryeB|sRNA	2525027	2524972	1	1	0	-21	lit=	2	1	0	0.1	3.1	ATGTGATTATTGGCGCGAACCAGCAGGCTGTGAATAAGCCTGCATTAATGCCAACTTTTAGCGCACGGCTCTCTCCCAAGAGCCATTTCC	0.367879447610944	0.00155888480854404
7058557-1_1	chr|udp|ECs4761|mRNA	4813352	4813382	chr|ryhB|ryhB|sRNA	4300264	4300232	1	1	0	-21.7	lit=	0	1	0	0.1	1.1	ATGTGTGCAAGTCAGGGCCTGCGTGCCGGTAGACCCTCGCGGAGAACCTGAAAGCACGAC	0.318641661856212	0.00106080212986334
7080732-1_1	chr|ryeB|ryeB|sRNA	2525018	2524978	chr|ybaR|ECs0537|mRNA	575633	575588	1	1	0	-23.2	lit=	0	1	0	0.1	1.1	ATTAATGCCAACTTTTAGCGCACGGCTCTCTCCCAAGAGCCGTCCGTGTGCGCTGGGGCTGGCGACGCCGATGTCGATTATCTCCGGAAA	0.367879447610944	0.00136320521958624
7082377-1_1	chr|sroC|sroC|sRNA	768199	768177	chr|gadB|ECs2098|mRNA	2092565	2092519	1	1	0	-16.5	lit=	0	1	0	0.1	1.1	ATTACAAGAACCAGGGGCGGAAACGACGCCGCCAGTGGTGGCTTCCTGGCACCGTTCGTCGCCCCGGATA	2.1989590458919e-41	0.000146655536129396
7082531-1_1	chr|sroC|sroC|sRNA	768199	768172	chr|phoR|ECs0450|mRNA	480964	480986	1	1	0	-15.5	lit=	0	1	0	0.1	1.1	ATTACAAGAACCAGGGGCGGAAATTCTATTCCGCGCCTGACCGAGCGTT	0.105836952272333	0.00537448021212739
7082589-1_1	chr|sroC|sroC|sRNA	768199	768181	chr|yhaH|ECs3985|mRNA	3991923	3991961	1	1	0	-8.8	lit=	0	1	0	0.1	1.1	ATTACAAGAACCAGGGGCGTTGAGGCAAAAATGGACTGGTATCTGAAAGTACTAAAAA	8.40129541082938e-17	0.000224326469839479
7099317-1_1	chr|ryhB|ryhB|sRNA	4300210	4300193	chr|hrpB|ECs0152|mRNA	166619	166647	1	1	0	-18.7	lit=	0	1	0	0.1	1.1	ATTACTTAGCCAGCCGGGCGCAACGGCTGGCGGAGCTGTTAACGA	0.0914558716475878	0.00589839635555284
7099346-1_1	chr|ryhB|ryhB|sRNA	4300210	4300190	chr|lepA|ECs3435|mRNA	3426747	3426718	1	1	0	-16.7	lit=	0	1	0	0.1	1.1	ATTACTTAGCCAGCCGGGTGCGTAGGCTGGCTCGTATGTGCGATTAAAGAT	0.236535900106296	0.00301860057153259
7099353-1_1	chr|ryhB|ryhB|sRNA	4300210	4300189	chr|yjaG|ECs4922|mRNA	5008721	5008768	1	1	0	-16	lit=	0	1	0	0.1	1.1	ATTACTTAGCCAGCCGGGTGCTAATGACTCAGGCTGGTCGCGAAATGAGCGATGAAGAGCTCAAAAAAAAAAAAAAAAAAAAAAAAAAAA	0.144333327923605	0.00437436781283415
7099364-1_1	chr|ryhB|ryhB|sRNA	4300210	4300185	chr|ygiC|ECs3926|mRNA	3926529	3926555	1	1	0	-27.9	lit=	2	1	0	0.1	3.1	ATTACTTAGCCAGCCGGGTGCTGGCTATTACCGAGCGCCCGGACTGGCGTGA	0.27740886857654	0.00261418477882545
7105767-1_1	chr|gadY|gadY|sRNA	4407048	4407068	chr|galF|ECs2846|mRNA	2787969	2787929	1	1	0	-19	lit=	2	1	0	0.1	3.1	ATTAGTCTGGAGACGGCAGACAAAAAATACTCCGTCATCCAGACCAAAGAACCGCTGGATCGTGAA	0.186671619264561	0.00363754227076026
7105807-1_1	chr|gadY|gadY|sRNA	4407048	4407079	chr|ECs1543|ECs1543|mRNA	1564802	1564836	1	1	0	-31.3	lit=	0	1	0	0.1	1.1	ATTAGTCTGGAGACGGCAGACTATCCTCTTCCAACTGATGGAGGTGTCTGCCGTCACCGTGCCCGCG	0.0665596393635936	0.00718551022598711
7105822-1_1	chr|gadY|gadY|sRNA	4407048	4407097	chr|ECs1228|ECs1228|mRNA	1285628	1285670	1	1	0	-30.8	lit=	2	1	0	0.1	3.1	ATTAGTCTGGAGACGGCAGACTATCCTCTTCCCGGTCCCCTATGCCGGGTGCTCAGGGGGCTGTAGGGCCTGCTGGTCCGCGTGGTGAGA	0.367879447610944	0.0013660896247799
7105848-1_1	chr|gadY|gadY|sRNA	4407048	4407073	chr|dacB|ECs4061|mRNA	4071945	4071969	1	1	0	-18.1	lit=	0	1	0	0.1	1.1	ATTAGTCTGGAGACGGCAGACTCTCCGCCTGCCGTCGCCATAGTTGAAAAAAAAAA	0.155319359021153	0.00415725852344089
7116636-1_1	chr|omrA|omrA|sRNA	3698567	3698545	chr|xasA|ECs2097|mRNA	2090737	2090715	1	1	0	-16.3	lit=	0	1	0	0.1	1.1	ATTATTCGGTACGCTCTTCGTACAAAAATGGCGTACCGGTAACGA	1.50554323268568e-05	0.000375265802845577
7116637-1_1	chr|omrA|omrA|sRNA	3698567	3698545	chr|deoR|ECs0920|mRNA	1008015	1007970	1	1	0	-25.8	lit=	0	1	0	0.1	1.1	ATTATTCGGTACGCTCTTCGTACACGTCGCGAAGAGCGTATCGGGCAGCTGCTGCAAGAATTAAAACAG	0.336177453990747	0.00209511051116839
7123585-1_1	chr|gadB|ECs2098|mRNA	2093247	2093229	chr|gadY|gadY|sRNA	4407014	4407044	1	1	0	-10.6	lit=	2	1	0	0.1	3.1	ATTCACGTTTTGGTGCGAATTTCCCGTGCCAACAGGGAGTGTTATAACGG	0.00203363067536091	0.000476729940278299
7124778-1_1	chr|sroH|sroH|sRNA	4999262	4999238	chr|murC|ECs0095|mRNA	105789	105809	1	1	0	-17.7	lit=	0	1	0	0.1	1.1	ATTCAGACATCCCGCAACCTGCGATCGCTACGCAGAAGCGGGGCTCGA	0.0538918013349375	0.00816278935560424
7147655-1_1	chr|micM|micM|sRNA	573036	573079	chr|b1504|ECs2109|mRNA	2109940	2109915	1	1	0	-8.1	lit=	0	1	0	0.1	1.1	ATTCCTCTTTGACGGGCCAATAGCGATATTGGCCATTTTTTTAGATCTCCAAAAAAACAGTGCCAGA	0.326998128938081	0.00108193938602649
7157947-1_1	chr|arcZ|arcZ|sRNA	4093016	4093036	chr|fabB|ECs3207|mRNA	3167379	3167347	1	1	0	-18	lit=	2	1	0	0.1	3.1	ATTCGCGCACCCCGGTCTGGCTTGCGAATTCGACGCAATGGGTGCGCTGT	0.104215617172323	0.00542885284987047
7193595-1_1	chr|gadY|gadY|sRNA	4407001	4407026	chr|mepA|ECs3212|mRNA	3172490	3172457	1	1	0	-22.4	lit=	0	1	0	0.1	1.1	ATTGAGAGCACAAAGTTTCCCGTGCCAATCTGGGCATGGGTACGGTGTTGATTGGCGAT	0.321254545982141	0.00222332042946604
7203956-1_1	chr|ECs4415|ECs4415|3UTR	4438117	4438091	chr|gadY|gadY|sRNA	4407065	4407102	1	1	0	-27.9	lit=	2	1	0	0.1	3.1	ATTGCAGGGGGGGCGGGGAGGCGTGGGAAGACTATCCTCTTCCCGGTCCCCTATGCCGGGTTTTTT	0.00415827830662649	0.000503086343151468
7209788-1_1	chr|ECs2986|ECs2986|mRNA	2930647	2930627	chr|sibC|sibC|sRNA	3794089	3794109	1	1	0	-18.3	lit=	0	1	0	0.1	1.1	ATTGCCGGAAGCGAGGCCTGTCTTCAAGCCCTCGCTTCGGTG	0.0385301653057837	0.00995135723377553
7217770-1_1	chr|ryhB|ryhB|sRNA	4300231	4300212	chr|yafE|ECs0206|mRNA	235479	235549	1	1	0	-17.8	lit=	0	1	0	0.1	1.1	ATTGCTCACATTGCTTCCAGATGGGCTGCGGAGCAGGGCATGCCAGCTTGCCGCTGCGCAAAATGTGAGCACGGTGGTGGCGTATGACTT	0.344664804821348	0.00201861674848864
7217779-1_1	chr|ryhB|ryhB|sRNA	4300231	4300210	chr|ECs0605|ECs0605|mRNA	668571	668545	1	1	0	-18.2	lit=	0	1	0	0.1	1.1	ATTGCTCACATTGCTTCCAGTAAACGAAATGGGGGAGTGAGCAAAGCAAC	0.367879447610944	0.00134250563870334
7217786-1_1	chr|ryhB|ryhB|sRNA	4300231	4300210	chr|yhhQ|ECs4320|mRNA	4328486	4328534	1	1	0	-9	lit=	0	1	0	0.1	1.1	ATTGCTCACATTGCTTCCAGTAACGCTATAAGGCGTTGTTCTGGTTATCGTTATTTCATCTGCTGGTGAT	0.218077443004809	0.00322698194529628
7217810-1_1	chr|ryhB|ryhB|sRNA	4300231	4300199	chr|b0965|ECs1049|mRNA	1157679	1157735	1	1	0	-21.1	lit=	0	1	0	0.1	1.1	ATTGCTCACATTGCTTCCAGTATTACTTAGCCAAGGAAGCTATCGCCATTGGCGCGAAAACCCTCTGGATGCAACTGGGGGTGATTAATG	0.367879447610944	0.0014121110820435
7217820-1_1	chr|ryhB|ryhB|sRNA	4300231	4300177	chr|gatD|ECs2894|mRNA	2845876	2845843	1	1	0	-21.5	lit=	0	1	0	0.1	1.1	ATTGCTCACATTGCTTCCAGTATTACTTAGCCAGCCGGGTGCTGGCTTTTTTTTTCGCGCTGGGAGCAAAGAGTGTGACGGCTATCGATG	0.218077443004809	0.00322698194529628
7217825-1_1	chr|ryhB|ryhB|sRNA	4300231	4300211	chr|sohB|ECs1844|mRNA	1831050	1831077	1	1	0	-24.7	lit=	2	1	0	0.1	3.1	ATTGCTCACATTGCTTCCAGTCTACGCTGGTGGCAGCGTGGGCAAAAGC	0.246073988569907	0.00291891499576334
7217830-1_1	chr|ryhB|ryhB|sRNA	4300231	4300211	chr|ybbN|ECs0555|mRNA	611288	611254	1	1	0	-15	lit=	0	1	0	0.1	1.1	ATTGCTCACATTGCTTCCAGTTGCGCTGGGTACGGGTGATGCACTGGCGTCGAAGT	0.274732688308877	0.000968094583588883
7217838-1_1	chr|ryhB|ryhB|sRNA	4300231	4300214	chr|ppa|ECs5204|mRNA	5304807	5304777	1	1	0	-15.1	lit=	2	1	0	0.1	3.1	ATTGCTCACATTGCTTCCTTCCGCACAGCAAGCTGAGCAAAGAATACGA	0.35010970899453	0.0011570943428471
7221552-1_1	chr|ygjU|ECs3971|mRNA	3980280	3980334	chr|ryjA|ryjA|sRNA	5131214	5131182	1	1	0	-23.1	lit=	0	1	0	0.1	1.1	ATTGCTGGTGTGGTGGAAAATTCGTCGTAACCCGTTCCCGCTGGTGCTGCTGTGCATCAACACCAACCGGAACCTCCACCACGTGC	0.0716810779265552	0.00686640895228701
7221997-1_1	chr|rprA|rprA|sRNA	2370143	2370170	chr|pfkA|ECs4841|mRNA	4907903	4907927	1	1	0	-18	lit=	2	1	0	0.1	3.1	ATTGCTGTGTGTAGTCTTTGCCCATCTCAAAGGCACTGACTACACTATCGG	0.214312137972529	0.00327246786555621
7222005-1_1	chr|rprA|rprA|sRNA	2370143	2370171	chr|ftsQ|ECs0097|mRNA	108537	108560	1	1	0	-13.3	lit=	2	1	0	0.1	3.1	ATTGCTGTGTGTAGTCTTTGCCCATCTCCGCCAGAGGAATCTACTCAGCAATAT	0.188092815067727	0.00361784934951505
7222007-1_1	chr|rprA|rprA|sRNA	2370143	2370170	chr|bglA|ECs3773|mRNA	3782906	3782962	1	1	0	-20	lit=	0	1	0	0.1	1.1	ATTGCTGTGTGTAGTCTTTGCCCATCTCTGAAGAGATGAAAAAAGCAGTAACTTACGATGGCGTGGCTCTGATGGGCTACACACC	0.091429433220152	0.00589952534328555
7222346-1_1	chr|ryhB|ryhB|sRNA	4300222	4300179	chr|yhaO|ECs3991|mRNA	3997592	3997563	1	1	0	-22.1	lit=	2	1	0	0.1	3.1	ATTGCTTCCAGTATTACTTAGCCAGCCGGGTGCTGGCTTTTTTTGGTGGGTCGTGCTGGAATGAGTGAGAGCGA	0.356288563254508	0.00118446088702526
7230759-1_1	chr|yggJ|ECs3822|mRNA	3832714	3832779	chr|gadY|gadY|sRNA	4407070	4407093	1	1	0	-25.8	lit=	2	1	0	0.1	3.1	ATTGGGCGCGTACTGCGTATGGGGCCGGGACAGGCGTTGCAATTGTTTGACGGCAGCAACCAGGTCATCCTCTTCCCGGTCCCCTATGCC	0.266526855613597	0.00271586758586763
7240353-1_1	chr|xasA|ECs2097|mRNA	2090225	2090200	chr|gadY|gadY|sRNA	4407085	4407104	1	1	0	-5	lit=	0	1	0	0.1	1.1	ATTGTGATGAATGACAAGAAACACTACCCTATGCCGGGTTTTTTTT	0.273379483712872	0.000965739674200921
7247102-1_1	chr|gadY|gadY|sRNA	4406990	4407024	chr|yjjK|ECs5349|mRNA	5487203	5487183	1	1	0	-11.5	lit=	0	1	0	0.1	1.1	ATTTAACTTACTGAGAGCACAAAGTTTCCCGTGCCTGAACGGCGCGGGTAAGTCC	0.367879447610944	0.001294467200399
7255135-1_1	chr|cydC|ECs0971|mRNA	1059373	1059354	chr|ryhB|ryhB|sRNA	4300210	4300177	1	1	0	-20.2	lit=	0	1	0	0.1	1.1	ATTTCAGCATCTGGGGCAAGAAAAATTACTTAGCCAGCCGGGTGCTGGCTTTTTTTTTTT	0.0479207641475941	0.0087487356256683
7264713-1_1	chr|b0380|ECs0430|mRNA	459467	459489	chr|ryeB|ryeB|sRNA	2525018	2524962	1	1	0	-19.2	lit=	0	1	0	0.1	1.1	ATTTGAAGCAAAAGGTTGGCAGAATTAATGCCAACTTTTAGCGCACGGCTCTCTCCCAAGAGCCATTTCCCTGGACCGAA	0.367879447610944	0.00138370569655111
7268553-1_1	chr|yhiV|ECs4394|mRNA	4405383	4405401	chr|micM|micM|sRNA	573006	573039	1	1	0	-11.4	lit=	0	1	0	0.1	1.1	ATTTGCCGTTGAGATGATGAAAGTGACGGCATAATAATAAAAAAATGAAATTC	8.25068847193809e-97	9.72444927670165e-05
7284176-1_1	chr|pheT|ECs2420|mRNA	2395561	2395537	chr|sibB|sibB|sRNA	2828788	2828819	1	1	0	-21.7	lit=	2	1	0	0.1	3.1	ATTTTTCGCTTCCCGGCGAACCGTCAGTAAGCCGGGAAGCTTATGACTAAGAGCACC	0.100269366700551	0.00556587228785024
7299856-1_1	chr|cyaR|cyaR|sRNA	2842561	2842599	chr|ompA|ECs1041|mRNA	1149346	1149327	1	1	0	-15.6	lit=	2	1	0	0.1	3.1	CAACCCATAAAATGCTAGCTGTACCAGGAACCACCTCCTTTTGGTGGTTACCAGGTT	4.26488468142583e-15	0.000235760526641218
7301181-1_1	chr|ryjA|ryjA|sRNA	5131204	5131180	chr|clpB|ECs3455|mRNA	3451790	3451770	1	1	0	-20.6	lit=	0	1	0	0.1	1.1	CAACCGGAACCTCCACCACGTGCTCTGGTGAATTGGTTCCGGGT	0.282371160959221	0.00256917497769354
7360774-1_1	chr|yhbN|ECs4079|mRNA	4085782	4085809	chr|ryhB|ryhB|sRNA	4300200	4300178	1	1	0	-24.1	lit=	2	1	0	0.1	3.1	CAGCACTTCTGGCCGCCAGCATTCCGGCATTAACAGCCGGGTGCTGGCTTTTTTTT	0.189252385421226	0.00360043150156827
7364294-1_1	chr|yhiU|ECs4393|mRNA	4402488	4402516	chr|arcZ|arcZ|sRNA	4092993	4093014	1	1	0	-19.1	lit=	2	1	0	0.1	3.1	CAGCCAGGAAAACGCCAGCACCGAATCGATTTCCCTGGTGTTGGCGCAG	0.0864191665530779	0.00610927012236199
7371724-1_1	chr|mukB|ECs1007|mRNA	1108072	1108096	chr|micM|micM|sRNA	573006	573062	1	1	0	-25.9	lit=	0	1	0	0.1	1.1	CAGCGCTGTATGGCCCGTCACGCCAAAGTGACGGCATAATAAAAAAAAATGAAATTCCTATTTGACGGGCCAATAGCGAT	1.6915107313615e-11	0.000267422355109295
7410957-1_1	chr|b1462|ECs2065|mRNA	2052910	2052871	chr|gadY|gadY|sRNA	4407059	4407087	1	1	0	-18.3	lit=	0	1	0	0.1	1.1	CATGGACCAGGGAGTTGATTGAACGTAACGGTAAATTTGGACGGCAGACTATCCTCTTCCCGGTCCCC	0.285498941848803	0.00254046150354038
7414059-1_1	chr|gcvB|gcvB|sRNA	3665165	3665185	chr|sbp|ECs4842|mRNA	4909278	4909301	1	1	0	-16.1	lit=	0	1	0	0.1	1.1	CATGTTGTGTTGTTGTGTTTGCCGCGCTGCATCACAACAACAACGA	0.0227203019697903	0.0135382590268471
7418027-1_1	chr|ryhB|ryhB|sRNA	4300232	4300208	chr|pflB|ECs0986|mRNA	1081927	1081881	1	1	0	-9.2	lit=	0	1	0	0.1	1.1	CATTGCTCACATTGCTTCCAGTATTTGATCGTTGGTAAACAAATGCAGTTCTTCGGTGCGCGTGCAAACCTG	0.00697829306938296	0.000525023003074244
7439728-1_1	chr|omrB|omrB|sRNA	3698785	3698760	chr|b3023|ECs3905|mRNA	3908637	3908603	1	1	0	-17.6	lit=	0	1	0	0.1	1.1	CCAGAGGTATTGATAGGTGAAGTCAAAAATTATCGATTTCCCATCAATCCCTGTGGCGA	0.184186531280689	0.00367388928481171
7455116-1_1	chr|glyQ|ECs4443|mRNA	4471401	4471375	chr|gadY|gadY|sRNA	4407012	4407037	1	1	0	-19.7	lit=	2	1	0	0.1	3.1	CCATTGGACATGGAAGTCGGCGCGGGAGTTTCCCGTGCCAACAGGGAGTGTT	0.237479955452458	0.000907666764482894
7457668-1_1	chr|omrA|omrA|sRNA	3698589	3698565	chr|ksgA|ECs0056|mRNA	56822	56800	1	1	0	-17.4	lit=	0	1	0	0.1	1.1	CCCAGAGGTATTGATTGGTGAGATTCCTCATGCAACGATGCCTCACTAT	0.212127064466498	0.00329959335017784
7497610-1_1	chr|sroC|sroC|sRNA	768114	768082	chr|ECs4034-1|ECs4034-1|3UTR	4042018	4042038	1	1	0	-25.6	lit=	0	1	0	0.1	1.1	CCGGGCCTGAAAACCGCAATACGCTGGGTAACAAAAAGCCCAGCGTGTTGTCGGT	0.0959329032762206	0.00572410689434402
7506184-1_1	chr|mgrR|mgrR|sRNA	2148806	2148789	chr|htpG|ECs0526|mRNA	562033	562055	1	1	0	-12.1	lit=	0	1	0	0.1	1.1	CCGTTATCAGTGCAGGAAGGACAGCACGGTAACGCGTAAC	0.0331706401359547	0.000613830634361195
7561426-1_1	chr|ryhB|ryhB|sRNA	4300235	4300209	chr|ECs5305|ECs5305|mRNA	5437123	5437144	1	1	0	-18.9	lit=	0	1	0	0.1	1.1	CGACATTGCTCACATTGCTTCCAGTATGTTGGGCGATGGGGCAATGG	0.218077443004809	0.00322698194529628
7561430-1_1	chr|ryhB|ryhB|sRNA	4300235	4300211	chr|b0959|ECs1043|mRNA	1150755	1150777	1	1	0	-18.9	lit=	0	1	0	0.1	1.1	CGACATTGCTCACATTGCTTCCAGTCTTCGGGCTTGTGAGCAAAGTG	0.232573826464848	0.00306138387461313
756928-1_6	chr|yigE-corA|yigE-corA|sRNA	4795758	4795777	chr|pitA|ECs4365|mRNA	4372317	4372360	1	1	0	-22.7	lit=	2	1	0	0.1	3.1	CTTGGACACACCCAGTAGATGTGTTTTGCTGGGTGGTCTGAGTGTTGCCTATGCCACTGTGCAT	0.00429377773487003	0.0360843918243516
7586798-1_1	chr|C0343|C0343|sRNA	1918853	1918878	chr|ECs1106|ECs1106|mRNA	1190304	1190322	1	1	0	-19	lit=	0	1	0	0.1	1.1	CGATCCCTCGCCCGCAACCCATGCCTATGTTGCTGGGGGGGGGCG	0.00472006913029336	0.0340206908719886
7591977-1_1	chr|fnrS|fnrS|sRNA	1918622	1918645	chr|dnaJ|ECs0015|mRNA	14540	14572	1	1	0	-16.4	lit=	2	1	0	0.1	3.1	CGATGGGCGTTGCGCTCCATATTGAATAACATGGAGCTCACCCTCGAAGAAGCTGTAC	0.160380126375775	0.00406346300405102
7624206-1_1	chr|ryhB|ryhB|sRNA	4300254	4300228	chr|serC|ECs0990|mRNA	1087870	1087889	1	1	0	-6.2	lit=	0	1	0	0.1	1.1	CGCGGAGAACCTGAAAGCACGACATTGTTTACGCTGGCGCGCAGAAA	0.348172209180336	0.00114935012422919
7624367-1_1	chr|ryhB|ryhB|sRNA	4300254	4300224	chr|yafD|ECs0205|mRNA	235074	235097	1	1	0	-22.6	lit=	0	1	0	0.1	1.1	CGCGGATAACCTGAAAGCACGACATTGCTCAATGTCGCTGCGTCAGGTGCGTTTACCGAAAAAAAAAAAAAAAAA	0.367879447610944	0.0016619575337948
7647635-1_1	chr|ryjA|ryjA|sRNA	5131200	5131176	chr|cysG|ECs4219|mRNA	4218649	4218676	1	1	0	-18.3	lit=	0	1	0	0.1	1.1	CGGAACCTCCACCACGTGCTCGAATTTTTGGCCGTGGTGGCGAAGAGCTGG	0.0321597561610045	0.0110647634943144
7648926-1_1	chr|glmZ|glmZ|sRNA	4780121	4780150	chr|ECs2395-1|ECs2395-1|3UTR	2369899	2369919	1	1	0	-16.5	lit=	0	1	0	0.1	1.1	CGGAATGACGCAGAGCCGTTTACGGTGCTTTTTCTCATCAGGCGGCTCTGC	0.168245138375141	0.00392673520764256
7650853-1_1	chr|ryhB|ryhB|sRNA	4300252	4300227	chr|yjbH|ECs5012|mRNA	5092842	5092874	1	1	0	-12.2	lit=	0	1	0	0.1	1.1	CGGAGAACCTGAAAGCACGACATTGCAGGCGTGGATGTCTCTGTACCGTTGGATCTCTT	0.188717926857263	0.00360850966182778
7650873-1_1	chr|ryhB|ryhB|sRNA	4300252	4300227	chr|rplJ|ECs4908|mRNA	4989069	4989098	1	1	0	-20.6	lit=	0	1	0	0.1	1.1	CGGAGAACCTGAAAGCACGACATTGCCTGCGCCGTGCTGTTGAAGGTACTCCGTTCTTCTGTT	0.082184681460258	0.000698161810521951
7650897-1_1	chr|ryhB|ryhB|sRNA	4300252	4300224	chr|purC|ECs3338|mRNA	3313448	3313407	1	1	0	-23.8	lit=	0	1	0	0.1	1.1	CGGAGAACCTGAAAGCACGACATTGCTCAAAATTGAGTGTGTCGTGCGTAACCGTGCTGCTGGCTCTCTGGTGA	0.337564516209533	0.00208337402462963
7650904-1_1	chr|ryhB|ryhB|sRNA	4300252	4300222	chr|pta|ECs3181|mRNA	3142136	3142171	1	1	0	-9.4	lit=	0	1	0	0.1	1.1	CGGAGAACCTGAAAGCACGACATTGCTCACAATCGTACTGCCGGAAGGTGACGAACCGCGTACCGTT	0.367879447610944	0.00154876346140474
7650937-1_1	chr|ryhB|ryhB|sRNA	4300252	4300219	chr|ECs2915|ECs2915|mRNA	2865277	2865238	1	1	0	-17.1	lit=	2	1	0	0.1	3.1	CGGAGAACCTGAAAGCACGACATTGCTCACATTGAAATTATGTGTGGGCAAATAATAAAGATAATTATCGTCGTGA	0.367879447610944	0.00159120319479501
7650965-1_1	chr|ryhB|ryhB|sRNA	4300252	4300216	chr|barA|ECs3646|mRNA	3638172	3638203	1	1	0	-18.5	lit=	0	1	0	0.1	1.1	CGGAGAACCTGAAAGCACGACATTGCTCACATTGCTTATCAACTCGATGGCAATGTCGCTGGCTGCTT	0.236495835052076	0.00301909578941329
7650996-1_1	chr|ryhB|ryhB|sRNA	4300252	4300210	chr|ECs3848|ECs3848|mRNA	3856316	3856363	1	1	0	-21.8	lit=	0	1	0	0.1	1.1	CGGAGAACCTGAAAGCACGACATTGCTCACATTGCTTCCAGTACAGGGTAAACCCGTACCGGACGGCTGTGGGTCTATGTTCGTGACGAT	0.367879447610944	0.0014232154038306
7650997-1_1	chr|ryhB|ryhB|sRNA	4300252	4300210	chr|hemN|ECs4789|mRNA	4847978	4848003	1	1	0	-20.6	lit=	2	1	0	0.1	3.1	CGGAGAACCTGAAAGCACGACATTGCTCACATTGCTTCCAGTACATCGGAAGGAGTGAGCATGTCTGTAAAAAAAA	0.367879447610944	0.0015695531629281
7651047-1_1	chr|ryhB|ryhB|sRNA	4300252	4300224	chr|cysZ|ECs3285|mRNA	3256063	3256110	1	1	0	-19.7	lit=	0	1	0	0.1	1.1	CGGAGAACCTGAAAGCACGACATTGCTCATGGCTGAGCTATCTGTTGTGGCCTCTGGCTGTCATCTCTGTGCTGTT	0.221821909483598	0.00318240638959003
7651055-1_1	chr|ryhB|ryhB|sRNA	4300252	4300225	chr|ECs4485-1|ECs4485-1|5UTR	4529463	4529413	1	1	0	-9.1	lit=	2	1	0	0.1	3.1	CGGAGAACCTGAAAGCACGACATTGCTCCTTTGTTACCGCTATGACCCGGCCCGCGCAGAACGGGCCGGTCATTATCTATCGTG	0.367879447610944	0.00150954789470665
7658812-1_1	chr|gadY|gadY|sRNA	4407061	4407089	chr|ilvE|ECs4704|mRNA	4745963	4746001	1	1	0	-23.3	lit=	0	1	0	0.1	1.1	CGGCAGACTATCCTCTTCCCGGTCCCCTAATGGGGAGATGGTTCGCTGGGAAGACGCGAAGGTGCAT	0.279536864190189	0.00259510133523593
7662362-1_1	chr|lpxC|ECs0100|mRNA	111256	111274	chr|arcZ|arcZ|sRNA	4092995	4093015	1	1	0	-25.1	lit=	2	1	0	0.1	3.1	CGGCCAACACCGGGGTCATTTTCCCTGGTGTTGGCGCAGT	0.268423421528747	0.00269778063942513
7678700-1_1	chr|cydA|ECs0768|mRNA	856923	856951	chr|micA|micA|sRNA	3538960	3538992	1	1	0	-16.4	lit=	0	1	0	0.1	1.1	CGGGATGAAGGCGTACTCTCTGCTCGAACGAAAGACGCGCATTTGTTATCATCATCCCTGAA	0.350027201680992	0.00196746735270786
7703076-1_1	chr|spf|spf|sRNA	4845899	4845921	chr|fucR|ECs3665|mRNA	3662131	3662172	1	1	0	-16	lit=	0	1	0	0.1	1.1	CGTAATCGGATTTGGCTGAAAATAGCCATCCGATTTGCCATGAACTCGGTAAACGCGAACGC	0.193247759282774	0.00354462868459054
7720373-1_1	chr|gadY|gadY|sRNA	4407019	4407049	chr|cydA|ECs0768|mRNA	856006	856060	1	1	0	-19.6	lit=	2	1	0	0.1	3.1	CGTGCCAACAGGGAGTGTTATAACGGTTTATACCGCGATGTACCACTTCCTTTTTGTGCCACTGACGCTCGGTATGGCGTTCCTGC	0.0430828851255387	0.000634201992205992
7725940-1_1	chr|ECs1088|ECs1088|mRNA	1180351	1180376	chr|mgrR|mgrR|sRNA	2148763	2148731	1	1	0	-21.3	lit=	0	1	0	0.1	1.1	CGTGGTTGTGCTTGCCGGACAGTCCACAAATCTATCCATGCAAGCATTCACCGCCGG	0.367879447610944	0.00167732357035454
7731714-1_1	chr|yqjD|ECs3980|mRNA	3989291	3989314	chr|micA|micA|sRNA	3538959	3538993	1	1	0	-11.9	lit=	0	1	0	0.1	1.1	CGTTCTGCTGTCGCGTCGTTAATTGAAAGACGCGCATTTGTTATCATCATCCCTGAAT	0.213285898211566	0.00328506886660601
7741945-1_1	chr|micM|micM|sRNA	573007	573032	chr|asnS|ECs1013|mRNA	1118058	1118040	1	1	0	-18	lit=	0	1	0	0.1	1.1	CTAACACTCAGCAAGTGACGGCATAATAAAAAAAAGATTGGTGCCGTCGCGCGC	1.75402382629279e-31	0.000167057420842117
7742035-1_1	chr|rprA|rprA|sRNA	2370136	2370157	chr|yhcB|ECs4106|mRNA	4115593	4115611	1	1	0	-11.4	lit=	0	1	0	0.1	1.1	CTAACACTCAGCACAACGAATTGCTGTGTGTAGTTGCCCGCAGCGCGGAATT	0.306352045641536	0.00235508046337567
7756700-1_1	chr|sroC|sroC|sRNA	768202	768177	chr|b0899|ECs0984|mRNA	1079376	1079401	1	1	0	-20.9	lit=	0	1	0	0.1	1.1	CTAATTACAAGAACCAGGGGCGGAAAATTTTCTGACCCTGGTGCTGGTGGCG	0.367879447610944	0.00162046675516511
7776233-1_1	chr|vacB|ECs5155|mRNA	5261489	5261515	chr|ryhB|ryhB|sRNA	4300233	4300212	1	1	0	-18.3	lit=	2	1	0	0.1	3.1	CTACGAAGCGGTGATGAGCTCTCACGCACATTGCTCACATTGCTTCCAGAA	0.367879447610944	0.00155019198378792
7824884-1_1	chr|spf|spf|sRNA	4845875	4845901	chr|ybaR|ECs0537|mRNA	576475	576455	1	1	0	-20.2	lit=	2	1	0	0.1	3.1	CTATCTTTCAGACCTTCTACTTCACGTGGTAATGGTCTGGGGGATGAT	0.330247747475351	0.00109074669892719
7854816-1_1	chr|ryhB|ryhB|sRNA	4300227	4300192	chr|ybaT|ECs0539|mRNA	579217	579256	1	1	0	-24.5	lit=	0	1	0	0.1	1.1	CTCACATTGCTTCCAGTATTACTTAGCCAGCCGGGTATAAATCCCTGTGGCGGCAGAGTACCTGGGGCAACATCAT	2.29091338035628e-05	0.000381186870035502
7864716-1_1	chr|micM|micM|sRNA	573006	573039	chr|fusA|ECs4191|mRNA	4192294	4192275	1	1	0	-4.7	lit=	0	1	0	0.1	1.1	CTCAGCAAAGTGACGGCATAATAAAAAAAAATGAAATTCAAGTTCGCGCAGGCGACATC	1.32516729630562e-79	0.000106968942043718
7891941-1_1	chr|mutS|ECs3589|mRNA	3582158	3582178	chr|ryeB|ryeB|sRNA	2525018	2524994	1	1	0	-21.7	lit=	0	1	0	0.1	1.1	CTCAGCCTGTGACTCAGCACACGCTAAAAGTTGGCTTTATTAATGCCAACTTTTAGCGCACGG	0.273609429147855	0.0026495946860698
7913863-1_1	chr|micM|micM|sRNA	573008	573029	chr|b2595|ECs3458|mRNA	3456515	3456537	1	1	0	-11.8	lit=	0	1	0	0.1	1.1	CTCAGTGACGGCATAATAATAAAAATTTGCCGTTAGCGCAGGCTGCC	1.03483015793167e-92	9.93181693362485e-05
7925033-1_1	chr|fumA|ECs2318|mRNA	2287394	2287366	chr|ryhB|ryhB|sRNA	4300262	4300239	1	1	0	-21.8	lit=	0	1	0	0.1	1.1	CTCCAACTCAGCACGGTCAGGCGTTCCGCGATGTGGAAAGACCCTCGCGGAGAACCTGAAAAAA	0.351919566412643	0.0019489067750268
7937300-1_1	chr|b0703|ECs0729|mRNA	809841	809876	chr|spf|spf|sRNA	4845883	4845907	1	1	0	-13.3	lit=	0	1	0	0.1	1.1	CTCCCACTCAGCAACGGGACACAGTACGATGCGTGGGGAAAAGCAGACCTTTTACTTCACGAAATCGG	0.119180606360511	0.00497457032449917
7938578-1_1	chr|rhaR|ECs4833|mRNA	4898963	4898997	chr|mgrR|mgrR|sRNA	2148788	2148750	1	1	0	-16.9	lit=	0	1	0	0.1	1.1	CTCCCACTCAGCAGCATGGGGATGGCACAGGCGCGGCAGGTTATCGGAATGCCTGTTAGCGTAACAGCAAAACACAAATCTATCCA	0.367651501309428	0.00175840909217454
7940632-1_1	chr|ryhB|ryhB|sRNA	4300252	4300219	chr|ycfL|ECs1482|mRNA	1521390	1521422	1	1	0	-17.1	lit=	0	1	0	0.1	1.1	CTCCCACTCAGCCGGAGAACCTGAAAGCACGACATTGCTCACATTGTTACTGCTGGTGGGCTGTCGTTCACATCCGA	0.350297911677065	0.00115777038422826
7945922-1_1	chr|sibE-1|sibE-1|sRNA	3934372	3934322	chr|rplO|ECs4166|mRNA	4179353	4179320	1	1	0	-27.6	lit=	2	1	0	0.1	3.1	CTCCCCCCTCTGATTGGCTGTTAATAAGCTGCGAAACTTACGAGTAACAACTTCTCGTAAAGCAGCGATTACAGCCGAAGTTCATATTAC	0.0027147329186181	0.000486762106004357
7960275-1_1	chr|ECs3244|ECs3244|3UTR	3205816	3205787	chr|glmZ|glmZ|sRNA	4780160	4780198	1	1	0	-28.7	lit=	2	1	0	0.1	3.1	CTCCGTGGGAGGCATAAAGCGACAGTTCCCACAATGACTGATGTCGCTTATGCCTCATCAGACACCCTGGACA	0.30938122487766	0.00232777297596067
7968327-1_1	chr|sibC|sibC|sRNA	3793998	3794063	chr|htrL|ECs4496|mRNA	4539760	4539740	1	1	0	-14.4	lit=	2	1	0	0.1	3.1	CTCCTCCCCTGAGACTGACTGTTAATAAGCTGGCAAACTTATCAGTAACAGTACAATCAGTATTATCTGGGGAGAGGAAAATGG	0.183573404603292	0.00368277289323578
7971671-1_1	chr|b2290|ECs3174|mRNA	3134589	3134624	chr|mgrR|mgrR|sRNA	2148832	2148790	1	1	0	-27.4	lit=	0	1	0	0.1	1.1	CTCGAACTCAGCAGACCGCGCTGGGTGGTTATCAGAGCATCAGTGAAAAACTGATGCTACTGTGTCAACGATCCGTTATCAGTGCAGGAT	0.367879447610944	0.00163910420683085
7974396-1_1	chr|ndh|ECs1487|mRNA	1525612	1525642	chr|arcZ|arcZ|sRNA	4092995	4093015	1	1	0	-14.9	lit=	0	1	0	0.1	1.1	CTCGATAACCCGCACCAGGCGCGTCGCTTTCCCTGGTGTTGGCGCAGT	0.140066420943073	0.0044653982866914
7985733-1_1	chr|pqiA|ECs1034|mRNA	1142339	1142363	chr|ryhB|ryhB|sRNA	4300269	4300247	1	1	0	-23.6	lit=	0	1	0	0.1	1.1	CTCGCTGGGGTCATCCTGTTATGGAAGATCAGGAAGACCCTCGCGGAGA	0.228647338661873	0.00310550020865468
8034415-1_1	chr|ryhB|ryhB|sRNA	4300244	4300225	chr|metK|ECs3818|mRNA	3828733	3828752	1	1	0	-18.9	lit=	0	1	0	0.1	1.1	CTGAAAGCACGACATTGCTCGATGCTGTCGTGCTTTCC	0.367879447610944	0.00145593727388948
8074679-1_1	chr|ryeB|ryeB|sRNA	2525022	2524988	chr|wzxE|ECs4725|mRNA	4770025	4770059	1	1	0	-27.4	lit=	0	1	0	0.1	1.1	CTGCATTAATGCCAACTTCTAGCGCACGGCTCTCTATCAGGGGCTGGTGCGTTTAGTGGCGCTGGTGCC	0.341037786668074	0.0020523672186696
8089967-1_1	chr|ygjG|ECs3955|mRNA	3959766	3959792	chr|sroC|sroC|sRNA	768202	768175	1	1	0	-14	lit=	0	1	0	0.1	1.1	CTGCCGCCGCCGGGCTATCTCACCGCCTAATTACAAGAACCAGGGGCGGAAATT	0.367879447610944	0.00138768482373938
8122478-1_1	chr|gadY|gadY|sRNA	4407054	4407081	chr|ECs0251-1|ECs0251-1|5UTR	283833	283793	1	1	0	-19.8	lit=	0	1	0	0.1	1.1	CTGGAGACGGCAGACTATCCCTTCCCGCGATTTGGGATCCATTTTGCCGTCCTGGCGTGTGTAACCGT	0.367879447610944	0.00170954408367391
8122492-1_1	chr|gadY|gadY|sRNA	4407054	4407078	chr|atpG|ECs4675|mRNA	4711640	4711617	1	1	0	-23.1	lit=	0	1	0	0.1	1.1	CTGGAGACGGCAGACTATCCTCTTCATGGAGATGGTCGCCGCTTCCAAA	0.347455155654954	0.00199290196616672
8147901-1_1	chr|ECs1106|ECs1106|mRNA	1191284	1191321	chr|gadY|gadY|sRNA	4407055	4407096	1	1	0	-31.2	lit=	0	1	0	0.1	1.1	CTGGGGATGGGCTCCGGGAGAGGAAGCCTTTCTGGTGGTGGAGACGGCAGACTATCCTCTTCCCGGTCCCCTATGCCGGG	0.129722969563346	0.00470402064535217
8148983-1_1	chr|yegH|ECs2868|mRNA	2813651	2813668	chr|rprA|rprA|sRNA	2370143	2370172	1	1	0	-12.6	lit=	2	1	0	0.1	3.1	CTGGGGGGTGGTGACACATTGCTGTGTGTAGTCTTTGCCCATCTCCC	0.0499324341196744	0.00853952593796025
8155756-1_1	chr|fusA|ECs4191|mRNA	4193208	4193187	chr|cyaR|cyaR|sRNA	2842549	2842611	1	1	0	-23.1	lit=	0	1	0	0.1	1.1	CTGGTCTGGTATGGCTAAGCAGCTGAAAAACATAACCCATAAAATGCTAGCTGTACCAGGAACCACCTCCTTAGCCTGTGTAAT	0.32898414605899	0.00108727000488144
8163489-1_1	chr|cadC|ECs5115|mRNA	5216375	5216357	chr|oxyS|oxyS|sRNA	4964963	4964934	1	1	0	-21.8	lit=	0	1	0	0.1	1.1	CTGTAGTTCGCGTTGGCGATGGCACTAAAGCCAACGTGAACTTTTGCGGATCT	0.046740331130336	0.00887916002857211
8229913-1_1	chr|sibC|sibC|sRNA	3794089	3794109	chr|hslU|ECs4858|mRNA	4922984	4922962	1	1	0	-19	lit=	0	1	0	0.1	1.1	CTTCAAGCCCTCGCTTCGGTGTTCACCGAAGTGGGCTACGTCGG	0.113759653234934	0.00512881212413886
8237279-1_1	chr|mrdB|ECs0672|mRNA	746979	746957	chr|micM|micM|sRNA	573006	573067	1	1	0	-21.9	lit=	0	1	0	0.1	1.1	CTTCCAATAAAATTGCTATTGGCTCCGGCGAAAGTGACGGCATAAAAAAAAAAATGAAATTCCTCTTTGACGGGCCAATAGCGATATTGG	1.00894795483242e-10	0.000276192620731165
8246448-1_1	chr|ryfD|ryfD|sRNA	3454411	3454384	chr|yhiW|ECs4395|mRNA	4406667	4406641	1	1	0	-13.1	lit=	0	1	0	0.1	1.1	CTTCCACTCAGCCAAGACGATCCGGTACGCGTGATTTTCTATCCTGCTGCTGGAGAAAAATTTGGC	0.322332077826119	0.00106984979742723
8258709-1_1	chr|gadY|gadY|sRNA	4407075	4407096	chr|ftsI|ECs0088|mRNA	97749	97770	1	1	0	-19.3	lit=	2	1	0	0.1	3.1	CTTCCCGGTCCCCTATGCCGGGAAATTAATCAAGGCGAGGGGACAGTGGAAAA	0.367879447610944	0.00170954408367391
8366304-1_1	chr|spf|spf|sRNA	4845902	4845921	chr|cobT|ECs2786|mRNA	2733264	2733247	1	1	0	-21	lit=	2	1	0	0.1	3.1	CTTCCGATCTCTGACTCAGCAATCGGATTTGGCTGAATATCAGCCAAATCCGCAGGGGCG	0.243356245192566	0.00294666195986906
8366558-1_1	chr|sibE|sibE|sRNA	3934768	3934730	chr|yejA|ECs3069|mRNA	3008248	3008280	1	1	0	-13.3	lit=	0	1	0	0.1	1.1	CTTCCGATCTCTGACTCAGCACAAGGGTAAGGGAGGATTTCTCCCCCCTCTGACGAGTTCAGCGATCGCCGGGTCCGGGAAGCAATCACC	0.00684495260700056	0.0272468438062399
8374722-1_1	chr|rpoN|ECs4081|mRNA	4087291	4087323	chr|gadY|gadY|sRNA	4407053	4407083	1	1	0	-20.9	lit=	2	1	0	0.1	3.1	CTTCCGATCTCTGACTCAGCGCACAAAAAGAGATGCCGGAAGAGCTGCCGCTCGACAAATCTGGAGACGGCAGACTATCCTCTTCCCGGT	0.324414472228633	0.00107514203026785
8388167-1_1	chr|yebI|ECs2569|mRNA	2545635	2545664	chr|C0343|C0343|sRNA	1918908	1918952	1	1	0	-20.8	lit=	2	1	0	0.1	3.1	CTTCCGATCTGACACTCAGCAATTGGCGTGGTCATCGTGGTGGCTATTGTCGCATCGTGAGCGTAGATCTGCGAGGATACGCGCCTGATG	0.00407512026370083	0.0372677996249965
8412453-1_1	chr|slpA|ECs0031|mRNA	30178	30223	chr|spf|spf|sRNA	4845852	4845873	1	1	0	-13.4	lit=	0	1	0	0.1	1.1	CTTCCGATCTGAGACTCAGCCCAAAATATAAGAGCAAACCTGCATGTCTGAATCTGTACAGAGCAATGTAGGGTACAGAGGTAAGATGTA	0.220755603596477	0.000883272297891422
842031-2_5	chr|mgrR|mgrR|sRNA	2148746	2148727	chr|yciL|ECs1841|mRNA	1827629	1827653	1	1	0	-18.5	lit=	0	1	0	0.1	1.1	AAGCATTCACCGCCGGTTTATCTTATTGAAGCCGGTCGTGTGAGTGT	0.176726380935287	0.0037864665149612
8510302-1_1	chr|ryhB|ryhB|sRNA	4300232	4300196	chr|yedI|ECs2696|mRNA	2653062	2653030	1	1	0	-25.7	lit=	0	1	0	0.1	1.1	CTTCCGATCTGGCACTCAGCATTGCTCACATTGCTTCCAGTATTACTTAGCCAGCCTTATCATCGGCGGCATCGTGGTGCTGGTAGTGAT	0.202320545799707	0.00342273122442833
8510750-1_1	chr|ydbK|ECs2000|mRNA	1975062	1975042	chr|tpke11|tpke11|sRNA	14087	14105	1	1	0	-5	lit=	0	1	0	0.1	1.1	CTTCCGATCTGGCACTCAGCCAAAAAATAATCGCCCTAT	0.105313162655801	0.00539179540068855
8510929-1_1	chr|ydbK|ECs2000|mRNA	1975062	1975042	chr|sibE-1|sibE-1|sRNA	3934391	3934322	1	1	0	-11.5	lit=	0	1	0	0.1	1.1	CTTCCGATCTGGCACTCAGCCAAGGGTGAGGGAGGATTTCTCCCCCCTCTGATTGGCTGTTAATAAGCTGCGAAACCTACGAGTAACAAC	0.334672142549641	0.00110367612122909
8511024-1_1	chr|ydbK|ECs2000|mRNA	1975062	1975042	chr|sibA|sibA|sRNA	2828488	2828518	1	1	0	-11.4	lit=	0	1	0	0.1	1.1	CTTCCGATCTGGCACTCAGCCACCAGCATGATGACGTGCTTCATCATAACC	0.127129121099976	0.00476774639742186
8511134-1_1	chr|ydbK|ECs2000|mRNA	1975062	1975042	chr|sroC|sroC|sRNA	768203	768179	1	1	0	-8.7	lit=	0	1	0	0.1	1.1	CTTCCGATCTGGCACTCAGCCACTAATTACAAGAACCAGGGGCGGA	0.0308936170998731	0.000608540051465641
8511477-1_1	chr|ydbK|ECs2000|mRNA	1975062	1975042	chr|sibC-1|sibC-1|sRNA	3794448	3794481	1	1	0	-7.1	lit=	0	1	0	0.1	1.1	CTTCCGATCTGGCACTCAGCCAGTATGATGACAAGTCGCATCATAACCCTTCTC	0.293094307815813	0.00247377778413997
8511478-1_1	chr|ydbK|ECs2000|mRNA	1975062	1975042	chr|ryhB|ryhB|sRNA	4300215	4300196	1	1	0	-8.1	lit=	0	1	0	0.1	1.1	CTTCCGATCTGGCACTCAGCCAGTATTACTTAGCCAGCC	0.367879447610944	0.00142079572692213
8511563-1_1	chr|ydbK|ECs2000|mRNA	1975062	1975041	chr|micA|micA|sRNA	3538980	3539017	1	1	0	-7.6	lit=	0	1	0	0.1	1.1	CTTCCGATCTGGCACTCAGCCATCATCCCTGAATCCAGAGATGAAATTTTGGCCACTC	0.236244732669087	0.00302182385122456
8522076-1_1	chr|ydgR|ECs2343|mRNA	2313359	2313397	chr|micM|micM|sRNA	573003	573024	1	1	0	-13.5	lit=	0	1	0	0.1	1.1	CTTCCGATCTGGCACTCAGCCTTCGTGCTGTACAGCCAGATGCCAACGTCACTGAACTTAAAGTGACGGCATAATAAT	1.35189067961192e-39	0.000149786479153365
8530307-1_1	chr|spf|spf|sRNA	4845935	4845954	chr|cfa|ECs2370|mRNA	2341995	2342012	1	1	0	-10.5	lit=	0	1	0	0.1	1.1	CTTCCGATCTGGCACTCAGCGTCAGTAATGACTGGGGCGTGCCCTCTGTACGCCAGA	0.267506167654315	0.00270665980980383
8540897-1_1	chr|gadY|gadY|sRNA	4407014	4407050	chr|ubiG|ECs3115|mRNA	3065394	3065424	1	1	0	-24.9	lit=	0	1	0	0.1	1.1	CTTCCGATCTGGCACTCAGCTTTCCCGTGCCAACAGGGAGTGTTATAACGGTTTTTTGAAGCCGTCGCCTCCCGCTGGTGGGATC	0.327623385865286	0.00216973856930387
8578009-1_1	chr|ryhB|ryhB|sRNA	4300272	4300255	chr|yjeE|ECs5144|mRNA	5249647	5249670	1	1	0	-14.7	lit=	0	1	0	0.1	1.1	CTTCCGATCTGGTACTCAGCCTCAGCGCGATCAGGAAGACCCTGTACAGGTGTTCTTCCTGACCCGG	0.367879447610944	0.00174887190423834
8612386-1_1	chr|dnaK|ECs0014|mRNA	13403	13425	chr|ryhB|ryhB|sRNA	4300275	4300252	1	1	0	-17	lit=	0	1	0	0.1	1.1	CTTCCGATCTTAGACTCAGCGACGACGCTGATCGCGAAAAACATCTCGCGATCAGGAAGACCCTCGC	6.6797761330987e-06	0.000364543415621722
8617568-1_1	chr|sroH|sroH|sRNA	4999262	4999239	chr|yaeD|ECs0202|mRNA	226587	226611	1	1	0	-18.1	lit=	2	1	0	0.1	3.1	CTTCCGATCTTCCACTCAGCATTCAGACATCCCGCAACCTGCGACTAGGCAGCGGTTGCGGCGAACGTGGG	0.0693296333222786	0.00700689818339013
8656177-1_1	chr|ECs0497|ECs0497|5UTR	530410	530429	chr|spf|spf|sRNA	4845852	4845913	1	1	0	-18.5	lit=	0	1	0	0.1	1.1	CTTCCGATTTATGACCTCTGTACTTATAGTAGGGTACAGAGGTAAGATGTTCTATCTTTCAGACCTTTTACTTCACGTAATCGGATTTGG	0.289292506949237	0.00250743932487107
8675749-1_1	chr|yhaO|ECs3991|mRNA	3997208	3997185	chr|yigE-corA|yigE-corA|sRNA	4795863	4795908	1	1	0	-21.8	lit=	0	1	0	0.1	1.1	CTTCGGCGTGACGGAAGGGTTGCTTTTTTCCCGTCGCGCTGAGTCAGGCTGTTTAATGGTCTGAAACCCA	0.00734357426628918	0.0261354186744658
8676720-1_1	chr|omrB|omrB|sRNA	3698759	3698740	chr|dnaJ|ECs0015|mRNA	14540	14574	1	1	0	-17.1	lit=	2	1	0	0.1	3.1	CTTCGGGTTGAGCACATGAAATAACATGGAGCTCACCCTCGAAGAAGCTGTACGT	0.0560894841323781	0.000657576044518094
8707187-1_1	chr|dapB|ECs0034|mRNA	33027	33071	chr|rdlD|rdlD|sRNA	4442295	4442314	1	1	0	-21.6	lit=	0	1	0	0.1	1.1	CTTGCACTCAGCAGCATGGCAAAGGGATGGTGATCGGCACTACGGGGTTGACGAAAATTAGCCCCCGTGGTGTTGT	0.0143557356424576	0.0176418708008321
8719009-1_1	chr|ECs1220|ECs1220|mRNA	1277487	1277515	chr|gadY|gadY|sRNA	4407048	4407067	1	1	0	-21.2	lit=	0	1	0	0.1	1.1	CTTGCACTCAGCTATGGGAACTGCCGGATCCGGATGAAGAGATTAGTCTGGAGACGGCAGA	0.148707583701982	0.00428407965288556
8725881-1_1	chr|ECs3013|ECs3013|mRNA	2943101	2943118	chr|micM|micM|sRNA	573006	573030	1	1	0	-14.7	lit=	0	1	0	0.1	1.1	CTTGCCGTCATCAACAAAGTGACGGCATAATAAAAAAAAATG	3.35383730472885e-20	0.000205861824946234
8728645-1_1	chr|yahK|ECs0379|mRNA	400347	400367	chr|sroC|sroC|sRNA	768203	768180	1	1	0	-4.8	lit=	0	1	0	0.1	1.1	CTTGCTGAAGCGTGATGGCACTAATTACAAGAACCAGGGGCGG	0.0792795786925263	0.000693842411869689
8733059-1_1	chr|yhbC|ECs4051|mRNA	4060517	4060498	chr|rprA|rprA|sRNA	2370102	2370157	1	1	0	-14	lit=	0	1	0	0.1	1.1	CTTGGGGGTGGGCTTGTCCATTGATTTATAAGCATGGAAATCCCCTGAGTGAAACAACGAATTGCTGTGTGTAGT	0.200368412757307	0.00344852190094588
8744454-1_1	chr|ECs1689|ECs1689|mRNA	1685854	1685835	chr|micM|micM|sRNA	573006	573056	1	1	0	-23.3	lit=	2	1	0	0.1	3.1	CTTGTGGGCCCGTCGGCCGTCAAAGTGACGGCATAATAATAAAAAAATGAATTCCTCTTTGACGGGCCAAT	0.00211595759332614	0.000478379651781978
8773786-1_1	chr|micM|micM|sRNA	573042	573076	chr|thrA|ECs0002|mRNA	1784	1835	1	1	0	-15.4	lit=	0	1	0	0.1	1.1	CTTTGACGGGCCAATAGCGATATTGGCCATTTTTTCGGTGCGCTGCTGGAGCAACTGAAGCGTCAGCAAAGCTGGTTGAAGAAAAAAACT	0.340878046953781	0.00112300728948082
8773789-1_1	chr|micM|micM|sRNA	573042	573077	chr|pgi|ECs5008|mRNA	5088336	5088380	1	1	0	-16.6	lit=	0	1	0	0.1	1.1	CTTTGACGGGCCAATAGCGATATTGGCCATTTTTTTTTGAGCAGGAATATCGCGATCAGGGTAAAGATCCGGCAACGCTTG	2.02749230041367e-09	0.000293235714860974
8777336-1_1	chr|ryeA|ryeA|sRNA	2525049	2525082	chr|ybaS|ECs0538|mRNA	577936	577958	1	1	0	-21.4	lit=	0	1	0	0.1	1.1	CTTTGACTCAGCAGATGACGACGCCAGGTTTTCCAGTTTGCGTGCAGTTGAACTGGCAACGCTTGGCGC	0.145889905877102	0.00434175679403085
8806479-1_1	chr|ryeB|ryeB|sRNA	2525007	2524990	chr|ECs1057|ECs1057|mRNA	1164545	1164516	1	1	0	-20.9	lit=	0	1	0	0.1	1.1	CTTTTAGCGCACGGCTCTAAATGTGAGCCTGGCGCTAAATGGCCTGA	0.192512830456137	0.00355480429852457
8820831-1_1	chr|micA|micA|sRNA	3538960	3538980	chr|yfgA|ECs3378|mRNA	3358794	3358771	1	1	0	-17.7	lit=	2	1	0	0.1	3.1	GAAAGACGCGCATTTGTTATCCGCTCTTATGCGCGTCTGGT	0.0926308787367492	0.00585005425950489
8821597-1_1	chr|ryhB|ryhB|sRNA	4300242	4300223	chr|ahpF|ECs0645|mRNA	721613	721635	1	1	0	-13.6	lit=	0	1	0	0.1	1.1	GAAAGCACGACATTGCTCACGGGCGTTCCGGCAGTGTTCGTGA	0.236495835052076	0.00301909578941329
8839966-1_1	chr|rpoC|ECs4911|mRNA	4997858	4997903	chr|micM|micM|sRNA	573007	573033	1	1	0	-11.5	lit=	0	1	0	0.1	1.1	GAACGTGGTGACGTAATTTCCGACGGTCCGGAAGCGCCGCACGACAAGTGACGGCATAATAATAAAAAAATG	7.43050559373521e-115	8.94519231029709e-05
8845681-1_1	chr|ryhB|ryhB|sRNA	4300263	4300239	chr|b1627|ECs2336|mRNA	2305494	2305529	1	1	0	-14.6	lit=	0	1	0	0.1	1.1	GAAGACCCTCGCGGAGAACCTGAAAAAGCGGAAACCGCGATGGGCATGGGGCTGGCA	0.34768190443827	0.00199082354409784
8869846-1_1	chr|yiaG|ECs4440|mRNA	4467244	4467292	chr|micM|micM|sRNA	573006	573038	1	1	0	-11.5	lit=	2	1	0	0.1	3.1	GAATGGGAATCCAGACGCGTGAAGCCTTCAAGTGCCGAACTAAAATTGAAAAAGTGACGGCATAATAATAAAAAAATGAAATTTAATTTC	0	5.232021977779e-05
8871590-1_1	chr|omrB|omrB|sRNA	3698742	3698723	chr|xasA|ECs2097|mRNA	2090738	2090691	1	1	0	-16.7	lit=	0	1	0	0.1	1.1	GAATTACACCAGCCTGCGCAACAAAAATGGCGTACCGGTAACGCTGGTCATTTCGCAGCTGGTGATT	0.000924473512214411	0.000452961083513209
8871592-1_1	chr|omrB|omrB|sRNA	3698742	3698721	chr|glmU|ECs4672|mRNA	4708080	4708059	1	1	0	-15.5	lit=	0	1	0	0.1	1.1	GAATTACACCAGCCTGCGCAGACAATAATGCGCAGGGCGAATAAAAAAAAAA	0.20615839936681	0.00337306978604803
8882332-1_1	chr|ryhB|ryhB|sRNA	4300234	4300211	chr|modA|ECs0791|mRNA	879557	879584	1	1	0	-11.5	lit=	0	1	0	0.1	1.1	GACATTGCTCACATTGCTTCCAGTTTGCTAGCAAAGGGGTAAAAGTGGTTGCAAA	0.367814744240273	0.00126035179563871
8935132-1_1	chr|sibE|sibE|sRNA	3934756	3934738	chr|sfsA|ECs0150|mRNA	165202	165170	1	1	0	-26.4	lit=	2	1	0	0.1	3.1	GAGGATTTCTCCCCCCTCTCAAAAACTCAACAGAGGGGGGTAGAAATTCTG	0.167892362354055	0.00393274315152507
8945187-1_1	chr|glmZ|glmZ|sRNA	4780206	4780223	chr|ftsA|ECs0098|mRNA	109723	109753	1	1	0	-21.9	lit=	2	1	0	0.1	3.1	GAGTGAAGCACCCACTTGGGTGGGATTGCTTCACTATGGGAAAGAGTCA	0.214976051632449	0.00326401980017863
8957431-1_1	chr|dnaJ|ECs0015|mRNA	14988	15032	chr|arcZ|arcZ|sRNA	4092994	4093030	1	1	0	-17.1	lit=	0	1	0	0.1	1.1	GATCAACTTCGCTATGGCGGCGCTGGGTGGTGAAATCGAAGTACCATTTCCCTGGTGTTGGCGCCGTATTCGCGCACCCCGGG	0.319648670549225	0.00223653210607014
8961839-1_1	chr|mgrR|mgrR|sRNA	2148809	2148787	chr|ECs1235|ECs1235|mRNA	1291227	1291248	1	1	0	-18.7	lit=	0	1	0	0.1	1.1	GATCCGTTATCAGTGCAGGAAAAAAAATCATGCCTGCACTGGTCGGGAA	0.367879447610944	0.00130148108224285
8969966-1_1	chr|ECs2617|ECs2617|mRNA	2593610	2593582	chr|spf|spf|sRNA	4845890	4845919	1	1	0	-21.1	lit=	0	1	0	0.1	1.1	GATGAGATTGAACGCCTTCTGATTGCGTGATGATTTACTTCACGTAATCGGATTTGGCTGAAT	0.0798587988981441	0.0064221426737743
8974545-1_1	chr|omrB|omrB|sRNA	3698722	3698705	chr|tonB|ECs1752|mRNA	1754044	1754106	1	1	0	-17	lit=	2	1	0	0.1	3.1	GATGCGCAGGTTTTTTTTACTACCTGCGCCTGCGCAGCCGATTTCTGTCACGATGGATGCGCCTGCTGATCTCGAACCGCC	0.23231248114233	0.00306417075172608
8999842-1_1	chr|C0343|C0343|sRNA	1918866	1918892	chr|ftsZ|ECs0099|mRNA	110219	110238	1	1	0	-20.4	lit=	0	1	0	0.1	1.1	GCAACCCATGCCTGACCCACCACCCGAGAAATGGGTGGTGGTACCGGTAC	0.0121228654535569	0.0194624736040381
9004798-1_1	chr|ryeB|ryeB|sRNA	2525037	2525016	chr|yeaG|ECs2492|mRNA	2469827	2469847	1	1	0	-7.3	lit=	0	1	0	0.1	1.1	GCAAGGCAACTAAGCCTGCATTGTGGCGGCAAACCCGGTCCAT	0.277128251360788	0.000972431897317584
9005989-1_1	chr|ECs4366|ECs4366|3UTR	4373688	4373656	chr|micM|micM|sRNA	573008	573034	1	1	0	-5.9	lit=	2	1	0	0.1	3.1	GCAATAATAACGCATAAAAAAAGCGGGCCAGTAGTGACGGCATAATAATAAAAAAATGA	0	1.48054785357791e-05
9013828-1_1	chr|ryhB|ryhB|sRNA	4300238	4300209	chr|pfkA|ECs4841|mRNA	4907605	4907650	1	1	0	-21.1	lit=	2	1	0	0.1	3.1	GCACGACATTGCTCACATTGCTTCCAGTATGGTCTGGAAGTAATGGGCATTTATGACGGCTATCTGGGTCTGTATG	0.334260164546373	0.00110241791142035
9068951-1_1	chr|yhiH|ECs4359|mRNA	4363497	4363477	chr|rdlA|rdlA|sRNA	1715214	1715236	1	1	0	-18.8	lit=	2	1	0	0.1	3.1	GCCTACGACGGGGGTTGACCCCAAGACTAGCCCCCGTTCTGTTGA	0.00209286142456517	0.0558145572185948
9071098-1_1	chr|ryeB|ryeB|sRNA	2525024	2524972	chr|xasA|ECs2097|mRNA	2091327	2091295	1	1	0	-22.9	lit=	0	1	0	0.1	1.1	GCCTGCATTAATGCCAACTTTTAGCGCACGGCTCTCTCCCAAGAGCCATTTCCATTCTTTGGGCGCTGGCATTAACGCAGTTTGG	3.28833844471117e-11	0.000270579756094077
9082045-1_1	chr|ryhB|ryhB|sRNA	4300271	4300253	chr|b0967|ECs1051|mRNA	1158281	1158253	1	1	0	-16	lit=	0	1	0	0.1	1.1	GCGATCAGGAAGACCCTCGATCTGAAAGGGTTTGCCTGTCGCGTCATG	0.358886474944293	0.00119681287035813
9082070-1_1	chr|ryhB|ryhB|sRNA	4300271	4300249	chr|ansP|ECs2057|mRNA	2041326	2041284	1	1	0	-19.2	lit=	0	1	0	0.1	1.1	GCGATCAGGAAGACCCTCGCGGAACCGGCGTGCCGCAGTGGGTCTTTGCGCTCGCTGCACTTACCATC	0.0691445624252164	0.00701827834395377
9082081-1_1	chr|ryhB|ryhB|sRNA	4300271	4300239	chr|ascB|ECs3572|mRNA	3565270	3565317	1	1	0	-23.9	lit=	0	1	0	0.1	1.1	GCGATCAGGAAGACCCTCGCGGAGAACCTGAAACCGTTCTCCGGCGCGGGGCTGGTGTTTGAAGAAGGTGAAAATCAGGAT	0.302857981234905	0.0023869135775344
9082095-1_1	chr|ryhB|ryhB|sRNA	4300271	4300209	chr|nadA|ECs0778|mRNA	866780	866804	1	1	0	-18	lit=	2	1	0	0.1	3.1	GCGATCAGGAAGACCCTCGCGGAGAACCTGAAAGCACGACATTGCTCACATTGCTTCCAGTATGAGTTACTGGAAGCACCAACCGCGGTT	0.26230729841122	0.00275604477855088
9082116-1_1	chr|ryhB|ryhB|sRNA	4300271	4300252	chr|guaB|ECs3370|mRNA	3349865	3349841	1	1	0	-12	lit=	2	1	0	0.1	3.1	GCGATCAGGAAGACCCTCGCTTTTGCGGGCTATCCGGTCGTT	0.367879447610944	0.00163334164524863
9083508-1_1	chr|sfcA|ECs2083|mRNA	2075807	2075786	chr|micM|micM|sRNA	573006	573031	1	1	0	-18.1	lit=	0	1	0	0.1	1.1	GCGATGTGCTGTCACTGCTGGAAAGTGACGGCATAATAATAAAAAAA	4.6432409523556e-13	0.000252128214318213
9097360-1_1	chr|ryhB|ryhB|sRNA	4300253	4300213	chr|yaeJ|ECs0193|mRNA	218550	218586	1	1	0	-23.3	lit=	2	1	0	0.1	3.1	GCGGAGAACCTGAAAGCACGACATTGCTCACATTGCTTCCAATCAAGCGTGAAGGCGATGCGCAGCGGTCGGGAATA	0.123844114267245	0.000754773947353324
9097374-1_1	chr|ryhB|ryhB|sRNA	4300253	4300223	chr|cysE|ECs4485|mRNA	4529041	4529009	1	1	0	-14.6	lit=	0	1	0	0.1	1.1	GCGGAGAACCTGAAAGCACGACATTGCTCACCTGGTTGTGGAATCAGGGGCGTCGCGCATTGGC	0.367879447610944	0.00136388845268144
9103098-1_1	chr|ryhB|ryhB|sRNA	4300252	4300210	chr|yohC|ECs3022|mRNA	2954557	2954521	1	1	0	-27	lit=	0	1	0	0.1	1.1	GCGGGAATAGACGGAGAACCTGAAAGCACGACATTGCTCACATTGCTTCCAGTACAAGGGGGCGGTATGAGCCATGTCTGGGGACTGTTT	0.286570621262076	0.000990000509701894
9125438-1_1	chr|micF|micF|sRNA	3046071	3046088	chr|bax|ECs4453|mRNA	4482506	4482465	1	1	0	-3.8	lit=	0	1	0	0.1	1.1	GCTATCATCATTAACTTTGGGAAGAGTTATAACAACTACCTGTTCGCAATGTACCAGGAT	0.031774714475882	0.0111455642515071
912812-1_5	chr|micM|micM|sRNA	573006	573061	chr|ECs1356|ECs1356|mRNA	1416980	1416997	1	1	0	-18.3	lit=	2	1	0	0.1	3.1	AAAGTGACGGCATAATAAAAAAAAATGAAATTCCTCTTTGACGGGCCAATAGCGAAAGCTGTTGGCCAGGGT	8.57348557012876e-61	0.000121902422985797
913151-1_5	chr|psrD|psrD|sRNA	1505784	1505803	chr|hdeD|ECs4391|mRNA	4399225	4399243	1	1	0	-17.1	lit=	0	1	0	0.1	1.1	AAATAAAGCAGTAACCCGCATGTATCGTCGGGTTGCTGTGT	0.109538477092175	0.00525595590885382
9132407-1_1	chr|cyaR|cyaR|sRNA	2842549	2842591	chr|ECs4380|ECs4380|mRNA	4390940	4390923	1	1	0	-15.4	lit=	2	1	0	0.1	3.1	GCTGAAAAACAACCCATAAAATGCTAGCTGTACCAGGAACCTTTGGTACTGGCGGCAC	0.367879447610944	0.00133982307571795
9141772-1_1	chr|cdsA|ECs0177|mRNA	199296	199317	chr|omrA|omrA|sRNA	3698541	3698521	1	1	0	-16.2	lit=	0	1	0	0.1	1.1	GCTGGGTTGGTGGATTGTCGCGGTCTCTTGCACCAACCTGCGC	0.056359927321683	0.00794451854458953
9166827-1_1	chr|ryhB|ryhB|sRNA	4300251	4300230	chr|ycdY|ECs1412|mRNA	1458792	1458820	1	1	0	-21.1	lit=	2	1	0	0.1	3.1	GGAGAACCTGAAAGCACGACATGCTCTATCCTCTGTCGTGTGCTGGGTTCGCT	0.236495835052076	0.00301909578941329
9176927-1_1	chr|ECs2989|ECs2989|mRNA	2932608	2932591	chr|sibE-1|sibE-1|sRNA	3934351	3934328	1	1	0	-17.2	lit=	2	1	0	0.1	3.1	GGAGTTTCGCAAGCTGTATAATAAGCTGCGAAACTTATGAGT	0.18608644841843	0.000835832961097529
9184581-1_1	chr|sibE|sibE|sRNA	3934754	3934736	chr|ECs5399|ECs5399|mRNA	1001387	1001368	1	1	0	-2	lit=	0	1	0	0.1	1.1	GGATTTCTCCCCCCTCTGAAAAAAATTACAAATGATGCTGGA	0.289199686199478	0.00250827528258646
9189368-1_1	chr|gadY|gadY|sRNA	4407062	4407104	chr|elaB|ECs3154|mRNA	3111335	3111292	1	1	0	-20.4	lit=	2	1	0	0.1	3.1	GGCAGACTATCCTCTTCCCGGTCCCCCATGCCGGGTTTTTTTTTATCGTGCTGATGACTACGTCCACGAAAAACCCTGGCAGGGA	0.0499782199528015	0.000647019511012249
9192074-1_1	chr|micM|micM|sRNA	573014	573078	chr|ECs4855|ECs4855|5UTR	4920327	4920309	1	1	0	-14.5	lit=	2	1	0	0.1	3.1	GGCATAATAAAAAAAAATGAAATTCCTCTTTGACGGGCCAATAGCGATATTGGCCATTTTTTTATGCGTTAAAAGGGGAATT	7.94039250329882e-26	0.000183450222146887
9192075-1_1	chr|micM|micM|sRNA	573014	573077	chr|ycjX|ECs1900|mRNA	1893289	1893316	1	1	0	-15.8	lit=	2	1	0	0.1	3.1	GGCATAATAAAAAAAAATGAAATTCCTCTTTGACGGGCCAATAGCGATATTGGCCATTTTTTTGCCGCGCTGGAATTTTTAATAGGAGAT	8.37515307614033e-22	0.000198636338672497
9193031-1_1	chr|ECs0541|ECs0541|mRNA	582913	582935	chr|ryhB|ryhB|sRNA	4300253	4300228	1	1	0	-14.9	lit=	0	1	0	0.1	1.1	GGCATCGTGCTGGCAGATGGCAGAGAACCTGAAAGCACGACATTG	0.318024577614416	0.00225030113857051
9239033-1_1	chr|ECs5247-1|ECs5247-1|5UTR	5352362	5352327	chr|sibE-1|sibE-1|sRNA	3934374	3934330	1	1	0	-31.5	lit=	0	1	0	0.1	1.1	GGGCGCGCAAGCGTTTGATGCAGCCAAGCAGAGGGTTCTCCCCCCTCTGATTGGCTGTTAATAAGCTGCGAAACTTACGAA	0.366604491777573	0.00124802714139098
9293045-1_1	chr|yccA|ECs1054|mRNA	1160470	1160444	chr|sibA|sibA|sRNA	2828474	2828499	1	1	0	-17.4	lit=	2	1	0	0.1	3.1	GGGTATTGTGGTGGTGCTGATTGGTATCACTAAGAGTATCACCAGTATGATAAAAAAAAAAAAA	0.0644028925850164	0.00732999161889237
9311124-1_1	chr|rplO|ECs4166|mRNA	4179443	4179379	chr|gadY|gadY|sRNA	4407060	4407084	1	1	0	-22.2	lit=	2	1	0	0.1	3.1	GGTCAGAAGTCTCGTTCTGGCGGTGGCGTACGTCGCGGTTTCGAGGGTGGTCAGATGCCTCTGTAACGGCAGACTATCCTCTTCCCGGTC	0.255401545652031	0.000935473751162836
9318324-1_1	chr|ryjA|ryjA|sRNA	5131245	5131178	chr|sfmH|ECs0595|mRNA	655080	655106	1	1	0	-17.4	lit=	0	1	0	0.1	1.1	GGTGAAGAAACGTCGGTGACATACAAGCATCAACACCAACCGGAACCTCCACCACGTGCTCGACTATTAGGTGCGATGAGTCTGGTTTAT	0.0175030860476192	0.0157329193881888
9318606-1_1	chr|omrB|omrB|sRNA	3698770	3698743	chr|mukB|ECs1007|mRNA	1109735	1109762	1	1	0	-22.7	lit=	0	1	0	0.1	1.1	GGTGAAGTCAACTTCGGGTTGAGCACATATGCTCAACCAGGGGTTGCAGAACGTAAAAA	0.140321006777305	0.0044599324361033
933675-1_5	chr|sroC|sroC|sRNA	768196	768148	chr|glgA|ECs4274|mRNA	4283147	4283117	1	1	0	-12.3	lit=	2	1	0	0.1	3.1	ACAAGAACCAGGGGCGGAAATTCTAGCCCTCTCGATTGTTACGTAGCACAGGTTTGTTGCAACAGCGTCATCGTGAAGGG	0.34010694578825	0.00112065659229308
9367590-1_1	chr|infB|ECs4049|mRNA	4057042	4057015	chr|ryjA|ryjA|sRNA	5131212	5131178	1	1	0	-14.3	lit=	0	1	0	0.1	1.1	GTACCGGTGGTGGTTGCAGTGAACAAGAAATCAACACCAACCGGAACCTCCACCACGTGCTCGA	0.123647608841845	0.00485528433256216
9382688-1_1	chr|spf|spf|sRNA	4845852	4845870	chr|ECs1339|ECs1339|mRNA	1402735	1402759	1	1	0	-17.2	lit=	0	1	0	0.1	1.1	GTAGGGTACAGAGGTAAGAATGATACCCTGTACCGTCACGTG	0.339248393277255	0.00206768743725417
9382689-1_1	chr|spf|spf|sRNA	4845852	4845870	chr|lrp|ECs0974|mRNA	1063946	1063963	1	1	0	-9.2	lit=	0	1	0	0.1	1.1	GTAGGGTACAGAGGTAAGAATTCAATACCGCTGTAC	0.367879447610944	0.00172307286437847
9382690-1_1	chr|spf|spf|sRNA	4845852	4845870	chr|ECs1057|ECs1057|mRNA	1164306	1164285	1	1	0	-14.2	lit=	0	1	0	0.1	1.1	GTAGGGTACAGAGGTAAGACCCTCTGGCCCGGTGATGTGGAA	0.112378324543659	0.00516921859313542
9382736-1_1	chr|spf|spf|sRNA	4845852	4845871	chr|ECs4152|ECs4152|5UTR	4168662	4168685	1	1	0	-7.6	lit=	0	1	0	0.1	1.1	GTAGGGTACAGAGGTAAGATAAAAAATAATCTTTCTAACTCCTGAAC	0.357865848657969	0.00188753175209026
9382851-1_1	chr|spf|spf|sRNA	4845852	4845875	chr|ECs5029-1|ECs5029-1|5UTR	5113304	5113282	1	1	0	-15.7	lit=	2	1	0	0.1	3.1	GTAGGGTACAGAGGTAAGATGTTCACACAACATCTTACCTACAAAAC	0.310660030637404	0.00231174483296133
9382909-1_1	chr|spf|spf|sRNA	4845852	4845880	chr|dnaB|ECs5034|mRNA	5118002	5118059	1	1	0	-23.9	lit=	0	1	0	0.1	1.1	GTAGGGTACAGAGGTAAGATGTTCTATCTAAACCGAAGAACATCGCCGATGTGCTCGACGCAACCGTGGCGCGTATTGAGCAGTTATTTC	0.365126710747338	0.00179969091163125
9382918-1_1	chr|spf|spf|sRNA	4845852	4845919	chr|infB|ECs4049|mRNA	4057847	4057825	1	1	0	-8.9	lit=	0	1	0	0.1	1.1	GTAGGGTACAGAGGTAAGATGTTCTATCTCCAGACCTTTTACTTCACGTAATCGGATTTGGCTGAATTGAGGATTCCAGCGATTATCACG	0.339248393277255	0.00206768743725417
9383044-1_1	chr|spf|spf|sRNA	4845852	4845876	chr|ydgR|ECs2343|mRNA	2312679	2312703	1	1	0	-17.5	lit=	2	1	0	0.1	3.1	GTAGGGTACAGAGGTAAGATGTTCTTTTCTCTTCCTTTAGTGCCCTGG	0.261564922259055	0.00276306356183633
9383106-1_1	chr|spf|spf|sRNA	4845852	4845869	chr|ydgR|ECs2343|mRNA	2312797	2312820	1	1	0	-10.9	lit=	0	1	0	0.1	1.1	GTAGGGTACAGAGGTAAGTTATGCTCTGGTTGCCTGGTCTG	0.367879447610944	0.00143368328397166
9396808-1_1	chr|pflD|ECs4880|mRNA	4951415	4951447	chr|micM|micM|sRNA	573006	573031	1	1	0	-11.1	lit=	0	1	0	0.1	1.1	GTCAGCAACAGCCGGAGAATCACTTTTATCAGGAAAAGTGACGGCATAATAAAAAAAAAAAATAAATTTTAAAATTCGCGGGCGACAACC	3.48547195146307e-06	0.000356563140145727
9398814-1_1	chr|spf|spf|sRNA	4845935	4845953	chr|ybbN|ECs0555|mRNA	611685	611664	1	1	0	-18.1	lit=	0	1	0	0.1	1.1	GTCAGTAATGACTGGGGCGCCGATGCCCTGCCATTGCTGAA	0.226620887974874	0.00312805623544927
9411709-1_1	chr|yehT|ECs2936|mRNA	2893936	2893908	chr|gadY|gadY|sRNA	4407008	4407056	1	1	0	-27.7	lit=	0	1	0	0.1	1.1	GTCGATGATGAACCGTTAGCACGGGAGAAAAAACAAAGTTTCCCGTGCCAACAGGGAGTGTTAACGGTTTATTAGTCTGACA	0.272779292824654	0.00265737618501544
9421742-1_1	chr|gadY|gadY|sRNA	4407052	4407070	chr|ytfM|ECs5198|mRNA	5297905	5297929	1	1	0	-19.2	lit=	0	1	0	0.1	1.1	GTCTGGAGACGGCAGACTAAGCGGATCTGCCGTCGCCGCGAA	0.290755595285527	0.00249435511406453
9428603-1_1	chr|tpiA|ECs4844|mRNA	4911312	4911290	chr|sibE-1|sibE-1|sRNA	3934359	3934334	1	1	0	-15.5	lit=	0	1	0	0.1	1.1	GTGAAGCTGAAGGCAGCCACATCTTGGCTGTTAATAAGCTGCAAAACTT	0.188918247559564	0.000839561316208499
9435307-1_1	chr|omrB|omrB|sRNA	3698751	3698728	chr|b2392|ECs3271|mRNA	3239679	3239640	1	1	0	-22.3	lit=	2	1	0	0.1	3.1	GTGAGCACATGAATTACACCAGCCTACAGATAGGCTGGGTGATTGTAGTGCTGGTCGTGGCGCTG	0.367879447610944	0.00154192884630676
944456-1_5	chr|yihK|ECs4793|mRNA	4855620	4855650	chr|spf|spf|sRNA	4845859	4845881	1	1	0	-5	lit=	0	1	0	0.1	1.1	ACGACGACGTGCGTCCGGGTGAAGTGGGTCACAGAGGTAAGATGTTCTATCTT	0.351431849722832	0.00195378098142393
9446726-1_1	chr|tff|tff|sRNA	193290	193332	chr|sucA|ECs0751|mRNA	836521	836561	1	1	0	-18.5	lit=	0	1	0	0.1	1.1	GTGCCCTTTGGGGTCGGTAATATGGGATACGTGGAGGCATAACAGGTTGGCTTCACCACCTCTAACCCGCTGGATGCCCGTTC	0.0166038331911135	0.0162221421130763
9453993-1_1	chr|rpmH|ECs4638|mRNA	4670672	4670701	chr|micM|micM|sRNA	573004	573067	1	1	0	-17.3	lit=	2	1	0	0.1	3.1	GTGCTAAAGGCCGCGCTCGTCCGACCGTTTAAAGTGACGGCATAAATAAAAAAATGAAATTCCTCTTTGACGGGCCAATAGCGATATTGG	1.91515651616048e-53	0.000129718896090242
9462761-1_1	chr|chaB|ECs1722|mRNA	1717623	1717674	chr|micA|micA|sRNA	3538971	3538999	1	1	0	-21.9	lit=	2	1	0	0.1	3.1	GTGGCCTGGGCTGCTGTGAAGCATGAATATGCCAAAGGGGATGATGATAAATTTGTTATCATCATCCCTGAATTCAGAGCAAA	0.364667166670019	0.00123233852292142
9466240-1_1	chr|ECs1226|ECs1226|mRNA	1283953	1283974	chr|ryeB|ryeB|sRNA	2525004	2524983	1	1	0	-10	lit=	0	1	0	0.1	1.1	GTGGCTGCGGGGGCACTTGAGCATTAGCGCACGGCTCTCTCCCAAA	0.367879447610944	0.0016946864553663
9472627-1_1	chr|yleA|ECs0699|mRNA	774608	774583	chr|micM|micM|sRNA	573005	573070	1	1	0	-16.9	lit=	0	1	0	0.1	1.1	GTGGTGAAGAGGTAAGCCGTCCGTCTAAAGTGACGGCATAATAAAAAAAAATGAAATTCCTCTTTGACGGGCCAATAGCGATATTGGCCA	1.75402382629279e-31	0.000167057420842117
9481249-1_1	chr|gcvB|gcvB|sRNA	3665133	3665191	chr|ECs0704-1|ECs0704-1|5UTR	779385	779362	1	1	0	-24.7	lit=	0	1	0	0.1	1.1	GTGTTCTGGTGAACTTTTGGCTTACGGTTGTGATGTTGTGTTGTTGTGTTTGCAATTGGAAGCAAACACAACAAGCAACAAAT	0.024208828258648	0.0130543408331326
9483869-1_1	chr|pdxA|ECs0057|mRNA	57416	57377	chr|arcZ|arcZ|sRNA	4092995	4093015	1	1	0	-14.8	lit=	2	1	0	0.1	3.1	GTTAACACCCAATGAACAATCGAGTCCACCAGGGCCACTTTCCCTGGTGTTGGCGCAGT	0.221139442574331	0.00319046226750287
9510665-1_1	chr|gadA|ECs4397|mRNA	4409723	4409706	chr|mgrR|mgrR|sRNA	2148762	2148712	1	1	0	-6.9	lit=	0	1	0	0.1	1.1	GTTCGAAATGGACCAGAACAAACCTATCCATGCAAGCATTCACCGCCGGTTTACTGGCGGGTTTTTTTTTTTAATTTTTGGTGGCCAAGC	1.18527211379084e-19	0.000208528159235709
9517617-1_1	chr|sroH|sroH|sRNA	4999296	4999267	chr|b2227|ECs3111|mRNA	3059063	3059004	1	1	0	-13.1	lit=	0	1	0	0.1	1.1	GTTCTCATCTTCCAGGATGCAGCAGACTGAGATCCGTTGCATTCATCCCCCATCGTCAGCGCCCCGGCGAAGCTTTCGGTGCTGGACGCT	0.0240340502636062	0.0131091888946854
9521952-1_1	chr|tig|ECs0490|mRNA	521525	521560	chr|spf|spf|sRNA	4845872	4845903	1	1	0	-20.9	lit=	2	1	0	0.1	3.1	GTTGAAAAACCGATCGTTGAAGTTGAACTGCAGGGTCTGGAAGCGATCGAAGTTCTATCTTTCAGACCTTTTACTTCACGTAA	0.25979109432141	0.00278086935110833
952743-1_5	chr|arcB|ECs4089|mRNA	4093609	4093586	chr|ryhB|ryhB|sRNA	4300263	4300237	1	1	0	-17.8	lit=	0	1	0	0.1	1.1	ACTGACGAAGCGTTATCCGCGAGAAGACCCTCGCGGAGAACCTGAAAGC	0.26230729841122	0.00275604477855088
9531908-1_1	chr|mazG|ECs3641|mRNA	3632633	3632610	chr|arcZ|arcZ|sRNA	4092996	4093015	1	1	0	-18.1	lit=	0	1	0	0.1	1.1	GTTGCGCCAACGTTGGCTTCGATTCCCTGGTGTTGGCGCAGT	0.084676542028303	0.00618913325215509
9538874-1_1	chr|yiiP|ECs4840|mRNA	4906835	4906877	chr|ryeB|ryeB|sRNA	2525026	2524983	1	1	0	-35.9	lit=	0	1	0	0.1	1.1	GTTGGGTGGTGCGCCGGACGCAAAGCCAGGCGGTGCGGGCTGAAAAAAGCCTGCATTAATGCCAACTTTTAGCGCACGGCTCTCTCCCAA	0.350730111370645	0.00115944931906931
9549501-1_1	chr|rpoB|ECs4910|mRNA	4993934	4994001	chr|ryeB|ryeB|sRNA	2525007	2524958	1	2	1	-40.3	lit=	0	1	0	0.1	2.1	GTTTCGGGGAGATGGAGTGTGGGCGCTCTTTCAGCGCACGGCTCTCTCCCAAGAGCCATTTCCCTGGACCGA	0	0.000911788064046365
9584323-1_1	chr|gadY|gadY|sRNA	4407039	4407101	chr|pta|ECs3181|mRNA	3140903	3140925	1	1	0	-18	lit=	0	1	0	0.1	1.1	TAACGGTTTATTAGTCTGGAGACGGCAGACTATCCCCTTCCCGGTCCCCTATGCCGGGTTTTTGAAAGAGGATAAACCGTGTCCCG	0.219192902335229	0.00321345786366541
959667-1_5	chr|glmZ|glmZ|sRNA	4780074	4780094	chr|potH|ECs0936|mRNA	1021624	1021644	1	1	0	-18.5	lit=	0	1	0	0.1	1.1	AGATGCTCATTCCATCTCTTACTGATGGAGTGGGCTGACGG	0.0590174755299029	0.00772598224483244
9598327-1_1	chr|cbl|ECs2783|mRNA	2729805	2729778	chr|gadY|gadY|sRNA	4407075	4407096	1	1	0	-16	lit=	0	1	0	0.1	1.1	TAATCACTTACCGACAGGGGATTACGGGAAAACTTCCCGGTCCCCTATGCCGGG	0.315345516477826	0.00227225784645505
9611333-1_1	chr|cyaR|cyaR|sRNA	2842581	2842635	chr|slyB|ECs2350|mRNA	2319807	2319828	1	1	0	-19.3	lit=	2	1	0	0.1	3.1	TACCAGGAACCACCTCCTTAGCCTGTGTAATCTCCTTACACGGGCTTATTTTTTCTTGGTGGTTTCCTGGGAAAAAAA	0.330808722298869	0.00214255108599022
9657640-1_1	chr|gadY|gadY|sRNA	4407050	4407072	chr|ftsY|ECs4313|mRNA	4323157	4323129	1	1	0	-18.5	lit=	0	1	0	0.1	1.1	TAGTCTGGAGACGGCAGACTATCTGCCGTTGCCGGAAGACGTCAACGCCGA	0.272602889443961	0.00265899148581919
9657643-1_1	chr|gadY|gadY|sRNA	4407050	4407069	chr|hyaB|ECs1129|mRNA	1212469	1212524	1	1	0	-20.6	lit=	0	1	0	0.1	1.1	TAGTCTGGAGACGGCAGACTGCGAAGTGAATATTAACGATCAGAATGTAATCACCAATGCCGTCTCCTGCGGCAAAAAAAAAA	0.312012715476391	0.00230058373214866
9682550-1_1	chr|clpP|ECs0491|mRNA	522884	522906	chr|sibE-1|sibE-1|sRNA	3934355	3934294	1	1	0	-14	lit=	2	1	0	0.1	3.1	TATGGCTAACCTGATTGTGGCTCCTGTTAATAAGCTGCGAATTACGAGTAACAACACAATCAGTATGATGACGAGCTTCATCA	0.0845674998437668	0.000701633462332039
9684447-1_1	chr|yccA|ECs1054|mRNA	1160523	1160500	chr|omrB|omrB|sRNA	3698759	3698741	1	1	0	-14.4	lit=	2	1	0	0.1	3.1	TATGTGCTGACCACCCGCAAAGATCTTCGGGTTGAGCACATGA	0.256277709880699	0.00281557240999786
9701199-1_1	chr|omrB|omrB|sRNA	3698763	3698746	chr|glgB|ECs4277|mRNA	4287826	4287804	1	1	0	-20.5	lit=	2	1	0	0.1	3.1	TCAACTTCGGGTTGAGCAATGAAGCTCGACCCGATTTATCGA	0.192897886962774	0.00354931424999967
9709697-1_1	chr|ryhB|ryhB|sRNA	4300226	4300207	chr|menC|ECs3149|mRNA	3106037	3106014	1	1	0	-18.1	lit=	0	1	0	0.1	1.1	TCACATTGCTTCCAGTATTAATCTGTTGCTGGAGGCAATTCCG	0.332772607901877	0.00212606249946829
9709701-1_1	chr|ryhB|ryhB|sRNA	4300226	4300184	chr|b2341|ECs3224|mRNA	3183935	3183914	1	1	0	-16.5	lit=	0	1	0	0.1	1.1	TCACATTGCTTCCAGTATTACTTAGCCAGCCGGGTGCTGGCTTATTCCTGTACTGGAAGCCGC	0.250085866201409	0.00287870223272278
9721794-1_1	chr|ydjC|ECs2439|mRNA	2416346	2416327	chr|micM|micM|sRNA	573006	573054	1	1	0	-9.7	lit=	0	1	0	0.1	1.1	TCACTCAGGAGCTTGCCAGTCAAAGTGACGGCATAATAATAAAAAAATGAAATTCCTCTTCGACGGGCCA	0.0348714949991558	0.000617585474838702
9758983-1_1	chr|mtlA|ECs4475|mRNA	4514485	4514516	chr|micM|micM|sRNA	573008	573038	1	1	0	-8.7	lit=	2	1	0	0.1	3.1	TCAGCTGCCGCCAGATGTGGACCTCGTCATCACTCAGTGACGGCATAATAATAAAAAAATGAAATT	2.82093564616534e-12	0.000259437792180485
976461-1_5	chr|rprA|rprA|sRNA	2370110	2370143	chr|kch|ECs1750|mRNA	1751947	1751906	1	1	0	-25.1	lit=	0	1	0	0.1	1.1	ATAAGCATGGAAATCCCCTGAGTGAAACAACGAAAAAAAATGTTGTTGAACTCAGGTCATGGTATTTTCAGCGACAACGA	0.367879447610944	0.0014957963618332
9791870-1_1	chr|kbl|ECs4495|mRNA	4538751	4538703	chr|micM|micM|sRNA	573014	573035	1	1	0	-5.4	lit=	0	1	0	0.1	1.1	TCCCACGCGGTCGGTTTTGTCGGTGAAAATGGTCGTGGTTCCCATGAATGGCATAATAATAAAAAAATGAA	8.7423396122981e-70	0.000114029275357612
9793337-1_1	chr|sibE-1|sibE-1|sRNA	3934371	3934329	chr|tdh|ECs4494|mRNA	4538080	4538038	1	1	0	-16.3	lit=	0	1	0	0.1	1.1	TCCCCCCTCTGATTGGCTGTTAATAAGCTGCGAAACTTACGAGAAGCTAAAACAGCCATCTGCGGGACTGACGTTCACATCTATAACTGG	0.367879447610944	0.00156083373910951
979350-1_5	chr|ECs2654-1|ECs2654-1|5UTR	2619134	2619110	chr|sibC|sibC|sRNA	3793992	3794011	1	1	0	-13.6	lit=	0	1	0	0.1	1.1	ATACTCACTCTCAGGGGCGTTGCGGATGACTCCTCCCCTGAGAAAAAAA	0.283528242237384	0.00255835649935632
9795930-1_1	chr|yrbI|ECs4077|mRNA	4085074	4085097	chr|spf|spf|sRNA	4845891	4845913	1	1	0	-18.3	lit=	0	1	0	0.1	1.1	TCCCGCGCGCCGATTACGTGACGCTTACTTCACGTAATCGGATTTGG	0.367879447610944	0.00137969756756795
9829020-1_1	chr|micF|micF|sRNA	3046146	3046164	chr|mopA|ECs5124|mRNA	5225668	5225698	1	1	0	-14.9	lit=	0	1	0	0.1	1.1	TCGCATCCGGTTTTTTTTAAGTTCGAAAACATGGGTGCGCAGATGGTGA	0.183402450628266	0.00368542303598374
9835534-1_1	chr|ryhB|ryhB|sRNA	4300255	4300216	chr|ECs2113|ECs2113|mRNA	2114395	2114348	1	1	0	-28	lit=	0	1	0	0.1	1.1	TCGCGGAGAACCTGAAAGCACGACATTGCTCACATTGCTTTTTTCTGTGTTGGCGATGTCGTCTGCTGCGGTAAGCGCAGCCGATGGTGG	0.149463686360727	0.00426964621149179
9848765-1_1	chr|clpX|ECs0492|mRNA	524601	524634	chr|symR|symR|sRNA	5437653	5437683	1	1	0	-21.9	lit=	0	1	0	0.1	1.1	TCGTAGAAGCCGCACTGCTCGATACCATGTACGAAGTGATTGTGATTAGCGGTGCGGGTGTGTTG	0.0694777727102033	0.00699865638694818
9865617-1_1	chr|htpG|ECs0526|mRNA	561418	561438	chr|ryeB|ryeB|sRNA	2525007	2524989	1	1	0	-15.3	lit=	2	1	0	0.1	3.1	TCTCATACTCAGCACAAAGTGACCGTGCGTACTCCTTTTAGCGCACGGCTCTCAA	0.0135861238362157	0.000557895270660046
9887655-1_1	chr|b1586|ECs2292|mRNA	2257623	2257673	chr|gadY|gadY|sRNA	4407039	4407061	1	1	0	-10.3	lit=	0	1	0	0.1	1.1	TCTGCTCCCGCGCAGTCTACCCAGGATGGCGCGCCTGCCGAACCGCAGTAACGGTTTATTAGTCTGGAGAC	0.362333843913166	0.0018371120253979
9889198-1_1	chr|gadY|gadY|sRNA	4407053	4407074	chr|clpA|ECs0968|mRNA	1054940	1054962	1	1	0	-19.1	lit=	0	1	0	0.1	1.1	TCTGGAGACGGCAGACCATCCTAAATTCTCTGCCGTCGCCGTAAAAAC	0.34954972459551	0.00197196086343326
9889248-1_1	chr|gadY|gadY|sRNA	4407053	4407086	chr|b1995|ECs2792|mRNA	2739995	2740028	1	1	0	-24	lit=	0	1	0	0.1	1.1	TCTGGAGACGGCAGACTATCCTCTTCCCGGTCCCGTGATACGCCGGATGGACGTCTGCCGAATACCA	0.367879447610944	0.00140024713742414
9889250-1_1	chr|gadY|gadY|sRNA	4407053	4407085	chr|pitA|ECs4365|mRNA	4373382	4373404	1	1	0	-16.8	lit=	0	1	0	0.1	1.1	TCTGGAGACGGCAGACTATCCTCTTCCCGGTCCTACGCTCAGGGGATGTCTGCC	0.34170245229593	0.0020460553453671
9904877-1_1	chr|gadY|gadY|sRNA	4406999	4407040	chr|adk|ECs0527|mRNA	563087	563113	1	1	0	-29.1	lit=	0	1	0	0.1	1.1	TCTTCCGATCTCTCACTCAGCACTGAGAGCACAAAGTTTCCCGTGCCAACAGGGAGTGTTATATGGCGCTCCGGGCGCGGGGAAAGGGAC	0.321254545982141	0.00222332042946604
9921969-1_1	chr|ECs0238|ECs0238|mRNA	271776	271809	chr|arcZ|arcZ|sRNA	4092994	4093015	1	1	0	-20.3	lit=	2	1	0	0.1	3.1	TCTTGGTGAATTGTTATAAAAACCAGGGAAATAATTTCCCTGGTGTTGGCGCAGT	0.164022556469754	0.00399945611095085
9934910-1_1	chr|mraY|ECs0091|mRNA	101271	101290	chr|sibC|sibC|sRNA	3794019	3794041	1	1	0	-16.6	lit=	0	1	0	0.1	1.1	TGAACTTTGCCAGCTATTTAATAAGCTGGCAAACTTATCAAA	0.12300412698791	0.00487185060531586
9943326-1_1	chr|omrB|omrB|sRNA	3698743	3698723	chr|yihZ|ECs4810|mRNA	4873650	4873679	1	1	0	-19.4	lit=	0	1	0	0.1	1.1	TGAATTACACCAGCCTGCGCAAATTGGTGCGGGACTTTTGGTGTTATTGG	0.0911450160544469	0.00591147063287406
9956707-1_1	chr|gadB|ECs2098|mRNA	2092824	2092785	chr|micM|micM|sRNA	573004	573042	1	1	0	-8.9	lit=	0	1	0	0.1	1.1	TGACGGGGGCCCGCACCTGGTGTGCGGCCCGGTGCAAATCTGCTGGCATAAATTAAAGTGACGGCATAATAAAAAAAAATGAAATTCCTC	0	1.82886295662216e-05
9983067-1_1	chr|rpsN|ECs4172|mRNA	4181738	4181698	chr|micM|micM|sRNA	573006	573053	1	1	0	-23.6	lit=	0	1	0	0.1	1.1	TGATTCCAGCCCGTCTCGTCAGCGTAACCGCTGCCGTCAAAGTGACGGCATAATAAAAAAAAAATGAAATTCCTCTTTGACGGGCC	3.36728564471199e-136	8.22838015720909e-05
9988300-1_1	chr|omrA|omrA|sRNA	3698535	3698515	chr|ECs5586|ECs5586|mRNA	5230905	5230922	1	1	0	-20.1	lit=	2	1	0	0.1	3.1	TGCACCAACCTGCGCGGATGCACGCGTGGCGTTGGTGA	0.367879447610944	0.00165810348729867
9997425-1_1	chr|ryeB|ryeB|sRNA	2525013	2524985	chr|wzzB|ECs2828|mRNA	2769675	2769637	1	1	0	-20.6	lit=	2	1	0	0.1	3.1	TGCCAACTTTTAGCGCACGGCTCTCTCCCTTCCTTTGGGGAGCGAAGCGCTGGAGTCGATGATTCAGCATGA	0.367879447610944	0.00128946304618428
3855548-1_2	chr|ryhB|ryhB|sRNA	4300232	4300179	chr|ECs0979|ECs0979|5UTR	1071975	1072049	3	1	0	-24.9	lit=	2	0	0	0.3	2.3	ATTGCTCACATTGCTTCCAGTATTACTTAGCCAGCCGGGTGCTGGCTTTTTTTGATGTATACAAGCCTATATAGCGATCTGCTATAGAAA	0.0906855127235269	0.00448140711983763
4245352-1_2	chr|micM|micM|sRNA	573006	573037	chr|gadA|ECs4397|mRNA	4408450	4408405	3	1	0	-15.7	lit=	0	0	0	0.3	0.3	CTTCCGATCTCCAACTCAGCGTGACGGCATAATAATAAAAAAATGAAATGTGTCGTCGCGGCTTCGAAATGGACTTTGCTGAACTGTTGC	0	0.000113175111455354
2229862-1_3	chr|yshA|ECs4797|mRNA	4859883	4859850	chr|ryeB|ryeB|sRNA	2525017	2524998	2	1	0	-13.6	lit=	0	0	0	0.2	0.2	ATAACGAAATCGAAGGTTGGTATCCGTTATTTAATGCCAACTTTTAGCGC	0.0167018151818014	0.00794878405820939
4221989-1_2	chr|lacZ|ECs0397|mRNA	421601	421568	chr|micM|micM|sRNA	573008	573055	2	1	0	-11.6	lit=	0	0	0	0.2	0.2	CTTCCGATCCTCCGCAACCGATATTATTTGCCCGATGTACGCAGTGACGGCATAATAAAAAAAAAATGAAATTCCTCTTTGACGGGCCAA	0.0859032826215514	0.0012351709496774
5077238-1_1	chr|ECs2166|ECs2166|mRNA	2171076	2171044	chr|micM|micM|sRNA	573016	573059	2	1	0	-22.2	lit=	0	0	0	0.2	0.2	AAAATCTGGCCCGTCTGGTAGAAAGCGGGAAATCATAATAAAAAAAAATGAAATTCCTCTTTGACGGGCCAATAGC	0.0274347313852134	0.00106968942043718
5409924-1_1	chr|ryeB|ryeB|sRNA	2525026	2524998	chr|creD|ECs5358|mRNA	5496052	5496108	2	1	0	-25.3	lit=	0	0	0	0.2	0.2	AAGCCTGCATTAATGCCAACTTTTAGCGCTGGGGCGTTAATGAACGGTATTTATTTGCAGGCGGTATTGAAAAGGTGGCGCCACAG	0.00542159925852955	0.0112412782194948
7255961-1_1	chr|yfhH|ECs3427|mRNA	3419122	3419164	chr|spf|spf|sRNA	4845852	4845881	2	1	0	-23	lit=	0	0	0	0.2	0.2	ATTTCATCGCGAGGAAAGATGAACGGCTTACTTCGTATCCGGTAGGGTACAGAGGTAAGATGTTCTATCTTAAAAAAAAAAAA	0.0578245824895258	0.00533874600643179
10028573-1_1	chr|b2772|ECs3629|mRNA	3618793	3618775	chr|glmZ|glmZ|sRNA	4780161	4780223	1	1	0	-14.6	lit=	0	0	0	0.1	0.1	TGCGTGAAATCATGGTGGAGACTGATGTCGCTTATGCCTCATCAGACACCATGGACACAACGTTGAGTGAAGCACCCACTTGA	0.0447390276060293	0.00911504696038716
10191537-1_1	chr|ECs3486|ECs3486|mRNA	3478125	3478151	chr|mgrR|mgrR|sRNA	2148808	2148776	1	1	0	-19.9	lit=	2	0	0	0.1	2.1	TTACAAGACTTTTCCTGTACTGAGGAAATCCGTTATCAGTGCAGGAAAATGCCTGCTAGC	0.152939857832231	0.00420168067226891
10231535-1_1	chr|rdlB|rdlB|sRNA	1715754	1715776	chr|ECs2165|ECs2165|mRNA	2169038	2169019	1	1	0	-23.1	lit=	0	0	0	0.1	0.1	TTAGCCCTGTTGTCAGGTTTTACGTATGGCGGCAGGGCTGAA	0.00385008121683367	0.0384615384615385
10290741-1_1	chr|arcZ|arcZ|sRNA	4092996	4093021	chr|basS|ECs5094|mRNA	5187726	5187701	1	1	0	-17.5	lit=	0	0	0	0.1	0.1	TTCCCTGGTGTTGGCGCAGTATTCGCATCTGATGCGTTTTCTGCGCCGACCA	0.0228639079796788	0.0134889031971256
10470621-1_1	chr|spf|spf|sRNA	4845890	4845910	chr|ECs5225|ECs5225|3UTR	5328291	5328265	1	1	0	-21.3	lit=	0	0	0	0.1	0.1	TTTACTTCACGTAATCGGATTATGCATATCTGATTGCGTGAAAGTGAA	0.181886488371116	0.00370782580147778
10497713-1_1	chr|arcZ|arcZ|sRNA	4092995	4093015	chr|ECs1242|ECs1242|mRNA	1303108	1303172	1	1	0	-23.1	lit=	0	0	0	0.1	0.1	TTTCCCTGGTGTTGGCGCAGTTTCGCCAACGCCAGCATTCAGGGAACGGCAAATCTGGTGAGAACGCTCGGACATCTTAATGGTGA	0.073805508005973	0.00674445159856282
10547571-1_1	chr|ECs2838|ECs2838|mRNA	2779562	2779527	chr|micM|micM|sRNA	573017	573062	1	1	0	-17.1	lit=	2	0	0	0.1	2.1	TTTGGCAGCAGCAAAAGTCGGAGGGATTTTAGATAATAAAAAAAAATGAAATTCCTCTTGACGGGCCCATAGCGAT	7.5981840415078e-14	0.000245403583403172
1108665-1_5	chr|ryhB|ryhB|sRNA	4300251	4300219	chr|menF|ECs3153|mRNA	3109986	3109962	1	1	0	-22.9	lit=	0	0	0	0.1	0.1	GGAGAACCTGAAAGCACGACATTGCTCACATTGATCAGCGGCAATGTCGTGCGGCTATGCTG	0.284238354487878	0.0025516016518556
1373516-1_4	chr|dsrA|dsrA|sRNA	2649793	2649768	chr|b1741|ECs2447|mRNA	2423117	2423139	1	1	0	-20.4	lit=	0	0	0	0.1	0.1	ACCCCCTCAGGGTCGGGATTTTCTTACCCACCCGACCAGGGGTGT	0.00611436427415271	0.0291605921759902
1390293-1_4	chr|sroC|sroC|sRNA	768203	768177	chr|b3050|ECs3932|mRNA	3932094	3932115	1	1	0	-14.7	lit=	2	0	0	0.1	2.1	ACTAATTACAAGAACCAGGGGCGGAAAAAAATAGTTGCGCCCTGGATTCAT	0.105836952272333	0.00537448021212739
1457540-1_4	chr|sibC-1|sibC-1|sRNA	3794467	3794509	chr|ECs2984|ECs2984|mRNA	2930004	2929978	1	1	0	-19.1	lit=	0	0	0	0.1	0.1	ATCATAACCCTTCTCCTTTAAGCCCTCGCTTCGGTGAGGGCTTATTTGGGGGAGAGGGAAGTGAACGA	0.00954233195952989	0.0223942964511195
2001033-1_3	chr|micM|micM|sRNA	573006	573029	chr|ECs2308|ECs2308|3UTR	2274762	2274743	1	1	0	-16.3	lit=	0	0	0	0.1	0.1	AAAGTGACGGCATAATAAAAAAAACTCTGCGGAGGCCGTCACTC	0.000485809333913473	0.00043669887722076
2004662-1_3	chr|mgrR|mgrR|sRNA	2148760	2148741	chr|ECs2949|ECs2949|mRNA	2906732	2906711	1	1	0	-17.8	lit=	0	0	0	0.1	0.1	AAATCTATCCATGCAAGCATGGGCATGGATAGGTGATC	0.367879447610944	0.0015992652743929
2096654-1_3	chr|ryjA|ryjA|sRNA	5131206	5131173	chr|ECs2977|ECs2977|mRNA	2927382	2927354	1	1	0	-18.1	lit=	0	0	0	0.1	0.1	ACCAACCGGAACCTCCACCACGTGCTCGAATGAGATCAGTGGTGGTGCTGCCCGGAACACGGA	0.0139451164631133	0.0179460634019389
2179349-1_3	chr|ryhB|ryhB|sRNA	4300199	4300181	chr|ECs2161|ECs2161|mRNA	2165041	2164975	1	1	0	-17.3	lit=	0	0	0	0.1	0.1	AGCCGGGTGCTGGCTTTTTGATGCCGCCAGCCGCACCCTGACACTGGACCGTGAGGTGACCCTGCCGGAGACCGGTGCCGCCACGG	0.0244406486202122	0.0129815403927002
2217907-1_3	chr|C0343|C0343|sRNA	1918842	1918886	chr|ECs0023|ECs0023|mRNA	22301	22278	1	1	0	-17.5	lit=	0	0	0	0.1	0.1	AGTGCCCGATCCGATCCCTCGCCCGCAACCCATGCCTGACCCACCTTTTGATTCAGGCATGGATCGATGA	0.00104496493856596	0.0833333333333333
2251227-1_3	chr|lysU|ECs5111|mRNA	5207770	5207740	chr|gadY|gadY|sRNA	4407057	4407075	1	1	0	-16.9	lit=	0	0	0	0.1	0.1	ATATGGTCTGCCGCCAACCGCTGGTCTGGGTGAGACGGCAGACTATCCTCCCCGG	0.167729452950283	0.00393566603795719
2344521-1_3	chr|ECs4506|ECs4506|mRNA	4550442	4550420	chr|arcZ|arcZ|sRNA	4092994	4093015	1	1	0	-17.1	lit=	0	0	0	0.1	0.1	ATTCTACCACCGGGGATTTATCCGATCATTTCCCTGGTGTTGGCGCAGT	0.0125522217955646	0.0190761898429129
2667876-1_3	chr|mgrR|mgrR|sRNA	2148809	2148790	chr|livH|ECs4304|mRNA	4314721	4314689	1	1	0	-17.7	lit=	0	0	0	0.1	0.1	GATCCGTTATCAGTGCAGGATCATCGCCGCACTGATGATGATGGGCATTGA	0.259946931083468	0.00277923640186391
3239297-1_2	chr|ryeB|ryeB|sRNA	2525026	2525007	chr|ECs3499|ECs3499|mRNA	3486508	3486530	1	1	0	-17.2	lit=	0	0	0	0.1	0.1	AAGCCTGCATTAATGCCAACAACAAAAATCAAGCATTATGCAGGCT	0.329152477743781	0.00215673571619316
3247913-1_2	chr|ECs4892|ECs4892|mRNA	4967905	4967950	chr|ryeB|ryeB|sRNA	2525015	2524971	1	1	0	-36.5	lit=	0	0	0	0.1	0.1	AAGGACTGGCGACGACGGGGATAGTGGCCACGTTAAAAGTGGGCGAATGCCAACTTTTAGCGCATGGCTCTCTCCCAAGAGCCATTTCCC	0.0987364436399994	0.00562063910974738
3257044-1_2	chr|ECs1181|ECs1181|mRNA	1255000	1254968	chr|dicF|dicF|sRNA	2250667	2250691	1	1	0	-19.3	lit=	2	0	0	0.1	2.1	AAGTAATAACACTGACAACGTTGACCAGAAAATTTTCTGGTGACGTTTGGCGGTA	0.0337851014655721	0.0107433760648385
3277682-1_2	chr|spf|spf|sRNA	4845902	4845919	chr|pabB|ECs2521|mRNA	2496775	2496798	1	1	0	-14.4	lit=	0	0	0	0.1	0.1	AATCGGATTTGGCTGAATTGTGGTCGCCGATCCGATTTGC	0.0305319728391837	0.0114123726974758
3349535-1_2	chr|ryhB|ryhB|sRNA	4300224	4300175	chr|kdpA|ECs0726|mRNA	806991	806968	1	1	0	-18	lit=	0	0	0	0.1	0.1	ACATTGCTTCCAGTATTACTTAGCCAGCCGGGTGCTGGCTTTTTTTATGAACTGGAAGCAGTATCTCTGTAAAAAAAAAAAAAAAAAAAA	0.0623201569068001	0.00747643961022815
3621047-1_2	chr|micM|micM|sRNA	573017	573072	chr|codB|ECs0389|mRNA	411887	411912	1	1	0	-17.8	lit=	2	0	0	0.1	2.1	ATAATAAAAAAAAATGAAATTCCTCTTTGACGGGCCAATAGCGATATTGGCCATTAAAGGGGGAATTTCGTGTCGCAAGAT	0.125056579881592	0.000756384642954639
3685425-1_2	chr|deoR|ECs0920|mRNA	1007679	1007648	chr|micM|micM|sRNA	573005	573030	1	1	0	-10.6	lit=	0	0	0	0.1	0.1	ATCCCTTTTACCGCCGTTTGTTTTTCGCTAAAGTGACGGCATAATAATAAAAAA	1.85738887654454e-05	0.00037819232147732
3807984-1_2	chr|sroC|sroC|sRNA	768199	768173	chr|ECs0847|ECs0847|mRNA	925688	925713	1	1	0	-20.3	lit=	2	0	0	0.1	2.1	ATTACAAGAACCAGGGGCGGAAATTCTCTTCAACTTTTCCGCCCCGGCAGGAT	0.105836952272333	0.00537448021212739
3855556-1_2	chr|ryhB|ryhB|sRNA	4300231	4300208	chr|ECs2839|ECs2839|mRNA	2780528	2780509	1	1	0	-18.6	lit=	2	0	0	0.1	2.1	ATTGCTCACATTGCTTCCAGTATTGTTTACTGGAAGCAATTCGCAAA	0.146472162252254	0.00432945059510819
4101136-1_2	chr|yibJ|ECs4470|mRNA	4506716	4506751	chr|spf|spf|sRNA	4845883	4845907	1	1	0	-13.3	lit=	0	0	0	0.1	0.1	CTCCCACTCAGCAACGGGACACAGTACGATGCGTGGGGAAAAGCAGACCTTTTACTTCACGTAATCGG	0.100389298385402	0.00556173870221667
4537871-1_2	chr|gadY|gadY|sRNA	4407062	4407083	chr|ECs2915|ECs2915|mRNA	2864787	2864761	1	1	0	-7.2	lit=	0	0	0	0.1	0.1	GGCAGACTATCCTCTTCCCGGTTGAAACGACAGCTGGGGCCAATTTGAC	0.0665596393635936	0.00718551022598711
4575869-1_2	chr|yqeA|ECs3747|mRNA	3750118	3750169	chr|omrB|omrB|sRNA	3698763	3698740	1	1	0	-16.4	lit=	0	0	0	0.1	0.1	GGTTACTCAGGTCGAAGTCGACGCTAACGATCCGGCATTCCTCAACCCGACCTCAACTTCGGGTTGAGCACATGAAA	0.0401282852196766	0.00972019739199674
4626387-1_2	chr|mukE|ECs1006|mRNA	1105442	1105485	chr|ryhB|ryhB|sRNA	4300259	4300219	1	1	0	-27.1	lit=	0	0	0	0.1	0.1	GTTATAACGTTGAGCTTATTCGTGCACCGGAAGGGTTCTTCTATACCCTCGCGGAGAACCTGAAAGCACGACATTGCTCACATTG	0.149463686360727	0.00426964621149179
4633701-1_2	chr|ohsC|ohsC|sRNA	3420901	3420932	chr|yhiJ|ECs4361|mRNA	4366883	4366856	1	1	0	-20.8	lit=	0	0	0	0.1	0.1	GTTCGTTGGAATCGTGTGCTGCACAAAATTAAATTGGCAAATAGAACGGTTCCAACAATC	0.013475479096683	0.0183063006484553
4784203-1_2	chr|omrB|omrB|sRNA	3698743	3698721	chr|ECs5126|ECs5126|3UTR	5227796	5227777	1	1	0	-18.6	lit=	0	0	0	0.1	0.1	TGAATTACACCAGCCTGCGCAGAATCTGCTAATGCGAGGCTGGAGC	0.00543941397414397	0.0312805623544927
4868938-1_2	chr|ECs4414|ECs4414|5UTR	4437989	4437965	chr|micM|micM|sRNA	573006	573036	1	1	0	-8.1	lit=	0	0	0	0.1	0.1	TTAATGTTGATTTTACCCACCGTCAAAGTGACGGCATAATAAAAAAAAATGAAA	5.19705553441085e-17	0.000223045662725511
5002246-1_2	chr|ryeB|ryeB|sRNA	2525006	2524981	chr|ECs2941|ECs2941|mRNA	2897541	2897477	1	1	0	-18.6	lit=	2	0	0	0.1	2.1	TTTTAGCGCACGGCTCTCTCCCAAGAAGGGAGAGCGCGGTGACACCGGCCCTGTCGGGGCAACCGGCGAACGGGGACCGGCAGGTGATGC	0.341037786668074	0.0020523672186696
5077237-1_1	chr|ECs2949|ECs2949|mRNA	2907097	2907065	chr|micM|micM|sRNA	573016	573059	1	1	0	-22.2	lit=	0	0	0	0.1	0.1	AAAATCTGGCCCGTCTGGCAGAAAGCGGGAAATCATAATAAAAAAAATGAAATTCCTCTTTGACGGGCCAATAGC	0.00861974273907755	0.000534844710218591
5187232-1_1	chr|micM|micM|sRNA	573006	573058	chr|ECs4547|ECs4547|mRNA	4587638	4587668	1	1	0	-11	lit=	0	0	0	0.1	0.1	AAAGTGACGGCATAATAAAAAAAAATGAAATTCCTCTTTGACGGGCCAATAGACCGGGCGGTTGTGGGCGTATGTTCGTGAAA	0.0348714949991558	0.000617585474838702
5187934-1_1	chr|micM|micM|sRNA	573006	573030	chr|b2146|ECs3038|mRNA	2969725	2969748	1	1	0	-14.2	lit=	0	0	0	0.1	0.1	AAAGTGACGGCATAATAAAAAAAAATGTGAGATTGCCGTCGACTCCCTGCT	9.70411928098977e-05	0.000404304598079085
5188157-1_1	chr|micM|micM|sRNA	573006	573029	chr|ECs2777|ECs2777|3UTR	2721736	2721688	1	1	0	-10.2	lit=	0	0	0	0.1	0.1	AAAGTGACGGCATAATAAAAAAAATAGTAATGCCGATCTGTTATGAACGGTGGTGTCATCAATACTCTGAGG	0.0348714949991558	0.000617585474838702
5188711-1_1	chr|micM|micM|sRNA	573006	573077	chr|ECs1769|ECs1769|mRNA	1766375	1766394	1	1	0	-14.5	lit=	0	0	0	0.1	0.1	AAAGTGACGGCATAATAAAAAAATGAAATTCCTCTTTGACGGGCCAATAGCGATATTGGCCATTTTTTTGATGCGTTCAAAGGGGATTGG	0.000485809333913473	0.00043669887722076
5296898-1_1	chr|sdiA|ECs2654|mRNA	2618803	2618769	chr|ryeB|ryeB|sRNA	2525007	2524985	1	1	0	-20.4	lit=	0	0	0	0.1	0.1	AACGAAGCACAGCCGTTATGGGAAGCCGCGCGCGCCTTTTAGCGCACGGCTCTCTCCC	0.367879447610944	0.00158975681164188
5420072-1_1	chr|galR|ECs3694|mRNA	3699662	3699681	chr|micM|micM|sRNA	572994	573035	1	1	0	-13.9	lit=	0	0	0	0.1	0.1	AAGCGGCGGCGAACAGGCAACACCGTCGCTTAAAGTGACGGCATAAAAAAAAAAATGAA	1.6915107313615e-11	0.000267422355109295
5478089-1_1	chr|micM|micM|sRNA	573007	573037	chr|ECs3496|ECs3496|mRNA	3483794	3483769	1	1	0	-12.3	lit=	0	0	0	0.1	0.1	AAGTGACGGCATAATAATAAAAAAATGAAATCCGTCACTGTTGTTGCCAGATGTGAAAAAAAAAAAAAAAAAAA	0.0348714949991558	0.000617585474838702
5478090-1_1	chr|micM|micM|sRNA	573007	573037	chr|ECs2260|ECs2260|mRNA	2236801	2236776	1	1	0	-12.3	lit=	0	0	0	0.1	0.1	AAGTGACGGCATAATAATAAAAAAATGAAATCCGTCACTGTTGTTGCCAGATGTGAAAAAAAAAACAAAAAAAAAA	0.000485809333913473	0.00043669887722076
5478194-1_1	chr|micM|micM|sRNA	573007	573054	chr|dppC|ECs4422|mRNA	4446440	4446403	1	1	0	-26.3	lit=	0	0	0	0.1	0.1	AAGTGACGGCATAATAATAAAAAAATGAAATTCCTCTTTGACGGGCCATTTCGGCCCGTCGATTGGTAACGCCGCGCTGGCGCTGA	0.0348714949991558	0.000617585474838702
5494300-1_1	chr|ECs4990|ECs4990|mRNA	5074150	5074123	chr|sibC-1|sibC-1|sRNA	3794403	3794451	1	1	0	-20	lit=	0	0	0	0.1	0.1	AATAATGGAGCTTATTAACGTAAAACGACTGACTGTTAATAAGCTCCGAAACTTATCAGTAACAGTACAATCAGT	0.176953891619323	0.00378250971531776
5692815-1_1	chr|ECs1983|ECs1983|mRNA	1958790	1958808	chr|ryhB|ryhB|sRNA	4300268	4300248	1	1	0	-15.5	lit=	0	0	0	0.1	0.1	ACAGCCGTGGGGGCACTGGAATCAGGAAGACCCTCGCGGAG	0.120863336256444	0.00492880022074086
5974061-1_1	chr|mutH|ECs3688|mRNA	3692721	3692749	chr|micM|micM|sRNA	573007	573062	1	1	0	-22	lit=	0	0	0	0.1	0.1	ACTACTGGCCCGTCATTTTCTGATCAAGTGACGGCATAATAATAAAAAAAAATGAAATTCCTCTTTGACGGGCCAATAGCGAT	0.00861974273907755	0.000534844710218591
6094908-1_1	chr|ryhB|ryhB|sRNA	4300249	4300224	chr|ECs0224|ECs0224|mRNA	254010	253976	1	1	0	-23.1	lit=	2	0	0	0.1	2.1	AGAACCTGAAAGCACGACATTGCTCATTGTGGTGGCGTTGTCGTGCTGGCGTTGTTTTACC	0.0736887846973308	0.00675090341571152
6105263-1_1	chr|ECs2756|ECs2756|mRNA	2701769	2701732	chr|C0343|C0343|sRNA	1918808	1918849	1	1	0	-16.7	lit=	0	0	0	0.1	0.1	AGAAGCGTTTCGGGGAATCTGTAGATCGCCGCAGAGCACTGTCCCTGAACCGATTCCTGGCGATCCTGTTCCAGTGCCCG	0.00140809001090419	0.0700140042014005
6124131-1_1	chr|ryhB|ryhB|sRNA	4300261	4300235	chr|ECs0290|ECs0290|mRNA	312207	312225	1	1	0	-17.6	lit=	0	0	0	0.1	0.1	AGACCCTCGCGGAGAACCTGAAAGCACAGTTTAGGGTTCTCTGATG	0.221821909483598	0.00318240638959003
6135867-1_1	chr|pykF|ECs2383|mRNA	2355967	2355989	chr|gadY|gadY|sRNA	4406997	4407037	1	1	0	-12.3	lit=	0	0	0	0.1	0.1	AGACTTTGTCGCTGCTTCCTTTACTGAGAGCACAAAGTTTCCCGTGCCAACAGGGAGTGTT	0.321254545982141	0.00222332042946604
6178621-1_1	chr|C0362|C0362|sRNA	2073545	2073576	chr|ECs5126|ECs5126|3UTR	5227722	5227701	1	1	0	-19.6	lit=	0	0	0	0.1	0.1	AGATTGCAGTGAACGTGTAGGCCTGATAAGCGAAAAAAACGCCTTATCCGGCCTACAA	3.03993138106999e-05	0.577350269189626
6379234-1_1	chr|ECs4391|ECs4391|5UTR	4399095	4399112	chr|rprA|rprA|sRNA	2370110	2370132	1	1	0	-16.9	lit=	0	0	0	0.1	0.1	AGGGGATTTTCTTCTTAAAAAATAAGCATGGAAATCCCCTGAGT	0.0292678526383561	0.0116945067431247
6398938-1_1	chr|omrA|omrA|sRNA	3698584	3698564	chr|ECs0022|ECs0022|mRNA	21569	21509	1	1	0	-18	lit=	0	0	0	0.1	0.1	AGGTATTGATTGGTGAGATTAAAATAACCAGTGGCGTGGAAAACAAGATATCACGATCCCAGAGTCACCAGTCAAACCATGT	0.00820859273440661	0.0244704392116198
6461340-1_1	chr|micM|micM|sRNA	573008	573034	chr|mrsA|ECs4055|mRNA	4066517	4066499	1	1	0	-12.5	lit=	0	0	0	0.1	0.1	AGTGACGGCATAATAAAAAAAAATGATGCGCCGATCACACCTG	9.70411928098977e-05	0.000404304598079085
6511242-1_1	chr|ECs0949|ECs0949|5UTR	1033643	1033686	chr|ryhB|ryhB|sRNA	4300267	4300225	1	1	0	-28.7	lit=	0	0	0	0.1	0.1	ATAAAAGGTGTTGTGCTTTTATAATAATAAAGCGCGAGGAGTTCAGGAAGACCCTCGCGGAGAACCTGAAAGCACGACATTGCTC	0.236495835052076	0.00301909578941329
6550548-1_1	chr|micM|micM|sRNA	573017	573058	chr|b1337|ECs1921|mRNA	1912287	1912249	1	1	0	-21.2	lit=	2	0	0	0.1	2.1	ATAATAAAAAAAAAATGAAATTCCTCTTTGACGGGCCAATAGGCGGCTCGGGTAAAACGTTCATGGTCCGCGAGGGGGT	4.6432409523556e-13	0.000252128214318213
6550736-1_1	chr|micM|micM|sRNA	573017	573054	chr|ECs1806|ECs1806|mRNA	1794737	1794766	1	1	0	-17.2	lit=	0	0	0	0.1	0.1	ATAATAAAAAAAAATGAAATTCCTCTTTGACGGGCCATTGAAGGTCCGGTGAAGGGGCTGCCGAGT	4.6432409523556e-13	0.000252128214318213
7108761-1_1	chr|b1588|ECs2294|mRNA	2261424	2261446	chr|gadY|gadY|sRNA	4407014	4407033	1	1	0	-20.5	lit=	2	0	0	0.1	2.1	ATTATCCAGTTGGCACGAGAGATTTCCCGTGCCAACAGGGAGAA	0.0689418883253245	0.00703075652549643
7167300-1_1	chr|sroC|sroC|sRNA	768177	768144	chr|ECs1786|ECs1786|mRNA	1779022	1779055	1	1	0	-17.7	lit=	2	0	0	0.1	2.1	ATTCTAGCCCTCTCGATTGTTACGTAGCACGGACTGTTGCTGCGCTCGATGCAATACTCGAGGGAG	0.367879447610944	0.00148611215603409
7222003-1_1	chr|rprA|rprA|sRNA	2370143	2370187	chr|ECs4350|ECs4350|mRNA	4354981	4355025	1	1	0	-18.8	lit=	0	0	0	0.1	0.1	ATTGCTGTGTGTAGTCTTTGCCCATCTCCCACGATGGGCTTTTTTACAATAGAAATACACACAGTAATCTTAAACAAAATGAAAGAACGA	0.00376099181513595	0.0391330240097416
7239947-1_1	chr|ECs1795|ECs1795|mRNA	1785886	1785908	chr|sroC|sroC|sRNA	768160	768125	1	1	0	-18.5	lit=	0	0	0	0.1	0.1	ATTGTCTGTTCGGTGTTCCGTGTTACGTAGCACGGACAGACTATACGCCTGATGGT	0.071917387977532	0.00685285235672883
7257235-1_1	chr|dsrA|dsrA|sRNA	2649849	2649822	chr|rbsD|ECs4690|mRNA	4727089	4727110	1	1	0	-21.2	lit=	2	0	0	0.1	2.1	ATTTCCCGGTGTAACGAATTTTTTAAGTATTGAAATTCGTTACACCACGC	0.00683016189726874	0.027277236279499
7640082-1_1	chr|ECs1222|ECs1222|mRNA	1281106	1281125	chr|micM|micM|sRNA	573008	573058	1	1	0	-19.2	lit=	0	0	0	0.1	0.1	CGCTGAAGTGGCCCGTCGTAGTGACGGCATAATAATAAAAAAATGAAATTCCTCTTTGACGGGCCAATAGG	6.36481319105139e-07	0.000338265495756696
7641573-1_1	chr|tsr|ECs5315|mRNA	5451467	5451491	chr|gadY|gadY|sRNA	4407052	4407102	1	1	0	-17.8	lit=	0	0	0	0.1	0.1	CGCTGCGCTGGTGGAAGAGTCTGCCTGTCTGGAGACGGCAGACTATCCTCTTCCCGGTCCCCTACGCCGGGTTTTTT	0.0474495996318839	0.00880041679760954
7650861-1_1	chr|ryhB|ryhB|sRNA	4300252	4300212	chr|b0538|ECs1612|mRNA	1621134	1621154	1	1	0	-16.5	lit=	0	0	0	0.1	0.1	CGGAGAACCTGAAAGCACGACATTGCCACATTGCTTCCAGAAATCGTGCACAGGCTCTGGC	0.0736887846973308	0.00675090341571152
7679132-1_1	chr|ECs2985|ECs2985|mRNA	2930342	2930325	chr|micM|micM|sRNA	573007	573077	1	1	0	-12.1	lit=	2	0	0	0.1	2.1	CGGGCAAAGAGGCAATTAAGTGACGGCATAATAATAAAAAAATGAAATTCCTCTTTGACGGGCCAATAGCGATATTGGCCATTTTTTTTG	4.6432409523556e-13	0.000252128214318213
7936377-1_1	chr|b1522|ECs2129|mRNA	2135450	2135416	chr|ryhB|ryhB|sRNA	4300264	4300232	1	1	0	-18.2	lit=	0	0	0	0.1	0.1	CTCCATTCCGCAAATGTTCTCCGCACGTCTCGGTAGACCCTCGCGGAGAACCTGAAAGCACGAC	0.347683102581775	0.00199073281085057
8147900-1_1	chr|ECs2735|ECs2735|mRNA	2687922	2687885	chr|gadY|gadY|sRNA	4407055	4407096	1	1	0	-31	lit=	0	0	0	0.1	0.1	CTGGGGATGGGCTCCGGGAGAGGAAGCCTTTCTGGTGGTGGAGACGGCAGACTATCCTCCTCCCGGTCCCCTATGCCGGG	0.155788896344359	0.00414855626323847
8170731-1_1	chr|wcaM|ECs2848|mRNA	2791015	2790991	chr|sibC-1|sibC-1|sRNA	3794482	3794503	1	1	0	-16.1	lit=	0	0	0	0.1	0.1	CTGTGCGGCAACGGCAGAGGGCGATCTTTAAGCCCTCGCTTCGGTGAAAAAA	0.00519226679875354	0.0321744726043893
8258702-1_1	chr|gadY|gadY|sRNA	4407075	4407092	chr|mglC|ECs3040|mRNA	2971912	2971871	1	1	0	-17.4	lit=	0	0	0	0.1	0.1	CTTCCCGGTCCCCTATGCAAAATCAGCGGCGGTGTGGGGACGGTGATTGGCGTGGTGACCGGGGGAA	0.0474495996318839	0.00880041679760954
8639900-1_1	chr|sroH|sroH|sRNA	4999224	4999199	chr|ECs2140|ECs2140|mRNA	2145322	2145302	1	1	0	-14.8	lit=	0	0	0	0.1	0.1	CTTCCGATCTTGGACTCAGCCAAAGTCCGGTAATGGCGTTCTGCTTCTGCGCCATTAACTTCGGCA	0.0150436745831625	0.0171700704935861
8857737-1_1	chr|ECs2765|ECs2765|mRNA	2705992	2705970	chr|arcZ|arcZ|sRNA	4092976	4093002	1	1	0	-19.2	lit=	0	0	0	0.1	0.1	GAAGGGGAGGGCTGCGGAAGCTGATTTACGGCGCAGCCAAGATTTCCCTGAT	0.024562890404246	0.0129445093269624
9020145-1_1	chr|ECs5234|ECs5234|5UTR	5335063	5335097	chr|spf|spf|sRNA	4845854	4845878	1	1	0	-25.5	lit=	0	0	0	0.1	0.1	GCAGAACATTTTACTGTCTGTATCTATAAATTATAAGGGTACAGAGGTAAGATGTTCTAT	0.0646971369397443	0.00731037904128328
9313704-1_1	chr|ECs2242|ECs2242|mRNA	2223630	2223601	chr|micM|micM|sRNA	573006	573030	1	1	0	-11	lit=	0	0	0	0.1	0.1	GGTCCGGTACATGCCCGGTTGCTGCGTCAGAAAGTGACGGCATAATAAAAAAAAATG	2.01743358703351e-08	0.000308792737419351
9412927-1_1	chr|gsp|ECs3873|mRNA	3877957	3877937	chr|micM|micM|sRNA	573006	573076	1	1	0	-15.5	lit=	0	0	0	0.1	0.1	GTCGCCGTCACCATATGATCAAAGTGACGGCATAATAAAAAAAAATGAAATTCCTCTTTGACGGGCCAATAGCGATATTGGCCATTTTTT	5.95153456259409e-10	0.000285886522966623
9631902-1_1	chr|fimD|ECs5276|mRNA	5400955	5400972	chr|micM|micM|sRNA	573025	573056	1	1	0	-8.9	lit=	0	0	0	0.1	0.1	TACGGTGCCGCCGGGGCCAAAAAAAAAAATGAAATTCCTCTTTGACGGGCCAAT	2.4231060071347e-09	0.00029434128881282
9806061-1_1	chr|glmZ|glmZ|sRNA	4780119	4780164	chr|ECs2763|ECs2763|mRNA	2704488	2704444	1	1	0	-25.3	lit=	0	0	0	0.1	0.1	TCCGGAATGACGCAGAGCCGTTTACGGTGCTTATCGTCCACTGACAAACGGATTTATCAGCAACGGAAACGGCCTGGAAGCTGTGGGAAC	0.0728110057165409	0.00680130488750644
9928233-1_1	chr|ryhB|ryhB|sRNA	4300243	4300211	chr|ECs1981|ECs1981|mRNA	1957362	1957394	1	1	0	-21.7	lit=	0	0	0	0.1	0.1	TGAAAGCACGACATTGCTCACATTGCTTCCAGTCCGCCGTAACCTGGAAGCGGATGTGACGCTGTT	0.26230729841122	0.00275604477855088
