# Supplementary material for: Small RNA interactome of pathogenic E. coli revealed through crosslinking of RNase E
Source: EMBO J. 2016 Nov 11;36(3):374–87. doi: 10.15252/embj.201694639 (PMC5286369; doi:10.15252/embj.201694639)
Supplement: Supplementary file 6 — Table EV4 [file EMBJ-36-374-s007.xlsx]

## Sheet: O157H7 Sakai seeds
Table EV4. Experiemntally verified mRNA seed sequences in E. coli O157:H7 str. Sakai. To convert sRNATarBase 3.0 (Wang et al. 2015) E. coli K12 mRNA seed coordinates into E. coli O157:H7 str. Sakai coordinates, the seed sequences were padded on both sides with 100bp of their surrounding sequence from the K12 genome, using a custom Python script. If the location of the seed was missing from the da…
mRNA seed start	mRNA seed end	strand	mRNA	sRNA
1737949	1737962	-	hns	DsrA
1737557	1737568	-	hns	DsrA
3588171	3588194	-	rpoS	DsrA
1116444	1116470	-	ompF	MicF
3045751	3045778	-	ompC	MicC
3578007	3578014	+	fhlA	OxyS
4643893	4643937	+	tisB	IstR
4643904	4643927	+	tisB	IstR
2981760	2981786	-	cirA	OmrA
4248789	4248808	-	ompR	OmrA
1662111	1662143	-	ompT	OmrA
2981760	2981786	-	cirA	OmrB
4248789	4248808	-	ompR	OmrB
1662111	1662143	-	ompT	OmrB
3588168	3588192	-	rpoS	RprA
1149532	1149547	-	ompA	RseX
3045737	3045768	-	ompC	RseX
3045740	3045790	-	ompC	RybB
3382187	3382213	-	iscS	RyhB
1756852	1756885	+	ompW	RybB
790717	790767	-	fur	RyhB
832163	832203	+	sdhD	RyhB
2335088	2335114	+	sodB	RyhB
2335093	2335110	+	sodB	RyhB
873796	873872	-	galK	Spot42
3538889	3538904	-	luxS	CyaR
3519200	3519220	-	yqaE	CyaR
2421960	2421974	+	nadE	CyaR
974747	974758	+	ompX	CyaR
974747	974756	+	ompX	CyaR
974726	974759	+	ompX	CyaR
2723041	2723092	+	shiA	RyhB
109882	109912	+	ftsZ	DicF
1516936	1516968	+	ptsG	SgrS
1516936	1516972	+	ptsG	SgrS
4707135	4707154	-	glmS	GlmZ
5285312	5285345	+	cycA	GcvB
3979542	3979578	+	sstT	GcvB
1462397	1462416	-	csgD	OmrB
1462397	1462416	-	csgD	OmrA
4900751	4900786	+	sodA	FnrS
2335075	2335109	+	sodB	FnrS
4809345	4809376	+	metE	FnrS
1612165	1612188	-	phoP	MicA
3588173	3588195	-	rpoS	ArcZ
3692826	3692838	+	ygdQ	MgrR
4967406	4967414	-	sthA	Spot42
3657961	3658018	+	fucI	Spot42
4477302	4477341	+	xylF	Spot42
3549744	3549759	+	srlA	Spot42
5394425	5394443	-	nanC	Spot42
2503900	2503914	+	manX	SgrS
496274	496296	-	tsx	RybB
1149493	1149505	-	ompA	RybB
1521307	1521337	+	ycfL	RybB
3940661	3940683	+	htrG	RybB
4529386	4529399	-	cysE	RyhB
4729649	4729659	+	rbsB	RybB
966051	966067	-	fiu	RybB
1116489	1116514	-	ompF	RybB
3187702	3187719	+	fadL	RybB
1520980	1520997	+	hinT	RybB
3456126	3456146	-	rluD	RybB
4452291	4452306	-	eptB	MgrR
3261657	3261705	+	yfeK	RybB
5397991	5398005	+	fimA	RybB
5101205	5101231	+	lamB	RybB
5333949	5333975	+	rraB	RybB
2103775	2103792	-	ydeN	RybB
2286393	2286409	-	fumC	RybB
2271112	2271146	+	asr	RybB
4730677	4730693	+	rbsK	RybB
4424070	4424092	-	yhjJ	RybB
5101235	5101263	+	lamB	MicA
1149530	1149546	-	ompA	MicA
1756858	1756891	+	ompW	MicA
496304	496327	-	tsx	MicA
3940647	3940680	+	htrG	MicA
3261718	3261736	+	yfeK	MicA
5230822	5230854	+	ecnB	MicA
974756	974779	+	ompX	MicA
863515	863535	+	pal	MicA
5395835	5395846	+	fimB	MicA
2327550	2327576	+	gloA	MicA
3003692	3003714	+	lpxT	MicA
733553	733565	+	citA	ChiX
863964	863975	+	ybgF	MicA
1529481	1529509	-	ycfS	MicA
1462412	1462430	-	csgD	GcvB
1462417	1462433	-	csgD	McaS
2580202	2580212	-	flhD	McaS
2580177	2580187	-	flhD	McaS
1335370	1335385	-	pgaA	McaS
1335338	1335349	-	pgaA	McaS
1335333	1335344	-	pgaA	McaS
1335298	1335308	-	pgaA	McaS
1917231	1917266	-	ydaM	RprA
1462444	1462456	-	csgD	RprA
1462420	1462435	-	csgD	RprA
1462330	1462351	-	csgD	RprA
1063670	1063684	+	lrp	MicF
2504867	2504892	+	manY	SgrS
2580127	2580149	-	flhD	OxyS
2580134	2580180	-	flhD	OmrA
2580134	2580180	-	flhD	OmrB
2580172	2580190	-	flhD	ArcZ
2580132	2580150	-	flhD	ArcZ
3420656	3420675	-	shoB	OhsC
4806414	4806435	+	yigL	SgrS
2981791	2981809	-	cirA	RyhB
788339	788351	+	chiP	ChiX
3147489	3147495	+	folX	FnrS
3147472	3147488	+	folX	FnrS
871464	871481	-	gpmA	FnrS
2978660	2978673	-	folE	FnrS
2076903	2076934	-	maeA	FnrS
4449703	4449737	-	dppA	GcvB
44788	44803	-	caiA	Spot42
1873323	1873357	+	puuE	Spot42
3656596	3656607	+	fucP	Spot42
3563215	3563223	+	ascF	Spot42
3563236	3563245	+	ascF	Spot42
839458	839470	+	sucC	Spot42
2441962	2441977	+	gdhA	Spot42
3382786	3382797	-	iscR	FnrS
3382757	3382773	-	iscR	FnrS
3382723	3382750	-	iscR	FnrS
2143968	2144025	+	marA	FnrS
4213908	4213929	+	nirB	RyhB
2143975	2143991	+	marA	RyhB
180797	180823	+	erpA	RyhB
2509404	2509447	-	yobF	CyaR
2357148	2357161	+	lpp	MicL
2420775	2420796	-	chbC	ChiX
831798	831810	+	sdhC	RybB
831807	831816	+	sdhC	RyhB
831767	831779	+	sdhC	Spot42
831235	831245	-	gltA	Spot42
832163	832203	+	sdhCDAB	RyhB
1612179	1612201	-	phoP	GcvB
2464055	2464067	-	msrB	RyhB
2464029	2464042	-	msrB	RyhB
4136030	4136051	+	mreB	DsrA

## Sheet: K12 seeds
Table EV4. Experiemntally verified mRNA seed sequences in E. coli K12 str. MG1655. Coordinates were taken from sRNATarBase3.0 and corrected where required. Corrections and justifications are presented in tab#3
mRNA seed start	mRNA seed end	strand	mRNA	sRNA
1292904	1292916	-	hns	DsrA
1292512	1292522	-	hns	DsrA
2867648	2867670	-	rpoS	DsrA
986973	986998	-	ompF	MicF
2312764	2312790	-	ompC	MicC
2854323	2854329	+	fhlA	OxyS
3853418	3853461	+	tisB	IstR
3853429	3853451	+	tisB	IstR
2246779	2246804	-	cirA	OmrA
3536595	3536613	-	ompR	OmrA
585614	585645	-	ompT	OmrA
2246779	2246804	-	cirA	OmrB
3536595	3536613	-	ompR	OmrB
585614	585645	-	ompT	OmrB
2867645	2867668	-	rpoS	RprA
1020061	1020075	-	ompA	RseX
2312750	2312780	-	ompC	RseX
2312753	2312802	-	ompC	RybB
2661532	2661557	-	iscS	RyhB
1314007	1314039	+	ompW	RybB
710693	710742	-	fur	RyhB
755518	755557	+	sdhD	RyhB
1735361	1735386	+	sodB	RyhB
1735366	1735382	+	sodB	RyhB
789924	789999	-	galK	Spot
2814731	2814745	-	luxS	CyaR
2797013	2797032	-	yqaE	CyaR
1822447	1822460	+	nadE	CyaR
850441	850451	+	ompX	CyaR
850441	850449	+	ompX	CyaR
850420	850452	+	ompX	CyaR
2053566	2053616	+	shiA	RyhB
105277	105306	+	ftsZ	DicF
1157841	1157872	+	ptsG	SgrS
1157841	1157876	+	ptsG	SgrS
3913690	3913708	-	glmS	GlmZ
4429838	4429870	+	cycA	GcvB
3239910	3239945	+	sstT	GcvB
1103257	1103275	-	csgD	OmrB
1103257	1103275	-	csgD	OmrA
4100791	4100825	+	sodA	FnrS
1735348	1735381	+	sodB	FnrS
4013035	4013065	+	metE	FnrS
1190440	1190462	-	phoP	MicA
2867650	2867671	-	rpoS	ArcZ
2970426	2970437	+	ygdQ	MgrR
4160769	4160776	-	sthA	Spot
2935561	2935617	+	fucI	Spot
3731132	3731170	+	xylF	Spot
2825817	2825831	+	srlA	Spot
4539517	4539534	-	nanC	Spot
1902071	1902084	+	manX	SgrS
432019	432040	-	tsx	RybB
1020022	1020033	-	ompA	RybB
1162200	1162229	+	ycfL	RybB
3201133	3201154	+	htrG	RybB
3782554	3782566	-	cysE	RyhB
3936205	3936214	+	rbsB	RybB
841600	841615	-	fiu	RybB
987018	987042	-	ompF	RybB
2461288	2461304	+	fadL	RybB
576806	576834	-	nmpC	RybB
1161873	1161889	+	hinT	RybB
2736007	2736026	-	rluD	RybB
3710468	3710482	-	eptB	MgrR
2537266	2537313	+	yfeK	RybB
4543100	4543113	+	fimA	RybB
4247931	4247956	+	lamB	RybB
4478452	4478477	+	rraB	RybB
1582531	1582547	-	ydeN	RybB
1686592	1686607	-	fumC	RybB
1671310	1671343	+	asr	RybB
3937233	3937248	+	rbsK	RybB
3681932	3681953	-	yhjJ	RybB
4247961	4247988	+	lamB	MicA
1020059	1020074	-	ompA	MicA
1314013	1314045	+	ompW	MicA
432049	432071	-	tsx	MicA
3201119	3201151	+	htrG	MicA
2537327	2537344	+	yfeK	MicA
4376541	4376572	+	ecnB	MicA
850450	850472	+	ompX	MicA
779090	779109	+	pal	MicA
4540927	4540937	+	fimB	MicA
1727824	1727849	+	gloA	MicA
2268763	2268784	+	lpxT	MicA
652198	652209	+	citA	ChiX
779539	779549	+	ybgF	MicA
1170356	1170383	-	ycfS	MicA
1103272	1103289	-	csgD	GcvB
1103277	1103292	-	csgD	McaS
1978274	1978283	-	flhD	McaS
1978249	1978258	-	flhD	McaS
1092419	1092433	-	pgaA	McaS
1092387	1092397	-	pgaA	McaS
1092382	1092392	-	pgaA	McaS
1092347	1092356	-	pgaA	McaS
1407759	1407793	-	ydaM	RprA
1103304	1103315	-	csgD	RprA
1103280	1103294	-	csgD	RprA
1103190	1103210	-	csgD	RprA
932593	932606	+	lrp	MicF
1903038	1903062	+	manY	SgrS
1978199	1978220	-	flhD	OxyS
1978206	1978251	-	flhD	OmrA
1978206	1978251	-	flhD	OmrB
1978244	1978261	-	flhD	ArcZ
1978204	1978221	-	flhD	ArcZ
2700273	2700291	-	shoB	OhsC
4010104	4010124	+	yigL	SgrS
2246810	2246827	-	cirA	RyhB
708315	708326	+	chiP	ChiX
2421318	2421323	+	folX	FnrS
2421301	2421316	+	folX	FnrS
787592	787608	-	gpmA	FnrS
2243667	2243679	-	folE	FnrS
1555660	1555690	-	maeA	FnrS
3707714	3707747	-	dppA	GcvB
40382	40396	-	caiA	Spot
2323411	2323418	+	atoD	Spot
1365515	1365548	+	puuE	Spot
1462115	1462123	+	paaK	Spot
2934196	2934206	+	fucP	Spot
2839496	2839503	+	ascF	Spot
2839517	2839525	+	ascF	Spot
762994	763005	+	sucC	Spot
1842450	1842464	+	gdhA	Spot
2662131	2662141	-	iscR	FnrS
2662102	2662117	-	iscR	FnrS
2662068	2662094	-	iscR	FnrS
1619556	1619612	+	marA	FnrS
3494002	3494022	+	nirB	RyhB
1619563	1619578	+	marA	RyhB
176598	176623	+	erpA	RyhB
1907574	1907616	-	yobF	CyaR
1757436	1757448	+	lpp	MicL
1821263	1821283	-	chbC	ChiX
755153	755164	+	sdhC	RybB
755162	755170	+	sdhC	RyhB
755122	755133	+	sdhC	Spot
754590	754599	-	gltA	Spot
755518	755557	+	sdhCDAB	RyhB
1190454	1190475	-	phoP	GcvB
1862453	1862464	-	msrB	RyhB
1862427	1862439	-	msrB	RyhB
3401070	3401090	+	mreB	DsrA

## Sheet: sRNATarBase3.0 fixes
Table EV4. Corrections to sRNATarBase 3.0 entries January 2016. We found that some of the sRNATarBase3.0 entries did not agree with the published sRNA-mRNA interaction site. The corected interaction sites and reason for changes are listed. The fixed coordinates are used in the E. coli K12 str. MG1655 coordinates (tab#2) and propogated to E. coli O157:H7 str. Sakai coordinates in tab#1.
ID	sRNA name	Target name	Target start	Target end	Adjusted target start	Adjusted target end	Listed target strand	Adjusted target strand	Listed target binding position	Adjusted target binding position	Listed target seed	Adjusted target seed	Target seed change	Reason for change
20	IstR	tisB	3853553	3853642			1		-135..-92		5'-uaaccccgcgugagcacacuguguuaugucaacaagcacaaccgu-3'	5'-uaaccccgcgugagcacacuguguuaugucaacaagcacaac-gu-3'	single base indel	Listed sequence does not match genome nor paper (Vogel et al. 2014)
52	CyaR	ompX	850450	850965			1		-30..3		5'-ggacuuacuugaagcacauuugaggugguuaug-3'	5'-ggacuuaUuugaaUcacauuugaggugguuaug-3'	two single base substitutions	Listed sequence does not match E. coli genome but does match paper (Papenfort et al. 2008). The paper used Salmonella LT2 sequences not E. coli.
66	SgrS	ptsG	1157869	1159302			1		73..108	-28..8	5'- gcacccauacucaggagcacucucaauuauguuuag-3'			Binding position was relative to transcriptional start site (Plumbridge, 1998)
431	Spot_42	nanC	4538785	4539501			2		-24..-7	-33..-16	5'-uugcuuucugucuccuac-3'	5'-uugcuuucuguAuccuac-3'	single base substitution	Listed sequence does not match paper or genome (Beisel and Storz 2011), location of target sequence in genome is shifted relative to paper despite apparent numbering from start codon
441	SgrS	manX	1902048	1903019			1		139..152	24..37	5'-cacacaugguuggg-3'			Binding position was listed in sRNATarBase3 as relative to transcriptional start site. The paper (Rice and Vanderpool 2010) shows numbering is not relative to start codon.
445	RybB	htrG	3086377	3086997	3201207	3201827	1		-74..-53		5'-gaugucgaaugcuuugcguagc-3'			Target location did not match genome nor genbank
446	RyhB	cysE	3781741	3782562			2		116..128	-4..9	5'-ugugcuguaacga-3'			Binding position was relative to transcriptional start site (Salvail et al. 2010)
450	RybB	fadL	2461306	2462646			1		-12..5	-18..-2	5'-aucauugagguuauggu-3'			Reference uses different start codon to genbank and database (Gogol et al. 2011)
471	MicA	htrG	3086377	3086997	3201207	3201827	1		-88..-56		5'-agaggauuccgauugaugucgaaugcuuugcgu-3'			Target location did not match genome nor genbank
474	MicA	ompX	850450	850965			1		1..23		5'-augauaaaaauugcaugucuuuc-3'	5'-augaAaaaaauugcaugucuuuc-3'	single base substitution	Listed sequence does not match E. coli K12 genome but does match paper (Gogol et al. 2011)
481	MicA	ycfS	1072560	1073522	1169412	1170374	2			18..-9	5'-ggauuuuuggugaugaucaaaacgcguu-3'			Target location did not match genome nor genbank
538	GcvB	csgD	1102546	1103196			2		56..73	-93..-76	5'-acacagcagugcaacauc-3'			Binding position was relative to transcriptional start site (Jørgensen et al. 2012)
548	MicF	lrp	932595	933089			1		266..279	-2..12	5'-uaaugguagauagc-3'			Binding position was relative to transcriptional start site (Holmqvist et al. 2012)
560	SgrS	manY	1903082	1903882			1		-44..-20	-44..-30	5'-acucaguuuucacac-3'			Target seed location is shorter in paper, matches to sequence in sRNATarBase (Rice et al. 2012)
562	OxyS	flhD	1977847	1978197			2		-23..-2		5'-aaagggugggucuuauugguug-3'	5'-guugguuauucugggugggaaT-3'	single base substitution and base order reversed	Target seed does not match genome nor paper. 5' to 3' base order is reversed in paper and genome. Note seed is 1bp shorter on each side in paper. (De Lay and Gottesman 2012)
563	OmrA	flhD	1977847	1978197			2		-54..-9		5'-gggucuuauugguugaaauaaaaauacgccaaaguggcguggggca-3'	5'-acggggugcggugaaaccgcauaaaaauaaaguugguuauucuggg-3'	Base order reversed	5' to 3' base order is reversed in paper and genome (De Lay and Gottesman 2012)
564	OmrB	flhD	1977847	1978197			2		-54..-9		5'-gggucuuauugguugaaauaaaaauacgccaaaguggcguggggca-3'	5'-acggggugcggugaaaccgcauaaaaauaaaguugguuauucuggg-3'	Base order reversed	5' to 3' base order is reversed in paper and genome (De Lay and Gottesman 2012)
565	ArcZ	flhD	1977847	1978197			2		-64..-47		5'-guggggacuacagcggc-3'	5'-cggcgacaucaCggggug-3'	single insertion and base order reversed	Target seed does not match genome nor paper. 5' to 3' base order is reversed in paper and genome. (De Lay and Gottesman 2012)
565	ArcZ	flhD	1977847	1978197			2		-24..-7		5'-gugggucuuauugguuga-3'	5'-aguugguuauucugggug3'	Base order reversed	5' to 3' base order is reversed in paper and genome (De Lay and Gottesman 2012)
579	RyhB	cirA	2244778	2246769			2		-58..-41		5'-uagcgaguguagaagaag-3'	5'-gaagaagaugugagcgau-3'	Base order reversed	5' to 3' base order is reversed in paper and genome (Salvail 2013)
588	ChiX	chiP	708334	709740			1		45..56	-19..-8	5'-cgucaaagagga-3'			sRNATarBase has the sRNA and target binding positions swapped around compared to paper. Furthermore, the paper and sRNATarBase give numbering from transcriptional start site. (Rasmussen et al. 2009)
599	FnrS	folE	2242984	2243652			2		-21..-9	-27..-15	5'-gcgucacaccugc-3'			Sequence is shifted 5bp in genome but not in paper. (Durand and Storz 2010)
654	RybB	sdhC	755177	755566			1		196..207	-24..-13	5'-aagaacagcaug-3'			Binding position was relative to transcriptional start site (Desnoyers and Massé 2012)
655	RyhB	sdhC	755177	755566			1		205..213	-15..-7	5'-augugggcg-3'			Binding position was relative to transcriptional start site (Desnoyers and Massé 2012)
656	Spot_42	sdhC	755177	755566			1		165..177	-55..-44	5'-accucugugccc-3'			Binding position was relative to transcriptional start site (Desnoyers and Massé 2012)
718	RyhB	msrB	1862016	1862429			2		1..12	-35..-24	5'-guaaugugagca-3'			Binding position was relative to transcriptional start site (Bos et al. 2013)
718	RyhB	msrB	1862016	1862429			2		26..38	3..-10	5'-guaaugugagca-3'			Binding position was relative to transcriptional start site (Bos et al. 2013)
424	MgrR	ygdQ	2970420	2971133			1			7..18	5'-uuugcauggaua-3'			Binding position in paper (actually 8..18 in paper) but not sRNATarBase (Moon and Gottesman 2009)
454	MgrR	eptB	3708784	3710475			2			-7..8	5'-uguuugcaugagaua-3'			Binding position in paper but not sRNATarBase (Moon and Gottesman 2009)
455	RybB	yfeK	2537342	2537716			1			-76..-29	5'-caucguaauccaaccgaaacuuuaccugauucuggcagucaaaucggc-3'			Predicted binding position is listed in paper as −77..−27 (with additional bases counted) but as NA in sRNATarbase (Gogol et al. 2011)
458	RybB	rraB	4478473	4478889			1			-21..5	5'-ggacauuaagaggaaugagccauggc-3'			Predicted binding position is listed in paper as −22..6 (with additional bases counted) but as NA in sRNATarbase (Gogol et al. 2011)
459	RybB	ydeN	1580842	1582524			2			-23..-7	5'-guacaauaagaagagga-3'		Paper lists longer seed than sRNATarBase does	Predicted binding position is listed in paper as 2..28 (with extended binding region and additional bases counted however the sequence is located differently in the genome) but as NA in sRNATarbase (Gogol et al. 2011)
460	RybB	fumC	1685185	1686588			2			-19..-4	5'-aucaggugaggagcag-3'			Predicted binding position is listed in paper as −3..−20 (with additional bases counted) but as NA in sRNATarbase (Gogol et al. 2011)
461	RybB	asr	1671376	1671684			1			-66..-33	5'-agggauauaguuauuucaacggccccgcaguggg-3'			Predicted binding position is listed in paper as −39..−5 (however the sequence is located differently in the genome) but as NA in sRNATarbase (Gogol et al. 2011)
462	RybB	rbsK	3937294	3938223			1			-61..-46	5'-uaaagaaaagcagggc-3'		Paper lists longer seed than sRNATarBase does	Predicted binding position is listed in paper as −81..−45 (with extended binding region and additional bases counted) but as NA in sRNATarbase (Gogol et al. 2011)
463	RybB	yhjJ	3680444	3681940			2			-13..9	5'-aucagggguucacaugcagggc-3'		Paper lists longer seed than sRNATarBase does	Predicted binding position is listed in paper as −23..11 (with extended binding region and additional bases counted) but as NA in sRNATarbase (Gogol et al. 2011)
473	MicA	ecnB	4376553	4376699			1			-12..20	5'-aaggaagacguuauggugaagaagacaauugc-3'			Predicted binding position is listed in paper as -12..20 but as NA in sRNATarbase (Gogol et al. 2011)
475	MicA	pal	779067	779588			1			24..43	5'-agggcugaugauugcucugc-3'			Predicted binding position is listed in paper as 22..44 (with additional bases counted) but as NA in sRNATarbase (Gogol et al. 2011)
477	MicA	gloA	1727837	1728244			1			-13..13	5'-ugaggauaaaaagaugcgucuucuuc-3'			Predicted binding position is listed in paper as −14..15 (with additional bases counted) but as NA in sRNATarbase (Gogol et al. 2011)
478	MicA	lpxT	2268854	2269567			1			-91..-70	5'-ggaaugccuugcagagcgcgcu-3'			Predicted binding position is listed in paper as −56..−32 (with additional bases counted however the sequence is located differently in the genome) but as NA in sRNATarbase (Gogol et al. 2011)
480	MicA	ybgF	779598	780389			1			-59..-49	5'-augacgaagcg-3'		Paper lists longer seed than sRNATarBase does	Predicted binding position is listed in paper as −65..−24 (with extended binding region and additional bases counted) but as NA in sRNATarbase (Gogol et al. 2011)
481	MicA	ycfS	1072560	1073522	1169412	1170374	2			-9..19	5'-ggauuuuuggugaugaucaaaacgcguu-3'			Predicted binding position is listed in paper as −10..19 (with additional bases counted) but as NA in sRNATarbase (Gogol et al. 2011)
568	OhsC	shoB	2700117	2700197			2			-94..-76	5'-gugcagcaugcacccucaa-3'			Binding position in paper with numbering from transcriptional start site (87..105) but with start codon position marked at 180 (Fozo 2012) NA in sRNATarBase
602	GcvB	dppA	3706098	3707705			2		-42..-9	-42..-9	5'-gcaaaggguuaaaacaacaaacaucacaauugga-3'			database has been updated
641	ChiX	chbC	1819856	1821214			2			-69..-49	5'-cccgucaaagaguuauuucau-3'			Bases 55 and 56 are listed as mutated from which one could work out binding position but neither numbering system nor location of start codon are explicitly stated. (Overgaard et al. 2009) NA in sRNATarBase
678	RyhB	sdhCDAB	755177	758405			1		342..381	342..381	5'-uguuauuacugucgugcuuucacuucucgcaggaguccuc-3'			database has been updated
715	GcvB	phoP	1189776	1190447			2		-28..-7	-28..-7	5'-uuaauaauuaagacagggagaa-3'			database has been updated
740	DsrA	mreB	3400044	3401087			2	2	-3..18	-3..18	5'-aguauguugaaaaaauuucgu-3'			database has been updated
