# Supplementary material for: Small RNA interactome of pathogenic E. coli revealed through crosslinking of RNase E
Source: EMBO J. 2016 Nov 11;36(3):374–87. doi: 10.15252/embj.201694639 (PMC5286369; doi:10.15252/embj.201694639)
Supplement: Supplementary file 8 — Table EV6 [file EMBJ-36-374-s009.xlsx]

## Sheet: total.out
Table EV6. Gene ontology clustering of functionally related sRNA targets.. A detailed methodology for assinging ontologies is presented in the Appendix file.
sRNA	GO ontology and mRNAs within category		p-value	FDR
EcOnc12	>GO:0031123|RNA 3'-end processing		0.0066401	0.028458
	ECS3939	multifunctional cca protein
	>GO:0045926|negative regulation of growth		0.0066401	0.028458
	ECS3642	toxin
	>GO:0006807|nitrogen compound metabolic process		0.0064177	0.028458
	ECS1326	urease accessory protein
	ECS0513	hemolysin expression-modulating protein
	ECS3642	toxin
	ECS3939	multifunctional cca protein
	ECS1013	asparaginyl-trna synthetase
	>GO:0010467|gene expression		0.00030994	0.013947
	ECS0513	hemolysin expression-modulating protein
	ECS3642	toxin
	ECS3939	multifunctional cca protein
	ECS1013	asparaginyl-trna synthetase
	>GO:0006139|nucleobase-containing compound metabolic process		0.011212	0.035464
	ECS0513	hemolysin expression-modulating protein
	ECS3642	toxin
	ECS3939	multifunctional cca protein
	ECS1013	asparaginyl-trna synthetase
	>GO:0043488|regulation of mRNA stability		0.0066401	0.028458
	ECS3642	toxin
	>GO:0042245|RNA repair		0.0039883	0.028458
	ECS3939	multifunctional cca protein
	>GO:0034660|ncRNA metabolic process		0.010282	0.035357
	ECS3939	multifunctional cca protein
	ECS1013	asparaginyl-trna synthetase
	>GO:0034645|cellular macromolecule biosynthetic process		0.014088	0.042265
	ECS0513	hemolysin expression-modulating protein
	ECS3642	toxin
	ECS1013	asparaginyl-trna synthetase
	>GO:0006399|tRNA metabolic process		0.0056535	0.028458
	ECS3939	multifunctional cca protein
	ECS1013	asparaginyl-trna synthetase
	>GO:0009372|quorum sensing		0.0053149	0.028458
	ECS3642	toxin
	>GO:0090304|nucleic acid metabolic process		0.0030971	0.028458
	ECS0513	hemolysin expression-modulating protein
	ECS3642	toxin
	ECS3939	multifunctional cca protein
	ECS1013	asparaginyl-trna synthetase
	>GO:0006421|asparaginyl-tRNA aminoacylation		0.0013308	0.028458
	ECS1013	asparaginyl-trna synthetase
	>GO:0048872|homeostasis of number of cells		0.0066401	0.028458
	ECS3642	toxin
	>GO:0042780|tRNA 3'-end processing		0.0039883	0.028458
	ECS3939	multifunctional cca protein
	>GO:0043487|regulation of RNA stability		0.0079639	0.032579
	ECS3642	toxin
	>GO:0045792|negative regulation of cell size		0.0053149	0.028458
	ECS3642	toxin
	>GO:0006351|transcription, DNA-templated		0.010442	0.035357
	ECS0513	hemolysin expression-modulating protein
	ECS3642	toxin
EcOnc14 (Esr41)
	>GO:0010226|response to lithium ion		0.0023955	0.04323
	ECS1681	na+ h+ antiporter
	>GO:0033317|pantothenate biosynthetic process from valine		0.004786	0.04323
	ECS0479	2-dehydropantoate 2-reductase
	>GO:0065008|regulation of biological quality		0.0031828	0.04323
	ECS1681	na+ h+ antiporter
	ECS0089	udp-n-acetylmuramoylalanyl-d-glutamate-- -diaminopimelate ligase
	ECS4189 (Bfr)	bacterioferritin
	>GO:0048878|chemical homeostasis		0.0049994	0.04323
	ECS1681	na+ h+ antiporter
	ECS4189 (Bfr)	bacterioferritin
	>GO:0007165|signal transduction		0.0027506	0.04323
	ECS4380 (ChuA)	outer membrane heme hemoglobin receptor
	ECS3047 (CirA)	colicin i receptor
	>GO:0006883|cellular sodium ion homeostasis		0.0023955	0.04323
	ECS1681	na+ h+ antiporter
EcOnc15
	>GO:0006950|response to stress		0.0013479	0.026612
	ECS1830	protein
	ECS1037	ribosome modulation factor
	ECS4192	ribosomal protein s7
	ECS3438	sigma-e factor negative regulatory protein
	ECS0968	atp-dependent clp protease atp-binding subunit
	ECS2086	peroxiredoxin
	ECS1914	universal stress protein e
	ECS5149	gtp-binding protein
	ECS3550	glutamate--cysteine ligase
	>GO:0010558|negative regulation of macromolecule biosynthetic process		0.00027254	0.014895
	ECS1203	antitermination protein q
	ECS2974	shiga toxin 1 subunit a
	ECS2533	cold shock protein
	ECS1037	ribosome modulation factor
	ECS4192	ribosomal protein s7
	>GO:0048519|negative regulation of biological process		0.00098805	0.024549
	ECS1203	antitermination protein q
	ECS2974	shiga toxin 1 subunit a
	ECS2533	cold shock protein
	ECS1037	ribosome modulation factor
	ECS4192	ribosomal protein s7
	>GO:0010608|posttranscriptional regulation of gene expression		0.0025028	0.042548
	ECS2974	shiga toxin 1 subunit a
	ECS1037	ribosome modulation factor
	ECS4192	ribosomal protein s7
	ECS4908	50s ribosomal protein l10
	>GO:0051246|regulation of protein metabolic process		0.0017507	0.031415
	ECS2974	shiga toxin 1 subunit a
	ECS1037	ribosome modulation factor
	ECS4192	ribosomal protein s7
	ECS4908	50s ribosomal protein l10
	>GO:0060567|negative regulation of DNA-templated transcription, termination		0.00084672	0.022791
	ECS1203	antitermination protein q
	ECS2533	cold shock protein
	>GO:0051129|negative regulation of cellular component organization		0.0011797	0.026612
	ECS1203	antitermination protein q
	ECS2533	cold shock protein
EcOnc3
	>GO:0015674|cation transport		0.00028984	0.024926
	ECS3271	manganese transport protein
	ECS4840	ferrous iron efflux protein f
	ECS4189	bacterioferritin
	>GO:0030005|cellular di-, tri-valent inorganic cation homeostasis		0.00146	0.047086
	ECS4840	ferrous iron efflux protein f
	ECS4189	bacterioferritin
	>GO:0006879|cellular iron ion homeostasis		0.00084909	0.033506
	ECS4840	ferrous iron efflux protein f
	ECS4189	bacterioferritin
	>GO:0000041|transition metal ion transport		0.00090909	0.033506
	ECS3271	manganese transport protein
	ECS4840	ferrous iron efflux protein f
	ECS4189	bacterioferritin
ArcZ
	>GO:0046168|glycerol-3-phosphate catabolic process		0.0021294	0.035489
	ECS4486	glycerol-3-phosphate dehydrogenase
	>GO:0032988|ribonucleoprotein complex disassembly		0.0021294	0.035489
	ECS2425	translation initiation factor if-3
	>GO:0015736|hexuronate transport		0.0021294	0.035489
	ECS3975	hexuronate transporter
	>GO:0019401|alditol biosynthetic process		0.0021294	0.035489
	ECS4486	glycerol-3-phosphate dehydrogenase
	>GO:0015735|uronic acid transport		0.0021294	0.035489
	ECS3975	hexuronate transporter
GcvB
	>GO:0015940|pantothenate biosynthetic process		0.00031848	0.0037669
	ECS4703	acetolactate synthase 2 regulatory subunit
	ECS4708	ketol-acid reductoisomerase
	>GO:0032055|negative regulation of translation in response to stress		0.0010647	0.0068317
	ECS1037	ribosome modulation factor
	>GO:0009081|branched-chain amino acid metabolic process		0.00052929	0.0040756
	ECS4703	acetolactate synthase 2 regulatory subunit
	ECS4708	ketol-acid reductoisomerase
	>GO:0006551|leucine metabolic process		0.00039137	0.0037669
	ECS4703	acetolactate synthase 2 regulatory subunit
	ECS4708	ketol-acid reductoisomerase
	>GO:0043555|regulation of translation in response to stress		0.0010647	0.0068317
	ECS1037	ribosome modulation factor
	>GO:0006752|coenzyme metabolic process		0.0013308	0.0078827
	ECS4703	acetolactate synthase 2 regulatory subunit
	ECS4708	ketol-acid reductoisomerase
	>GO:0015939|pantothenate metabolic process		0.00031848	0.0037669
	ECS4703	acetolactate synthase 2 regulatory subunit
	ECS4708	ketol-acid reductoisomerase
MicM (ChiX)
	>GO:0018958|phenol-containing compound metabolic process		0.00019122	0.015489
	ECS0632	isochorismate synthase
	ECS0622	4 -phosphopantetheinyl transferase entd
	ECS0625	enterobactin synthetase component f
	>GO:0044085|cellular component biogenesis		0.00039858	0.025855
	ECS4182	50s ribosomal protein l2
	ECS5274	fimbrial protein
	ECS4081	rna polymerase sigma-54 factor
	ECS4909	ribosomal protein l7 l12
	ECS3948	30s ribosomal protein s21
	ECS0994	ribosomal protein s1
	ECS4853	cell division protein zapb
	ECS4186	30s ribosomal protein s10
	ECS4164	50s ribosomal protein l36
	ECS3374	outer membrane assembly lipoprotein
	ECS3781	z-ring-associated protein
	ECS4178	50s ribosomal protein l16
	ECS0088	peptidoglycan synthetase
	ECS4046	ribosomal protein s15
	>GO:0070887|cellular response to chemical stimulus		0.00082548	0.035661
	ECS1710	inner membrane protein
	ECS1324	alpha subunit
	ECS3271	manganese transport protein
	ECS0658	sensor histidine kinase
	ECS0736	allophanate subunit 1
	ECS5008	glucose-6-phosphate isomerase
	ECS0769	cytochrome d ubiquinol subunit ii
	ECS4650	nadph-dependent fmn reductase
	>GO:0006412|translation		6.9394e-05	0.015489
	ECS4182	50s ribosomal protein l2
	ECS3948	30s ribosomal protein s21
	ECS0994	ribosomal protein s1
	ECS3554	alanyl-trna synthetase
	ECS4186	30s ribosomal protein s10
	ECS4164	50s ribosomal protein l36
	ECS2420	phenylalanyl-trna beta subunit
	ECS4178	50s ribosomal protein l16
	ECS4909	ribosomal protein l7 l12
	ECS4046	ribosomal protein s15
	>GO:0044249|cellular biosynthetic process		8.2678e-05	0.015489
	ECS3181	phosphate acetyltransferase
	ECS4909	ribosomal protein l7 l12
	ECS0632	isochorismate synthase
	ECS4759	5-methyltetrahydropteroyltriglutamate-homocysteine s-methyltransferase
	ECS3948	30s ribosomal protein s21
	ECS0994	ribosomal protein s1
	ECS3644	gtp diphosphokinase
	ECS5008	glucose-6-phosphate isomerase
	ECS5209	fructose- -bisphosphatase
	ECS5348	nicotinamide-nucleotide adenylyltransferase
	ECS1883	phage shock protein c
	ECS0274	prophage repressor
	ECS4178	50s ribosomal protein l16
	ECS2650	phosphatidylglycerophosphate synthetase
	ECS4182	50s ribosomal protein l2
	ECS3392	fe-s protein assembly chaperone
	ECS4383	coproporphyrinogen iii oxidase
	ECS4081	rna polymerase sigma-54 factor
	ECS0203	#NAME?
	ECS0622	4 -phosphopantetheinyl transferase entd
	ECS0784	galactose mutarotase
	ECS1411	hydrolase
	ECS0625	enterobactin synthetase component f
	ECS0769	cytochrome d ubiquinol subunit ii
	ECS0448	nuclease d subunit
	ECS1472	acyl carrier protein
	ECS3213	chorismate synthase
	ECS3554	alanyl-trna synthetase
	ECS4186	30s ribosomal protein s10
	ECS2488	glyceraldehyde-3-phosphate type i
	ECS4164	50s ribosomal protein l36
	ECS5177	primosomal replication protein n
	ECS0662	cold shock protein
	ECS4088	enhancing lycopene biosynthesis protein 2
	ECS2420	phenylalanyl-trna beta subunit
	ECS0088	peptidoglycan synthetase
	ECS4046	ribosomal protein s15
	ECS4761	uridine phosphorylase
	>GO:0034311|diol metabolic process		0.0005187	0.025855
	ECS0632	isochorismate synthase
	ECS0622	4 -phosphopantetheinyl transferase entd
	ECS0625	enterobactin synthetase component f
	>GO:0034645|cellular macromolecule biosynthetic process		0.0011737	0.047536
	ECS4182	50s ribosomal protein l2
	ECS4081	rna polymerase sigma-54 factor
	ECS4909	ribosomal protein l7 l12
	ECS3948	30s ribosomal protein s21
	ECS0994	ribosomal protein s1
	ECS1411	hydrolase
	ECS0448	nuclease d subunit
	ECS1472	acyl carrier protein
	ECS5348	nicotinamide-nucleotide adenylyltransferase
	ECS3554	alanyl-trna synthetase
	ECS4186	30s ribosomal protein s10
	ECS1883	phage shock protein c
	ECS4164	50s ribosomal protein l36
	ECS5177	primosomal replication protein n
	ECS0662	cold shock protein
	ECS0274	prophage repressor
	ECS2420	phenylalanyl-trna beta subunit
	ECS4178	50s ribosomal protein l16
	ECS0088	peptidoglycan synthetase
	ECS4046	ribosomal protein s15
	>GO:0009059|macromolecule biosynthetic process		0.00072874	0.03373
	ECS4182	50s ribosomal protein l2
	ECS3181	phosphate acetyltransferase
	ECS4081	rna polymerase sigma-54 factor
	ECS4909	ribosomal protein l7 l12
	ECS0622	4 -phosphopantetheinyl transferase entd
	ECS3948	30s ribosomal protein s21
	ECS0994	ribosomal protein s1
	ECS1411	hydrolase
	ECS3336	hydrolase
	ECS0448	nuclease d subunit
	ECS1472	acyl carrier protein
	ECS5348	nicotinamide-nucleotide adenylyltransferase
	ECS3554	alanyl-trna synthetase
	ECS4186	30s ribosomal protein s10
	ECS1883	phage shock protein c
	ECS4164	50s ribosomal protein l36
	ECS5177	primosomal replication protein n
	ECS0662	cold shock protein
	ECS0274	prophage repressor
	ECS2420	phenylalanyl-trna beta subunit
	ECS4178	50s ribosomal protein l16
	ECS0088	peptidoglycan synthetase
	ECS4046	ribosomal protein s15
	>GO:0009239|enterobactin biosynthetic process		0.00019122	0.015489
	ECS0632	isochorismate synthase
	ECS0622	4 -phosphopantetheinyl transferase entd
	ECS0625	enterobactin synthetase component f
