# Supplementary material for: Small RNA interactome of pathogenic E. coli revealed through crosslinking of RNase E
Source: EMBO J. 2016 Nov 11;36(3):374–87. doi: 10.15252/embj.201694639 (PMC5286369; doi:10.15252/embj.201694639)
Supplement: Supplementary file 9 — Table EV7 [file EMBJ-36-374-s010.txt]

# Expanded View Table 7
# All EcOnc-mRNA interactions recovered from replicate RNase E CLASH experiments.		
# Column 1	seq_ID: Unique sequence identifier for the hybrid read		
# Column 2	RNA1_feature: Feature mapping to the first half of the hybrid read. The format is chromosome | common name | systematic name | RNA class		
# Column 3	RNA1_start: The starting coordinate for the first mapped read half		
# Column 4	RNA2_end: The end coordinate for the first mapped read half		
# Column 5	RNA2_feature: Feature mapping to the second half of the hybrid read. Format as RNA1_feature		
# Column 6	RNA2_start: The starting coordinate for the second mapped read half		
# Column 7	RNA2_end: The end coordinate for the second mapped read half		
# Column 8	count_total: Total number of unique reads mapping to RNA-RNA interaction		
# Column 9	count_last_clustering: Number of interactions overlapping in replicate dataset		
# Column 10	two_way_merged: If the RNA-RNA interaction was recovered in both the RNA1-RNA2 and RNA2-RNA1 orientations two_way_merged=1; otherwise two_way_merged=0		
# Column 11	Hfq_overlap_target: If the target (non-EcOnc) hybrid half overlaps a Hfq-binding site (read from Hfq-CRAC expt; Tree et al Mol Cell 2014), Hfq_overlap_RNA1=2; else 0
# Column 12	target_oligo(A): If non-genomic oligo adenylation was detected within 10t of the 3’ end of the target, target_oligo(A)=1; else = 0
# Column 13	E2: If the interaction was detected in replicate datasets, E2 = 1; else 0
# Column 14	count: count_total divided by 10. For calculating the score
# Column 15	score: Sum of Hfq_overlap_target, target_oligo(A), E2, count, two_way_merged
# Column 16	sequence: Sequence of the read
# Column 17	FDR: Benjamini–Hochberg corrected p-value. NB: No FDR or connection score calculated for hybrids halves < 100nt from each other. 
# Column 18	Connection score: ratio of hybrids to non-hybrid reads calculated as per Lu et al. Cell 2016 ( hybrids/sqrt(non-hybrids_A*non-hybrids_B) )	

#seq_ID	RNA1_feature	RNA1_start	RNA2_end	RNA2_feature	RNA2_start	RNA2_end	count_total	count_last_clustering	two_way_merged	Hfq_overlap_target	target_oligo(A)	E2	count	score	sequence	FDR	connection_score
317021-3_9	chr|ECs3642|ECs3642|mRNA	3633202	3633145	chr|EcOnc11|EcOnc11|EcOnc	1946877	1946813	45	2	1	-30.2	2	1	1	4	9	ATTAACGTACTGATTGGGTAGTGTTACATAACAATAATAATCTTCTACCCAATCAGTACATTACTGCTGTGACTC	0	0.0264289588314042
931035-1_5	chr|ECs3642|ECs3642|mRNA	3633197	3633145	chr|EcOnc12|EcOnc12|EcOnc	1779582	1779508	43	2	1	-27.5	2	1	1	4	9	AATTAACGTACTGATTGGGTAGTGTTATAACAATAATAATCTTCTACCCAATCAGTACATTACTGCT	0	0.0264215547245685
711351-1_6	chr|ECs3642|ECs3642|mRNA	3633197	3633145	chr|EcOnc10|EcOnc10|EcOnc	2234233	2234293	41	2	1	-27.5	2	1	1	3.7	8.7	ATTAACGTACTGATTGGGTAGTGTTAAAATCTTCTACCCAATCAGTACATTACTGCTGTGACTC	0	0.0242554958916008
2273459-1_3	chr|EcOnc29|EcOnc29|EcOnc	4400178	4400121	chr|ECs4820|ECs4820|mRNA	4884504	4884457	22	2	1	-25.1	2	1	1	2.1	7.1	ATCGAGTCTCCTTGTTTCGACTTAAGCTGGCAATTGGATTGCCAGCTTTCTTTAATGTCGAAACAAGGAGCAATCAAAAAA	1.4432899320127e-15	0.0142243519416765
626964-2_6	chr|EcOnc11|EcOnc11|EcOnc	1946875	1946827	chr|ECs0513|ECs0513|mRNA	546394	546364	12	2	1	-15.2	2	1	1	1.1	6.1	ATAACAAATAATCTTCTACCCAATCAGTACATTACCATGGGTAGAAGTATGTCCGA	2.89406387743441e-10	0.00942211890968258
6504514-1_1	chr|EcOnc15|EcOnc15|EcOnc	2926006	2925943	chr|ECs1741|ECs1741|mRNA	1742187	1742098	10	2	1	-34.3	2	1	1	0.8	5.8	AGTTTGCGTAACAGCATTTTGCTCTACGAGTTTGCCAGCCTCTAATGTCGCTGAACTTAACGCACTCGTAGAGCGTGTAAAAAAAGCCCA	0	0.00449587503029428
4591216-1_2	chr|EcOnc3|EcOnc3|EcOnc	1774542	1774502	chr|ECs3104|ECs3104|mRNA	3045531	3045474	7	2	1	-28.2	2	1	1	0.5	5.5	GTATCTCATGCTGTTGCCCGAAATCCAGGGCAACAGCGCTGAAAA	0	0.000205990554804249
3453681-1_2	chr|ECs1830|ECs1830|mRNA	1816728	1816667	chr|EcOnc15|EcOnc15|EcOnc	2926006	2925956	6	2	1	-29.4	2	1	1	0.3	5.3	ACTGGCAAAACTCGCAAGAGCAACATCAAACGAAAGTTTGCGTAACAGCATTTTGCTCTACGAGTTTGCCA	0	0.0016345922119364
3878107-1_2	chr|EcOnc14|EcOnc14|EcOnc	1422408	1422472	chr|ECs2279|ECs2279|mRNA	2248609	2248665	4	2	1	-27.2	2	1	1	0.3	5.3	ATTTTCTCCACGGGGTATTCCCTCCGCCGGCACTATGTGTTGCTGGCGTTATGAGTGGGAGAGCCTCGTTTGGAGAAAAGGCTG	0.00117096497450353	0.00497518595104995
3334486-1_2	chr|asECs0535|asECs0535|asmRNA	573519	573568	chr|EcOnc11|EcOnc11|EcOnc	1946874	1946828	3	2	1	-18	2	1	1	0.2	5.2	ACAGCGGTTGGGTAGAAAAGAGTGAGGGAGAAATGCCCATCTCCTGGCTATAACAATAATAATCTTCTACCCAATCAAAAAAAA	0	0.000873885523488855
4786050-1_2	chr|EcOnc15|EcOnc15|EcOnc	2926025	2925991	chr|ECs4780|ECs4780|5UTR	4838016	4837964	8	1	1	-24.1	2	1	0	0.8	4.8	TGACCCTGTAACGAAGTTTGCGTACTTACTCCTGAGACAGACACGTTAGCAGGGTCA	4.93712218341978e-07	0.0163058981304568
927192-1_5	chr|EcOnc10|EcOnc10|EcOnc	2234233	2234302	chr|ECs0513|ECs0513|mRNA	546397	546366	8	1	1	-15.2	2	1	0	0.8	4.8	AATAATCTTCTACCCAATACCATGGGTAGAAGTATGCCGAA	0.0166352033243752	0.00679883111795554
3389914-1_2	chr|EcOnc15|EcOnc15|EcOnc	2925984	2925957	chr|ECs1037|ECs1037|mRNA	1145291	1145366	7	1	1	-28.5	2	1	0	0.7	4.7	ACGAGTTTGCCAGCCTCCCCAAGGTCACAATGGCTGGGAGGCTGGC	0.0001814516138023	0.00212172420240219
1471029-1_4	chr|EcOnc10|EcOnc10|EcOnc	2234233	2234279	chr|asECs0535|asECs0535|asmRNA	573501	573567	6	1	1	-24.4	2	1	0	0.6	4.6	ATCTTCTACCCAATCAGTCAGCGGTTGGGTAGAAAAGAGTGAGGGAGAAACGC	0.0540348247936668	0.0026011426525991
2100305-1_3	chr|ECs0513|ECs0513|mRNA	546399	546365	chr|EcOnc12|EcOnc12|EcOnc	1779576	1779532	6	1	1	-15.2	2	1	0	0.6	4.6	ACCATGGGTAGAAGTATGTCCAATAATCTTCTACCCAATC	0.0779062596259753	0.00513789779505926
-26.9	2	1	0	0.5	4.5						0				0		null	null
1309703-1_4	chr|ECs0632|ECs0632|mRNA	706302	706362	chr|EcOnc32|EcOnc32|EcOnc	901660	901579	4	1	1	-20.5	2	1	0	0.4	4.4	AAAATATAAATGATAATCATTATTAAAGCCTTTATCATTTTGTGGAGGATGATATGGATACATATCATTTCTCCACGGGGAAT	4.98644659749342e-06	0.0222235940913609
2076599-1_3	chr|agvB1|agvB1|EcOnc	1941838	1941783	chr|ECs4425|ECs4425|mRNA	4452314	4452284	4	1	1	-25.6	2	1	0	0.4	4.4	ACAATATTAGTATCTCATGCTATTGCCCGAACCCCAGGGTTTGTTTGCATGAGATACATC	0.242227070452669	0.00304942185107047
3313791-1_2	chr|EcOnc3|EcOnc3|EcOnc	1774551	1774492	chr|ECs4425|ECs4425|mRNA	4452316	4452284	4	1	1	-28.1	2	1	0	0.4	4.4	ACAATGCAAGTATCTCATGCTGTTGCCCGAACCCCAGGGTTTGTTTGCATGAGATACATCAAAA	0.0513655518993905	0.00194181506803195
6393456-1_1	chr|ECs4425|ECs4425|mRNA	4452326	4452283	chr|EcOnc2|EcOnc2|EcOnc	1268538	1268490	5	2	0	-26.5	2	1	1	0.4	4.4	AGGGTTTGTTTGCATGAGATACATGATTATTAAAACGAGTATCTCATGCAATTGCCCG	0.0017799245666108	0.00213048640587121
7251366-1_1	chr|ECs5359|ECs5359|mRNA	5497130	5497094	chr|EcOnc33|EcOnc33|EcOnc	1557130	1557110	5	2	1	-16.2	2	1	1	0.4	5.4	ATTTAGGTAGCAAACATGCAGACCCCTGCATGTTTTGCTTTGGAT	0.000266505028128527	0.0148142051892847
2010386-1_3	chr|ECs3104|ECs3104|mRNA	3045757	3045720	chr|EcOnc36|EcOnc36|EcOnc	1301442	1301421	3	1	1	-16.9	2	1	0	0.3	4.3	AACAGAGGGTTAATAACATGAAAGTTAAAGTACTCAATTGGAGCCCTCTGTG	7.27319109090791e-163	0.000223144795412996
-27.2	2	1	0	0.3	4.3						0				0		null	null
3545720-1_2	chr|EcOnc15|EcOnc15|EcOnc	2926025	2925965	chr|ECs3796|ECs3796|mRNA	3807811	3807773	3	1	1	-26.2	2	1	0	0.3	4.3	AGGATGACCCTGTAACGAAGTTTGCGTAAAGCGAACGAAGCTTATCTGCAGGGTCAGCTGGGT	0.188087886698213	0.00197808293859976
5977852-1_1	chr|EcOnc59|EcOnc59|EcOnc	2340968	2341003	chr|ECs4839-1|ECs4839-1|3UTR	4906290	4906346	3	1	1	-23.7	2	1	0	0.3	4.3	ACTATGGATGGTCATTTCGGCAAGGGTTCCTTTTTCCTTGCCATAGACACCATCCCTGT	0.0476110558706036	0.00532648826228376
2624798-1_3	chr|ECs4189|ECs4189|mRNA	4189624	4189565	chr|EcOnc14|EcOnc14|EcOnc	1422414	1422456	3	2	0	-31.5	2	1	1	0.2	4.2	CTTGCACTCAGCGGAAGCGGAGGGACTATAAAATGAAAGGTGATGTTAAAATCAGGCATCACATTTTCTCCATGGGGTATTCCCTCCGCC	1.4432899320127e-15	0.0018313313707399
3612447-1_2	chr|EcOnc12|EcOnc12|EcOnc	1779576	1779545	chr|asECs0535|asECs0535|asmRNA	573518	573576	2	1	1	-18	2	1	0	0.2	4.2	ATAACAATAATAATCTTCTACCCAATCAGTCACAGCGGTTGGGTAGAA	0.00217264334310702	0.000873640703334593
6331268-1_1	chr|EcOnc14|EcOnc14|EcOnc	1422414	1422445	chr|ECs4380|ECs4380|mRNA	4391468	4391436	2	2	0	-19.6	2	1	1	0.1	4.1	AGGCATCACATTTTCTCCATGGGGTAATTTTCCTCATGGAGAATCGCTATGT	0.16701193821774	0.00527750413650936
7992293-1_1	chr|EcOnc25|EcOnc25|EcOnc	961939	961915	chr|ECs3104-1|ECs3104-1|5UTR	3045816	3045746	2	2	1	-20.2	2	1	1	0.1	5.1	CTCTAACCCTCATTGATCCTGCCGACTGATTAATGAGGGTTAATCAGTATGCAGTGGCATAAAACAGCAAATAAAGGCATATAACAGAGG	0.149394848294999	0.00142952281543982
-24.8	2	1	0	0.6	3.6						0				0		null	null
7201925-1_1	chr|ECs3452|ECs3452|5UTR	3442877	3442906	chr|EcOnc36|EcOnc36|EcOnc	1301443	1301407	7	2	1	-23.9	2	1	1	0.6	5.6	ATTGCACAGAGGACCCTTCAATAAATTGGAGCCCTCTGTGCAGAAGG	0	0.00322072884113013
2202550-1_3	chr|ECs3596|ECs3596|mRNA	3588288	3588227	chr|EcOnc40|EcOnc40|EcOnc	1397656	1397697	3	1	0	-30.6	2	1	0	0.3	3.3	AGGGCGCGATATCCGGCTGTGAAGGCGGGGCAAAAAATAGCAAATTTTGTTGCTGTGTTTTGCCTCGTGCTGGATGTCGCGTCCA	1.75957927971372e-15	0.000651843762005333
-26.6	2	1	0	0.3	3.3						0				0		null	null
3878113-1_2	chr|EcOnc14|EcOnc14|EcOnc	1422423	1422456	chr|ECs1681|ECs1681|mRNA	1676252	1676178	3	1	0	-28.2	2	1	0	0.3	3.3	ATTTTCTCCATGGGGTATTCCCTCCGCCGGCAAGGTAAGGGAAACCATCATGGAGATCTCCTGGGGCTGCGCGCT	0.000125251347301221	0.018475274304049
4489941-1_2	chr|EcOnc15|EcOnc15|EcOnc	2926025	2926005	chr|ECs5147|ECs5147|mRNA	5253712	5253744	3	1	0	-21.2	2	1	0	0.3	3.3	GCAGGATGACCCTGTAACGAAAAAAATTCGTTGCGTGGGTTATCGCCAGATGTGGTCTACCAAAAAAAAAAAAAAAAA	0.250331996824526	0.00292916516775831
6179054-1_1	chr|ECs3939|ECs3939|mRNA	3941483	3941513	chr|EcOnc11|EcOnc11|EcOnc	1946877	1946828	3	1	0	-16.8	2	1	0	0.3	3.3	AGATTGGGTAGTGGTCGGCAGTATAACAATAATAATCTTCTACCCAATCA	0.218810134209845	0.00321524386849078
1143128-1_5	chr|EcOnc15|EcOnc15|EcOnc	2926025	2925988	chr|ECs2695|ECs2695|mRNA	2652829	2652791	3	2	1	-21.1	2	1	1	0.2	5.2	TGACCCTGTAACGAAGTTTGCGTATGACGGTTACGGGGTCAAGC	0.00480161343749175	0.00338627197737857
1417453-1_4	chr|ECs1016|ECs1016|mRNA	1122931	1122888	chr|EcOnc11|EcOnc11|EcOnc	1946874	1946832	2	1	0	-25.6	2	1	0	0.2	3.2	AGCGGTAGCAATGGCTGATCGGGTGTTGTTAATTGAAGAGGGAATAACAATAATAATCTTCTACCCAATCAGTACATTACTGCTGT	0.0308456448595215	0.0065664538878239
1438617-1_4	chr|ECs1244|ECs1244|mRNA	1304868	1304838	chr|agvB1|agvB1|EcOnc	1941843	1941821	2	1	0	-9.1	2	1	0	0.2	3.2	ATAAAGACCTGAGCAGTGTTGAAGTGGATGTGATAACAACACAACAATATCAGT	6.15873127950782e-07	0.000635429951469807
1517778-1_4	chr|ECs4397|ECs4397|mRNA	4408547	4408517	chr|EcOnc7|EcOnc7|EcOnc	3307010	3306968	2	1	0	-19.1	2	1	0	0.2	3.2	CACCCTGTACGACCTCTCTGAACAATTATAAGAGAGGTTGTTATGATTGAACGTGAACTGGGGA	0.00142909405492373	0.000851654062100028
1655516-1_4	chr|ECs4425|ECs4425|mRNA	4452318	4452284	chr|agvB2|agvB2|EcOnc	3486250	3486314	2	1	0	-29.5	2	1	0	0.2	3.2	CTTGTTTGCATGAGATACATCAAAAAAAACAACATCAGTATCTCATGCTATTGCCCGAACCCATTCGGGCATTTTTT	0.21287220702033	0.00151908378146123
1677912-1_4	chr|EcOnc2|EcOnc2|EcOnc	1268538	1268519	chr|ECs3104|ECs3104|mRNA	3044698	3044670	2	1	0	-8.1	2	1	0	0.2	3.2	GATTATTAAAACGAGTATCTTTCACTCGTGACGCTGGCATCAACACTGA	7.03993348307731e-168	0.000147507908938568
2271906-1_3	chr|ECs3596|ECs3596|mRNA	3588472	3588409	chr|EcOnc51|EcOnc51|EcOnc	2237458	2237483	2	1	0	-20.6	2	1	0	0.2	3.2	ATCGAAACCTTTGGCGCTTCTGAGGGGGGCAACAAGGGGATTGATATCGCAGGCAGCAAAGGACTCATTGCTGTCTGTGAAAAATAAGTC	0.0689274764871843	0.00502227294619506
2689487-1_3	chr|ECs1525|ECs1525|5UTR	1554845	1554866	chr|EcOnc40|EcOnc40|EcOnc	1397656	1397700	2	1	0	-23.8	2	1	0	0.2	3.2	GCGGAGGGGCAATCAGCAACCATTTTGTTGCTGTGTTGCCTCGTGCTGGATGTCGCGTCCACCGA	0.0120310390367226	0.000991285258366822
2932494-1_3	chr|EcOnc15|EcOnc15|EcOnc	2925988	2925962	chr|ECs1041|ECs1041|mRNA	1148833	1148793	2	1	0	-18.4	2	1	0	0.2	3.2	TTTGCTCTACGAGTTTGCCAGCCTCCCAACCGGAAGGTCAGGCTGCTCTGGATCAGCTGTACAGCCAG	1.57822167486331e-09	0.000554246922322115
3429586-1_2	chr|EcOnc14|EcOnc14|EcOnc	1422454	1422478	chr|ECs4106|ECs4106|mRNA	4115509	4115554	2	1	0	-21.1	2	1	0	0.2	3.2	ACTATGTGTTGCTGGCGTTTTTTTACGCCAGCAACAGGCGTTGCAGTACGAACTGGAAAAGAATAAAGC	5.58288085166543e-06	0.000677507708027869
3587439-1_2	chr|EcOnc29|EcOnc29|EcOnc	4400169	4400138	chr|ECs2779|ECs2779|mRNA	2724505	2724549	2	1	0	-19.6	2	1	0	0.2	3.2	AGTCTCCTTGTTTCGACTTAAGCTGGCAATTGCGGTAATTGTATGGAACAGGAGACACACATGAAATAAGGGC	9.37934780742447e-05	0.000747965751677655
3914833-1_2	chr|ECs1204|ECs1204|mRNA	1266444	1266462	chr|EcOnc15|EcOnc15|EcOnc	2925990	2925962	2	1	0	-15.5	2	1	0	0.2	3.2	CAGTGGCTGGCTTTTTTATTTGCTCTACGAGTTTGCCAGCCTCCC	4.68498143376036e-69	0.000226186786837108
3984583-1_2	chr|EcOnc35|EcOnc35|EcOnc	1186589	1186620	chr|ECs0783|ECs0783|mRNA	871026	871000	2	1	0	-16.9	2	1	0	0.2	3.2	CGCCAGGCATAAGTATCATGTGAAATCCAACTCTGCCGCTGACGGAAAGCCTGGCGCTG	0.290805020472168	0.00180098342535116
4581781-1_2	chr|EcOnc29|EcOnc29|EcOnc	4400189	4400138	chr|ECs3289|ECs3289|mRNA	3260592	3260632	2	1	0	-15.3	2	1	0	0.2	3.2	GTAATCCGATTTAAATATCGAGTCTCCTTGTTTCGACTTAAGCTGGCAATTGATCTGCCGCAGCTGGAAGAGAAAGCCAAGTCTACCCTG	0.0839024086243691	0.00123046754837212
4653179-1_2	chr|ECs4192|ECs4192|5UTR	4194048	4194017	chr|EcOnc15|EcOnc15|EcOnc	2925989	2925960	2	1	0	-19.2	2	1	0	0.2	3.2	TAAATGTCAAACTAAACTCGTAGAGTTTTGGTTTTGCTCTACGAGTTTGCCAGCC	0.0170389878812844	0.0010219053020771
4802595-1_2	chr|EcOnc33|EcOnc33|EcOnc	1557128	1557107	chr|ECs0890|ECs0890|mRNA	973002	972930	2	1	0	-22.2	2	1	0	0.2	3.2	TGCATGTTTTGCTTTGGATACTGATCGATCATCTGGATACCATGGCAGAACGTGCAGTG	0.00649078378936076	0.000943451436229092
4964229-1_2	chr|EcOnc29|EcOnc29|EcOnc	4400180	4400123	chr|ECs3477|ECs3477|mRNA	3470815	3470848	2	1	0	-18.2	2	1	0	0.2	3.2	TTTAAATATCGAGTCTCCTTGTTTCGACACTTCGCAACAAGGACCTCGGAAAA	0.00282251583077056	0.000888785313030797
5381190-1_1	chr|ECs1655|ECs1655|mRNA	1655362	1655330	chr|EcOnc32|EcOnc32|EcOnc	901661	901616	2	1	0	-20.1	2	1	0	0.2	3.2	AAGAGGAGAAATGATATGACTGAACATCGTACATATCATTTCTCCACGGGGAAT	0.000447407986839866	0.0237022731569989
637271-1_1	chr|ECs3375|ECs3375|mRNA	3355303	3355243	chr|EcOnc21|EcOnc21|EcOnc	1180127	1180103	2	1	0	-17.6	2	1	0	0.2	3.2	ACTGGAACAGCCATCAGGTTGATTCTGCACGCTCCGCTTCTCTTGCCTATCAAAATGCGGTAAGATGAGGAGCGGGCTGAAGTC	0.230503948871831	0.104541674697863
6876801-1_1	chr|EcOnc15|EcOnc15|EcOnc	2926025	2925985	chr|ECs3171|ECs3171|mRNA	3130605	3130547	2	1	0	-29.6	2	1	0	0.2	3.2	ATGACCCTGTAACGAAGTTTGCGTAACAGCATTCTTTCCTGCTGTTACGTTGAGATGGTGACTTCGTTTACCGCGGTGCATGACGTGGCG	0.0739965496887635	0.00489775519978301
-22	2	1	0	0.2	3.2						0				0		null	null
7647272-1_1	chr|EcOnc55|EcOnc55|EcOnc	690712	690691	chr|ECs2539|ECs2539|mRNA	2514230	2514171	2	1	0	-15.4	2	1	0	0.2	3.2	CGGAAAGCTTCAGGCACCCGCCAAACGATCTGTCGGCGGGGAAGTGATCGAGTAACCGCGTAACGGAAAGGAAAGTGGCTTGG	1.16767867451266e-05	0.0632139541241014
-21.3	2	1	0	0.2	3.2						0				0		null	null
8890103-1_1	chr|ECs4885-1|ECs4885-1|5UTR	4960070	4960001	chr|EcOnc2|EcOnc2|EcOnc	1268538	1268517	2	1	0	-9	2	1	0	0.2	3.2	GACGAAAAGCAAAGCCCGAGCATTCGCGCCAATGCGACGTGAAGGATACAGGGCTATCAAACGATCAGGATTATTAAAACGAGTATCTCA	4.93890245051879e-107	0.000183424844480026
9070497-1_1	chr|EcOnc23|EcOnc23|EcOnc	2676646	2676678	chr|ECs5028|ECs5028|mRNA	5112544	5112585	2	1	0	-21	2	1	0	0.2	3.2	GCCTGAAAAATAACTCCATAACGTTAATCTTCAGGAACGTTATGGTTATCAGAAAGATCAGGCAGCAAA	0.107619498385203	0.0042565814732175
10024713-1_1	chr|ECs2098|ECs2098|mRNA	2092816	2092748	chr|EcOnc2|EcOnc2|EcOnc	1268538	1268518	1	1	0	-5	2	1	0	0.1	3.1	TGCGGCCCGGTGCAAATCTGCTGGCATAAATTCGCCCGCTACTGGGATGTGGAGCTGCGTGAGATCCCTGATTATTAAAACGAGTATCTC	0	5.26592327433129e-05
10039633-1_1	chr|EcOnc3|EcOnc3|EcOnc	1774525	1774497	chr|ECs3271|ECs3271|mRNA	3240576	3240533	1	1	0	-25.1	2	1	0	0.1	3.1	TGCTGTTGCCCGAACCCACTCGGGCTTTTCTATCCGCGTCCCGTAGTGTGGTTCTATTGGGTTCAGGCCGAAA	0.037094763997417	0.000622315973118224
10123879-1_1	chr|ECs0120|ECs0120|5UTR	132192	132224	chr|EcOnc29|EcOnc29|EcOnc	4400180	4400144	1	1	0	-8.6	2	1	0	0.1	3.1	TGTAAAATACCGACGGATAGAACGACCCGGTGGTTTAAATATCGAGTCTCCTTGTTTCGACTTAAGCTGG	0.274520118718349	0.00096774274109731
10287198-1_1	chr|EcOnc36|EcOnc36|EcOnc	1301454	1301437	chr|ECs3173|ECs3173|mRNA	3131924	3131904	1	1	0	-17.5	2	1	0	0.1	3.1	TTCCCCTTTGGGCAATTGATCTGCTCCGGAAGGGGATGA	0.137949657332768	0.000773066737932566
10339472-1_1	chr|EcOnc11|EcOnc11|EcOnc	1946859	1946842	chr|ECs3455|ECs3455|mRNA	3453691	3453619	1	1	0	-16.8	2	1	0	0.1	3.1	TTCTACCCAATCAGTACACCCGGTACTGATTGGTGAACCCGGCGTCGGTAAAACTGCCATCGTTGAAGGTCTGGCGCAGCGTATTATCAA	1.02870646286727e-05	0.000370113360283566
10392421-1_1	chr|EcOnc15|EcOnc15|EcOnc	2925974	2925954	chr|ECs0968|ECs0968|mRNA	1054319	1054357	1	1	0	-22.2	2	1	0	0.1	3.1	TTGCCAGCCTCCCCCAGTGGCAAAAAAAATTGGGGGAGGTGCCTATGCTCAATCAAGAACTGG	0.259615548800712	0.000942386946757987
10424876-1_1	chr|ECs3207|ECs3207|mRNA	3167058	3167032	chr|EcOnc15|EcOnc15|EcOnc	2925984	2925960	1	1	0	-13.5	2	1	0	0.1	3.1	TTGGCGACGTGAAAGAGCTGGCAGCTACTCTACGAGTTTGCCAGCCTCCCCC	0.343608645929513	0.00113260815262129
10481951-1_1	chr|ECs3067|ECs3067|5UTR	3004817	3004854	chr|EcOnc64|EcOnc64|EcOnc	1381297	1381340	1	1	0	-16.5	2	1	0	0.1	3.1	TTTCAACATGCCCTGGTAATTAGTCTCGTGTCGCTTGGAACTACCGGCAGTGAGAACGTCATCAAAAATAACAATCTAGGGCC	0.106263207125201	0.00536056267418897
-30.9	2	1	0	0.1	3.1						0				0		null	null
106199-1_4	chr|EcOnc15|EcOnc15|EcOnc	2926018	2925964	chr|ECs3596|ECs3596|mRNA	3588268	3588241	1	1	0	-15.2	2	1	0	0.1	3.1	GACCCTGTAACGAAGTTTGCGTAACAGCATTTTGCTCTACGAGTTTGCCAGCCTCAACAAGAAGTGAAGGCGGGGCAAAAAA	0	0.00136400136738478
1134815-1_1	chr|EcOnc2|EcOnc2|EcOnc	1268538	1268504	chr|ECs2492|ECs2492|5UTR	2468443	2468466	1	1	0	-8.8	2	1	0	0.1	3.1	GATTATTAAAACGAGTATCTCATGCAATTGCCCGACTTCCGGGAGCCTCTACTATTCATGA	4.40776592017877e-140	0.00297188959214432
-20.6	2	1	0	0.1	3.1						0				0		null	null
1156823-1_1	chr|ECs0160|ECs0160|mRNA	181005	181023	chr|EcOnc64|EcOnc64|EcOnc	1381324	1381349	1	1	0	-15.7	2	1	0	0.1	3.1	GCGTTGGCCTGGTGGTTGAATAACAATCTAGGGCCTGCACCCTT	0.00613009308329791	0.0192130139234745
-22.1	2	1	0	0.1	3.1						0				0		null	null
1173797-1_5	chr|EcOnc40|EcOnc40|EcOnc	1397658	1397689	chr|ECs1556|ECs1556|mRNA	1576454	1576397	1	1	0	-19.1	2	1	0	0.1	3.1	TTTGTTGCTGTGTTTTGCCTCGTGCTGGATGTACTCTCAGCAGCATGTACGGCGAAGATAAAAAACCCACCTGATGGTGGGCATAATCCA	0.288473179443274	0.000993543080495
1343642-1_4	chr|ECs3438|ECs3438|mRNA	3429790	3429762	chr|agvB2|agvB2|EcOnc	3486271	3486297	1	1	0	-17.2	2	1	0	0.1	3.1	AAGGGTATTAGGCATGCAGAAAGAACAACAATCAGTATCTCATGCTATTGCCCGAAC	1.18474591022035e-15	0.000231832145848121
1349788-1_4	chr|ECs1203|ECs1203|3UTR	1266260	1266296	chr|EcOnc15|EcOnc15|EcOnc	2926051	2926016	1	1	0	-25.3	2	1	0	0.1	3.1	AATCCTGTGAGCTATACGGAAAGTACACAGAAAGGAATCTAAATATTGTGTATTTTTTGTATTGCAGGATGAC	0.0636244913922366	0.00066995077533281
1387484-1_4	chr|ECs0662|ECs0662|mRNA	738813	738838	chr|EcOnc49|EcOnc49|EcOnc	1772808	1772781	1	1	0	-20.8	2	1	0	0.1	3.1	ACGGTGCCAAAGGCCCTTCTGCTGCAGCTTTTGCGCAAAGCAGTGGGCCTGAGGAAAAA	0.255960884789236	0.00281879204788224
1412405-1_4	chr|ECs1204|ECs1204|mRNA	1266411	1266440	chr|EcOnc3|EcOnc3|EcOnc	1774553	1774533	1	1	0	-5.2	2	1	0	0.1	3.1	AGCATTTTGTTCTACGAGTTTGCCAGCCTCGATAAAAATGACAATGCAAG	0	2.8135890719456e-05
1528468-1_4	chr|ECs3290|ECs3290|mRNA	3260829	3260811	chr|EcOnc3|EcOnc3|EcOnc	1774552	1774511	1	1	0	-19.8	2	1	0	0.1	3.1	CCCAGCAGCATGAGAGCGAGATAAAAATGACAATGCAAGTATCTCATGCTGTTGCCCGAAC	0.0377093214430408	0.000623576654340672
1993787-1_3	chr|ECs1722|ECs1722|mRNA	1717536	1717564	chr|EcOnc3|EcOnc3|EcOnc	1774539	1774509	1	1	0	-16.9	2	1	0	0.1	3.1	AAAGAAGCGTTCAACAGCGCATGGGATCATGCAAGTATCTCATGCTGTTGCCCGAACCC	9.04872581921961e-143	8.04029589492345e-05
2102078-1_3	chr|EcOnc27|EcOnc27|EcOnc	1268414	1268432	chr|ECs3596|ECs3596|mRNA	3588283	3588253	1	1	0	-17.2	2	1	0	0.1	3.1	ACCCGGCACCATGCAGTATGCTGGTCCGGGAACAACAAGAAGCGAAGG	0.367879447610944	0.00129905629259206
2158114-1_3	chr|ECs0783|ECs0783|mRNA	871030	870996	chr|EcOnc10|EcOnc10|EcOnc	2234281	2234299	1	1	0	-14.6	2	1	0	0.1	3.1	AGAACTGCCGCTGACGGAAAGCCTGGCGCTGACCAACACGGCAGTTTTTTT	0.358667383802705	0.00119578392366972
2158845-1_3	chr|ECs1524|ECs1524|mRNA	1553986	1554025	chr|EcOnc11|EcOnc11|EcOnc	1946860	1946828	1	1	0	-12.8	2	1	0	0.1	3.1	AGAAGCATGGGCAGAACAACAACTGAAAAAGGTGACCAGACTTCTACCCAATCAGTACATTACTGCTGTGACT	1.19368380868157e-33	0.000161858786621248
2194544-1_3	chr|EcOnc15|EcOnc15|EcOnc	2926023	2925998	chr|ECs3596|ECs3596|mRNA	3588294	3588270	1	1	0	-6.6	2	1	0	0.1	3.1	AGGATGACCCTGTAACGAAGTTTGCGATAACGACACAATGCTGGTCCGGGA	4.81298913230545e-38	0.000152671983474488
2430619-1_3	chr|ECs3527|ECs3527|mRNA	3519147	3519125	chr|EcOnc11|EcOnc11|EcOnc	1946874	1946845	1	1	0	-11.2	2	1	0	0.1	3.1	CGGTTGGGCGTTCATTATTAATAACAATAATAATCTTCTACCCAATCAGT	0.367879447610944	0.00128399436112003
-22.6	2	1	0	0.1	3.1						0				0		null	null
2665408-1_3	chr|EcOnc3|EcOnc3|EcOnc	1774552	1774534	chr|ECs4278|ECs4278|mRNA	4290689	4290648	1	1	0	-6.2	2	1	0	0.1	3.1	GATAAAAATGACAATGCAAAAAACGCTTATGAAAAATGTTGGTTTTATCGGCTGGCGCG	6.19577606142071e-10	0.00028611659156023
2709740-1_3	chr|ECs1524|ECs1524|mRNA	1553994	1554011	chr|agvB2|agvB2|EcOnc	3486254	3486296	1	1	0	-10.1	2	1	0	0.1	3.1	GGGCAGAACAACAACTGAGATAACAACACAACAATATCAGTATCTCATGCTATTGCCCGAA	1.35457689315836e-261	5.96585099841449e-05
276977-1_2	chr|asECs1428|asECs1428|asmRNA	1472845	1472819	chr|EcOnc14|EcOnc14|EcOnc	1422413	1422477	1	1	0	-12	2	1	0	0.1	3.1	ACGCACATCCCATTGCACACCGGGATAGGCATCACATTTTCTCCATGGGGTATTCCCTCCGCCGGCATGTGTTGCTGGCGTTTTTTTTG	0.00157716596038551	0.0175035010503501
2802349-1_3	chr|ECs5343|ECs5343|mRNA	5479417	5479434	chr|EcOnc46|EcOnc46|EcOnc	2032953	2032932	1	1	0	-15.8	2	1	0	0.1	3.1	TCCGTTCTGCTGGGCGATGTTTCCAGTAGAACTGTAGT	0.341137419810247	0.00205107169574119
-18	2	1	0	0.1	3.1						0				0		null	null
3187142-1_2	chr|EcOnc14|EcOnc14|EcOnc	1422421	1422475	chr|ECs3047|ECs3047|mRNA	2981779	2981750	1	1	0	-24	2	1	0	0.1	3.1	AACATTTTCTCCATGGGGTATTCCCTCCGCCGGCACTATGTGTTGCTGGCGTTTTTCGTAGTTACCTCATGGAGATATGGAA	0.0372057858910868	0.0101555557962798
3488254-1_2	chr|EcOnc36|EcOnc36|EcOnc	1301472	1301450	chr|ECs3396|ECs3396|mRNA	3381388	3381365	1	1	0	-21.7	2	1	0	0.1	3.1	AGAGCCGCGATAAGAATGTTCCCAAATGGAACGTCTGCGCGGCCTGCGT	0.367425584950737	0.00176333662480014
3506083-1_2	chr|ECs3060|ECs3060|mRNA	2996773	2996740	chr|EcOnc2|EcOnc2|EcOnc	1268538	1268514	1	1	0	-6	2	1	0	0.1	3.1	AGCAGGTTTGAAAGCGGCACCGTGGCTGGTGAAAGATTATTAAAACGAGTATCTCATGC	1.14047427764427e-07	0.000322518396056794
3549194-1_2	chr|EcOnc51|EcOnc51|EcOnc	2237453	2237475	chr|ECs3938|ECs3938|mRNA	3940715	3940740	1	1	0	-19.1	2	1	0	0.1	3.1	AGGCATCATTGCTGTCTGTGAAATGACAATAACGACAGCCTGATGCCA	0.106377527539995	0.0053567158400558
3596672-1_2	chr|ECs3179-1|ECs3179-1|5UTR	3139399	3139375	chr|EcOnc12|EcOnc12|EcOnc	1779576	1779550	1	1	0	-13.4	2	1	0	0.1	3.1	AGTGGGTATGGAAGACAAAATGTTTAAATAACAATAATAATCTTCTACCCAATC	0.333072320256794	0.00109880821962959
3596673-1_2	chr|ECs3179-1|ECs3179-1|5UTR	3139399	3139374	chr|EcOnc10|EcOnc10|EcOnc	2234234	2234258	1	1	0	-12.6	2	1	0	0.1	3.1	AGTGGGTATGGAAGACAAAATGTTTTATAACAATAATAATCTTCTACCCAA	0.330166864406779	0.00109051578305045
3679327-1_2	chr|EcOnc29|EcOnc29|EcOnc	4400175	4400141	chr|ECs3596|ECs3596|mRNA	3588448	3588411	1	1	0	-17.4	2	1	0	0.1	3.1	ATCCAGCAAGCTGTGCGATAGCGAGTCTCCTTGTTTCGACTCAAGCTGGCAAGGGGGCAACAAGGGGATTGATATCGCAGGCAGCAAAGG	9.02157897826193e-07	0.000341708664483057
-19.9	2	1	0	0.1	3.1						0				0		null	null
3861912-1_2	chr|ECs1011|ECs1011|mRNA	1115084	1115053	chr|EcOnc2|EcOnc2|EcOnc	1268518	1268500	1	1	0	-12.5	2	1	0	0.1	3.1	ATTGGTGTCTATAAAGATGAGACGGGCAAAACATGCAATTGCCCGAACCC	4.49631529753467e-54	0.000128990022827072
3876395-1_2	chr|ECs3439|ECs3439|5UTR	3430412	3430392	chr|EcOnc29|EcOnc29|EcOnc	4400174	4400139	1	1	0	-17.9	2	1	0	0.1	3.1	ATTTGGTTTGGGGAGACTTTATCGAGTCTCCTTGTTTCGACTTAAGCTGGCAATT	0.0609530729732703	0.000665685134886493
3956152-1_2	chr|EcOnc15|EcOnc15|EcOnc	2925967	2925943	chr|ECs4433|ECs4433|mRNA	4460307	4460281	1	1	0	-17	2	1	0	0.1	3.1	CCTCCCCCAGTGGCTGGCTTTTTTAGTAGCCAAAGGGCGCTGGGACTGGAA	0.276357752227882	0.000971054577371855
412755-1_8	chr|ECs3439|ECs3439|mRNA	3429818	3429792	chr|agvB2|agvB2|EcOnc	3486268	3486296	1	1	0	-18.8	2	1	0	0.1	3.1	AGGCGTTGACGATAGCGGGATACTGGAAATATCAGTATCTCATGCTATTGCCCGAA	1.47045218138608e-18	0.00021418283015659
4219198-1_2	chr|EcOnc8|EcOnc8|EcOnc	1179994	1179976	chr|ECs2692|ECs2692|mRNA	2649557	2649597	1	1	0	-19.1	2	1	0	0.1	3.1	CTTCCGACCTGCAACTCAGCTTACTTCACGTTTTGTTGTAAAAATACCGCAAAACGTGAGGTCAGCGTCGATGTCGATGCCCTGA	0.0635589263541389	0.00738918497535788
4310902-1_2	chr|ECs0631|ECs0631|mRNA	705721	705686	chr|EcOnc15|EcOnc15|EcOnc	2926012	2925990	1	1	0	-17.1	2	1	0	0.1	3.1	CTTCCGATCTGGCACTCAGCCTCCCACTCAGCACAAAAGCTGGCAGGCGCTGTTAACGCAACTTGGCGTAACGAAGTTTGCGTAACAGCA	0.158649344322423	0.000799795278609661
432146-1_8	chr|EcOnc7|EcOnc7|EcOnc	3306908	3306885	chr|ECs1739|ECs1739|mRNA	1737705	1737685	1	1	0	-17.5	2	1	0	0.1	3.1	GCAAGAACCCGCTGAGCAGGTTCTAAACGTGCTCAGCGTCCGGAAA	0.170858664598585	0.0038825364323034
4403630-1_2	chr|EcOnc14|EcOnc14|EcOnc	1422425	1422456	chr|ECs5123|ECs5123|mRNA	5225189	5225210	1	1	0	-16.1	2	1	0	0.1	3.1	CTTTCTCCATGGGGTATTCCCTCCGCCGGCACTGAAACTAAATCTGCTGGCGGCGGGGCTACAGCTCA	0.367269689078496	0.00125430633129378
4403917-1_2	chr|ECs1379|ECs1379|mRNA	1431163	1431184	chr|EcOnc3|EcOnc3|EcOnc	1774528	1774501	1	1	0	-22.6	2	1	0	0.1	3.1	CTTTCTTCCCGGGGTTCGGGTTTTCATGCTGTTGCCCGAACCCACTCGGGCAAAAA	0.335148557063561	0.0021038975247105
4436312-1_2	chr|EcOnc15|EcOnc15|EcOnc	2926007	2925980	chr|ECs1741|ECs1741|mRNA	1741262	1741224	1	1	0	-14.1	2	1	0	0.1	3.1	GAAGTTTGCGTAACAGCATTTGCTCTATAAAATTGCTGAACTGGCAGGCTTCTCTGTACCAGA	0.0322586379083314	0.000611750219808661
4462853-1_2	chr|EcOnc3|EcOnc3|EcOnc	1774552	1774533	chr|ECs3596|ECs3596|mRNA	3588210	3588169	1	1	0	-8.1	2	1	0	0.1	3.1	GATAAAAATGACAATGCAAGACGCTTGCATTTTGAAATTCGTTACAAGGGGAAATCCG	5.55709934334286e-133	8.32546341939711e-05
4536068-1_2	chr|EcOnc29|EcOnc29|EcOnc	4400138	4400120	chr|ECs0631|ECs0631|mRNA	705733	705666	1	1	0	-16.3	2	1	0	0.1	3.1	GGATTGCCAGCTTTCTTTTTCAATTACGACGACAAAAGCTGGCAGGCGCTGTTAACGCAACTTGGCGAAATTACCGGGCATGAGAAATGG	0.348354947338947	0.00198391611989512
4690484-1_2	chr|EcOnc59|EcOnc59|EcOnc	2340973	2340996	chr|ECs3796|ECs3796|mRNA	3807758	3807693	1	1	0	-14.2	2	1	0	0.1	3.1	TATGGATGGTCATTTCGGCAAGGGAGATCAGCCGAACAAGAAATACTACGATCCGCGCGTATGGCTGCGTGCCGGTCAGACTTCGATGAT	0.28595862615283	0.00253648662435816
4692177-1_2	chr|EcOnc14|EcOnc14|EcOnc	1422438	1422455	chr|ECs0968|ECs0968|mRNA	1054815	1054842	1	1	0	-22.6	2	1	0	0.1	3.1	TATTCCCTCCGCCGGCACGAAGAACAAGCTGGTGGGGAGGAACGTTGGAATTCTCGGGTGCC	0.148022333752319	0.00429766790158787
4795990-1_2	chr|ECs3596|ECs3596|mRNA	3588320	3588270	chr|EcOnc36|EcOnc36|EcOnc	1301457	1301424	1	1	0	-16.1	2	1	0	0.1	3.1	TGATGATTACCTGAGTGCCTACGCCCATAACGACACAATGCTGGTCCGGGATGTTCCCCTTTGGGCAATTGGAGCCCTCTGTGC	1.20716164301338e-132	8.33583935335108e-05
4800761-1_2	chr|ECs1739|ECs1739|mRNA	1737795	1737773	chr|EcOnc15|EcOnc15|EcOnc	2925998	2925966	1	1	0	-18.2	2	1	0	0.1	3.1	TGCAGCAATATCGCGAAATGCTGTAACAGCATTTTGCTCTACGAGTTTGCCAGCC	1.70928120999858e-05	0.000377019231944446
4927378-1_2	chr|ECs5124|ECs5124|mRNA	5226999	5227020	chr|EcOnc51|EcOnc51|EcOnc	2237519	2237545	1	1	0	-20.5	2	1	0	0.1	3.1	TTCTGTGGCTGGCCTGATGATCCTTTCAGGTCAGTCGCTGGCTCTTTTT	0.0700708357113654	0.00696259988573928
4930009-1_2	chr|ECs0154|ECs0154|mRNA	171909	171931	chr|EcOnc51|EcOnc51|EcOnc	2237512	2237539	1	1	0	-20.9	2	1	0	0.1	3.1	TTGAACTGAAAGAAGACACTATCGCGTCTTCTTTCAGGTCAGTCGCTGGCT	0.143850160911584	0.00438444701470547
5000351-1_2	chr|EcOnc40|EcOnc40|EcOnc	1397658	1397675	chr|ECs0505|ECs0505|mRNA	539006	539044	1	1	0	-17.5	2	1	0	0.1	3.1	TTTGTTGCTGTGTTTTGCACACAGCAACAGGAACGAAAAATGAAGACAGCGACGA	0.326354573582732	0.00108017313884191
5005602-1_2	chr|ECs1244|ECs1244|mRNA	1305107	1305083	chr|EcOnc36|EcOnc36|EcOnc	1301441	1301417	1	1	0	-24.2	2	1	0	0.1	3.1	TTTTGCACAGCAGGGCGGTTTCCAAAATTGGAGCCCTCTGTGCAGAAGGT	0.0943150799204343	0.000715260922105624
5124935-1_1	chr|ECs4189|ECs4189|mRNA	4189565	4189528	chr|EcOnc3|EcOnc3|EcOnc	1774552	1774527	1	1	0	-10.7	2	1	0	0.1	3.1	AAACTATTGGGAAATGAGCTTGTCGCAATCAATCAGTAGATAAAAATGACAATGCAAGTATCTC	3.23258733114454e-71	0.000112911955230861
5174755-1_1	chr|ECs3969-1|ECs3969-1|3UTR	3978007	3978026	chr|EcOnc3|EcOnc3|EcOnc	1774552	1774532	1	1	0	-3.2	2	1	0	0.1	3.1	AAAGGGGAGTAACTTCATTGGATAAAAATGACAATGCAAGT	2.49987207322049e-12	0.000258926112426554
5219247-1_1	chr|ECs2533|ECs2533|mRNA	2509267	2509243	chr|EcOnc15|EcOnc15|EcOnc	2926023	2926005	1	1	0	-7.1	2	1	0	0.1	3.1	AAATGGCAAAGATTAAAGGGCAGGTAGGATGACCCTGTAACGAAAAAAAAAAAAAAAAA	0.358794873667695	0.00187777286253988
5225933-1_1	chr|ECs2098|ECs2098|mRNA	2092789	2092757	chr|EcOnc37|EcOnc37|EcOnc	5077407	5077369	1	1	0	-16.9	2	1	0	0.1	3.1	AAATTCGCCCGCTACTGGGATGTGGAGCTGCGTTTTCCTTTATGGGTTAGGTAGCTCCCGCCAGCCATATC	0.367879447610944	0.00129419073283445
5268815-1_1	chr|ECs3455|ECs3455|mRNA	3453692	3453672	chr|EcOnc10|EcOnc10|EcOnc	2234250	2234278	1	1	0	-16.8	2	1	0	0.1	3.1	AACCCGGTACTGATTGGTGAATCTACCCAATCAGTACATTACTGCTGTGA	1.4474185515403e-05	0.000374709905326595
5284190-1_1	chr|ECs4390|ECs4390|mRNA	4398645	4398628	chr|EcOnc7|EcOnc7|EcOnc	3306979	3306959	1	1	0	-12	2	1	0	0.1	3.1	AACCGTAACCCCAGCTATGAACTGGGGAACTGGAAAGA	0.360118921959324	0.0012033215158649
5377395-1_1	chr|EcOnc21|EcOnc21|EcOnc	1180079	1180054	chr|ECs1244|ECs1244|mRNA	1304926	1304901	1	1	0	-17.7	2	1	0	0.1	3.1	AAGAGAGACAACAGCCCGCAATACGATATGGGCCGGGCAGAATGTTTCTCC	0.334194047375367	0.00110220695406737
5394326-1_1	chr|ECs4718|ECs4718|mRNA	4762809	4762834	chr|EcOnc3|EcOnc3|EcOnc	1774531	1774510	1	1	0	-21.2	2	1	0	0.1	3.1	AAGCAGCGGATGGTGGGCAACAGCAATCTCATGCTGTTGCCCGAACC	0.310686919423024	0.00104231605452223
5453877-1_1	chr|ECs3438|ECs3438|mRNA	3429790	3429762	chr|agvB1|agvB1|EcOnc	1941826	1941801	1	1	0	-17.2	2	1	0	0.1	3.1	AAGGGTATTAGGCATGCAGAAAGAACAACAATCAGTATCTCATGCTATTGCCCGAA	1.30127736051894e-15	0.000232111506665066
5516769-1_1	chr|EcOnc35|EcOnc35|EcOnc	1186612	1186648	chr|ECs0536|ECs0536|5UTR	573899	573939	1	1	0	-29.4	2	1	0	0.1	3.1	AATCCAACTATCCTTCTGAGCCAGCACCTCTCCAGCGCGCGGGGAGGGATGGCGCAAATGGAGTTGGGGACTTG	0.214714254284721	0.00326745046956344
5529784-1_1	chr|ECs3595|ECs3595|mRNA	3587946	3587923	chr|EcOnc33|EcOnc33|EcOnc	1557087	1557058	1	1	0	-18.6	2	1	0	0.1	3.1	AATCGGGGCAGGGTGAGGGAACTGTTATCGCAGGGAGCCACCTGGCTCCTTGTTTTCCCTGCCCCGGCGGC	0.367879447610944	0.00139480052962985
5676682-1_1	chr|ECs3438|ECs3438|mRNA	3429366	3429331	chr|EcOnc15|EcOnc15|EcOnc	2925966	2925943	1	1	0	-17.8	2	1	0	0.1	3.1	ACACTGCCGATGATGGGTAAAGCCAGCCCGGTTAGCTCCCCCAGTGGCTGGCTTTTTTAAA	8.77201783986598e-05	0.000402531086905104
5740305-1_1	chr|EcOnc14|EcOnc14|EcOnc	1422421	1422458	chr|ECs3595-1|ECs3595-1|5UTR	3588136	3588118	1	1	0	-15.1	2	1	0	0.1	3.1	ACATTTTCTCCATGGGGTATTCCCTCCGCCGGCACTATCGGCGGAACCAGGCTTTGCTTTA	0.367879447610944	0.00134592549621352
5773797-1_1	chr|ECs0468|ECs0468|mRNA	498887	498921	chr|EcOnc37|EcOnc37|EcOnc	5077432	5077415	1	1	0	-16.3	2	1	0	0.1	3.1	ACCCGAAGGAAGAAAATGAACATTATTGAAGCTAAACCACTCCTTCGGGAGT	0.367879447610944	0.00157092954393211
5820377-1_1	chr|ECs3271|ECs3271|mRNA	3240267	3240208	chr|EcOnc3|EcOnc3|EcOnc	1774552	1774523	1	1	0	-8.4	2	1	0	0.1	3.1	ACCTACTTCGGAGGCGGTCTTCCTGGCAGCAGGCGTGTTAGGGGCGACGATTATGCCGCAGATAAAAATGACAATGCAAGTATCTCATGC	2.55422134394622e-21	0.00020073642756401
5838254-1_1	chr|EcOnc20|EcOnc20|EcOnc	1255781	1255764	chr|ECs1007|ECs1007|mRNA	1105939	1105971	1	1	0	-16.2	2	1	0	0.1	3.1	ACCTTAGCGCGTCTGGTAAATCAGCCAGATAGCGGAGAGGAAGAATAATGA	0.105778577006393	0.00537642178952251
5878838-1_1	chr|ECs1914|ECs1914|mRNA	1906400	1906371	chr|EcOnc15|EcOnc15|EcOnc	2926010	2925960	1	1	0	-22.9	2	1	0	0.1	3.1	ACGCCAACGGACTGGCACCTGTTACGCAAAGAAGTTTGCGTAACAGCATTTTGCTCTACGAGTTTGCCAGCCTCCCCC	0.361280187369953	0.0012097427233066
5920749-1_1	chr|ECs3104|ECs3104|mRNA	3045516	3045477	chr|agvB1|agvB1|EcOnc	1941826	1941801	1	1	0	-16.7	2	1	0	0.1	3.1	ACGGCCAGTGGGAATATCAGATCCAGGGCAACAGCGCTGACAATCAGTATCTCATGCTATTGCCCGAA	9.66431196256522e-212	6.62252404987576e-05
5933596-1_1	chr|ECs1471|ECs1471|mRNA	1510455	1510484	chr|EcOnc2|EcOnc2|EcOnc	1268538	1268504	1	1	0	-19.5	2	1	0	0.1	3.1	ACGGGTGAAACTTTGCATGTGAACGGCGGGGATTATTAAAACGAGTATCTCATGCAATTTCCCGA	2.80885091930293e-10	0.000281666204984056
5946343-1_1	chr|ECs0783|ECs0783|mRNA	871201	871174	chr|EcOnc15|EcOnc15|EcOnc	2926022	2926003	1	1	0	-20.1	2	1	0	0.1	3.1	ACGTCACTACGGTGCGTTGCAGGGTCTGGGATGACCCTGTAACGAAGT	0.0595894348308731	0.000663456667292976
5981270-1_1	chr|EcOnc27|EcOnc27|EcOnc	1268400	1268449	chr|ECs4909|ECs4909|mRNA	4989563	4989602	1	1	0	-30.6	2	1	0	0.1	3.1	ACTCACCGGGAGGCACCCGGCACCATGCAGTATACAGAGATTAGGCATATTGCTGCTGTAGCTGTAGCTGCTGGCCCGGTTGAAGCTGCT	0.116684493967199	0.00504471783071669
6048248-1_1	chr|ECs0892|ECs0892|mRNA	974782	974816	chr|EcOnc2|EcOnc2|EcOnc	1268538	1268518	1	1	0	-5.7	2	1	0	0.1	3.1	ACTGGCCGCAGTTCTGGCTTTCACCGCAGGTACTTGATTATTAAAACGAGTATCTC	3.79167484433375e-43	0.000143756220109629
6066199-1_1	chr|EcOnc13|EcOnc13|EcOnc	901303	901322	chr|ECs0982|ECs0982|mRNA	1076577	1076542	1	1	0	-13.4	2	1	0	0.1	3.1	ACTTAGCGGGAGGCGCCATGAACCCGATAAGTTTAAAAATAACGTGCTGGCGCTG	0.157975511938493	0.00410761625575985
6108397-1_1	chr|EcOnc36|EcOnc36|EcOnc	1301423	1301403	chr|ECs2370|ECs2370|mRNA	2341314	2341341	1	1	0	-10	2	1	0	0.1	3.1	AGAAGGTTATCGCGGCTTAATGGCTGGTGGGAATGTGACCGACTGGA	0.00416545327355482	0.000503146835370938
6133648-1_1	chr|ECs1438|ECs1438|mRNA	1480071	1480048	chr|EcOnc15|EcOnc15|EcOnc	2925987	2925964	1	1	0	-16.6	2	1	0	0.1	3.1	AGACTCATCCGCTCGTAGGGTGGGTTGCTCTACGAGTTTGCCAGCCTC	0.000946701694347009	0.000453603611616494
6157252-1_1	chr|ECs3499|ECs3499|mRNA	3486338	3486356	chr|agvB1|agvB1|EcOnc	1941778	1941761	1	1	0	-14.9	2	1	0	0.1	3.1	AGAGGGGCATGTTTGCATGATAAAAAAGCCCCTCCGG	0.0151543833744025	0.0170996392014192
6267765-1_1	chr|EcOnc13|EcOnc13|EcOnc	901307	901329	chr|ECs3595|ECs3595|mRNA	3587845	3587796	1	1	0	-25.2	2	1	0	0.1	3.1	AGCGGGAGGCGCCATGCGTACATTTATTTTGCGCGTCGCGCACTGCGTGGAGATGTCGCCTCTCGCCGCCGG	0.365233553606544	0.00179790698027772
6296041-1_1	chr|ECs0017|ECs0017|mRNA	17288	17331	chr|EcOnc15|EcOnc15|EcOnc	2926012	2925975	1	1	0	-18.6	2	1	0	0.1	3.1	AGCTGGTTACGCGTTCGTTTGCGTCCATCAGTTTGACAGGACGGGTAACGAAGTTTGCGTAACAGCATTTTGCTCTACGAGT	0.128575128640036	0.000760884308392666
6389014-1_1	chr|ECs5149|ECs5149|mRNA	5254753	5254790	chr|EcOnc15|EcOnc15|EcOnc	2925978	2925961	1	1	0	-14.1	2	1	0	0.1	3.1	AGGGTAAGTTGCAGGTTGAGCTGGCGCAGCTGCGCCATGAGTTTGCCAGCCTCCCC	0.36265373590818	0.00121835310046051
6433996-1_1	chr|agvB1|agvB1|EcOnc	1941823	1941800	chr|ECs4559|ECs4559|mRNA	4598336	4598301	1	1	0	-17.5	2	1	0	0.1	3.1	AGTATCTCATGCTATTGCCCGAACATGAGCGGCTGGCATGAGTCATACATAAGAAAGAA	0.367879447610944	0.00148175793947965
6524664-1_1	chr|agvB2|agvB2|EcOnc	3486255	3486297	chr|ECs3595|ECs3595|mRNA	3587712	3587686	1	1	0	-16	2	1	0	0.1	3.1	ATAACAACACAACAATATCAGTATCTCATGCTATTGCCCGAACAGAGGGCAACCTGGGGCTGATCCGTGC	1.69879735677145e-32	0.000164562561506102
6820811-1_1	chr|EcOnc3|EcOnc3|EcOnc	1774531	1774512	chr|ECs2493|ECs2493|mRNA	2471139	2471166	1	1	0	-12.1	2	1	0	0.1	3.1	ATCTCATGCTGTTGCCCGAAATTTGGCCATCATCAGCAACAGTGAAC	0.0150041737292228	0.000563366602809949
6866821-1_1	chr|ECs5028|ECs5028|mRNA	5112429	5112471	chr|EcOnc14|EcOnc14|EcOnc	1422425	1422458	1	1	0	-21.7	2	1	0	0.1	3.1	ATGAAGCCGGCGGTAACTGGAAACAGTTTAAAGGTAAAGTGAATTTCTCCATGGGGTATTCCCTCCGCTGGCACTAT	0.29656559374863	0.00100944412216014
687713-1_6	chr|EcOnc36|EcOnc36|EcOnc	1301472	1301454	chr|ECs1856|ECs1856|mRNA	1844014	1843994	1	1	0	-13.8	2	1	0	0.1	3.1	AGAGCCGCGATAAGAATGTAATGACCGCGGCTGTTCTGGC	0.239253351581963	0.000910354243880239
6899510-1_1	chr|ECs4088|ECs4088|mRNA	4092821	4092766	chr|EcOnc40|EcOnc40|EcOnc	1397678	1397700	1	1	0	-23.9	2	1	0	0.1	3.1	ATGATCATAATGAAGAAAATTGGCGTAATTCTGAGCGGATGCGGCGTCTATGACGGCGTGCTGGATGTCGCGTCCACCG	0.367879447610944	0.00141330933366021
6913789-1_1	chr|EcOnc2|EcOnc2|EcOnc	1268517	1268500	chr|ECs4408|ECs4408|mRNA	4425415	4425397	1	1	0	-15.6	2	1	0	0.1	3.1	ATGCAATTGCCCGAACCCCGTAACGGGCATTGCGGGCTGGAA	0.367879447610944	0.00128880533882428
6974159-1_1	chr|EcOnc3|EcOnc3|EcOnc	1774526	1774509	chr|ECs3596|ECs3596|mRNA	3588453	3588404	1	1	0	-15.2	2	1	0	0.1	3.1	ATGCTGTTGCCCGAACCCCTGAGGGGGGCAACAAGGGGATTGATATCGCAGGCAGCAAAGGACAGGCA	6.53289300703303e-13	0.000253461346698193
714267-1_1	chr|ECs3455|ECs3455|mRNA	3453694	3453674	chr|EcOnc12|EcOnc12|EcOnc	1779562	1779537	1	1	0	-16.1	2	1	0	0.1	3.1	ATAACCCGGTACTGATTGGTGCTTCTACCCAATCAGTACATTACTGC	3.23810451452693e-51	0.00486654018152381
7156489-1_1	chr|ECs2098|ECs2098|mRNA	2092787	2092748	chr|agvB2|agvB2|EcOnc	3486254	3486273	1	1	0	-4.5	2	1	0	0.1	3.1	ATTCGCCCGCTACTGGGATGTGGAGCTGCGTGAGATCCCTGATAACAACACAACAATATC	9.06134620366099e-106	9.31303937199078e-05
7235941-1_1	chr|ECs2082|ECs2082|mRNA	2074901	2074876	chr|EcOnc37|EcOnc37|EcOnc	5077437	5077415	1	1	0	-10	2	1	0	0.1	3.1	ATTGGTGTGGTGGCAGAAGTGGGTCCTGACAACCACTCCTTCGGGAGT	0.250011257725497	0.00287956141860453
7268159-1_1	chr|EcOnc33|EcOnc33|EcOnc	1557101	1557077	chr|ECs5124|ECs5124|mRNA	5226565	5226628	1	1	0	-22.9	2	1	0	0.1	3.1	ATTTGCCGCCGGTTCTGGCTCCTTGGAAACTGCAGGAGCGCGTAGCGAAACTTGCAGGCGGCGTTGCAGTTATCAAAGTAGGTGCTGCTA	0.367879447610944	0.00140059456654569
7298505-1_1	chr|ECs1589|ECs1589|mRNA	1602084	1602106	chr|agvB1|agvB1|EcOnc	1941826	1941800	1	1	0	-7.1	2	1	0	0.1	3.1	CAACATGGAGACGATGAGCATCAGTATCTCATGCTATTGCCCGAAC	0.00638938879568346	0.000521116982759668
7394500-1_1	chr|EcOnc10|EcOnc10|EcOnc	2234243	2234281	chr|ECs3595|ECs3595|mRNA	3588095	3588069	1	1	0	-13.3	2	1	0	0.1	3.1	CATAATCTTCTACCCAATCAGTACATTACTGCTGTGAATCACGGGTAGGAGCCACCTTATGAGT	0.00526007238141457	0.000512603182788417
7410321-1_1	chr|agvB2|agvB2|EcOnc	3486281	3486314	chr|ECs1379|ECs1379|mRNA	1431163	1431186	1	1	0	-22.6	2	1	0	0.1	3.1	CATGCTATTGCCCGAACCCATCGGGCATTTTTTCTTCCCGGGGTTCGGGTTTGA	0.167449607899125	0.00394098042191604
7439609-1_1	chr|ECs5176|ECs5176|mRNA	5278882	5278914	chr|EcOnc2|EcOnc2|EcOnc	1268538	1268500	1	1	0	-15.9	2	1	0	0.1	3.1	CCAGAGCGAACAGGTTCCGGGCATGATCGAGCGGATTATTAAAACGAGTATCTCATGCAATTGCCCGAACCC	5.85631822255487e-15	0.000236765004160107
7471467-1_1	chr|EcOnc33|EcOnc33|EcOnc	1557072	1557055	chr|ECs0505|ECs0505|mRNA	539425	539453	1	1	0	-19	2	1	0	0.1	3.1	CCCTGCCCCGGCGGCCTTAAAAACCGTAGGCTTGATAGTTGGGGCGCTGGC	0.0586972176190258	0.00775123932846438
7471473-1_1	chr|EcOnc33|EcOnc33|EcOnc	1557072	1557051	chr|ECs3455|ECs3455|mRNA	3453627	3453578	1	1	0	-27.6	2	1	0	0.1	3.1	CCCTGCCCCGGCGGCCTTTTTTATTATCAACGGCGAAGTGCCGGAAGGGTTGAAAGGCCGCCGGGTACTGG	0.172425336212287	0.00385663692317614
7544867-1_1	chr|EcOnc29|EcOnc29|EcOnc	4400159	4400138	chr|ECs0014|ECs0014|mRNA	12704	12738	1	1	0	-16.8	2	1	0	0.1	3.1	CCTTTCGACTTAAGCTGGCAATTGTGCGCTGGCTTACGGTCTGGACAAAGGTACTGGCA	0.000367095369880449	0.000430424751713355
7561454-1_1	chr|EcOnc33|EcOnc33|EcOnc	1557105	1557088	chr|ECs5124|ECs5124|mRNA	5227069	5227095	1	1	0	-20.6	2	1	0	0.1	3.1	CGACATTTGCCGCCGGTTAGGCGCTGCTGGCGGCATGGGTGGC	0.367879447610944	0.00160042615419649
7678252-1_1	chr|EcOnc4|EcOnc4|EcOnc	2188630	2188608	chr|ECs5124|ECs5124|mRNA	5227075	5227104	1	1	0	-22.5	2	1	0	0.1	3.1	CGGGAGGCACCCGGCACCATGCTGCCTGCTGCTGGCGGCATGGGTGGCATGGGTGGC	0.143222012298454	0.00439748465456432
7725720-1_1	chr|ECs1224|ECs1224|mRNA	1283062	1283083	chr|agvB2|agvB2|EcOnc	3486266	3486286	1	1	0	-16.8	2	1	0	0.1	3.1	CGTGGTGGGATACTGATTACAATATCAGTATCTCATGCT	0.103011753606957	0.000727205995661992
7779228-1_1	chr|EcOnc15|EcOnc15|EcOnc	2925982	2925956	chr|ECs3470|ECs3470|mRNA	3465408	3465389	1	1	0	-14.6	2	1	0	0.1	3.1	CTACGAGCTTGCCAGCCTCCCCCAGTGATTACGGGGTAACTGGCCGAAAAAA	0.35300628404349	0.00116927158734628
791999-1_1	chr|EcOnc44|EcOnc44|EcOnc	1397106	1397073	chr|ECs4903|ECs4903|mRNA	4985194	4985213	1	1	0	-16	2	1	0	0.1	3.1	ATGGTCAGGGCCTCGGGTTAACGTTCAAGTTGACACGTAGACTGCCCGGGGC	0.052954628099712	0.0240562612162344
7945741-1_1	chr|EcOnc15|EcOnc15|EcOnc	2925966	2925943	chr|ECs2086|ECs2086|mRNA	2077876	2077909	1	1	0	-23	2	1	0	0.1	3.1	CTCCCCCAGTGGCTGGCTTTTTTAAACCATAAGAAAGGTCAGGCACACTGGGAAAGCGAT	8.09914654868255e-11	0.000275076611252389
-15.1	2	1	0	0.1	3.1						0				0		null	null
8019796-1_1	chr|ECs5124|ECs5124|mRNA	5227000	5227020	chr|EcOnc52|EcOnc52|EcOnc	1182037	1182011	1	1	0	-20.4	2	1	0	0.1	3.1	CTCTGTGGCTGGCCTGATGATCCTTTCAGGTCAGTCGCTGGCTCTTTTT	0.0716565389924236	0.00686786622136761
8249231-1_1	chr|ECs2974|ECs2974|mRNA	2925188	2925168	chr|EcOnc15|EcOnc15|EcOnc	2925946	2925924	1	1	0	-14.5	2	1	0	0.1	3.1	CTTCCACTCAGCGCAAGAGCGATGTTACGGTTTATGTCCGTAACATCCTGTGT	0.183647254015167	0.00368164956004445
-18.2	2	1	0	0.1	3.1						0				0		null	null
8912165-1_1	chr|ECs1137|ECs1137|mRNA	1221172	1221129	chr|agvB2|agvB2|EcOnc	3486254	3486297	1	1	0	-11.4	2	1	0	0.1	3.1	GAGAAAGAGTAAAACTGAAGGTAAAGTGACCGGATGCGGCGTGAGATAACAACACAACAATATCAGTATCTCATGCTATTGCCCGAACTG	1.44267168585644e-321	5.38671107897772e-05
8948194-1_1	chr|EcOnc3|EcOnc3|EcOnc	1774552	1774527	chr|ECs1882|ECs1882|mRNA	1876750	1876767	1	1	0	-4.6	2	1	0	0.1	3.1	GATAAAAATGACAATGCAAGTATCTCCGCAACTGGCTGATGAAG	2.22247644686513e-18	0.000215154386385215
8950288-1_1	chr|agvB1|agvB1|EcOnc	1941843	1941783	chr|ECs4031|ECs4031|mRNA	4038947	4038977	1	1	0	-15.5	2	1	0	0.1	3.1	GATAACAACACAACATATCAGTATCTCATGCTATTGCCCGAACCCATTCGGGCATTTTTTGCTGTTGCAAGGTTGTGTTGCCGCTGCCGT	0.280865951329243	0.000979263322686593
8985749-1_1	chr|EcOnc2|EcOnc2|EcOnc	1268538	1268499	chr|ECs2784|ECs2784|mRNA	2730512	2730489	1	1	0	-14.7	2	1	0	0.1	3.1	GATTACTAAAACGAGTATCTCATGCAATTGCCCGAACCCAAAGGCAGTGGCAATTGGTGAGCT	3.05506020779669e-05	0.000385483214003721
8986677-1_1	chr|EcOnc2|EcOnc2|EcOnc	1268538	1268485	chr|ECs1851|ECs1851|mRNA	1840452	1840472	1	1	0	-5.9	2	1	0	0.1	3.1	GATTATTAAAACGAGTATCTCATGCAATTGCCCGAACCCACTCGGGCTTTTTTAAGAGAAAAATATTCCACAAT	2.71953450651407e-193	6.92703068296941e-05
8986687-1_1	chr|EcOnc2|EcOnc2|EcOnc	1268538	1268499	chr|ECs1741|ECs1741|mRNA	1740544	1740519	1	1	0	-10.2	2	1	0	0.1	3.1	GATTATTAAAACGAGTATCTCATGCAATTGCCCGAACCCATCGCGCTGGGTGGTGGTTCTCCGAT	1.08445010067869e-36	0.000155331624138853
9027784-1_1	chr|EcOnc15|EcOnc15|EcOnc	2926025	2926005	chr|ECs1041|ECs1041|mRNA	1148719	1148695	1	1	0	-15.9	2	1	0	0.1	3.1	GCAGGATGACCCTGTAACGAAAAACAACCAGGGTCTGTCCGAGCGCCGCTC	0.102875498840104	0.000727009369264575
9027789-1_1	chr|EcOnc15|EcOnc15|EcOnc	2926025	2926004	chr|ECs0890|ECs0890|mRNA	972881	972859	1	1	0	-16.3	2	1	0	0.1	3.1	GCAGGATGACCCTGTAACGAAGAAAACGTTCAGGATCACCTGAAAGA	6.76091413703986e-16	0.00023018067777136
9027867-1_1	chr|EcOnc15|EcOnc15|EcOnc	2926025	2925997	chr|ECs2488|ECs2488|mRNA	2465248	2465305	1	1	0	-21.3	2	1	0	0.1	3.1	GCAGGATGACCCTGTAACGAAGTTTGCGTTCGATGCTGAAGCTGGTATCGCTCTGAACGACAACTTCGTGAAACTGGTATCCTGG	0.289090274559686	0.00099463351001053
9070496-1_1	chr|EcOnc22|EcOnc22|EcOnc	2902717	2902749	chr|ECs5028|ECs5028|mRNA	5112548	5112585	1	1	0	-21	2	1	0	0.1	3.1	GCCTGAAAAATAACTCCATAACGTTAATCTTCAGGAACGTTATGGTTATCAGAAAGATCAGGCAGAAAA	0.337457094998311	0.00208429700068457
9074501-1_1	chr|ECs5120|ECs5120|mRNA	5221352	5221322	chr|EcOnc15|EcOnc15|EcOnc	2926020	2925997	1	1	0	-16.3	2	1	0	0.1	3.1	GCGAACAGTAATCGTACAGGGTAGTACAAATGACCCTGTAACGAAGTTTGCGT	0.253691988411604	0.000932683251671638
9213719-1_1	chr|ECs3596|ECs3596|mRNA	3588254	3588192	chr|EcOnc2|EcOnc2|EcOnc	1268522	1268503	1	1	0	-11.6	2	1	0	0.1	3.1	GGCGGGGCAAAAAATAGCAACCATGGGGAGCACCGGAACCAGTTCAACACGCCTGCATTTTGATCTCATGCAATTGCCCGAAA	0	2.79705654925992e-05
-13.6	2	1	0	0.1	3.1						0				0		null	null
931539-1_5	chr|EcOnc2|EcOnc2|EcOnc	1268513	1268486	chr|ECs1379|ECs1379|mRNA	1431163	1431193	1	1	0	-22.6	2	1	0	0.1	3.1	AATTGCCCGAACCCACTCGGGCTTTTTTTTTCTTCCCGGGGTTCGGGTTTGAATTTCCCA	0.363414496686375	0.00182360948196794
9376107-1_1	chr|ECs4190|ECs4190|mRNA	4190194	4190164	chr|EcOnc3|EcOnc3|EcOnc	1774531	1774509	1	1	0	-17	2	1	0	0.1	3.1	GTAGAGATGGTAATGCCGGGCGACAACATCATCTCATGCTGTTGCCCGAACCC	2.19610576023713e-05	0.000380600010074406
9514921-1_1	chr|ECs2308|ECs2308|mRNA	2275749	2275709	chr|EcOnc15|EcOnc15|EcOnc	2925994	2925964	1	1	0	-26.2	2	1	0	0.1	3.1	GTTCGGCGGTGGCGTTCGGCAAACTGTGTGGCAAAATTTCGCAGCATTTTGCTCTACGAGTTTGCCAGCCTC	0.29323057168823	0.00247228043595526
9538532-1_1	chr|EcOnc55|EcOnc55|EcOnc	690797	690741	chr|ECs2097|ECs2097|mRNA	2091202	2091173	1	1	0	-24.5	2	1	0	0.1	3.1	GTTGGGGCTCGGAGTGGCAGCCCCAGGATTGATAGAAATATCTCCTGGGGCTTCATCAAAATCTGCACTCCGGTGCCCCCGTTGCTATCG	0.363530221887999	0.00182198031528525
9600434-1_1	chr|EcOnc23|EcOnc23|EcOnc	2676670	2676700	chr|ECs4701|ECs4701|mRNA	4743829	4743861	1	1	0	-23.9	2	1	0	0.1	3.1	TAATCTTCATCGTTCTCTCCCGCAGCTCCGCCCGTGCGGGGCTGCACTTGGACGAGGAAAGGCTAGAGA	0.367879447610944	0.00172217064026329
9729337-1_1	chr|ECs3104|ECs3104|mRNA	3045217	3045185	chr|agvB1|agvB1|EcOnc	1941845	1941802	1	1	0	-17.5	2	1	0	0.1	3.1	TCAGCAACGGTAGCGTAAGTGGCGAAGGCATGACTAACGATAACAACACAATAATATCAGTATCTCATGCTATTGCCCGA	4.83913649456217e-111	9.09419185992334e-05
9798319-1_1	chr|ECs3439|ECs3439|mRNA	3429977	3429952	chr|EcOnc6|EcOnc6|EcOnc	3486341	3486322	1	1	0	-14.2	2	1	0	0.1	3.1	TCCCTCCCGGAAGATTTACGCATGGCTCTCCGGAGGGGCATTTTT	0.0394210846511057	0.00982092751647983
9906675-1_1	chr|ECs1207|ECs1207|mRNA	1268768	1268788	chr|EcOnc20|EcOnc20|EcOnc	1255747	1255722	1	1	0	-24.4	2	1	0	0.1	3.1	TCTTCCGATCTGAGACTCAGCAGGAAGGGTGGCAGCCTTATGTAGGGCTGCCGCCAATTGAGAAA	0.256838297680046	0.00281016419847595
9917189-1_1	chr|ECs0149|ECs0149|mRNA	164853	164830	chr|EcOnc15|EcOnc15|EcOnc	2926010	2925981	1	1	0	-10.5	2	1	0	0.1	3.1	TCTTCCGATCTTGCACTCAGCAGCCGGGCGAAGAGTATATGATGAACTAAGTTTGCGTAACAGCATTTTGCTCT	0.000533503052269095	0.000439333854562745
2168969-1_3	chr|ECs5419|ECs5419|mRNA	1587557	1587623	chr|EcOnc15|EcOnc15|EcOnc	2926025	2925994	7	1	1	-24.3	2	1	0	0.7	4.7	AGATCGTGTACAGGGTCAAATAATGACCCTGTAACGAAGTT	1.17113883187397e-07	0.0196443299091785
2165079-1_3	chr|ECs3939|ECs3939|mRNA	3941480	3941506	chr|EcOnc12|EcOnc12|EcOnc	1779579	1779544	5	2	1	-16.8	2	1	1	0.4	5.4	AGAGATTGGGTAGTGGTCGGATCTTCTACCCAATCAGTA	4.61528952833135e-08	0.00428579081837652
2360971-1_3	chr|EcOnc2|EcOnc2|EcOnc	1268538	1268497	chr|ECs2097|ECs2097|mRNA	2090525	2090462	5	2	0	-20.4	2	1	1	0.4	4.4	ATTTCATGCAATTGCCCGAACCAATATCCCTGGTGGTAAAGGGGTGAAACTGGTCGTGGCAATTGTCGGTCTGCTGACTTCAATTA	0	0.000444530060398001
-25.1	0	1	0	0.4	2.4						0				0		null	null
433340-1_8	chr|ECs1487|ECs1487|mRNA	1525254	1525285	chr|agvB1|agvB1|EcOnc	1941843	1941800	3	1	1	-20.2	0	1	0	0.3	2.3	GGGGCATAAGCTGGGACGCAGATAACAACACAACAATATCAGTATCTCATGCTATTGCCCGAAC	0.0111832047765035	0.00136236747576334
6143106-1_1	chr|ECs3939|ECs3939|mRNA	3941480	3941511	chr|EcOnc10|EcOnc10|EcOnc	2234232	2234266	3	1	1	-16.8	2	1	0	0.3	4.3	AGAGATTGGGTAGTGGTCGGCATAACAATAAATCTTCTACCCAATCAGT	0.221802824722968	0.00319008525336739
1681800-1_4	chr|EcOnc15|EcOnc15|EcOnc	2926029	2925996	chr|ECs3550|ECs3550|mRNA	3540046	3540009	2	1	1	-23.3	2	1	0	0.2	4.2	GCAGGATGACCCTGTAACGAAGTTTGCGTATCGCTTCGGTTGGGTCATTCCTTATC	0.0240366492859667	0.00710310402437056
1721415-1_4	chr|ECs4679|ECs4679|mRNA	4714662	4714628	chr|EcOnc29|EcOnc29|EcOnc	4400180	4400142	2	1	1	-17.8	2	1	0	0.2	4.2	GTTTTAACTGAAACAAATTGGAGACTGTCATCGAGTCTCCTTGTTTCGACTTAAGCTGGCA	0.287622589313031	0.0024817028497168
2152229-1_3	chr|ECs2909|ECs2909|mRNA	2860503	2860548	chr|EcOnc15|EcOnc15|EcOnc	2926023	2925991	2	1	0	-25.8	2	0	0	0.2	2.2	ACTTATGCAAGCTCCTATAAATGTGATGCTCTTCAGCAGGGTCAAAGGATGACCCTGTAACGAAGTTTGCGTAACAGC	0.000705123843142188	0.0207860231884639
2173603-1_3	chr|ECs0479|ECs0479|mRNA	510523	510493	chr|EcOnc15|EcOnc15|EcOnc	2926023	2926003	2	1	1	-20.3	0	1	0	0.2	2.2	AGCACTTTGTAAACAGGGTCACGAAGGATGACCCTGTAACGAAGTGCGTA	0.0239060007621668	0.00711478012156263
2356310-1_3	chr|ECs0289|ECs0289|mRNA	311764	311783	chr|EcOnc11|EcOnc11|EcOnc	1946874	1946845	2	1	0	-14.6	2	0	0	0.2	2.2	ATTGGGTATGGAGGAAAATAACAATAATAATCTTCTACCCAATCAGT	0.0811919433300528	0.00473513723810378
2487301-1_3	chr|EcOnc15|EcOnc15|EcOnc	2926015	2925963	chr|ECs1223|ECs1223|mRNA	1282425	1282462	2	1	1	-25.6	2	1	0	0.2	4.2	CTCTACGAGTTTGCCAGCAGGCGCTGGCAAATGCTTACGG	0.213153065456686	0.00310898023239239
2980088-2_2	chr|asECs4760|asECs4760|asmRNA	4812452	4812480	chr|agvB1|agvB1|EcOnc	1941844	1941820	2	1	1	-18.6	2	1	0	0.2	4.2	AGATTGTTGTGTTGTTGCCGATAACAACACAACAATATC	0.307774932008786	0.00195852664537319
3612434-1_2	chr|EcOnc10|EcOnc10|EcOnc	2234234	2234278	chr|ECs2472|ECs2472|mRNA	2448430	2448474	2	1	1	-21.2	2	1	0	0.2	4.2	ATAACAATAATAATCTTCTACCCAATCAGTACATTACTCGTGCTGGTTGGTGTGGGGATCTGG	0.06949147894158	0.00500817626173854
3985056-1_2	chr|ECs4840-1|ECs4840-1|3UTR	4907376	4907402	chr|EcOnc51|EcOnc51|EcOnc	2237495	2237545	2	1	1	-21.7	2	1	0	0.2	4.2	CGCCATTTGGCCTGACCTGAATCACTTTCAGGTCAGTCGCTGGCT	0.000545674586887562	0.0223258228874379
5202524-1_1	chr|EcOnc29|EcOnc29|EcOnc	4400183	4400142	chr|ECs4038|ECs4038|mRNA	4043800	4043769	2	1	1	-24.6	2	1	0	0.2	4.2	AAATATCGAGTCTCCTTGTTTCGACTTAAGCTTGTTGAAACAGGGAGTAAAAAAAAA	0.256943396872608	0.00275140908226757
6525573-1_1	chr|EcOnc12|EcOnc12|EcOnc	1779576	1779532	chr|ECs1013|ECs1013|mRNA	1118163	1118137	2	1	1	-23.7	2	1	0	0.2	4.2	ATAACAATAATAATCTTCTACCCAATCAGTACAGTTGCTGGTTGGGTTGAAGATCCA	0.20334361090849	0.00319153451161565
8986743-1_1	chr|EcOnc2|EcOnc2|EcOnc	1268538	1268497	chr|ECs2990|ECs2990|mRNA	2933161	2933201	2	1	1	-23.6	0	1	0	0.2	2.2	GATTATTAAAACGAGTATCTCATGCACGGAAGGCATGCTGATACTCGTTGATCCGGCTGAGCC	0.00768034322698474	0.000955682895747748
1674438-1_4	chr|EcOnc3|EcOnc3|EcOnc	1774548	1774493	chr|ECs2477|ECs2477|mRNA	2454368	2454398	1	1	0	-23.4	2	0	0	0.1	2.1	GATAAAATGACAATGCAAGTATCTCATGCTGTTGCCCGAACCCACTCGGGCTTTTTTTTAGAGACTCTGCGTGTGTGGGTTCGTCAGCAT	0.345258739752056	0.00113848999971996
2102995-1_3	chr|EcOnc35|EcOnc35|EcOnc	1186645	1186676	chr|ECs5446-1|ECs5446-1|3UTR	2186390	2186407	1	1	0	-16.8	2	0	0	0.1	2.1	ACCGAAAGTTAGTGCTGGCTGTTTTTTTCCTTGAGCCAGCACCTCTCC	0.00664314910248342	0.0277350098112615
2490808-1_3	chr|ECs4080|ECs4080|mRNA	4087016	4087038	chr|EcOnc11|EcOnc11|EcOnc	1946874	1946828	2	2	1	-18.2	0	1	1	0.1	3.1	CTCTGATAGGGTAGAAGTAAAAATAATCTTCTACCCAATCAGT	0.0888485056488388	0.00356924398855227
4203175-1_2	chr|asECs1805|asECs1805|asmRNA	1794425	1794408	chr|EcOnc22|EcOnc22|EcOnc	2902716	2902766	1	1	0	-13.7	2	0	0	0.1	2.1	CTTATACTCAGGCACTCTGCGGGATTTTTTTGCCTGAAAAATAACTCCATAACGTTAATCTTCATCGTTCTCTCCCGCAGC	0.100589604316167	0.00555478411133111
6273021-1_1	chr|EcOnc35|EcOnc35|EcOnc	1186651	1186671	chr|ECs5452-1|ECs5452-1|3UTR	2237344	2237376	1	1	0	-16.8	2	0	0	0.1	2.1	AGCGGTGGAGCAGTCAGTGCTGGCTGTTTTTTAACTATCCTTCTGAGCCAGCACCTCTCCACCGA	0.093834766011528	0.00580454325265715
6772932-1_1	chr|EcOnc29|EcOnc29|EcOnc	4400173	4400156	chr|ECs2966|ECs2966|3UTR	2919082	2919011	1	1	0	-20.6	2	0	0	0.1	2.1	ATCGAGTCTCCTTGTTTCAGACAGGGAGACTCCTCTGCGAGAGTGTGCGGGAATAATCAAAAACGATACACACCGGGGTTTACCGCGTTG	0.367879447610944	0.00136159437796968
6913361-1_1	chr|EcOnc2|EcOnc2|EcOnc	1268538	1268490	chr|ECs4439|ECs4439|mRNA	4466560	4466535	2	2	0	-24	2	1	1	0.1	4.1	ATGCAATCGCCCGAACCCACTCGGGCTAGTTAGCCTGAGTGGGTGTTTTGAT	0.0725347629150482	0.000856038894469746
7231750-1_1	chr|ECs0289|ECs0289|mRNA	311766	311783	chr|EcOnc10|EcOnc10|EcOnc	2234234	2234262	1	1	0	-14.4	2	0	0	0.1	2.1	ATTGGGTATGGAGGAAAATAACAATAATAATCTTCTACCCAATCAGC	0.307113414493749	0.0023490428866032
966214-1_5	chr|EcOnc15|EcOnc15|EcOnc	2926027	2925960	chr|ECs3596|ECs3596|mRNA	3588240	3588153	59	2	1	-31.5	2	1	1	5.3	10.3	AGGATGACCCTGTAACGAAGTTTGCGTATTTGAAATTCGTTACAAGGGGAAATCCG	0	0.00971265377385617
5036953-1_1	chr|EcOnc3|EcOnc3|EcOnc	1774552	1774493	chr|ECs4439|ECs4439|mRNA	4466567	4466522	9	1	0	-27.5	2	1	0	0.9	3.9	AAAAATGACAATGCAAGTATCTCATGCTGTTGCCCGAACCCACTCGGGCTTTTGTTAGCCTGAGTGGGTGTTTTGATAAAGAATGCGATC	0.176511038666497	0.00430435315567687
1758642-1_4	chr|EcOnc15|EcOnc15|EcOnc	2926025	2925993	chr|ECs0850|ECs0850|mRNA	928692	928731	4	1	0	-20.9	2	1	0	0.4	3.4	TGACCCTGTAACGAAGTTTGCGTAACAATAAAAAATAATCCGCAACTTCGTTTCCAGGGG	0.00215123371057769	0.00929579216625844
6877608-1_1	chr|ECs3327|ECs3327|mRNA	3295890	3295917	chr|EcOnc37|EcOnc37|EcOnc	5077403	5077373	4	1	0	-13.6	0	1	0	0.4	1.4	ATGACCGGCGGGATTTAAACATAACCCTACCGACCCAACCTGTATGGGGTAGGTAGCTCCCGCCAGCCC	2.83547174172415e-05	0.0175492619155015
1513498-1_4	chr|EcOnc15|EcOnc15|EcOnc	2925990	2925963	chr|ECs0423|ECs0423|mRNA	450300	450268	3	1	0	-21.8	0	1	0	0.3	1.3	ATTTTGCTCTACGAGTTTGCCAGCCTCCTGGAAAATTTAGGCAAGCAAGCCGTGGTTGCAAAA	0.012851242799846	0.00720787414631115
257631-1_2	chr|EcOnc7|EcOnc7|EcOnc	3307003	3306967	chr|ECs5290|ECs5290|mRNA	5419087	5419066	3	1	0	-14.5	0	1	0	0.3	1.3	AAGAGAGGTTGTTATGATTGAACGTGAACTGGGGAACCTTTCATAACAACCCGTTAAAAAAAAAAAAAAAAAAAA	0.158500290591918	0.132582521472478
2667362-1_3	chr|EcOnc2|EcOnc2|EcOnc	1268538	1268500	chr|ECs4391|ECs4391|mRNA	4399299	4399327	3	1	0	-20.1	0	1	0	0.3	1.3	GATCATTAAAACGAGTATCTCATGCAATTGCCCGAACTAATCTGTTCGGGCATTGCGCTTATTGTT	1.44837581767408e-07	0.000875186597215328
4691590-1_2	chr|EcOnc59|EcOnc59|EcOnc	2340937	2341000	chr|ECs2086-1|ECs2086-1|3UTR	2078302	2078326	3	1	0	-18.9	2	1	0	0.3	3.3	TATGTTTTTACGGGGACAGGATCGTTCCCGACTCACTATGGATGGTCATTTCGGCAAGGGTTCCATTGCCGGATGACGCGTCAGGCGCTG	0.00760166126874652	0.00808560720914871
5519820-1_1	chr|EcOnc29|EcOnc29|EcOnc	4400187	4400159	chr|ECs5074|ECs5074|mRNA	5167212	5167246	3	1	0	-5.9	0	1	0	0.3	1.3	AATCCGATTTAAATATCGAGTCTCCTTGTAAAAGCGCTGGTGGCGATCCTCAATGGCGACATCAAAAAAAAAAAAAAAAAAAAA	0.00566966356438768	0.00862125918509443
670280-1_6	chr|ECs4160|ECs4160|mRNA	4175785	4175761	chr|agvB2|agvB2|EcOnc	3486266	3486298	3	1	0	-17.8	0	1	0	0.3	1.3	AAGGGCTGGCGGTGAGAGTTCAGGGACAATATCAGTATCTCATGCTATTGCCCGAACC	2.89444870243284e-06	0.000944668299041462
7279791-1_1	chr|EcOnc14|EcOnc14|EcOnc	1422423	1422456	chr|ECs0479|ECs0479|mRNA	509759	509704	3	1	0	-18.3	0	1	0	0.3	1.3	ATTTTCTCCATGGGGTATTCCCTCCGCCGGCACTGCATGGGATTGCCGTACCGGAAAACACCCGCCTGTTCGAAATGGTAAAAAGAAAGG	1.16575004321621e-05	0.028322059201851
9538550-1_1	chr|EcOnc55|EcOnc55|EcOnc	690797	690742	chr|ECs4676|ECs4676|mRNA	4712979	4712953	3	1	0	-18.5	0	1	0	0.3	1.3	GTTGGGGCTCGGAGTGGCAGCCCCAGGATTGATAGAAATATCTCCTGGGGCTTCATTTAACACTCTGGGTGCACCAAACGACGTAAAGTG	6.17101865342503e-05	0.0210042012604201
10497386-1_1	chr|EcOnc33|EcOnc33|EcOnc	1557075	1557053	chr|ECs1032|ECs1032|mRNA	1137489	1137510	2	1	0	-19	0	1	0	0.2	1.2	TTTCCCTGCCCCGGCGGCCTTTTGCCGCTGGGCGAGTGTAAGGAAAAAA	0.000201421026795948	0.0294915970135873
10518802-1_1	chr|EcOnc14|EcOnc14|EcOnc	1422425	1422454	chr|ECs0089|ECs0089|mRNA	98270	98290	2	1	0	-17.8	0	1	0	0.2	1.2	TTTCTCCATGGGGTATTCCCTCCGCCGGCAATGAGCTGGCGGGGCTGGTGG	0.000823755989189232	0.0199027144675511
1310596-1_4	chr|ECs4260|ECs4260|mRNA	4265207	4265233	chr|EcOnc29|EcOnc29|EcOnc	4400177	4400141	2	1	0	-16.9	2	1	0	0.2	3.2	AAAATTAAGTCGTCCGGTTCGACTCGAAAAAAAATATCGAGTCTCCTTGTTTCGACTTAAGCTGGCAA	0.171744974366159	0.00348028778993565
1364820-1_4	chr|ECs3556|ECs3556|mRNA	3547676	3547656	chr|EcOnc20|EcOnc20|EcOnc	1255748	1255725	2	1	0	-22.5	2	1	0	0.2	3.2	ACAGAAAGCGTTGGCGGCAGCTTGTAGGGCTGCCGCCAATATGAG	0.0209083508055592	0.00741427565868117
1424857-1_4	chr|ECs1326|ECs1326|mRNA	1394183	1394202	chr|EcOnc12|EcOnc12|EcOnc	1779576	1779547	2	1	0	-20	0	1	0	0.2	1.2	AGGCTGGGTAGAAGATAGCGATAACAATAATAATCTTCTACCCAATCAGT	0.0636526519147885	0.0051650109004442
1437696-1_4	chr|EcOnc3|EcOnc3|EcOnc	1774552	1774508	chr|ECs4083|ECs4083|5UTR	4088812	4088836	2	1	0	-20.1	2	1	0	0.2	3.2	ATAAAAATGACAATGCAAGTATCTCATGCTGTTGCCCGAACCCAAAAATTGTCCGGGCAATTAGCATGTGC	6.95625821010174e-29	0.000339432137477006
1452533-1_4	chr|EcOnc42|EcOnc42|EcOnc	2924120	2924139	chr|ECs2147|ECs2147|mRNA	2152709	2152686	2	1	0	-17.9	0	1	0	0.2	1.2	ATATTATTCGCCAGCTGAAAATCGCGCAGCTGGCAGGAATGAGTAAAA	8.47893186605772e-05	0.0372677996249965
2194538-1_3	chr|EcOnc15|EcOnc15|EcOnc	2926023	2925995	chr|ECs0801|ECs0801|3UTR	892220	892170	2	1	0	-11.6	0	1	0	0.2	1.2	AGGATGACCCTGTAACGAAGGTTGCGTAAAAAACCCTTATATAAGAAACAATATTACTGCTACAGGGACCCAAGGACGGGTA	0.00656416379879275	0.0105886822998299
2492769-1_3	chr|EcOnc38|EcOnc38|EcOnc	2032896	2032847	chr|ECs4903|ECs4903|mRNA	4985035	4985063	2	1	0	-12.9	0	1	0	0.2	1.2	CTCTTATCTCTATGAGATTTGGCTGGTTTATTTGATGTAGTGATTTTGCAACAACGCTGACCGCTGCAATCACTACCG	0.000964371513388176	0.0190467552687805
2894198-1_3	chr|ECs0982|ECs0982|mRNA	1076231	1076197	chr|EcOnc3|EcOnc3|EcOnc	1774549	1774511	2	1	0	-28.3	0	1	0	0.2	1.2	TTCGGCATGGGATCGCATGTCGCAAAATGACAATGCAAGTATCTCATGCTGTTGCCC	1.13977502488432e-07	0.000608548502460064
2927154-1_3	chr|ECs0114|ECs0114|mRNA	123741	123768	chr|EcOnc29|EcOnc29|EcOnc	4400180	4400139	2	1	0	-24.4	0	1	0	0.2	1.2	TTTCGTGCGCTGGTCAGCAAGGAGACAATGACTTTAAATATCGAGTCTCCTTGTTTCGACTTAAGCTGGCAATT	0.0284081847392804	0.0067395483252149
3182441-1_2	chr|ECs0639|ECs0639|mRNA	715025	715065	chr|EcOnc15|EcOnc15|EcOnc	2926020	2925994	2	1	0	-18.5	0	1	0	0.2	1.2	AACACGCAACTTCGTCAGGTACAATAAATGACCCTGTAACGAAGTTTGCGTAAC	0.0545954668248407	0.0054450855233629
3313784-1_2	chr|EcOnc3|EcOnc3|EcOnc	1774542	1774512	chr|ECs3470|ECs3470|mRNA	3464872	3464852	2	1	0	-17.9	0	1	0	0.2	1.2	ACAATGCAAGTATCATGCTGTTGCCCGAAACTGTCGGGCAACCATGCCGA	0.105896598273389	0.00127955229643843
3545730-1_2	chr|EcOnc15|EcOnc15|EcOnc	2926023	2925997	chr|ECs1041|ECs1041|mRNA	1148633	1148608	2	1	0	-10.2	2	1	0	0.2	3.2	AGGATGACCCTGTAACGAAGTTTGCGTGGTATGGGCGAATCCAACCCGGT	0.118978415368252	0.00130778745462539
4041745-1_2	chr|EcOnc15|EcOnc15|EcOnc	2925982	2925965	chr|ECs4908|ECs4908|mRNA	4989324	4989352	2	1	0	-22.5	0	1	0	0.2	1.2	CTACGAGTTTGCCAGCCTGAAGCTTCGGCTGGCAAACTGGTTCGTAC	0.132035235788675	0.00133559328841933
4463085-1_2	chr|EcOnc3|EcOnc3|EcOnc	1774548	1774512	chr|ECs2338|ECs2338|mRNA	2307019	2307042	2	1	0	-17.7	0	1	0	0.2	1.2	GATAAAATGACAATGCAAGTATCTCATGCTGTTGCCCGAATTGCAGGGCGGCGGAGATAAGA	0.310636315579056	0.00210807385026157
6497519-1_1	chr|EcOnc44|EcOnc44|EcOnc	1397079	1397059	chr|ECs4910|ECs4910|mRNA	4993616	4993644	2	1	0	-11.3	0	1	0	0.2	1.2	AGTTGACTCGGGGCCTTTCCAAATTGACCTGAGTACCTTCAGCGACGAACAAAAAAAAAAA	0.00400002562844554	0.0123569845815759
6499861-1_1	chr|ECs1013|ECs1013|mRNA	1118183	1118143	chr|EcOnc11|EcOnc11|EcOnc	1946874	1946830	2	1	0	-27.3	2	1	0	0.2	3.2	AGTTGCTGGTTGGGTTGAAGAAAATAACAATAATAATCTTCTACCCAATCAGTACATTACTGCTGTGA	0.107892781125542	0.00425227876893929
6507184-1_1	chr|EcOnc50|EcOnc50|EcOnc	1266913	1266864	chr|ECs1223|ECs1223|mRNA	1282412	1282438	2	1	0	-23.2	0	1	0	0.2	1.2	ATAAAAAAGGCCCGCAAAGGCGAGCCTGGTAAATAAATATGGCGCGTTGTTTGACCGCGCCATGTTACTGGGGGCTC	0.00154818264594024	0.0165125801539357
6820776-1_1	chr|agvB1|agvB1|EcOnc	1941820	1941797	chr|asECs1270|asECs1270|asmRNA	1334453	1334495	2	1	0	-21.1	0	1	0	0.2	1.2	ATCTCATGCTATTGCCCGAACCCAATGCAGCGTATTGGGCGAGGGCGTGATCGGCAATGGCATAAAAAAAA	0.0224876577106722	0.00725080426076134
6898809-1_1	chr|ECs3780|ECs3780|mRNA	3792468	3792427	chr|EcOnc2|EcOnc2|EcOnc	1268530	1268501	2	1	0	-11.3	0	1	0	0.2	1.2	ATGATATGTGGCGGTAACGATGACAGCTCATGGCTACCGCTAAACGAGTATCTCATGCAATTGCCCGGACC	0.0542907938428692	0.00115644964201116
6984802-1_1	chr|ECs0014|ECs0014|mRNA	12234	12298	chr|EcOnc10|EcOnc10|EcOnc	2234233	2234260	2	1	0	-5.2	2	1	0	0.2	3.2	ATGGATGGCACCACTCCTCGTGTGCTGGAGAACGCCGAAGGCGATCGCACCACGCCTTCTATCATAACCATAATAATCTTCTACCCAATC	9.53296270595641e-05	0.000748467299069748
7268160-1_1	chr|EcOnc33|EcOnc33|EcOnc	1557101	1557076	chr|ECs2310|ECs2310|mRNA	2278699	2278724	2	1	0	-22	0	1	0	0.2	1.2	ATTTGCCGCCGGTTCTGGCTCCTTGGATCGATGCCAACCAGGGCGGCAACCA	0.00391830624905157	0.0124312356771367
7281890-1_1	chr|EcOnc15|EcOnc15|EcOnc	2925990	2925964	chr|ECs3981|ECs3981|mRNA	3989652	3989704	2	1	0	-21.7	0	1	0	0.2	1.2	ATTTTGCTCTACGAGTTTGCCAGCCTCGCCATGAGCTGGCAAACGATCGGCAGCTGCTCG	0.136105425164577	0.00134427545972524
7560363-1_1	chr|EcOnc27|EcOnc27|EcOnc	1268372	1268431	chr|ECs5162|ECs5162|mRNA	5267054	5267084	2	1	0	-21.5	0	1	0	0.2	1.2	CGACACGGGTTCGGTGGTACCAGGCCGAACTCACCGGGAGGCACCCGGCACCATGCAGTACGGATGGATTTTGCCTGGTGTGGCAATGCG	6.65584818470642e-06	0.0734223098214352
7701873-1_1	chr|ECs4716|ECs4716|mRNA	4759951	4759991	chr|EcOnc27|EcOnc27|EcOnc	1268388	1268411	2	1	0	-16.5	0	1	0	0.2	1.2	CGTAAAGAGTGGCGAAGATATCTGGTGATGGCGTACTGGAGAGTACCAGGCCGAACTCACCGGGAG	0.0026461178722107	0.0140396689681639
8856715-1_1	chr|ECs5043|ECs5043|mRNA	5130051	5130075	chr|EcOnc29|EcOnc29|EcOnc	4400177	4400139	2	1	0	-19.4	0	1	0	0.2	1.2	GAAGGCGTCGAAACTGAGGAGCAGGAAATCGAGTCTCCTTGTTTCGACTTAAGCTGGCAA	0.0178801135700793	0.00778216007955863
8902568-1_1	chr|ECs1276|ECs1276|mRNA	1342016	1341975	chr|EcOnc3|EcOnc3|EcOnc	1774552	1774529	2	1	0	-6.6	0	1	0	0.2	1.2	GACGGTACTGGTTAGCAAGTAACGTTAGTGGCGTGGGTGATAAAAATGACAATGCAAGTATC	0.245224399590613	0.00161006799823011
9082649-1_1	chr|ECs2420|ECs2420|mRNA	2395803	2395767	chr|EcOnc64|EcOnc64|EcOnc	1381298	1381339	2	1	0	-22.9	2	1	0	0.2	3.2	GCGATCTTGAATCCGTTCTCGACCTGACCGGTAAACTCTACCGGCAGTGAGAACGTCATCAAAATAACCATCTAGGGCAAAAAC	0.0183843236641279	0.0077151674981046
944860-1_5	chr|EcOnc15|EcOnc15|EcOnc	2925980	2925943	chr|ECs1015|ECs1015|mRNA	1120238	1120273	2	1	0	-14.7	0	1	0	0.2	1.2	ACGAGTTTGCCAGCCTCCCCCAGTGGCTGGCTTTTTTAATGCTCCGCTTTGTCTCAACGGCGAAGACCTCAAAC	0.164909273427078	0.0035489119018433
9490534-1_1	chr|ECs4840|ECs4840|mRNA	4907010	4907036	chr|EcOnc3|EcOnc3|EcOnc	1774542	1774514	2	1	0	-19.6	0	1	0	0.2	1.2	GTTACGCATGGGATATGAGGCGGTACAATGCAAGTATCTCATGCTGTTGCCCG	0.00442849470416979	0.000916925348535196
9506294-1_1	chr|EcOnc36|EcOnc36|EcOnc	1301455	1301423	chr|ECs4415|ECs4415|3UTR	4438117	4438091	2	1	0	-23.1	2	1	0	0.2	3.2	GTTCCCCTTTGGGCAATTGGAGCCCTCTGTGCATTGCAGGGGGGGCGGGGAGGCGGGGAAAAAAAAAA	1.60112847385624e-05	0.00070109593687561
9589173-1_1	chr|EcOnc7|EcOnc7|EcOnc	3307004	3306969	chr|ECs1601|ECs1601|mRNA	1611203	1611170	2	1	0	-10.8	2	1	0	0.2	3.2	TAAGAGAGGTTGTTATGATTGAACGTGAACTGGGGAGTGACGTGCCCTGGCTGATGAAGATGATCCAGCCAAAAAAAAAAAAAAAAAAAT	0.0991817247074807	0.00439469169365162
9927260-1_1	chr|ECs4911|ECs4911|mRNA	4995081	4995116	chr|EcOnc36|EcOnc36|EcOnc	1301421	1301402	2	1	0	-13.6	0	1	0	0.2	1.2	TGAAACGTCTGCTAGATCTGGCTGCGCCGGACATCAAGGTTATCGCGGCTTAATT	0.227233291030283	0.00155724706778984
10001485-1_1	chr|ECs0084|ECs0084|mRNA	92989	93013	chr|EcOnc3|EcOnc3|EcOnc	1774552	1774534	1	1	0	-5.7	0	1	0	0.1	1.1	TGCCATTATTGTTTCGACGTCGTTGATAAAAATGACAATGCAA	0.116638664272904	0.000745316657380995
10005546-1_1	chr|ECs0591|ECs0591|mRNA	649933	649904	chr|EcOnc59|EcOnc59|EcOnc	2340945	2340996	1	1	0	-18.7	0	1	0	0.1	1.1	TGCCGACAACACCATCGATGGCATTCTGGTACGGGGACAGGATCGTTCCCGACTCACTATGGATGGTCATTTCGGCAAGGG	0.0577601273979888	0.00782852320501701
10005866-1_1	chr|ECs0003|ECs0003|mRNA	3654	3674	chr|EcOnc11|EcOnc11|EcOnc	1946874	1946846	1	1	0	-15.2	0	1	0	0.1	1.1	TGCCGACTGGTTGGGTAAGAAAAAAATAACAATAATAATCTTCTACCCAATCAG	0.191514956142235	0.00356924398855227
10007735-1_1	chr|ECs4295|ECs4295|mRNA	4305285	4305250	chr|EcOnc5|EcOnc5|EcOnc	1179879	1179925	1	1	0	-34.1	0	1	0	0.1	1.1	TGCCGCGCGGTTTGTTGCTGGATGAGTGGCGCGACGCAACGGCACATAGCGCCACTCTCCAGCCCCTCTCCGGAGGGGCTTT	0.0125399564823922	0.0190866111437956
10025726-1_1	chr|ECs5186|ECs5186|mRNA	5285549	5285572	chr|agvB2|agvB2|EcOnc	3486271	3486295	1	1	0	-19.1	0	1	0	0.1	1.1	TGCGGGCAATGGGGGAATTGCTGCACATCAGTATCTCATGCTATTGNCCGA	0.319396130429711	0.00223871121716865
10156220-1_1	chr|EcOnc36|EcOnc36|EcOnc	1301456	1301424	chr|asECs2307|asECs2307|asmRNA	2273978	2273954	1	1	0	-8.4	0	1	0	0.1	1.1	TGTTCCCCTTTGGGCAATTGGAGCCCTCTCTGCCGTTGAGCGTGGAACCCAGATAAGC	0.232145352232984	0.00306604251119489
1017384-1_5	chr|ECs3027|ECs3027|mRNA	2959602	2959574	chr|EcOnc14|EcOnc14|EcOnc	1422457	1422479	1	1	0	-15.7	0	1	0	0.1	1.1	CACGCCGCAGGGGTAGAACGCCAGGTACGATGTGTTGCTGGCGTTTTTTTATTACCCTTTGCGCGGCGG	0.0561098808396428	0.00796667341178634
10193564-1_1	chr|EcOnc54|EcOnc54|EcOnc	1577144	1577123	chr|ECs1670|ECs1670|mRNA	1667437	1667420	1	1	0	-14.1	2	1	0	0.1	3.1	TTACAGCAGTTGGGGCTTCAACATGCCCCCGTTGTAC	0.359528574906632	0.00186989398001691
10194183-1_1	chr|EcOnc42|EcOnc42|EcOnc	2924040	2924061	chr|ECs1608|ECs1608|mRNA	1617220	1617243	1	1	0	-17.8	2	1	0	0.1	3.1	TTACAGGACAATGGCAGAAGAGTACATCTGCCTGCGTCCGGTACGT	0.123900267847945	0.0048487733791218
10273630-1_1	chr|ECs2986|ECs2986|mRNA	2930407	2930387	chr|EcOnc15|EcOnc15|EcOnc	2925993	2925962	1	1	0	-16.5	2	1	0	0.1	3.1	TTCAGGCGCTGGCGAAGATCGAGCATTTTGCTCTACGAGTTTGCCAGCCTCCC	0.367879447610944	0.00135015853142031
10420722-1_1	chr|EcOnc36|EcOnc36|EcOnc	1301439	1301408	chr|ECs5260|ECs5260|mRNA	5369971	5370002	1	1	0	-18.5	2	1	0	0.1	3.1	TTGGAGCCCTCTGTGCAGAAGGTTATCGCGGCAAAAATACGCGATCGCCATTATAACCGGGTCATTGTTTCCCGGTAAAAATGCTCCAGG	0.352888605923755	0.00193913554765563
10420748-1_1	chr|EcOnc36|EcOnc36|EcOnc	1301439	1301422	chr|ECs4412|ECs4412|mRNA	4433039	4433006	1	1	0	-23	0	1	0	0.1	1.1	TTGGAGCCCTCTGTGCAGTTTTATCGGCGCACAGACGGGCTTCCCGGCGAT	0.118026386933213	0.00500682645473937
10441015-1_1	chr|EcOnc20|EcOnc20|EcOnc	1255748	1255721	chr|ECs4410|ECs4410|mRNA	4429886	4429835	1	1	0	-22	0	1	0	0.1	1.1	TTGTAGGGCTGCCGCCAATGAGAAAAAAATGGGCGCAGGCGGCAGCACTTCAGCGGCAACGACTGCCGCTGGACCCCG	0.00782328652152828	0.0251976315339485
1044961-1_5	chr|EcOnc15|EcOnc15|EcOnc	2925966	2925949	chr|ECs0978|ECs0978|mRNA	1070896	1070919	1	1	0	-24.1	0	1	0	0.1	1.1	CTCCCCCAGTGGCTGGCTCAACGCTGAAGTCAGCCGCTGGGGAA	0.0182019271195083	0.000574416746141058
10457308-1_1	chr|EcOnc29|EcOnc29|EcOnc	4400180	4400120	chr|ECs3769|ECs3769|mRNA	3779241	3779209	1	1	0	-15.9	2	1	0	0.1	3.1	TTTAAATATCGAGTCTCCTTGTTTCGACTTAAGCTGGCAATTGGATTGCCAGCTTTCATTTTCGTGAGACAGGAAGAAGATGGACATTAA	0.124679357129604	0.000755870206387638
10478906-1_1	chr|EcOnc37|EcOnc37|EcOnc	5077401	5077371	chr|ECs3353|ECs3353|mRNA	3328330	3328352	1	1	0	-25.6	0	1	0	0.1	1.1	TTTATGGGTTAGGTAGCTCCCGCCAGCCATAGTGGAATGGCGGAGCTACGCT	0.0113643314151983	0.0202113020863611
10497758-1_1	chr|EcOnc25|EcOnc25|EcOnc	961971	961933	chr|asECs5074|asECs5074|asmRNA	5167094	5167053	1	1	0	-30.9	2	1	0	0.1	3.1	TTTCCCTGTCTGTTTGCCGACAGACGCATATGCTCTAACAATGGCGTATCGCTGTGGGTCGGCAACGCAGACATTACCCCA	0.0157033729198697	0.0167506302543202
1050801-1_5	chr|ECs1470|ECs1470|mRNA	1508881	1508898	chr|EcOnc20|EcOnc20|EcOnc	1255748	1255725	1	1	0	-16.4	2	1	0	0.1	3.1	CTGATATGGCGGCGAGCTTTGTAGGGCTGCCGCCAATATGAG	0.0374282572979702	0.0101196123453153
10518807-1_1	chr|EcOnc14|EcOnc14|EcOnc	1422425	1422454	chr|asECs1624|asECs1624|asmRNA	1627717	1627698	1	1	0	-18.7	0	1	0	0.1	1.1	TTTCTCCATGGGGTATTCCCTCCGCCGGCAGTCTGCCAGTCGGGGGGAGG	0.0456782960350115	0.00900134129978795
10544372-1_1	chr|EcOnc15|EcOnc15|EcOnc	2925988	2925967	chr|ECs4761|ECs4761|mRNA	4813013	4813034	1	1	0	-8.1	2	1	0	0.1	3.1	TTTGCTCTACGAGTTTGCCAGCATCGGTACAACGGGCGCTATTC	0.259615548800712	0.000942386946757987
10561498-1_1	chr|ECs4091|ECs4091|mRNA	4099312	4099352	chr|EcOnc15|EcOnc15|EcOnc	2925978	2925950	1	1	0	-32.1	0	1	0	0.1	1.1	TTTTACTCAGCAGGGGGCGGTCAGCCGCATTGGGGGGGCGAGCTTTGAAGAGAGTTTGCCAGCCTCCCCCAGTGGCTGGC	0.255130746683938	0.00282716084027396
10565973-1_1	chr|EcOnc23|EcOnc23|EcOnc	2676722	2676752	chr|asECs2633|asECs2633|asmRNA	2601866	2601841	1	1	0	-20.1	0	1	0	0.1	1.1	TTTTCATCCCCGCCCGATAACCACCACATTCGGCTGTCCGGGCGGGTATCCGGA	0	Inf
1076539-1_5	chr|ECs2000|ECs2000|mRNA	1975062	1975042	chr|agvB1|agvB1|EcOnc	1941838	1941821	1	1	0	-2.2	0	1	0	0.1	1.1	CTTCCGATCTGGCACTCAGCCAACACAACAATATCAGT	0.00345083740541112	0.000495869258812934
1097301-1_1	chr|EcOnc15|EcOnc15|EcOnc	2926023	2925996	chr|ECs0135|ECs0135|mRNA	150811	150791	1	1	0	-17.7	0	1	0	0.1	1.1	CTTGCGACTTAGCATGACCCTGTAACGAAGTTTGCGTATCATCGCCAGCTTCGTTACC	0.0298736628333431	0.0223495078133837
1103593-1_5	chr|EcOnc15|EcOnc15|EcOnc	2926025	2926003	chr|ECs3991|ECs3991|mRNA	3997317	3997290	1	1	0	-16.5	2	1	0	0.1	3.1	GCAGGATGACCCTGTAACGAAGTAAAAACTGGGGCATCCTGTTAGGTGC	0.367879447610944	0.00137949669608816
1105194-1_5	chr|EcOnc24|EcOnc24|EcOnc	2166697	2166721	chr|ECs5349|ECs5349|mRNA	5486024	5486004	1	1	0	-14.3	0	1	0	0.1	1.1	GCCTGAAAAATAACTCCATAACGTTTAAAGGGGTTGATCAGGGT	0.0417977645783513	0.00949072497576786
1106072-1_5	chr|ECs3604|ECs3604|mRNA	3594377	3594357	chr|EcOnc15|EcOnc15|EcOnc	2925975	2925951	1	1	0	-21.2	0	1	0	0.1	1.1	GCGCTGGAGGAGGCGTTACATTTTGCCAGCCTCCCCCAGTGGCTGG	0.135862195121123	0.004558659878037
1115166-1_5	chr|EcOnc29|EcOnc29|EcOnc	4400189	4400161	chr|ECs3389|ECs3389|mRNA	3376383	3376353	1	1	0	-22.1	0	1	0	0.1	1.1	GTAATCCGATTTAAATATCGAGTCTCCTTTTTATGGACTCGATGAAGTCGGACATGGGCG	0.310671239087271	0.00231164600454784
-24.1	0	1	0	0.1	1.1						0				0		null	null
-23.2	0	1	0	0.1	1.1						0				0		null	null
-24.5	0	1	0	0.1	1.1						0				0		null	null
1141750-1_1	chr|asECs4736|asECs4736|asmRNA	4785651	4785621	chr|EcOnc3|EcOnc3|EcOnc	1774552	1774502	1	1	0	-25.4	0	1	0	0.1	1.1	GCAGGCGTGGGTTCGGGTATTCCCAGGGATAAAAATGACAATGCAAGTATCTCATGCTGTTGCCCGAACCCACTCGGGAA	0.288713919319831	0.0371647073123583
114349-1_4	chr|ECs0100|ECs0100|mRNA	111382	111406	chr|EcOnc15|EcOnc15|EcOnc	2925992	2925966	1	1	0	-15.1	2	1	0	0.1	3.1	TTTCAACCGTAGAGCACCTCAATGCATTTTGCTCTACGAGTTTGCCAGCC	7.52773769770589e-37	0.00570916142002903
1169347-1_5	chr|ECs2106|ECs2106|mRNA	2107036	2107018	chr|EcOnc29|EcOnc29|EcOnc	4400180	4400143	1	1	0	-16.1	0	1	0	0.1	1.1	TTTAGTGAAACGGGGAGCGTTTAAATATCGAGTCTCCTTGTTTCGACTTAAGCTGGC	0.303334578069777	0.00238279016144695
1199074-3_4	chr|ECs2000|ECs2000|mRNA	1975062	1975042	chr|EcOnc15|EcOnc15|EcOnc	2925994	2925965	1	1	0	-11.2	0	1	0	0.1	1.1	CTTCCGATCTGGCACTCAGCCAGCATTTTGCTCTACGAGTTTGCCAGCCT	0.349355451053097	0.00115418357990822
1230443-1_1	chr|ECs3936|ECs3936|mRNA	3938687	3938664	chr|agvB2|agvB2|EcOnc	3486271	3486299	1	1	0	-19.9	0	1	0	0.1	1.1	TAAGCTGGGCGGCGGGGAACTGAAATCAGTATCTCATGCTATTGCCCGAACCC	0.348172094976041	0.0429141075422875
1233288-1_1	chr|ECs4173|ECs4173|mRNA	4181983	4181949	chr|EcOnc2|EcOnc2|EcOnc	1268538	1268519	1	1	0	-3.5	2	1	0	0.1	3.1	TACCACTACTGCGAAATCTGACGAAGAAGGCCGCGGATTATTAAAACGAGTATCT	1.24233308410403e-49	0.00494148110775504
-15.7	0	1	0	0.1	1.1						0				0		null	null
1379769-1_1	chr|ECs1327|ECs1327|mRNA	1395228	1395258	chr|EcOnc13|EcOnc13|EcOnc	901301	901333	1	1	0	-28.1	0	1	0	0.1	1.1	TTGCACCATACGTGGGCGCCTCCCTCGAGGTGAACTTAGCGGGAGGCGCCATGCGTACATCACTCTTCCTCGTGATCAATAAAAC	0.245430188515587	0.102062072615966
1390528-1_1	chr|EcOnc29|EcOnc29|EcOnc	4400180	4400159	chr|ECs0631|ECs0631|mRNA	706170	706150	1	1	0	-11.6	2	1	0	0.1	3.1	TTTAAATATCGAGTCTCCTTGTATTTGTGAGACTCGCCCCGCTA	1.37302223852513e-06	0.0129586308115671
1397036-1_1	chr|EcOnc33|EcOnc33|EcOnc	1557075	1557054	chr|ECs0178|ECs0178|mRNA	200974	201016	1	1	0	-23	0	1	0	0.1	1.1	TTTCCCTGCCCCGGCGGCCTTTCTCTATCGCCAAGGGGGCTGGGATGACAGCGGAACTCGGGGT	0.332266693218503	0.0753778361444409
1419832-1_4	chr|ECs5150|ECs5150|mRNA	5255987	5256008	chr|EcOnc33|EcOnc33|EcOnc	1557111	1557084	1	1	0	-21.8	0	1	0	0.1	1.1	AGCTTGGCGGTCGTGTCGTTACATATAACGACATTTGCCGCCGGTTCTGG	0.0583868152005757	0.00777627546967068
1421614-1_4	chr|EcOnc15|EcOnc15|EcOnc	2926023	2926006	chr|asECs2931|asECs2931|asmRNA	2890373	2890356	1	1	0	-19.9	0	1	0	0.1	1.1	AGGATGACCCTGTAACGACACACGGGGTCGTCTG	0.0412892083538741	0.00955898891127341
1426190-1_4	chr|EcOnc20|EcOnc20|EcOnc	1255744	1255724	chr|ECs0666|ECs0666|mRNA	741146	741114	1	1	0	-20.3	0	1	0	0.1	1.1	AGGGCTGCCGCCAATATGAGATGGCGGTGCCCAACACTTTGCGGATTGTATT	0.0532822624740063	0.00821856121202563
1436476-1_4	chr|EcOnc53|EcOnc53|EcOnc	1292395	1292375	chr|ECs3098|ECs3098|mRNA	3037457	3037475	1	1	0	-4.1	0	1	0	0.1	1.1	AGTTGACTCGGGGCCTTTCCATGAAGACCATTCTACCTG	0.0237439700756531	0.0131990919337114
1439630-1_4	chr|EcOnc12|EcOnc12|EcOnc	1779576	1779529	chr|ECs0672|ECs0672|mRNA	746632	746605	1	1	0	-22.8	0	1	0	0.1	1.1	ATAACAATAATAATCTTCTACCCAATCAGTACATTACTGCTGTGACTCTTGTGCTGATGGCTGGGTTCGGGATTGT	0.367879447610944	0.00140449992307905
1456357-1_4	chr|ECs5218|ECs5218|mRNA	5322654	5322636	chr|EcOnc3|EcOnc3|EcOnc	1774531	1774512	1	1	0	-10.4	0	1	0	0.1	1.1	ATCAGCATGGATTTTCCCCATCTCATGCTGTTGCCCGAA	0.231965745465143	0.00306849538022489
1477567-1_4	chr|EcOnc2|EcOnc2|EcOnc	1268517	1268499	chr|ECs3530-1|ECs3530-1|5UTR	3520793	3520774	1	1	0	-9.7	0	1	0	0.1	1.1	ATGCAATTGCCCGAACCCATCTCGCGCAGGACTGTAAAC	0.367879447610944	0.00157845772894714
1490913-1_4	chr|EcOnc14|EcOnc14|EcOnc	1422457	1422474	chr|ECs0873|ECs0873|mRNA	951952	951914	1	1	0	-15.7	2	1	0	0.1	3.1	ATGTGTTGCTGGCGTTTTATAACCGCCAGCAAGGACTGTGGAAAAGCCGCACC	0.0923104243388625	0.00586331287275243
1501130-1_4	chr|ECs4705|ECs4705|mRNA	4748355	4748384	chr|EcOnc36|EcOnc36|EcOnc	1301457	1301440	1	1	0	-13.7	2	1	0	0.1	3.1	ATTCGCTATGAAGGCCCAAAAGGTGGTCCGATGTTCCCCTTTGGGCAA	0.367879447610944	0.00161737993686678
1546457-1_4	chr|ECs0560|ECs0560|mRNA	619344	619395	chr|EcOnc3|EcOnc3|EcOnc	1774539	1774510	1	1	0	-21	0	1	0	0.1	1.1	CGGTGCATAACCCGGAGACGGGGGAACTGCTGTGGCAGCATGAGACAGAGCATGACATGCAAGTATCTCATGCTGTTGCCCGAACC	0.251770060583133	0.000929573192191755
1578525-1_4	chr|ECs2600|ECs2600|mRNA	2578387	2578356	chr|EcOnc14|EcOnc14|EcOnc	1422459	1422476	1	1	0	-15.1	0	1	0	0.1	1.1	CTCTGACTCAGCACGTCAGAAAAGCGCCGAAACCAGCAAAATGAGTGTTGCTGGCGTTTTTT	0.00625852576949811	0.0287242494810713
1586586-1_4	chr|EcOnc33|EcOnc33|EcOnc	1557070	1557049	chr|ECs3538|ECs3538|mRNA	3526289	3526309	1	1	0	-4.6	0	1	0	0.1	1.1	CTGCCCCGGCGGCCTTTTTTTCGATATTCTGCGTTTTCTCGA	0.033388529857469	0.0108204578860199
1594455-1_4	chr|EcOnc54|EcOnc54|EcOnc	1577147	1577124	chr|ECs1260|ECs1260|mRNA	1317675	1317637	1	1	0	-15.8	0	1	0	0.1	1.1	CTGTTACAGCAGTTGGGGCTTCAAAACGTGAAGCCACGCCGCGTGAAGTAGAGCAGGCGCTGGA	0.0682056047540823	0.0070783268190047
1625383-1_4	chr|asECs2320|asECs2320|asmRNA	2290978	2290955	chr|EcOnc15|EcOnc15|EcOnc	2926002	2925981	1	1	0	-13.5	0	1	0	0.1	1.1	CTTCCGATCTGATACTCAGCTGCACCTTCAACTTGCTGTTTCGCAAAGTTGCGTAACAGCATTTTGCTCT	0.137598741993493	0.00451966148641593
1681801-1_4	chr|EcOnc15|EcOnc15|EcOnc	2926025	2926006	chr|ECs4683|ECs4683|mRNA	4717215	4717193	1	1	0	-10.4	0	1	0	0.1	1.1	GCAGGATGACCCTGTAACGACAGGGTATGCTGCGTCGTAGCG	0.0412892083538741	0.00955898891127341
1732676-1_4	chr|EcOnc3|EcOnc3|EcOnc	1774532	1774509	chr|ECs1871|ECs1871|mRNA	1863740	1863717	1	1	0	-19.9	0	1	0	0.1	1.1	TATCTCATGCTGTTGCCCGAACCCCGGTTGGGCGACGGACAGTAACG	0.0906494831313781	0.000710218674767855
1806356-1_4	chr|ECs0605|ECs0605|mRNA	669030	669005	chr|EcOnc20|EcOnc20|EcOnc	1255624	1255596	1	1	0	-22.2	0	1	0	0.1	1.1	TTTAACGGCTTTGAGCTGATAAGCCAAAAAGTGAGCATTATCGCTCAAGGCCACACCGC	0.0211034393030342	0.0141195623681226
1814892-1_4	chr|EcOnc15|EcOnc15|EcOnc	2925988	2925959	chr|ECs5426|ECs5426|mRNA	1751651	1751671	1	1	0	-20.1	2	1	0	0.1	3.1	TTTGCTCTACGAGTTTGCCAGCCTCCCCCAAGTGGGGCGCTGGCGCATGC	0.367879447610944	0.00141358042013698
1997514-1_3	chr|ECs2888|ECs2888|mRNA	2840680	2840699	chr|EcOnc8|EcOnc8|EcOnc	1179976	1179957	1	1	0	-18.3	2	1	0	0.1	3.1	AAAGCGGGCAATGGTGAGACTTTATTCCTTGCCGCCCGCG	0.163220465356195	0.00401286176952564
2069359-1_3	chr|ECs0538|ECs0538|mRNA	577589	577624	chr|EcOnc53|EcOnc53|EcOnc	1292421	1292394	1	1	0	-22.4	0	1	0	0.1	1.1	ACAAAATTGGCGCTGACCCGACCGGATTGCCCTTTAGTGTTAGGGCCTCGGGTTAACGTTAAGA	0.367879447610944	0.00154190501782955
2095053-1_3	chr|ECs4766|ECs4766|mRNA	4818248	4818270	chr|EcOnc12|EcOnc12|EcOnc	1779576	1779530	1	1	0	-10.5	0	1	0	0.1	1.1	ACATGTATGGGTGGTATCAGTATAAAATAACAATAATAATCTTCTACCCAATCAGTACATTACTGCTGTGACT	0.299637713019686	0.00241571264855187
2125042-1_3	chr|ECs0956|ECs0956|mRNA	1040318	1040285	chr|EcOnc54|EcOnc54|EcOnc	1577163	1577122	1	1	0	-16.4	0	1	0	0.1	1.1	ACGGAGACGACCCTACCGTTAATGCTCTGCAGGATAACGAAGCCCTGACTGTTACAGCAGTTGGGGCTTCAACT	0.303912070347533	0.00102523451750006
2175745-1_3	chr|EcOnc15|EcOnc15|EcOnc	2925993	2925965	chr|ECs0647|ECs0647|mRNA	724197	724217	1	1	0	-13.5	0	1	0	0.1	1.1	AGCATCTTGCTCTACGAGTTTGCCAGCCTGGCAGGTCACCGGGGCGTGGA	0.135862195121123	0.004558659878037
2219712-1_3	chr|EcOnc15|EcOnc15|EcOnc	2925959	2925942	chr|ECs0079|ECs0079|mRNA	88240	88197	1	1	0	-16	2	1	0	0.1	3.1	AGTGGCTGGCTTTTTTATCCAGCATTAAGCCAGCACGCAGTCAAACAAAAAACCCGCGCC	0.354703505185522	0.00192066340415375
2270448-1_3	chr|ECs1346|ECs1346|mRNA	1408670	1408648	chr|EcOnc36|EcOnc36|EcOnc	1301419	1301402	1	1	0	-14.8	0	1	0	0.1	1.1	ATCCTGAGCAGCCGCGACTGGTTATCGCGGCTTAATT	0.148232645613988	0.00429330876880816
2273458-1_3	chr|EcOnc29|EcOnc29|EcOnc	4400173	4400122	chr|ECs4346|ECs4346|mRNA	4352274	4352298	1	1	0	-18.5	0	1	0	0.1	1.1	ATCGAGTCTCCTTGTTTCGACTTAAGCTGGCAATTGGATTGCCAGCTTTCTTATTGTCGAACAGGGCGATGTCGAAAA	0.102019723708097	0.00550281816453515
2281205-1_3	chr|agvB2|agvB2|EcOnc	3486277	3486300	chr|asECs1270|asECs1270|asmRNA	1334453	1334494	1	1	0	-19.4	0	1	0	0.1	1.1	ATCTCATGCTATTGCCCGAACCCAATGCAGCGTATTGGGCGAGGGCGCGATCGGCAATGGCATAAAAAAAA	0.18667461547278	0.00363747007653233
2309561-1_3	chr|EcOnc3|EcOnc3|EcOnc	1774526	1774496	chr|ECs2543|ECs2543|mRNA	2518562	2518581	1	1	0	-14.6	0	1	0	0.1	1.1	ATGCTGTTGCCCGAACCCACTCGGGCTTTTTCTTAAAGAGTGGGTAATGCT	0.32317045851243	0.00220738719740157
2324125-1_3	chr|ECs2098|ECs2098|mRNA	2092021	2092004	chr|EcOnc12|EcOnc12|EcOnc	1779577	1779550	1	1	0	-1.6	0	1	0	0.1	1.1	ATGTGTCGTCGCGGCTTCATAACAATAATAATCTTCTACCCAATC	0.00160864472842236	0.00046926950861121
2368306-1_3	chr|ECs3022|ECs3022|mRNA	2954559	2954519	chr|EcOnc15|EcOnc15|EcOnc	2925966	2925944	1	1	0	-19.1	0	1	0	0.1	1.1	CAACAAGGGGGCGGTATGAGCCATGTCTGGGGACTGTTTTCTCCCCCAGTGGCTGGCTTTTTT	0.32703744424572	0.00108203818737694
2401826-1_3	chr|ECs3334|ECs3334|mRNA	3308314	3308370	chr|EcOnc3|EcOnc3|EcOnc	1774552	1774533	1	1	0	-4.4	2	1	0	0.1	3.1	CCTACCCACATCTGGCTGACAATCCGGTACATCGCGCAGCACCTTTCCTTAATGGATAAAAATGACAATGCAAG	0.0677001329137133	0.000676363845555739
2402853-1_3	chr|EcOnc15|EcOnc15|EcOnc	2925967	2925942	chr|ECs5012|ECs5012|mRNA	5091324	5091355	1	1	0	-23.5	2	1	0	0.1	3.1	CCTCCCCCAGTGGCTGGCTTTTTTATATCTTGTTGCCAGCAAAGCCTGGGGGCCGTAAAA	0.0648510214312074	0.00729907563060337
2403567-1_3	chr|EcOnc36|EcOnc36|EcOnc	1301432	1301409	chr|asECs1242|asECs1242|asmRNA	1301124	1301104	1	1	0	-22	0	1	0	0.1	1.1	CCTCTGTGCAGAAGGTTATCGCGGAAATTGGTGGCCTTCCGCACAGT	0.168907264126982	0.00391540157096357
2502284-1_3	chr|EcOnc33|EcOnc33|EcOnc	1557129	1557105	chr|ECs2310|ECs2310|mRNA	2278800	2278826	1	1	0	-26.1	0	1	0	0.1	1.1	CTGCATGTTTTGCTTTGGATATAACTTCCGAAGCAGGACGTGCAGCTCTGGC	0.0592910289716965	0.00770394076468882
253020-1_2	chr|EcOnc15|EcOnc15|EcOnc	2925996	2925977	chr|ECs4031|ECs4031|mRNA	4039127	4039147	1	1	0	-19.6	2	1	0	0.1	3.1	AACAGCATTTTGCTCTACGAACCTATCAGGGCAAAGTGCTGC	0.335789875243912	0.0412744171706498
2595626-1_3	chr|EcOnc36|EcOnc36|EcOnc	1301477	1301449	chr|ECs2705|ECs2705|mRNA	2660497	2660518	1	1	0	-18	0	1	0	0.1	1.1	CTTCCGATCTGGTACTCAGCAGAGCCGCGATAAGAAGTTCCCCAAAACCTTATCGCGGTAAAC	0.367879447610944	0.00150869724906948
2647213-1_3	chr|ECs5354|ECs5354|mRNA	5491411	5491387	chr|EcOnc33|EcOnc33|EcOnc	1557101	1557083	1	1	0	-18.1	0	1	0	0.1	1.1	GAACCGGCGTGCAGGAGTTTATCCTAATTTGCCGCCGGTTCTGGC	0.103872133032863	0.0054398462590616
2653441-1_3	chr|EcOnc36|EcOnc36|EcOnc	1301459	1301441	chr|ECs1241|ECs1241|mRNA	1295719	1295745	1	1	0	-21.8	2	1	0	0.1	3.1	GAATGTTCCCCTTTGGGCATTCAAAAGGCCAGGGGGGAACAGGCC	0.152585502609104	0.0042084470871497
2676003-1_3	chr|EcOnc36|EcOnc36|EcOnc	1301443	1301417	chr|ECs4180|ECs4180|mRNA	4185216	4185189	1	1	0	-23.6	0	1	0	0.1	1.1	GCAATTGGAGCCCTCTGTGCAGAAGGTATCGTTCTTCTGCTCAGAAGGTTCGCCTT	0.00101063361155041	0.000455794290143224
2679488-1_3	chr|EcOnc15|EcOnc15|EcOnc	2926025	2925989	chr|ECs0922|ECs0922|mRNA	1009282	1009317	1	1	0	-25	0	1	0	0.1	1.1	GCAGGATGACCCTGTAACGAAGTTTGCGTAACAGCATCACCCTGTTGCGCTTCTTGCAGGGCATAAGCCTCT	0.285445749811978	0.00254096993206504
2703395-1_3	chr|EcOnc14|EcOnc14|EcOnc	1422415	1422457	chr|ECs0892|ECs0892|mRNA	975147	975193	1	1	0	-27.7	2	1	0	0.1	3.1	GGCATCACATTTTCTCCATGGGGTATTCCCTCCGCCGGCACTACCTACGGTGCTGGTCTGCAGTTCAACCCGATGGAAAACGTTGCTCTG	0.367612698520315	0.00175926060163112
2722604-1_3	chr|ECs4911|ECs4911|mRNA	4995243	4995265	chr|EcOnc15|EcOnc15|EcOnc	2926024	2925996	1	1	0	-18.2	0	1	0	0.1	1.1	GTAAACAGGGTCGTTTCCGTCAGGATGACCCTGTAACGAAGTTTGCGTA	0.367879447610944	0.00144391122270408
2747781-1_3	chr|EcOnc36|EcOnc36|EcOnc	1301455	1301403	chr|ECs0785|ECs0785|mRNA	873415	873384	1	1	0	-17.9	0	1	0	0.1	1.1	GTTCCCCTTTGGGCAATTGGAGCCCTCTGTGCAGAAGGTTATCGCGGCTTAATCTGCCGCTGGATGGCGCACAAATCGCGCTT	0.232145352232984	0.00306604251119489
2766411-1_3	chr|ECs4901|ECs4901|mRNA	4983801	4983782	chr|EcOnc3|EcOnc3|EcOnc	1774528	1774511	1	1	0	-18.1	0	1	0	0.1	1.1	TACCAACGGGCAACGCATTCATGCTGTTGCCCGAAC	0.255560208116867	0.00282267472976773
2768892-1_3	chr|EcOnc15|EcOnc15|EcOnc	2925981	2925964	chr|ECs4370|ECs4370|mRNA	4378982	4378940	1	1	0	-21	0	1	0	0.1	1.1	TACGAGTTTGCCAGCCTCTGATGCGACGATGGGCTGGACTAAACTCGTTACCGACGAAGCG	0.196311039043732	0.000849456114465968
2781931-1_3	chr|ECs2373|ECs2373|mRNA	2344932	2344903	chr|EcOnc36|EcOnc36|EcOnc	1301441	1301407	1	1	0	-21.5	0	1	0	0.1	1.1	TCAACGATTACTGTACAGCAGGGCGGTGTAATTGGAGCCCTCTGTGCAGAAGGTTATCGCGGCT	0.319343827921855	0.0022391208608683
2785301-1_3	chr|asECs4623|asECs4623|asmRNA	4653038	4653055	chr|EcOnc3|EcOnc3|EcOnc	1774556	1774514	1	1	0	-15.3	0	1	0	0.1	1.1	TCACGCAGCTGGGATACAAGATAAAAATGATAATGCAAGTATCTCATGCTGTTGCCCG	0.025201357271222	0.000594557011440761
2814800-1_3	chr|ECs1605|ECs1605|mRNA	1614641	1614622	chr|EcOnc5|EcOnc5|EcOnc	1179791	1179808	1	1	0	-19.7	0	1	0	0.1	1.1	TCTGATTGCCCAGCAGCTGCGGAGGGGCAATCAGC	0.277172513634951	0.00261658201433957
2868868-1_3	chr|EcOnc54|EcOnc54|EcOnc	1577144	1577120	chr|ECs0063|ECs0063|mRNA	65735	65710	1	1	0	-21.5	0	1	0	0.1	1.1	TTACAGCAGTTGGGGCTTCAACTTTTATGGTTGAAGCCCAGGCTCCGAAGCAG	0.156523872843831	0.00413449115297362
2901022-1_3	chr|ECs2098|ECs2098|mRNA	2092383	2092362	chr|EcOnc3|EcOnc3|EcOnc	1774552	1774530	1	1	0	-5.5	2	1	0	0.1	3.1	TTGACTACCTCGGTGGTCAGATAAAAATGACAATGCAAGTAT	7.23018146200155e-94	9.87196028960689e-05
2933649-1_3	chr|EcOnc36|EcOnc36|EcOnc	1301448	1301409	chr|asECs0739|asECs0739|asmRNA	823126	823089	1	1	0	-24	0	1	0	0.1	1.1	TTTGGGCAATTGGAGCCCTCTGTGCAGAAGGTTATCGCGGAGTCAACCCAACCTGCCAGAGGATCTCCACACGCAAAT	0.0859059841483402	0.00613208502238977
293888-1_2	chr|ECs2053|ECs2053|mRNA	2035266	2035306	chr|EcOnc15|EcOnc15|EcOnc	2925988	2925963	1	1	0	-20.6	0	1	0	0.1	1.1	AGGACCAGTGGGGGCGACGGTGGGGCAAATCGGCAAACTTATTTGCTCTACGAGTTTGCCAGCCTCC	1.26017889347934e-18	0.00792304480902547
302245-1_2	chr|EcOnc12|EcOnc12|EcOnc	1779570	1779552	chr|ECs5439|ECs5439|mRNA	1978555	1978590	1	1	0	-12.5	2	1	0	0.1	3.1	ATAACATAATAATCTTCTACCCAAGAGATGCGAGCAGCGTTTTGGGTAGGGTGTGCCG	5.17429638152317e-08	0.0118155114237692
3153729-1_2	chr|ECs5149|ECs5149|mRNA	5254933	5254961	chr|EcOnc25|EcOnc25|EcOnc	961974	961929	1	1	0	-14.7	2	1	0	0.1	3.1	AAAGAGTTGAAAAGCAGCGTGAGCAGGGGGTATTTCCCTGTCTGTTTGCCGACAGACGCATATGCTCTAACCCTC	0.0127865652192408	0.0188712839024099
-16.2	0	1	0	0.1	1.1						0				0		null	null
315729-1_2	chr|ECs3477|ECs3477|mRNA	3470907	3470964	chr|EcOnc15|EcOnc15|EcOnc	2926025	2925992	1	1	0	-22	0	1	0	0.1	1.1	ATGAAATGCTCTACCGCTGGCTGTGCACAAAAGGTTACGAGGTCATCGTTGAGCAGCAGGATGACCCTGTAACGAAGTTTGCGTAACAG	0.00780132507960729	0.0195815112496989
3169402-1_2	chr|EcOnc29|EcOnc29|EcOnc	4400177	4400154	chr|ECs3229|ECs3229|mRNA	3191626	3191603	1	1	0	-17.6	2	1	0	0.1	3.1	AAATATCGAGTCTCCTTGTTTCGAAAAAAAACAGGGAGACATTTATGA	0.0105635641792776	0.000544860188506189
3176255-1_2	chr|EcOnc38|EcOnc38|EcOnc	2032925	2032903	chr|ECs0591|ECs0591|mRNA	650206	650169	1	1	0	-22.7	0	1	0	0.1	1.1	AAATGTCTTTGCTGCTGTTGGTTAATCCTCTCTCTGATGGCAGCAAAGATTATTGACGGTA	0.0116532235606253	0.0199204768222399
3182591-1_2	chr|EcOnc10|EcOnc10|EcOnc	2234283	2234301	chr|ECs1220|ECs1220|mRNA	1277487	1277508	1	1	0	-15.3	0	1	0	0.1	1.1	AACACGGCAGTTTTTTTATGGGAACTGCCGGATCCGGAA	0.0111162739868291	0.020476503894465
319496-1_2	chr|ECs0059|ECs0059|mRNA	60815	60765	chr|EcOnc44|EcOnc44|EcOnc	1397112	1397088	1	1	0	-22.8	0	1	0	0.1	1.1	ATGCCTGAAGCAACCCGTGTTCACCTGGAACCGACCATCAATTTGCCGCTCAGGTAGATGGTCAGGGCCTCGGGTT	0.245430188515587	0.102062072615966
3207136-1_2	chr|ECs0664|ECs0664|mRNA	739434	739458	chr|EcOnc2|EcOnc2|EcOnc	1268538	1268518	1	1	0	-9.2	0	1	0	0.1	1.1	AACGCTGAGATTTGTGCCTCGTTGAGATTATTAAAACGAGTATCTC	0.0137691421272461	0.000558618248345989
3237573-1_2	chr|EcOnc54|EcOnc54|EcOnc	1577176	1577124	chr|ECs0492|ECs0492|mRNA	524659	524682	1	1	0	-20.5	0	1	0	0.1	1.1	AAGCCGATTTGTTGATAACGAAGCCCTGACTGTTACAGCAGTTGGGGCTTCAAAAGTGGTTATCGACGAGTCGGT	0.367879447610944	0.00137071209445093
3242917-1_2	chr|ECs2888|ECs2888|mRNA	2840681	2840701	chr|EcOnc3|EcOnc3|EcOnc	1774549	1774512	1	1	0	-20.3	2	1	0	0.1	3.1	AAGCGGGCAATGGTGAGACGAAAAAATGACAATGCAAGTATCTCATGCTGTTGCCCGAA	1.06759380926337e-25	0.00018388272345703
3243666-1_2	chr|EcOnc20|EcOnc20|EcOnc	1255754	1255722	chr|ECs0014|ECs0014|mRNA	13194	13214	1	1	0	-18.7	0	1	0	0.1	1.1	AAGCGGTTGTAGGGCTGCCGCCAATATGAGAAACTCGTTGGTGGTCAGACTCGT	0.251487112838954	0.00286410701236926
3251567-1_2	chr|ECs4191|ECs4191|mRNA	4191826	4191778	chr|EcOnc3|EcOnc3|EcOnc	1774552	1774533	1	1	0	-4.1	0	1	0	0.1	1.1	AAGGCTACGAGTTCATCAACGACATTAAAGGTGGTGTAATCCCTGGCGAGATAAAAATGACAATGCAAG	1.13733434585493e-19	0.000208438687537667
3255479-1_2	chr|ECs0264|ECs0264|mRNA	292978	292943	chr|EcOnc33|EcOnc33|EcOnc	1557081	1557056	1	1	0	-23.2	0	1	0	0.1	1.1	AAGGTCTGAAAGGCGGTCACTCCGGCGGGGAAATCCCTTGTTTTCCCTGCCCCGGCGGCCT	0.0634670437784396	0.00739524416864775
3268071-1_2	chr|EcOnc41|EcOnc41|EcOnc	1418296	1418317	chr|ECs4928|ECs4928|mRNA	5013926	5013902	1	1	0	-8.7	2	1	0	0.1	3.1	AATACGTTGCCACTGTTCCGCCCTACGCGGGCCTGATGATCGACAAA	0.00427830189403513	0.0361550763031094
3295905-1_2	chr|EcOnc36|EcOnc36|EcOnc	1301441	1301421	chr|asECs3933|asECs3933|asmRNA	3932830	3932806	1	1	0	-25.1	0	1	0	0.1	1.1	AATTGGAGCCCTCTGTGCAGACGCAGCTGTTGCACGGAGGGCATCG	0.300831702407785	0.00240520162985965
3320111-1_2	chr|ECs4464|ECs4464|mRNA	4497863	4497841	chr|EcOnc29|EcOnc29|EcOnc	4400177	4400154	1	1	0	-16.5	0	1	0	0.1	1.1	ACACCGCAAGGAGACGATCATGAAAATATCGAGTCTCCTTGTTTCGA	0.367879447610944	0.00128518143930104
3336812-1_2	chr|ECs1223|ECs1223|mRNA	1281612	1281634	chr|EcOnc2|EcOnc2|EcOnc	1268538	1268518	1	1	0	-5.6	2	1	0	0.1	3.1	ACAGGCCGGTGATGAAGTGACCTGATTATTAAAACGAGTATCTC	0.00247689227708474	0.000483777594085191
3389921-1_2	chr|EcOnc15|EcOnc15|EcOnc	2925980	2925957	chr|ECs0092|ECs0092|mRNA	101854	101898	1	1	0	-16.5	2	1	0	0.1	3.1	ACGAGTTTGCCAGCCTCCCCCAGTACGGGCAGTCTGAATGATGAATGGCTGATGGCGGCAGATCTGATT	0.345573939035054	0.00113966496950925
3421189-1_2	chr|ECs3814|ECs3814|mRNA	3826066	3826047	chr|EcOnc2|EcOnc2|EcOnc	1268539	1268511	1	1	0	-10.9	0	1	0	0.1	1.1	ACGTGCATGGGCTGAGCAGCGATTACTAAAACGAGTATCTCATGCAAT	0.0069276794702583	0.000524730474836542
3422885-1_2	chr|ECs4442|ECs4442|mRNA	4469423	4469391	chr|EcOnc53|EcOnc53|EcOnc	1292420	1292398	1	1	0	-19.1	2	1	0	0.1	3.1	ACGTTAACCACGCAACCCGTGCGGGCCTGCTGTGTTAGGGCCTCGGGTTAACGT	0.0859243075430408	0.0061310476688265
3430076-1_2	chr|ECs2055-1|ECs2055-1|5UTR	2038965	2038923	chr|EcOnc15|EcOnc15|EcOnc	2926005	2925975	1	1	0	-24.9	0	1	0	0.1	1.1	ACTCAAATGTGGAGCATTTCTTGCCGTTACGACTACAATTCTCAGTTTGCGTAACAGCATTTTGCTCTATGAGT	0.254766209134481	0.00283128249733733
344417-1_2	chr|EcOnc5|EcOnc5|EcOnc	1179793	1179818	chr|ECs3942|ECs3942|5UTR	3944117	3944134	1	1	0	-18	0	1	0	0.1	1.1	CGGAGGGGCAATCAGCGAGTAGGTATCACGACCTGCTCGCTT	0.203802204904999	0.118678165819385
3445895-1_2	chr|EcOnc43|EcOnc43|EcOnc	1308394	1308360	chr|ECs2098|ECs2098|3UTR	2091789	2091758	1	1	0	-17.6	0	1	0	0.1	1.1	ACTGAACAAATAAGCGGTCTCCGCACCCGATAGCTAGCTTCAGAACAAAACAGGTGCGGTTCCGACAG	0.172367155682872	0.0038575837490523
3488251-1_2	chr|EcOnc36|EcOnc36|EcOnc	1301472	1301452	chr|ECs4367|ECs4367|mRNA	4374430	4374465	1	1	0	-21.5	2	1	0	0.1	3.1	AGAGCCGCGATAAGAATGTTCATAAACACATTCTCATCGCGGTCGATCTCTCCCCGG	0.367879447610944	0.00133694140762613
3494765-1_2	chr|ECs4920|ECs4920|mRNA	5006894	5006912	chr|EcOnc2|EcOnc2|EcOnc	1268538	1268518	1	1	0	-6.7	0	1	0	0.1	1.1	AGATGAACTGGGGTACGTGGATTATTAAAACGAGTATCTC	0.00247689227708474	0.000483777594085191
3541483-1_2	chr|EcOnc21|EcOnc21|EcOnc	1180092	1180039	chr|ECs0791|ECs0791|mRNA	879618	879645	1	1	0	-17.9	0	1	0	0.1	1.1	AGGACAATGGCAGAAGAGAGACAACAGCCCGCAATACGAAAAAGGCCGCGCTATATATCCGGTTGCTGTTGTGGAAGGGCAT	0.201796448318175	0.003429931350954
3541496-1_2	chr|EcOnc42|EcOnc42|EcOnc	2924044	2924079	chr|ECs1687|ECs1687|mRNA	1684735	1684765	1	1	0	-18.2	0	1	0	0.1	1.1	AGGACAATGGTAGAAGAGAGACAACAGCCCGCAATATTGTGCTATTAGCGGGTTGTTCATCAAAGC	0.123900267847945	0.0048487733791218
3543689-1_2	chr|ECs0379|ECs0379|mRNA	400481	400507	chr|EcOnc2|EcOnc2|EcOnc	1268539	1268518	1	1	0	-13.6	2	1	0	0.1	3.1	AGGAGATGCTCGATTTTCGCGCCGAACGATTATTAAAACGAGTATCTC	0.000711760619928023	0.000446299928288719
3563223-1_2	chr|EcOnc20|EcOnc20|EcOnc	1255744	1255724	chr|ECs1199|ECs1199|mRNA	1263746	1263764	1	1	0	-20	0	1	0	0.1	1.1	AGGGCTGCCGCCAATATGAGAGGCGCAGCCCGTCACGC	0.0177053276660434	0.0156269076979498
3563224-1_2	chr|EcOnc20|EcOnc20|EcOnc	1255744	1255727	chr|asECs0076|asECs0076|asmRNA	84109	84126	1	1	0	-22.3	0	1	0	0.1	1.1	AGGGCTGCCGCCAATATGCAGCCGCGGCGGCAGCCA	0.00508962462566101	0.0325300024316178
3599859-1_2	chr|asECs5242|asECs5242|asmRNA	5347821	5347800	chr|EcOnc50|EcOnc50|EcOnc	1266938	1266909	1	1	0	-24.3	0	1	0	0.1	1.1	AGTTATATCTACGCCGGGTAAAATCAGCACCAGACCCGGCGCAGATATAAA	0.0141320086820433	0.0178117624969774
3604629-1_2	chr|ECs4130|ECs4130|mRNA	4143941	4143965	chr|EcOnc11|EcOnc11|EcOnc	1946874	1946848	1	1	0	-3.5	0	1	0	0.1	1.1	AGTTTGCTGGCTTTCCTGGTCGGAATAACAATAATAATCTTCTACCCAATC	0.072237141848335	0.0068345818976726
3612023-1_2	chr|EcOnc10|EcOnc10|EcOnc	2234242	2234268	chr|ECs4170|ECs4170|mRNA	4180893	4180875	1	1	0	-16.4	0	1	0	0.1	1.1	ATAACAAATAATCTTCTACCCAATCAGTACATTTGCAGCTGGTTGGTGTAGGA	0.267626907060792	0.000955811995138089
3612146-1_2	chr|agvB1|agvB1|EcOnc	1941842	1941824	chr|ECs3644|ECs3644|mRNA	3634922	3634889	1	1	0	-3.9	2	1	0	0.1	3.1	ATAACAACACAACAATATCTGCGTAAACTGATTGCGTGGCAGGAAGAGATGGA	0.00865629598802816	0.000535028707601719
3621580-1_2	chr|EcOnc10|EcOnc10|EcOnc	2234240	2234259	chr|asECs0644|asECs0644|asmRNA	720537	720516	1	1	0	-16.9	0	1	0	0.1	1.1	ATAATAATCTTCTACCCAATAGCCGGGTAGAAGAAGAAGACG	0.029054416739088	0.011745214433016
3649584-1_2	chr|ECs0623|ECs0623|mRNA	693474	693455	chr|EcOnc15|EcOnc15|EcOnc	2926025	2926004	1	1	0	-17.2	0	1	0	0.1	1.1	ATATCAACCAGGGTCATCAGCAGGATGACCCTGTAACGAAG	0.32817395379421	0.00216495864681622
3660338-1_2	chr|ECs4911|ECs4911|mRNA	4994906	4994942	chr|EcOnc15|EcOnc15|EcOnc	2925991	2925968	1	1	0	-10.3	0	1	0	0.1	1.1	ATCAAATTGCTGGAAGCGTTCGTTCAGTCTGGTAACATTTTGCTCTACGAGTTTGCCAG	0.0579577231266337	0.000660744739669193
3693115-1_2	chr|ECs1227|ECs1227|mRNA	1284415	1284439	chr|EcOnc36|EcOnc36|EcOnc	1301461	1301436	1	1	0	-10.7	0	1	0	0.1	1.1	ATCCTGAGTGGCCCACAACGAAGGGGAAAAAAAATGTTCCCCTTTGGGCAATTGG	0.367879447610944	0.00133859093497482
3700167-1_2	chr|ECs1008|ECs1008|mRNA	1111905	1111930	chr|EcOnc41|EcOnc41|EcOnc	1418255	1418289	1	1	0	-12.9	2	1	0	0.1	3.1	ATCGCAAAACGCCGATGATGAGCAGTAACGAACTCATTAGCGGATCGGAAATGCACT	0.205181353147569	0.00338580611554929
3715518-1_2	chr|EcOnc3|EcOnc3|EcOnc	1774531	1774512	chr|ECs3951|ECs3951|mRNA	3954689	3954671	1	1	0	-17	2	1	0	0.1	3.1	ATCTCATGCTGTTGCCCGAATTCTGGGCAAACAAGCATGAA	0.00675661639805057	0.000523681809708211
3734984-1_2	chr|EcOnc3|EcOnc3|EcOnc	1774539	1774510	chr|ECs3196|ECs3196|mRNA	3155575	3155552	1	1	0	-16.2	0	1	0	0.1	1.1	ATGACATGCAAGTATCTCATGCTGTTGCCCGAACCATGGGCACGAAGCTGGGCGAGAAA	0.0308963249733527	0.000608548502460064
3751030-1_2	chr|ECs3473|ECs3473|mRNA	3466537	3466510	chr|EcOnc2|EcOnc2|EcOnc	1268523	1268504	1	1	0	-11.4	2	1	0	0.1	3.1	ATGCAGCGCATGATGAAGAAAATGAAGATATCTCATGCAATTGCCCGA	0.000185975319773464	0.000416369458924497
3768867-1_2	chr|EcOnc52|EcOnc52|EcOnc	1182005	1181987	chr|ECs0015|ECs0015|mRNA	14892	14915	1	1	0	-21.4	0	1	0	0.1	1.1	ATGCTGCCGGTGCATTTATACACGGCGCACCGGCAGGCGATCT	0.00246294842830523	0.0505076272276105
3776639-1_2	chr|ECs2492|ECs2492|5UTR	2468393	2468415	chr|agvB1|agvB1|EcOnc	1941841	1941802	1	1	0	-20.5	2	1	0	0.1	3.1	ATGGCATGAGAGTTGCTGTGTTTAACAACACAACAATCAGTATCTCATGCTATTGCCCGA	5.24592871629253e-09	0.000299369533026654
3800025-1_2	chr|EcOnc36|EcOnc36|EcOnc	1301457	1301424	chr|ECs2343|ECs2343|mRNA	2313663	2313690	1	1	0	-16.8	0	1	0	0.1	1.1	ATGTTCCCCTTTGGGCAATTGGAGCCCTCTGTGCGGCCTGCAGAGTATCGGGGAACTGATGA	0.265248387976915	0.00095188420276075
3813886-1_2	chr|ECs2267|ECs2267|mRNA	2241117	2241098	chr|EcOnc37|EcOnc37|EcOnc	5077332	5077315	1	1	0	-19.1	0	1	0	0.1	1.1	ATTACTGGTGGGAGTGACAAAAATTTCACTTCCACCACAAT	0.000821065502442154	0.0962250448649376
3828688-1_2	chr|asECs1698|asECs1698|asmRNA	1693045	1693077	chr|EcOnc36|EcOnc36|EcOnc	1301450	1301432	1	1	0	-15.7	0	1	0	0.1	1.1	ATTCCCTGATAGGTGGTTCCGGCTCCTGCCAGCCTTTGGGCAATTGGAGCCAAA	0.263684167674147	0.00274235179077437
3843836-1_2	chr|ECs2974|ECs2974|mRNA	2925051	2925025	chr|EcOnc15|EcOnc15|EcOnc	2925976	2925946	1	1	0	-22.6	2	1	0	0.1	3.1	ATTGAACTGGGGAAGGTTGAGTAGTGTTTGCCAGCCTCCCCCAGTGGCTGGCTTTT	0.367879447610944	0.0017481662612588
3844511-1_2	chr|ECs3533|ECs3533|mRNA	3522424	3522457	chr|EcOnc36|EcOnc36|EcOnc	1301459	1301424	1	1	0	-24.1	0	1	0	0.1	1.1	ATTGAAGTCCTGGGGCAGCGACGCCAAAGGGGAATGTTCCCCTTTGGGCAATTGGAGCCCTCTGTGC	0.00709102491528388	0.000525821952656708
3878976-1_2	chr|ECs3670|ECs3670|mRNA	3666731	3666788	chr|EcOnc3|EcOnc3|EcOnc	1774553	1774532	1	1	0	-7.7	0	1	0	0.1	1.1	ATTTTGCTGGCGTTCATCACAGCGATATGGTGACGCTGCTGGCGGAGTACGGTATTGCGATAAAAATGACAATGCAAGT	0.0815058977822928	0.000697179894143816
3909891-1_2	chr|ECs3695|ECs3695|mRNA	3700751	3700731	chr|EcOnc33|EcOnc33|EcOnc	1557103	1557084	1	1	0	-15.3	0	1	0	0.1	1.1	CAGCTGGTCGGCATTCCCATGAAAACATTTGCCGCCGGTTCTGG	0.0185171384028888	0.0152250921406333
3921445-1_2	chr|EcOnc3|EcOnc3|EcOnc	1774527	1774509	chr|ECs0125|ECs0125|mRNA	140142	140123	1	1	0	-16.5	0	1	0	0.1	1.1	CATGCTGTTGCCCGAACCCTTTTGCATGGGCGACAGAT	0.302991744346713	0.00238559555757786
3921446-1_2	chr|EcOnc3|EcOnc3|EcOnc	1774527	1774510	chr|asECs4492|asECs4492|asmRNA	4535106	4535083	1	1	0	-18.1	0	1	0	0.1	1.1	CATGCTGTTGCCCGAACCTGAATCGGGTAATACAGCGACGGA	0.224096119827869	0.00315584628706574
3952066-1_2	chr|ECs3777|ECs3777|mRNA	3788600	3788576	chr|EcOnc41|EcOnc41|EcOnc	1418296	1418317	1	1	0	-14.8	0	1	0	0.1	1.1	CCGTCTGGCGCTGGTGGGCGACGCCAAAAATACGTTGCCACTGTTCCGCC	0.00228962346723155	0.052704627669473
3960153-1_2	chr|ECs0123|ECs0123|mRNA	138923	138951	chr|agvB1|agvB1|EcOnc	1941820	1941802	1	1	0	-22	0	1	0	0.1	1.1	CCTGGCAGCGGGCAGGGCATGAGTATACGATCTCATGCTATTGCCCGA	0.367879447610944	0.00157690069139042
3971203-1_2	chr|ECs2846|ECs2846|mRNA	2788082	2788058	chr|EcOnc13|EcOnc13|EcOnc	901271	901321	1	1	0	-21.6	0	1	0	0.1	1.1	CGACGACGCCAGCGCCGACCCGCTAGCACGTAGCGAGTTCTGTTTGATCATTGCAGAACTTAGCGGGAGGCGCCAT	0.0191645701145489	0.0149237109734975
4006748-1_2	chr|ECs0735|ECs0735|mRNA	819885	819903	chr|EcOnc15|EcOnc15|EcOnc	2926004	2925962	1	1	0	-14.3	0	1	0	0.1	1.1	CGGGACTGGAGCTGGCTTCGTTTGCGTAACAGCATTTTGCTCTACGAGTTTGCCAGCCTCCC	0.367879447610944	0.00145621048194166
4039645-1_2	chr|EcOnc64|EcOnc64|EcOnc	1381298	1381331	chr|ECs2310|ECs2310|mRNA	2278818	2278836	1	1	0	-21.6	0	1	0	0.1	1.1	CTACCGGCAGTGAGAACGTCATCAAAAATAACAAAGCTCTGGCTGCCGGTGGC	0.0660941986976578	0.00721687836487032
4041736-1_2	chr|EcOnc15|EcOnc15|EcOnc	2925982	2925959	chr|ECs0097|ECs0097|mRNA	108288	108309	1	1	0	-22.9	2	1	0	0.1	3.1	CTACGAGTTTGCCAGCCTCCCCCATGGGGCAGATGCTGGCAAAGG	0.367879447610944	0.00169891222893194
4051688-1_2	chr|EcOnc14|EcOnc14|EcOnc	1422412	1422455	chr|ECs4783|ECs4783|mRNA	4839791	4839838	1	1	0	-29	0	1	0	0.1	1.1	CTAGGCATCACATTTTCTCCATGGGGTATTCCCTCCGCCGGCACGACGCGGCGTGGAACAGCTTCGTGGTGAAATCTCTGGTCGCTCAGC	0.0403733382785398	0.00968593987585777
4095387-1_2	chr|EcOnc3|EcOnc3|EcOnc	1774529	1774509	chr|ECs0137|ECs0137|mRNA	153305	153262	1	1	0	-21.5	2	1	0	0.1	3.1	CTCATGCTGTTGCCCGAACCCTACCATGGGCAACCGCATGATGGCCACATGAAGCTGGTCGA	0.0620248671817787	0.00066740388772963
410849-1_2	chr|agvB1|agvB1|EcOnc	1941843	1941810	chr|ECs0159|ECs0159|mRNA	180284	180326	1	1	0	-21	0	1	0	0.1	1.1	GATAACAACACAACAATATCAGTATCTCATGCTAATTTCAGCATGGGAATGCTGGTGTTTATCTTCGTCGCGCGGG	0.071912551249152	0.0251497727413928
412136-1_2	chr|EcOnc2|EcOnc2|EcOnc	1268538	1268500	chr|ECs1226|ECs1226|mRNA	1284054	1284072	1	1	0	-13.4	0	1	0	0.1	1.1	GATTATTAAAACGAGTATCTCATGCAATTGCCCGAACCCGTCGGGCATATCGTCAT	0.012421259749522	0.0203742485542682
4130719-1_2	chr|ECs4166|ECs4166|mRNA	4179538	4179487	chr|EcOnc59|EcOnc59|EcOnc	2340921	2340954	1	1	0	-15.4	2	1	0	0.1	3.1	CTCTGTCTCCGGCCGAAGGCTCCAAAAAGGCGGGTAAACGCCTGGGTCGTGGAAGCTACGATAAATATTATGTTTTTACGGGGACA	0.331499185664862	0.00109421372324165
4138187-1_2	chr|EcOnc3|EcOnc3|EcOnc	1774544	1774499	chr|ECs0556|ECs0556|mRNA	612788	612763	1	1	0	-19	0	1	0	0.1	1.1	CTGACAATGCAAGTATCTCATGCTGTTGCCCGAACCCACTCGGGCTTGCGCATGAACAGCATGGGATTTACCGAA	0.116638664272904	0.000745316657380995
4172521-1_2	chr|ECs5341|ECs5341|mRNA	5476805	5476822	chr|EcOnc3|EcOnc3|EcOnc	1774552	1774533	1	1	0	-2.9	0	1	0	0.1	1.1	CTGGCCTCCAGTGCCGGTGATAAAAATGACAATGCAAG	1.72175520236914e-06	0.000348589947071908
4181154-1_2	chr|asECs4625|asECs4625|asmRNA	4655699	4655716	chr|EcOnc10|EcOnc10|EcOnc	2234234	2234262	1	1	0	-13.4	2	1	0	0.1	3.1	CTGGTTGGATGAAGATTAGCAATAACAATAATAATCTTCTACCCAATCAG	0.155569596039837	0.00415256038603787
4340470-1_2	chr|ECs4620|ECs4620|mRNA	4649491	4649452	chr|EcOnc3|EcOnc3|EcOnc	1774547	1774514	1	1	0	-15.3	0	1	0	0.1	1.1	CTTCCGATCTGTGACTCAGCAATGCCGAGCCGCAGCAGCTGGTCACCGTCGGGCGCAAATGACAACGCAAGTATCTCATGCTGTTGCCCG	0.367879447610944	0.00139435978828763
437447-1_8	chr|ECs4790|ECs4790|mRNA	4851091	4851073	chr|EcOnc14|EcOnc14|EcOnc	1422436	1422454	1	1	0	-13.6	0	1	0	0.1	1.1	TGAGAACGGCGCGGAGGTATTCCCTCCGCCGGCA	0.0474227262079771	0.00880348546166431
441270-1_2	chr|ECs0181|ECs0181|mRNA	204918	204955	chr|EcOnc40|EcOnc40|EcOnc	1397660	1397698	1	1	0	-16.1	0	1	0	0.1	1.1	TCATGACTTAGCTTATTGGCGATCGCGTGGAGATCGGTGCCTGCACTACCTGTTGCTGTGTTTTGCCTCGTGCTGGATGTCGCGTCCAC	0.0446811192724093	0.0234403615469248
4417142-1_2	chr|EcOnc51|EcOnc51|EcOnc	2237502	2237527	chr|ECs1830|ECs1830|mRNA	1816402	1816352	1	1	0	-20.5	0	1	0	0.1	1.1	CTTTTAGCCAGCGTCTTCTTTCAGGTAAAGCAGCGAAGCTTCTGAAAGAGACCCTGGAAGAAGAAAAGGCCACCG	0.0751097557829175	0.00667170941954386
4454196-1_2	chr|asECs0137|asECs0137|asmRNA	152721	152754	chr|EcOnc2|EcOnc2|EcOnc	1268538	1268518	1	1	0	-5.4	0	1	0	0.1	1.1	GAGATCCCGCTCGCCAGCCTGCAATTTGTCGGCAGATTATTAAAACGAGTATCTC	2.49983259887069e-05	0.000382459769566401
4463402-1_2	chr|agvB1|agvB1|EcOnc	1941843	1941825	chr|ECs2098|ECs2098|mRNA	2092415	2092390	1	1	0	-3.9	0	1	0	0.1	1.1	GATAACAACACAACAATATAGAAGCGCTGCCGCAGGAACTGGTGT	9.55961948484667e-82	0.000105596679781709
4463461-1_2	chr|agvB2|agvB2|EcOnc	3486254	3486274	chr|ECs4391|ECs4391|mRNA	4399208	4399243	1	1	0	-6.4	0	1	0	0.1	1.1	GATAACAACACAACAATATCATTGCCGTGCTGCTGTTTATCGTCGGGTTGCTGTGT	0.014983516297106	0.000563291342092216
4475737-1_2	chr|EcOnc2|EcOnc2|EcOnc	1268538	1268516	chr|ECs2098|ECs2098|mRNA	2092521	2092490	1	1	0	-5.5	0	1	0	0.1	1.1	GATTATTAAAACGAGTATCTCATATCGTCTGGGACTTCCGCCTGCCGCGTGTG	9.67146873930362e-139	8.15406968487584e-05
4475745-1_2	chr|EcOnc2|EcOnc2|EcOnc	1268538	1268512	chr|ECs2300|ECs2300|mRNA	2268216	2268188	1	1	0	-18.3	2	1	0	0.1	3.1	GATTATTAAAACGAGTATCTCATGCAAGTCCGTGAGATGCTCGAAGCACACCTGGTAAAAAA	3.00423452172367e-15	0.00023466660232005
4487452-1_2	chr|EcOnc36|EcOnc36|EcOnc	1301425	1301402	chr|ECs1921|ECs1921|mRNA	1912132	1912115	1	1	0	-14.8	0	1	0	0.1	1.1	GCAGAAGGTTATCGCGGCTTAATTAAAAATGCCGCGAATTCCCCTC	0.286278396856088	0.0025337657094832
4489942-1_2	chr|EcOnc15|EcOnc15|EcOnc	2926025	2926005	chr|ECs0781|ECs0781|mRNA	869200	869167	1	1	0	-15.3	0	1	0	0.1	1.1	GCAGGATGACCCTGTAACGAACCATAACAGGAGCATCCTATGAAAAGACAAAA	0.132944823884904	0.000766597561011339
4489945-1_2	chr|EcOnc15|EcOnc15|EcOnc	2926025	2926004	chr|asECs0437|asECs0437|asmRNA	464986	465045	1	1	0	-23.7	0	1	0	0.1	1.1	GCAGGATGACCCTGTAACGAAGATCAGCGGTATCTTCTGGGGTTACCAGCGCGTTTGGCGTTACGGAGGTCATCCCGGCATT	0.0171844490789156	0.0159091319967783
4489978-1_2	chr|EcOnc15|EcOnc15|EcOnc	2926025	2925999	chr|ECs3077|ECs3077|5UTR	3017396	3017422	1	1	0	-19.8	0	1	0	0.1	1.1	GCAGGATGACCCTGTAACGAAGTTTGCTTACCTGTTGCTGGGTCGCCTGTAGC	0.302023370257285	0.00239445587814637
4512922-1_2	chr|EcOnc13|EcOnc13|EcOnc	901308	901334	chr|ECs4052|ECs4052|mRNA	4062092	4062110	1	1	0	-16.7	0	1	0	0.1	1.1	GCGGGAGGCGCCATGCGTACATCACTATCACGCGCATGGCCGTC	0.0256924689154019	0.0126128378255901
4528687-1_2	chr|EcOnc42|EcOnc42|EcOnc	2924045	2924096	chr|ECs0799|ECs0799|mRNA	888490	888511	1	1	0	-16.2	0	1	0	0.1	1.1	GGACAATGGCAGAAGAGAGACAACAGCCCGCAATACGAAAAAGGCCGCGCTACGAATGCACTGCGCGGTCAATC	0.0648378830354387	0.00730004799797338
454119-1_2	chr|ECs4859|ECs4859|mRNA	4923639	4923616	chr|EcOnc2|EcOnc2|EcOnc	1268541	1268502	1	1	0	-21.3	0	1	0	0.1	1.1	TGCGGGCGGTACTGCGGATGCTTTGATTATTAAAACGAGTATCTCATGCAATTGCCCGAAC	4.347088932756e-08	0.0117630778873431
4552102-1_2	chr|ECs5262|ECs5262|mRNA	5378976	5378996	chr|agvB1|agvB1|EcOnc	1941843	1941802	1	1	0	-22.1	0	1	0	0.1	1.1	GGGCATGAGATTGCTGATGTGATAACAACACAACAATATCAGTATCTCATGCTATTGCCCGA	0.286865816513697	0.00252844702687794
4554637-1_2	chr|ECs0663|ECs0663|mRNA	739189	739158	chr|EcOnc10|EcOnc10|EcOnc	2234232	2234279	1	1	0	-20.2	0	1	0	0.1	1.1	GGGGACGCTGGCAGCAAACCTGATTGGGGCATAACAAATAATCTTCTACCCAATCAGTACATTACTGCTGTGAC	0.307113414493749	0.0023490428866032
4555795-1_2	chr|EcOnc40|EcOnc40|EcOnc	1397638	1397660	chr|ECs0492|ECs0492|mRNA	524398	524424	1	1	0	-19	0	1	0	0.1	1.1	GGGGCGCGATATCCGGCTTATTTTCTGCCGGTTGTCGCAACGTTGAATGAT	0.111473084266016	0.00519664612754084
4563897-1_2	chr|ECs2557|ECs2557|3UTR	2531863	2531824	chr|EcOnc52|EcOnc52|EcOnc	1182054	1182022	1	1	0	-27	0	1	0	0.1	1.1	GGGTTCTGATAATTCGATTGACCGTTGGCGGATGCGGCGCTTTTAGCCAGCGTCTTCTTTCAGGTCAGTCGC	0.0276304747919118	0.0120912708351669
4581784-1_2	chr|EcOnc29|EcOnc29|EcOnc	4400189	4400142	chr|ECs0264-1|ECs0264-1|5UTR	293634	293604	1	1	0	-24.3	0	1	0	0.1	1.1	GTAATCCGATTTAAATATCGAGTCTCCTTGTTTCGACTTAAGCTGGCAGTTTTGCGGGTGATCGACAAGGAGACTTAAC	0.359575543347411	0.00186921438923306
4594753-1_2	chr|ECs3381|ECs3381|mRNA	3361675	3361645	chr|EcOnc37|EcOnc37|EcOnc	5077397	5077374	1	1	0	-19.6	0	1	0	0.1	1.1	GTCAGGCGAAGGCATGGGAGCGCGCATTATTTGGGTTAGGTAGCTCCCGCCAGCC	0.0113643314151983	0.0202113020863611
4601537-1_2	chr|ECs2362|ECs2362|mRNA	2330382	2330404	chr|EcOnc29|EcOnc29|EcOnc	4400173	4400142	1	1	0	-23.8	0	1	0	0.1	1.1	GTCTGGAACAGGGAGACCGGGATGACCATCGAGTCTCCTTGTTTCGACTTAAGCTGGCA	0.274277709413981	0.00264346834023633
4633139-1_2	chr|ECs5165|ECs5165|mRNA	5270311	5270254	chr|EcOnc15|EcOnc15|EcOnc	2926006	2925973	1	1	0	-23	0	1	0	0.1	1.1	GTTCGGGGTTCTCCGGATGACGCATTAGCAGAAATCAGAGCAAAAGCTGTCGCTGCAAGTTTGCGTAACAGCATTTTGCTCTACGAGTTT	0.367879447610944	0.00132707719761992
4641574-1_2	chr|EcOnc55|EcOnc55|EcOnc	690797	690744	chr|ECs0150|ECs0150|mRNA	165247	165219	1	1	0	-16	2	1	0	0.1	3.1	GTTGGGGCTCGGAGTGGCAGCCCCAGGATTGATAGAAATATCTCCTGGGGCTTCTTTTCACCCGCGCGCCACATCGATGAGAA	0.0986502813464365	0.00562366014684256
46442-1_6	chr|EcOnc28|EcOnc28|EcOnc	1774350	1774411	chr|ECs1429|ECs1429|mRNA	1473345	1473319	1	1	0	-11.2	0	1	0	0.1	1.1	AGATGTTTGGTTGCGTATTGTATAGGCAAGTTGCGGATTCTGTCTGGTCATTGCAGAATTCAATCAACTCAAAGGGAGAATCGTGATGA	0.1555528684429	0.144337567297406
4648528-1_2	chr|EcOnc3|EcOnc3|EcOnc	1774550	1774506	chr|ECs3327|ECs3327|mRNA	3296203	3296227	1	1	0	-20.5	0	1	0	0.1	1.1	TAAAAATGACAATGCAAGTATCTCATGCTGTTGCCCGAACCCACTATGTGTTTATGGGCGACGGCTGC	1.28969443772641e-10	0.000277487969175904
4665621-1_2	chr|EcOnc21|EcOnc21|EcOnc	1180095	1180059	chr|ECs2666|ECs2666|mRNA	2628953	2628993	1	1	0	-21.3	0	1	0	0.1	1.1	TACAGGACAATGGCAGAAGAGAGACAACAGCCCGCAAATGACATTGCGGTGCTGTTGGACGTGGTAGTCAACCACAA	0.167528296642105	0.00393942052785913
4690485-1_2	chr|EcOnc59|EcOnc59|EcOnc	2340973	2340991	chr|ECs3455|ECs3455|mRNA	3454259	3454240	1	1	0	-6.2	2	1	0	0.1	3.1	TATGGATGGTCATTTCGGCCTTGCTCTTGCCGATGCCCA	0.191004185756842	0.00357631284389584
4693791-1_2	chr|ECs4849|ECs4849|mRNA	4914449	4914416	chr|EcOnc10|EcOnc10|EcOnc	2234234	2234263	1	1	0	-15.4	0	1	0	0.1	1.1	TCAAAACAGGAGAAAAACATGGCTGATTGGGTAATAACAATAATAATCTTCTACCCAATCAGT	0.367043276346589	0.00125204406543464
4756215-1_2	chr|EcOnc3|EcOnc3|EcOnc	1774530	1774511	chr|ECs5124|ECs5124|mRNA	5226306	5226329	1	1	0	-17.3	0	1	0	0.1	1.1	TCTCATGCTGTTGCCCGAACAGCTCCGGGCTTCGGCGATCGTCG	3.30374585205479e-12	0.000260115246908796
4756216-1_2	chr|EcOnc3|EcOnc3|EcOnc	1774530	1774511	chr|ECs2387|ECs2387|mRNA	2359926	2359898	1	1	0	-21.4	2	1	0	0.1	3.1	TCTCATGCTGTTGCCCGAACTAGCTGGGGCAACAGCAACGTGCGGGCGG	0.0971945880427975	0.000719215660977143
4803267-1_2	chr|ECs4596|ECs4596|mRNA	4628089	4628065	chr|EcOnc3|EcOnc3|EcOnc	1774552	1774497	1	1	0	-22.4	0	1	0	0.1	1.1	TGCCACGGGTAACACCATGAGTGAAGATAAAAATGACAATGCAAGTATCTCATGCTGTTGCCCGAACCCACTCGGGCTTTT	0.367879447610944	0.00139435978828763
4822821-1_2	chr|ECs0014|ECs0014|mRNA	12235	12258	chr|EcOnc31|EcOnc31|EcOnc	1308791	1308759	1	1	0	-26.6	2	1	0	0.1	3.1	TGGATGGCACCACTCCTCGTGTGCATAACACGAGGAGTGGTTAGAAATGGCTAAAGTAAAAAT	0.0950514114173246	0.00575721363018256
4852195-1_2	chr|ECs3051|ECs3051|mRNA	2986235	2986277	chr|EcOnc54|EcOnc54|EcOnc	1577161	1577139	1	1	0	-19.1	2	1	0	0.1	3.1	TGTGACAGCGGTGATAGAAAACACCGCCGGTCAGGGCAGTAACGAAGCCCTGACTGTTACAGAAAAAAAAAAAA	0.223285536341171	0.00316552398685087
4852674-1_2	chr|ECs3589|ECs3589|5UTR	3580712	3580742	chr|EcOnc2|EcOnc2|EcOnc	1268534	1268514	1	1	0	-5.1	2	1	0	0.1	3.1	TGTGATTACAACGAAAAAAACCATCACAATTAAAACGAGTATCTCATGC	6.44293433752501e-20	0.000207227553222222
4856898-1_2	chr|EcOnc36|EcOnc36|EcOnc	1301456	1301423	chr|ECs3340|ECs3340|mRNA	3315876	3315841	1	1	0	-30.6	2	1	0	0.1	3.1	TGTTCCCCTTTGGGCAATTGGAGCCCTCTGTGCATGTTTGCACAGAGGATGGCCCATGTTCACGGGAAGT	0.092511764338052	0.000712840404429151
4871804-1_2	chr|asECs4891|asECs4891|asmRNA	4966425	4966444	chr|EcOnc5|EcOnc5|EcOnc	1179834	1179851	1	1	0	-19.8	0	1	0	0.1	1.1	TTACCAGCGCCTGCGCGGCATTCAGGTGCTGGTACTG	0.00696044708317665	0.0269974623578019
4881523-1_2	chr|ECs4159|ECs4159|mRNA	4174857	4174796	chr|EcOnc2|EcOnc2|EcOnc	1268538	1268518	1	1	0	-9.9	2	1	0	0.1	3.1	TTACTCTTGCCAAGACTGATAGCGTTGCTAATCGTCGTCTGGCATTCGCCCGTACTCGTGATGATTATTAAAACGAGTATCTC	1.05681417380193e-16	0.000224952011958277
4925930-1_2	chr|ECs4647|ECs4647|mRNA	4680801	4680848	chr|agvB1|agvB1|EcOnc	1941836	1941798	1	1	0	-26.6	0	1	0	0.1	1.1	TTCTGGACGATGGCAAATGGGCATCGCGGTACTGATGTTGTCTTTGACACAACAATATCAGTATCTCATGCTATTGCCCGAACCC	0.367879447610944	0.00165525712733632
4944246-1_2	chr|ECs4080|ECs4080|mRNA	4086790	4086815	chr|EcOnc54|EcOnc54|EcOnc	1577169	1577124	1	1	0	-12.2	0	1	0	0.1	1.1	TTGCCGGGGTTGACCCGATCTCAGTTTTTGTTGATAACGAAGCCCTGACTGTTACAGCAGTTGGGGCTTCAAA	0.223285536341171	0.00316552398685087
4958447-1_2	chr|EcOnc20|EcOnc20|EcOnc	1255748	1255730	chr|ECs3754|ECs3754|mRNA	3762222	3762248	1	1	0	-19.2	0	1	0	0.1	1.1	TTGTAGGGCTGCCGCCAATTGTAAATGGCGCAGCTCCGGCGATTGC	0.00357667237606201	0.0402258993354565
4964790-1_2	chr|ECs4099|ECs4099|mRNA	4109544	4109527	chr|EcOnc54|EcOnc54|EcOnc	1577162	1577123	1	1	0	-13.1	0	1	0	0.1	1.1	TTTAACGTCGGGCGTCCTATAACGAAGCCCTGACTGTTACAGCAGTTGGGGCTTCAAC	0.359545631966049	0.0018696357789185
4983278-1_2	chr|ECs3764|ECs3764|mRNA	3774575	3774556	chr|EcOnc20|EcOnc20|EcOnc	1255759	1255721	1	1	0	-20.4	2	1	0	0.1	3.1	TTTCGCGGCAACCGCAGCCTTTTCAAGCGGTTGTAGGGCTGCCGCCAATATGAGAAAAA	0.0103976564142123	0.021295885499998
4995996-1_2	chr|ECs4377|ECs4377|mRNA	4387115	4387138	chr|EcOnc2|EcOnc2|EcOnc	1268535	1268514	1	1	0	-5.5	0	1	0	0.1	1.1	TTTGCTTGCAGCATGTAGTTCGATATTAAAACGAGTATCTCATGC	3.79167484433375e-43	0.000143756220109629
5000444-1_2	chr|EcOnc8|EcOnc8|EcOnc	1179983	1179940	chr|ECs1417|ECs1417|mRNA	1462119	1462094	1	1	0	-15	0	1	0	0.1	1.1	TTTGTTGTTTATTCCTTGCCGCCCGCGTCCCCTGCGCGGGCTTATACTTTGAGCAGGAAAAACAACAAT	0.0295637528331541	0.0116263351069193
5070566-1_1	chr|ECs4390|ECs4390|mRNA	4398870	4398829	chr|EcOnc15|EcOnc15|EcOnc	2926019	2925997	1	1	0	-11.8	2	1	0	0.1	3.1	AAAAGTATTAGGCGTTATTCTTGGTGGTCTGCTTCTTCTGCCCCTGTAACGAAGTTTGCGT	1.59363300075947e-17	0.000219983098379914
5111836-1_1	chr|EcOnc2|EcOnc2|EcOnc	1268530	1268502	chr|ECs3436|ECs3436|mRNA	3428153	3428133	1	1	0	-15.5	0	1	0	0.1	1.1	AAACGAGTATCTCATGCAATTGCCCGAACAAAACGGGCAGGCGCTGGTC	0.00086107347312399	0.000451124932603371
5127463-1_1	chr|ECs4378|ECs4378|mRNA	4388218	4388236	chr|EcOnc29|EcOnc29|EcOnc	4400160	4400142	1	1	0	-4.9	0	1	0	0.1	1.1	AAACTGAATATCGCTAAAAACGTTCGTTTCGACTTAAGCTGGCA	0.301156834148802	0.00101922026046066
5165144-1_1	chr|ECs1228|ECs1228|mRNA	1285335	1285366	chr|EcOnc36|EcOnc36|EcOnc	1301437	1301409	1	1	0	-14.4	0	1	0	0.1	1.1	AAAGCTCGACCCGTGCCGGAGAGTCTGAAAAAAAGGAGCCCTCTGTGCAGAAGGTTATCGCGGTTGCGATAGCCTGATGCACATTCAGGT	0.34801069257828	0.00114864476547657
5294246-1_1	chr|ECs2472|ECs2472|mRNA	2448430	2448472	chr|EcOnc12|EcOnc12|EcOnc	1779576	1779532	1	1	0	-21.2	2	1	0	0.1	3.1	AACCTGTTCTTTATTTTTCTCGTGCTGGTTGGTGTGGGGATCTATAACAATAATAATCTTCTACCCAATCAGTACATTACTGCTGTGATG	0.287454360186714	0.00252312957193464
5296460-1_1	chr|ECs0169|ECs0169|mRNA	191221	191200	chr|EcOnc33|EcOnc33|EcOnc	1557101	1557077	1	1	0	-17.7	0	1	0	0.1	1.1	AACGAACCGGTCGAGCGGATGAAAAAATTTGCCGCCGGTTCTGGCTCCTTG	0.0430793776266537	0.00932342675785252
5297387-1_1	chr|EcOnc15|EcOnc15|EcOnc	2926010	2925965	chr|ECs3537|ECs3537|mRNA	3525495	3525538	1	1	0	-27.5	2	1	0	0.1	3.1	AACGAAGTTTGCGTAACAGCATTTTGCTCTACGAGTTTGCCAGCCTATTTTGGCAACGACAACCGCAGAATGCCTGACGCAGAAAACGAT	0.0596377629407076	0.000663538598809959
5297637-1_1	chr|ECs3476|ECs3476|mRNA	3470441	3470417	chr|EcOnc37|EcOnc37|EcOnc	5077373	5077356	1	1	0	-17.3	2	1	0	0.1	3.1	AACGAATTGCTGCCGGTGATTGATATCATGACCGGCGGGA	0.276792857591161	0.00262020825404338
5298134-1_1	chr|EcOnc33|EcOnc33|EcOnc	1557107	1557085	chr|asECs1473|asECs1473|asmRNA	1511130	1511105	1	1	0	-16.5	0	1	0	0.1	1.1	AACGACATTTGCCGCCGGTTCTGACCGGCAAGCAGAGCTTTCCAG	0.00724219122209611	0.0263706331374945
5298135-1_1	chr|EcOnc33|EcOnc33|EcOnc	1557107	1557080	chr|ECs0237|ECs0237|mRNA	267070	267104	1	1	0	-24.1	2	1	0	0.1	3.1	AACGACATTTGCCGCCGGTTCTGGCTCCATTGATTCATGGGAGGAAAACCGGCGGCGCGGCAG	0.0430793776266537	0.00932342675785252
5366264-1_1	chr|ECs1184|ECs1184|mRNA	1256280	1256262	chr|EcOnc12|EcOnc12|EcOnc	1779576	1779551	1	1	0	-8.5	0	1	0	0.1	1.1	AAGAAGAGGAAATGGGTGAGTTAATAACAATAATAATCTTCTACCCAAT	0.358606456169803	0.00119546772679389
5379329-1_1	chr|ECs5117|ECs5117|mRNA	5219027	5218978	chr|agvB2|agvB2|EcOnc	3486254	3486274	1	1	0	-6.7	0	1	0	0.1	1.1	AAGAGCAGCCCACCGCGCAATTGCCCTTTTCCGCGCTCTGGGCGTTGTTGGATAACAACACAACAATATCA	0.3175972083227	0.0010582401641283
539940-1_7	chr|ECs4627-1|ECs4627-1|5UTR	4658467	4658446	chr|EcOnc37|EcOnc37|EcOnc	5077401	5077373	1	1	0	-14.8	0	1	0	0.1	1.1	CTACCTGACCTGTCCATTGTGGTTTATGGGTTAGGTAGCTCCCGCCAGCCA	0.0991462434814188	0.00560560661663594
5423010-1_1	chr|EcOnc20|EcOnc20|EcOnc	1255754	1255736	chr|ECs2098|ECs2098|mRNA	2092640	2092606	1	1	0	-18	0	1	0	0.1	1.1	AAGCGGTTGTAGGGCTGCCTGAGTTCCCGCAACCGCTGCACGATGCGCTGGATA	0.281036114711481	0.000979545165640389
5438935-1_1	chr|ECs4225|ECs4225|mRNA	4224257	4224294	chr|EcOnc15|EcOnc15|EcOnc	2926010	2925966	1	1	0	-19.5	2	1	0	0.1	3.1	AAGGCAAGGCGACGAAAGAGAAAGTGATTGAGCAAAAAGAAGTTTGCGTAACAGCATCTTGCTCTACGAGTTTGCCAGCC	0.367879447610944	0.00157288708929457
544973-1_7	chr|ECs2900|ECs2900|mRNA	2851264	2851243	chr|EcOnc50|EcOnc50|EcOnc	1266934	1266908	1	1	0	-15	2	1	0	0.1	3.1	CTGCTATATGGGCCGGGCCGGGAGCACCAGACCCGGCGCAGAAAAAAAA	0.201339087998987	0.0034358378457486
5456583-1_1	chr|ECs2707|ECs2707|mRNA	2663036	2663018	chr|EcOnc3|EcOnc3|EcOnc	1774529	1774501	1	1	0	-22.8	2	1	0	0.1	3.1	AAGGGTTCGGGCACAATTACTCATGCTGTTGCCCGAACCCACTCGGGC	0.367879447610944	0.00151352975226023
5527459-1_1	chr|ECs4857|ECs4857|5UTR	4921909	4921888	chr|EcOnc7|EcOnc7|EcOnc	3307017	3306969	1	1	0	-20	0	1	0	0.1	1.1	AATCGCGTTCAATCATTTTCATATACCCATAATTATAAGAGAGGTTGTTATGATTGAACGTGAACTGGGGA	0.241647642629205	0.00296445003407031
5539790-1_1	chr|EcOnc3|EcOnc3|EcOnc	1774546	1774518	chr|asECs4007|asECs4007|asmRNA	4016268	4016246	1	1	0	-20.8	0	1	0	0.1	1.1	AATGACAATGCAAGTATCTCATGCTGTTGAGTACAGCGTGAGAGCGAGCATT	0.251770060583133	0.000929573192191755
5630741-1_1	chr|EcOnc12|EcOnc12|EcOnc	1779573	1779552	chr|asECs0644|asECs0644|asmRNA	720537	720519	1	1	0	-16.9	0	1	0	0.1	1.1	ACAATAATAATCTTCTACCCAAGCCGGGTAGAAGAAGAAG	0.0286737786273835	0.0118345267082788
5667014-1_1	chr|ECs0015|ECs0015|mRNA	14892	14918	chr|EcOnc33|EcOnc33|EcOnc	1557108	1557087	1	1	0	-18.2	0	1	0	0.1	1.1	ACACGGCGCACCGGCAGGCGATCTGTAACGACATTTGCCGCCGGTTC	0.272076613268962	0.00266383621652929
5690076-1_1	chr|EcOnc54|EcOnc54|EcOnc	1577142	1577124	chr|asECs3196|asECs3196|asmRNA	3155427	3155452	1	1	0	-19.3	0	1	0	0.1	1.1	ACAGCAGTTGGGGCTTCAAAAATTTTTAACGAAGCCCTGGCGGTACGGA	0.0959811652151312	0.00572223228912122
5690096-1_1	chr|EcOnc54|EcOnc54|EcOnc	1577142	1577121	chr|ECs0986|ECs0986|mRNA	1082893	1082870	1	1	0	-17.2	0	1	0	0.1	1.1	ACAGCAGTTGGGGCTTCAACTTCTGAAGCTCCGCTGAAACGTGCTC	0.0317955564208866	0.000610686368124052
5690104-1_1	chr|EcOnc54|EcOnc54|EcOnc	1577142	1577124	chr|ECs4323|ECs4323|mRNA	4331096	4331117	1	1	0	-19.7	0	1	0	0.1	1.1	ACAGCAGTTGGGGCTTCAATCACAAGGAAGCCCCAATGGAA	0.361588186930705	0.00184684252990807
5690107-1_1	chr|EcOnc54|EcOnc54|EcOnc	1577142	1577125	chr|ECs0154|ECs0154|mRNA	173986	174009	1	1	0	-9.6	0	1	0	0.1	1.1	ACAGCAGTTGGGGCTTCACTTATGGCTGCTTCTGGGGCGCGAACGA	0.308501541062429	0.00233609154967085
5692015-1_1	chr|EcOnc14|EcOnc14|EcOnc	1422424	1422453	chr|ECs0664|ECs0664|mRNA	739785	739813	1	1	0	-22	0	1	0	0.1	1.1	ACAGCCCTGTGGAGCGTATTGCCTTTTTCTCCATGGGGTATTCCCTCCGCCGGCTTACTCGAGGTGGAGGGGATGAAGGTCGG	0.078048173158962	0.00651469254161754
570366-1_7	chr|ECs5163|ECs5163|mRNA	5269599	5269620	chr|EcOnc3|EcOnc3|EcOnc	1774552	1774512	1	1	0	-22.5	0	1	0	0.1	1.1	TGCGGGCGACGGGGGGAGTGTGATAAAAATGACAATGCAAGTATCTCATGCTGTTGCCCGAA	2.31578022075841e-07	0.000328653753904008
5715001-1_1	chr|asECs0147|asECs0147|asmRNA	163163	163194	chr|EcOnc42|EcOnc42|EcOnc	2924083	2924105	1	1	0	-21.8	0	1	0	0.1	1.1	ACAGTTTGCGCACCTGCTCAGGCGTGGCGTTAAAAGGCCGCGCTATTGCGCAGA	0.0544980217761109	0.008108404256842
5724128-1_1	chr|EcOnc37|EcOnc37|EcOnc	5077449	5077430	chr|ECs4288|ECs4288|mRNA	4298507	4298482	1	1	0	-19.5	0	1	0	0.1	1.1	ACATCGAAGCGACTGATAACACAGCGTCGCTTCGATGCAGCGCAGG	0.0795524887715467	0.00643889507738547
5737183-1_1	chr|ECs4724|ECs4724|mRNA	4769513	4769550	chr|EcOnc36|EcOnc36|EcOnc	1301457	1301435	1	1	0	-27.7	2	1	0	0.1	3.1	ACATTCCGCTGCACGGTTGCCCTGCGGGGGAACGCTTTATGTTCCCCTTTGGGCAATTGGAAAA	0.367879447610944	0.00170118222207725
5740117-1_1	chr|EcOnc33|EcOnc33|EcOnc	1557103	1557085	chr|ECs4370|ECs4370|mRNA	4377645	4377598	1	1	0	-22.5	0	1	0	0.1	1.1	ACATTTGCCGCCGGTTCTGACGTACTGGCGGCAGATGCTTTCTCGCGCTTTGAGGAAGAGGGCA	0.0951206597812575	0.0057545439274514
5740121-1_1	chr|EcOnc33|EcOnc33|EcOnc	1557103	1557076	chr|ECs0031|ECs0031|mRNA	30465	30486	1	1	0	-19.4	0	1	0	0.1	1.1	ACATTTGCCGCCGGTTCTGGCTCCTTGTAAAAATGCAGGCGAGCCAGAAATTGGAA	0.107254111283016	0.00532767243305858
5757854-1_1	chr|ECs0800|ECs0800|mRNA	890873	890854	chr|EcOnc33|EcOnc33|EcOnc	1557104	1557077	1	1	0	-11.8	0	1	0	0.1	1.1	ACCAGGTGCTGCAGCGTGGAGACATTTGCCGCCGGTTCTGCTCCTTGC	0.0288499747300523	0.0117933056610292
5780231-1_1	chr|EcOnc32|EcOnc32|EcOnc	901608	901586	chr|ECs4065|ECs4065|5UTR	4075828	4075811	1	1	0	-17.1	0	1	0	0.1	1.1	ACCCGTTCTCTTCTGCGCTGGCTGGTGTGCGCGGAAGCGGA	0.0167550002085805	0.0161374306091976
5802206-1_1	chr|ECs0054|ECs0054|mRNA	55706	55683	chr|EcOnc33|EcOnc33|EcOnc	1557079	1557055	1	1	0	-24.1	0	1	0	0.1	1.1	ACCGGAATTGCGGGGGCTGGGAAGTTGTTTTCCCTGCCCCGGCGGCCTT	0.0346713823420102	0.0105833439166825
5821628-1_1	chr|EcOnc31|EcOnc31|EcOnc	1308653	1308631	chr|ECs4625|ECs4625|mRNA	4657271	4657248	1	1	0	-7.6	2	1	0	0.1	3.1	ACCTCATTTTGACCATGAAGAAAAGAGAAATGGACGATGAGTGATA	0.00742170645946124	0.0259762166733066
5834526-1_1	chr|ECs0171|ECs0171|mRNA	193997	194040	chr|EcOnc15|EcOnc15|EcOnc	2926025	2925980	1	1	0	-24	0	1	0	0.1	1.1	ACCTGGGCGCTGTTGCTGCAACCGTACGTGAAGGCCGTTCTCAGCAGGATGACCCTGTAACGAAGTTTGCGTAACAGCATTTGCTCTAAA	0.164335590601948	0.000807177432999277
5846719-1_1	chr|ECs2666|ECs2666|mRNA	2629800	2629830	chr|agvB1|agvB1|EcOnc	1941818	1941798	1	1	0	-15	0	1	0	0.1	1.1	ACGAAGATGTCGGTGGTGACGGGCAAACCTAATGCTATTGCCCGAACCC	0.367879447610944	0.00132975548981998
5851192-1_1	chr|EcOnc33|EcOnc33|EcOnc	1557106	1557089	chr|ECs3195|ECs3195|mRNA	3154488	3154462	1	1	0	-21.7	0	1	0	0.1	1.1	ACGACATTTGCCGCCGGTCTGACCCGTGCGGCAGATGTGGTGCTG	0.0784892738025308	0.00649200110192639
5862688-1_1	chr|EcOnc15|EcOnc15|EcOnc	2925980	2925945	chr|ECs4165|ECs4165|mRNA	4178238	4178219	1	1	0	-17.4	0	1	0	0.1	1.1	ACGAGTTTGCCAGCCCCCAGTGGCTGGCTTTTTCGTCATGGTTCGGGGGCGGT	0.0384105176811689	0.000625001953134155
5862820-1_1	chr|EcOnc15|EcOnc15|EcOnc	2925980	2925959	chr|ECs2467|ECs2467|mRNA	2442002	2442059	1	1	0	-13.3	0	1	0	0.1	1.1	ACGAGTTTGCCAGCCTCTCCCACAAAATCCAAAATATCGCCAGATGTCATTACTGGAGCGTCTGGTTGAACCGGAGCGCA	0.103705017679096	0.00072810524097083
5885361-1_1	chr|ECs0466|ECs0466|mRNA	497331	497348	chr|EcOnc3|EcOnc3|EcOnc	1774552	1774532	1	1	0	-5.4	0	1	0	0.1	1.1	ACGCCGCCGTCGGCAGTGATAAAAATGACAATGCAAGT	0.00393922102161216	0.00050086882181878
5927223-1_1	chr|ECs2411|ECs2411|mRNA	2388400	2388422	chr|EcOnc15|EcOnc15|EcOnc	2925992	2925964	1	1	0	-19.8	0	1	0	0.1	1.1	ACGGCTGGAAATCGTAATGCGCATTTTGCTCTACGAGTTTGCCAGCCTC	0.0917692643169553	0.00588520459622041
5940713-1_1	chr|ECs4896|ECs4896|3UTR	4971374	4971353	chr|EcOnc15|EcOnc15|EcOnc	2926017	2925991	1	1	0	-17.9	0	1	0	0.1	1.1	ACGGTTACGCATCTTCGCGCCACCCTGTAACGAAGTTTGCGTAACAGC	0.168160311523206	0.00392818915019267
5941286-1_1	chr|ECs2119|ECs2119|5UTR	2125281	2125251	chr|EcOnc15|EcOnc15|EcOnc	2925991	2925965	1	1	0	-21.5	0	1	0	0.1	1.1	ACGGTTGCGTTTGTTCATGCTCGTAGAGTCATTTTGCTCTACGAGTTTGCCAGCCT	0.0662147695723463	0.00720787414631115
5949638-1_1	chr|ECs3991|ECs3991|mRNA	3997020	3996984	chr|EcOnc42|EcOnc42|EcOnc	2924122	2924148	1	1	0	-13.7	0	1	0	0.1	1.1	ACGTCGGTTCGCTACCGCCGCTGGGGCTGCTGGTGAATTATTCGCCAGCTGAAATATTACTTC	0.0329168136810784	0.0109108945117996
5965236-1_1	chr|ECs1688|ECs1688|mRNA	1684098	1684075	chr|EcOnc15|EcOnc15|EcOnc	2925976	2925955	1	1	0	-19.1	2	1	0	0.1	3.1	ACGTTGTGGGGAGGCAATCTTGCGTTTGCCAGCCTCCCCCAGTGG	0.314542438753908	0.0022793299390185
5966149-1_1	chr|ECs0029|ECs0029|mRNA	29155	29186	chr|EcOnc12|EcOnc12|EcOnc	1779576	1779555	1	1	0	-7.5	0	1	0	0.1	1.1	ACGTTTTCACCGGCGAGTGGTACGAAGGTCTGATAACAATAATAATCTTCTACC	0.367879447610944	0.00162559726271499
5966296-1_1	chr|EcOnc8|EcOnc8|EcOnc	1179987	1179957	chr|ECs2472|ECs2472|mRNA	2449353	2449394	1	1	0	-21.5	2	1	0	0.1	3.1	ACGTTTTGTTGTTTATTCCTTGCCGCCCGCGATTATGGATGGCGAGGAAACCAGGGGAATGTTGGCGG	0.0244584371277318	0.0129749824026921
5967768-1_1	chr|ECs0671|ECs0671|mRNA	746185	746165	chr|EcOnc3|EcOnc3|EcOnc	1774552	1774512	1	1	0	-11.2	0	1	0	0.1	1.1	ACTAACCTGGCTAACGGGCGAGATAAAAATGACAATGCAAGTATCTCATGCTGTTGCCCGAA	2.81812092430627e-06	0.000354167740392976
5977853-1_1	chr|EcOnc59|EcOnc59|EcOnc	2340971	2340991	chr|ECs0781-1|ECs0781-1|5UTR	869217	869186	1	1	0	-12.7	2	1	0	0.1	3.1	ACTATGGATGGTCATTTCGGCGGTTATCCGACATAACGACCATAACAGGAGCAAAAAAAAAA	0.267271791082027	0.00270888339597455
5981269-1_1	chr|EcOnc27|EcOnc27|EcOnc	1268400	1268439	chr|ECs1206|ECs1206|mRNA	1268100	1268137	1	1	0	-17.8	0	1	0	0.1	1.1	ACTCACCGGGAGGCACCCGGCACCATGCAGTATACAGAGACCGTTACTGCAAAGTGCTCAGTTGACAGGAATGACTG	0.0156652333471821	0.0167789013803506
599503-1_1	chr|ECs3674|ECs3674|mRNA	3670956	3670922	chr|EcOnc14|EcOnc14|EcOnc	1422423	1422454	1	1	0	-18.2	0	1	0	0.1	1.1	ACCCGCTGCTGGCGCTGCTGGAGGATTACAAAAAAAAAAATTTTCTCCATGGGGTATTCCCTCCGCCGGCAAACGTCCGTCGTGAAGAG	0.179810056059278	0.0307728727448332
6026987-1_1	chr|EcOnc48|EcOnc48|EcOnc	3104136	3104162	chr|ECs4647|ECs4647|mRNA	4681171	4681189	1	1	0	-15.5	0	1	0	0.1	1.1	ACTGAGAAGTGAAACGGAGGGTTAATTCACTCTTACCGTTTCACC	0.000314994273904351	0.164398987305357
6055338-1_1	chr|ECs5163|ECs5163|mRNA	5268172	5268189	chr|EcOnc15|EcOnc15|EcOnc	2925975	2925951	1	1	0	-26.9	0	1	0	0.1	1.1	ACTGGGGCGGCTGGCGAAAAATTTGCCAGCCTCCCCCAGTGGCTGGAAAAAAAAAAAAAAAAAAT	0.105080366996773	0.000729969790095388
6072249-1_1	chr|ECs2343|ECs2343|mRNA	2313082	2313107	chr|EcOnc36|EcOnc36|EcOnc	1301439	1301409	1	1	0	-21	0	1	0	0.1	1.1	ACTTCGCCTTCTGCCAACGCTGGGTTTGGAGCCCTCTGTGCAGAAGGTTATCGCGG	0.367879447610944	0.00135435101408642
6107171-1_1	chr|ECs5124|ECs5124|mRNA	5226237	5226263	chr|EcOnc15|EcOnc15|EcOnc	2925979	2925960	1	1	0	-17.6	0	1	0	0.1	1.1	AGAAGGCGAAGCGCTGGCAACTCTGGTCGAGTTTGCCAGCCTCCCCC	5.21962156686716e-07	0.000336251660084849
6112792-1_1	chr|EcOnc62|EcOnc62|EcOnc	1735065	1735042	chr|ECs4186|ECs4186|mRNA	4188175	4188152	1	1	0	-15.9	2	1	0	0.1	3.1	AGAATATCGGGCGGATCACCTGCCCGTGGTCCGATCCCGCTGCCGAC	0.0232079514635069	0.0133750094043068
612687-1_1	chr|EcOnc15|EcOnc15|EcOnc	2925980	2925960	chr|ECs5350|ECs5350|mRNA	5488528	5488567	1	1	0	-15.6	0	1	0	0.1	1.1	ACGAGTTTGCCAGCCTCCCCCCTGGCTGGCGCGTCTGCCTATGGAAGCGAAAGAGAAAGAATGGGAT	7.74013658874631e-06	0.013723116159877
6148425-1_1	chr|EcOnc36|EcOnc36|EcOnc	1301472	1301448	chr|ECs4180|ECs4180|mRNA	4185173	4185144	1	1	0	-17.3	0	1	0	0.1	1.1	AGAGCCGCGATAAGAATGTTCCCCTACCGCGGTAAGAAAGTGTCGCAGGCTCTGGAT	0.353410796873242	0.00117109427459481
6148535-1_1	chr|EcOnc36|EcOnc36|EcOnc	1301472	1301425	chr|ECs1228|ECs1228|mRNA	1285691	1285725	1	1	0	-31.4	0	1	0	0.1	1.1	AGAGCCGCGATAAGAATGTTCCCCTTTGGGCAATTGGAGCCCTCTGTGGGACCGCAGGGAATACCAGGCCTGAAGGGGGATAC	0.137587846591358	0.000772570094645108
6152612-1_1	chr|ECs1994|ECs1994|mRNA	1970673	1970698	chr|EcOnc15|EcOnc15|EcOnc	2926025	2925991	1	1	0	-20.5	0	1	0	0.1	1.1	AGAGGAAACTTCGTTATAAAGGGTAAGCAGGATGACCCTGTAACGAAGTTTGCGTAACAGC	0.111477550593337	0.00519650579711597
6171074-1_1	chr|ECs0383|ECs0383|mRNA	403338	403395	chr|agvB1|agvB1|EcOnc	1941843	1941821	1	1	0	-11.3	2	1	0	0.1	3.1	AGATGCAAAAGAAGATTTAATCAAAAAAGCCGATGAAAAAGGGGCTGATGTGTTGGTAGATAACAACACAACAATATCAGT	1.49700942747918e-08	0.00030661924001755
6207652-1_1	chr|EcOnc15|EcOnc15|EcOnc	2925993	2925966	chr|ECs3099|ECs3099|mRNA	3038516	3038492	1	1	0	-15.6	0	1	0	0.1	1.1	AGCATTTTGCTCTACGAGTTTGCCAGCCAAAAAGAGGACTGGCGTTCGTGGCA	0.114869466539318	0.00509673668679581
62450-1_5	chr|EcOnc15|EcOnc15|EcOnc	2925959	2925942	chr|ECs2694-1|ECs2694-1|5UTR	2652594	2652568	1	1	0	-12.4	2	1	0	0.1	3.1	AGTGGCTGGCTTTTTTATCATAAAAAAGCAGGTGGGGAGTCGTA	2.35444884725705e-32	0.00607950478857247
6268106-1_1	chr|ECs0123|ECs0123|mRNA	138929	138950	chr|EcOnc3|EcOnc3|EcOnc	1774542	1774513	1	1	0	-22.7	0	1	0	0.1	1.1	AGCGGGCAGGGCATGAGTATACAATGCAAGTATCTCATGCTGTTGCCCGA	0.00111531865900094	0.000458462674267598
6269741-1_1	chr|EcOnc33|EcOnc33|EcOnc	1557085	1557052	chr|ECs5156|ECs5156|mRNA	5263077	5263102	1	1	0	-15.7	0	1	0	0.1	1.1	AGCGGGGAGGAAGGGATCCTTGTTTTCCCTGCCCCGGCGGCCTTTTTATTTTAAAAGGCCGTGAAGAAAAGA	0.0319347948050548	0.0111111111111111
6286859-1_1	chr|EcOnc37|EcOnc37|EcOnc	5077387	5077370	chr|ECs1866|ECs1866|mRNA	1858826	1858843	1	1	0	-14.7	0	1	0	0.1	1.1	AGCTCCCGCCAGCCATATTTACTGGCTGGTGGGGGGTTAGG	0.00690408947860828	0.027116307227332
6304618-1_1	chr|ECs0119|ECs0119|mRNA	130758	130798	chr|EcOnc40|EcOnc40|EcOnc	1397674	1397697	1	1	0	-24.7	2	1	0	0.1	3.1	AGGAAGCGGCTCCGGCAGCGGCCCCTGCACCAGCGGCTGGCCTCGTGCTGGATGTCGCGTCCA	0.331160931698057	0.00213980246255456
6321032-1_1	chr|EcOnc15|EcOnc15|EcOnc	2926023	2926003	chr|ECs4397|ECs4397|mRNA	4408620	4408602	1	1	0	-17.5	0	1	0	0.1	1.1	AGGATGACCCTGTAACGAAGTCTGTACGGGTCGTCCGGA	0.00876773183958163	0.000535688338938752
6321063-1_1	chr|EcOnc15|EcOnc15|EcOnc	2926023	2925993	chr|ECs4770-1|ECs4770-1|5UTR	4821212	4821193	1	1	0	-15.4	2	1	0	0.1	3.1	AGGATGACCCTGTAACGAAGTTTGCGTAACAAAATAACGCAAACCGGGGAATAATTA	0.265066032030662	0.00272933855821667
6321090-1_1	chr|EcOnc15|EcOnc15|EcOnc	2926023	2925994	chr|ECs1008|ECs1008|mRNA	1111715	1111735	1	1	0	-13.9	2	1	0	0.1	3.1	AGGATGACCCTGTAACGAAGTTTGCGTAACGCAACGCGTGACTGGTTAAACAAAACAAAACAAAAAAAAAAA	0.355629753797294	0.00191112732886487
6331262-1_1	chr|EcOnc14|EcOnc14|EcOnc	1422414	1422457	chr|ECs1840|ECs1840|mRNA	1827085	1827113	1	1	0	-19.7	0	1	0	0.1	1.1	AGGCATCACATTTCTCCATGGGGTATTCCCTCCGCCGGCACTAACACACAGTGGGCGTCGGCGGATAGGGG	0.0851965747741069	0.00616438934546091
6331269-1_1	chr|EcOnc14|EcOnc14|EcOnc	1422414	1422440	chr|ECs4158|ECs4158|mRNA	4174538	4174489	1	1	0	-21.5	2	1	0	0.1	3.1	AGGCATCACATTTTCTCCATGGGGTATAGCATCCCCTGGAGTATTTACGTGGTTACTTGACCAGTGGGCAGAGCGCCAT	0.107514867425207	0.00531922418602608
6332964-1_1	chr|ECs1323|ECs1323|mRNA	1391806	1391852	chr|EcOnc27|EcOnc27|EcOnc	1268399	1268442	1	1	0	-22.2	0	1	0	0.1	1.1	AGGCCAAAAGCGTGAGGTTGAACTGGTGGCGCTGAGCGGTGCCCGTAACTCACCGGGAGGCACCCGGCACCATGCAGTATACAGAGATTA	0.00614671194477703	0.0290619096859548
633627-1_1	chr|ECs4725|ECs4725|mRNA	4770913	4770947	chr|agvB2|agvB2|EcOnc	3486263	3486297	1	1	0	-23.2	0	1	0	0.1	1.1	ACTCTGGCGTAGGCGGGCATGACTGTACTGATTCAACAACAACATCAGTATCTCATGCTATTGCCCGAAC	0.0650193461887686	0.0247764715415722
6368131-1_1	chr|ECs4185|ECs4185|mRNA	4187653	4187635	chr|EcOnc12|EcOnc12|EcOnc	1779576	1779554	1	1	0	-2.6	0	1	0	0.1	1.1	AGGGATTAGCGTTGAACTGTTTGATAACAATAATAATCTTCTACCC	0.354779973275394	0.00191981374102695
6372067-1_1	chr|ECs4889|ECs4889|mRNA	4964385	4964413	chr|agvB2|agvB2|EcOnc	3486254	3486299	1	1	0	-17.5	0	1	0	0.1	1.1	AGGGCGCGTTAACCGGCATGATGATGACGGATAACAACACAACAATATCAGTATCTCATGCTATTGCCCGAACCC	0.136605329043996	0.000771318436278165
6411871-1_1	chr|EcOnc5|EcOnc5|EcOnc	1179838	1179855	chr|ECs4427|ECs4427|mRNA	4453786	4453765	1	1	0	-18	0	1	0	0.1	1.1	AGGTGCTGGTACTGAATTATTCGCATCAGTACCAGTGTGT	0.0132846995122836	0.018461625854057
6427859-1_1	chr|ECs4173|ECs4173|mRNA	4182456	4182431	chr|EcOnc2|EcOnc2|EcOnc	1268522	1268486	1	1	0	-14.7	2	1	0	0.1	3.1	AGTACGATGGCGAAACTGCATGATTAATCTCATGCAATTGCCCGAACCCACTCGGGCTTTTTT	2.45429784815931e-107	9.2463150362376e-05
6437316-1_1	chr|ECs2022|ECs2022|mRNA	2007675	2007640	chr|EcOnc15|EcOnc15|EcOnc	2925975	2925948	1	1	0	-23.9	2	1	0	0.1	3.1	AGTCACTGGTGGATGGCCCGCGTGGTAAAGATTTACTTTGCCAGCCTCCCCCAGTGGCTGGCTT	0.254822757986289	0.000934434172106853
6440258-1_1	chr|ECs0493|ECs0493|mRNA	526731	526766	chr|EcOnc8|EcOnc8|EcOnc	1179973	1179953	1	1	0	-20.9	0	1	0	0.1	1.1	AGTCCACGCCGTAAACGATCTGGCGTGGACGGAAGTGGGCGGTGACAAAATTCCTTGCCGCCCGCGTCTC	0.0804652603639883	0.00639137490706142
6443001-1_1	chr|EcOnc21|EcOnc21|EcOnc	1180106	1180079	chr|ECs1473|ECs1473|mRNA	1511511	1511538	1	1	0	-20.5	0	1	0	0.1	1.1	AGTCCGGAAGTTACAGGACAATGGCAGATCGCGACCGCCTGTACTTCCGGCGTGC	0.172332640249008	0.00385818663781882
6463210-1_1	chr|ECs0014|ECs0014|mRNA	13076	13099	chr|EcOnc2|EcOnc2|EcOnc	1268538	1268503	1	1	0	-8.7	0	1	0	0.1	1.1	AGTGACTCGTGCGAAACTGGAAAGATTACTAAAACGAGTATCTCATGCAATTGCCCGAA	7.62483816010485e-110	9.14253717010405e-05
6480303-1_1	chr|EcOnc15|EcOnc15|EcOnc	2925959	2925942	chr|ECs3421|ECs3421|mRNA	3409779	3409757	1	1	0	-17.3	0	1	0	0.1	1.1	AGTGGCTGGCTTTTTTATCACAAGCCGGCCATTGATACGCCAGC	0.367879447610944	0.00158294045010101
6481364-1_1	chr|ECs0996|ECs0996|mRNA	1094850	1094868	chr|EcOnc3|EcOnc3|EcOnc	1774552	1774514	1	1	0	-19.7	0	1	0	0.1	1.1	AGTGGGCGACAGTGGAGTGATAAAAATGACAATGCAAGTATCTCATGCTGTTGCCCG	0.0815058977822928	0.000697179894143816
6504475-1_1	chr|EcOnc15|EcOnc15|EcOnc	2926005	2925977	chr|ECs4059-1|ECs4059-1|3UTR	4070633	4070660	1	1	0	-21.7	2	1	0	0.1	3.1	AGTTTGCGTAACAGCATTTTGCTCTACGAAAAAAGGCAGGAGAGCAAAATGCCACGCTCTGAAAA	0.367879447610944	0.00147714516115347
6524544-1_1	chr|EcOnc12|EcOnc12|EcOnc	1779576	1779547	chr|ECs2136|ECs2136|mRNA	2142871	2142851	1	1	0	-18	0	1	0	0.1	1.1	ATAACAACAATAATCTTCTACCCAATCAGTCTTCGCTGATTGGGTACTGAT	0.242227392372115	0.00295863167706969
6524545-1_1	chr|EcOnc12|EcOnc12|EcOnc	1779576	1779547	chr|ECs3922|ECs3922|mRNA	3923473	3923453	1	1	0	-17.7	0	1	0	0.1	1.1	ATAACAACAATAATCTTCTACCCAATCAGTGGGTAGAAGAGGGGAAA	0.340140527097893	0.00206012666872227
6525303-1_1	chr|EcOnc10|EcOnc10|EcOnc	2234234	2234268	chr|ECs5309|ECs5309|mRNA	5443832	5443866	1	1	0	-16.2	0	1	0	0.1	1.1	ATAACAATAAATCTTCTACCCAATCAGTACATTTTGTTTGATTGGGTATATGAAATGGAAGCTAAAGA	0.225646108982761	0.00313904059589559
6525304-1_1	chr|EcOnc11|EcOnc11|EcOnc	1946874	1946840	chr|ECs5309|ECs5309|mRNA	5443832	5443866	1	1	0	-16.2	0	1	0	0.1	1.1	ATAACAATAAATCTTCTACCCAATCAGTACATTTTGTTTGATTGGGTATATGAAATGGAAGCTACAGA	0.223427173535851	0.00316379664720346
6525641-1_1	chr|EcOnc11|EcOnc11|EcOnc	1946874	1946834	chr|ECs2136|ECs2136|mRNA	2142871	2142833	1	1	0	-21.7	0	1	0	0.1	1.1	ATAACAATAATAATCTTCTACCCAATCAGTACATTACTGCTTCGCTGATTGGGTACTGATGGTTGCGCCGCCGCTGAT	0.242148582417252	0.00295946077381487
6525748-1_1	chr|EcOnc10|EcOnc10|EcOnc	2234234	2234257	chr|ECs2343|ECs2343|mRNA	2313419	2313445	1	1	0	-2.6	0	1	0	0.1	1.1	ATAACAATAATAATCTTCTACCCACATACCATTCTGGGCCTGGCCGTAGA	0.367879447610944	0.00155569165571971
6534711-1_1	chr|ECs0778|ECs0778|mRNA	866989	867030	chr|EcOnc15|EcOnc15|EcOnc	2925969	2925944	1	1	0	-17.5	0	1	0	0.1	1.1	ATAACGAATAATAAGGCGTAACGTTACGCTTTGGGGGAAAGACTCCCCCAGTGGCTGGCTTTTTT	0.00921424336767634	0.000538038213208618
6556148-1_1	chr|EcOnc11|EcOnc11|EcOnc	1946865	1946827	chr|ECs2454|ECs2454|mRNA	2430431	2430378	1	1	0	-26	0	1	0	0.1	1.1	ATAATCTTTTACCCAATCAGTACATTACTGCTGTGACTCAGGAAGCGGCGAAAGCAGGCGTGATGGTACTGATTGCGGGTGGCAACGTGG	0.167151803635408	0.00394594769841982
6602225-1_1	chr|asECs3192|asECs3192|asmRNA	3152078	3152103	chr|EcOnc42|EcOnc42|EcOnc	2924039	2924076	1	1	0	-19.1	0	1	0	0.1	1.1	ATACTCAGCATACAACATGCTGCCTGTCCTGTCGGTTACAGGACAATGGCAGAAGAGAGACAACAGCCCGCA	0.0340922302514193	0.010686176060625
6628021-1_1	chr|EcOnc3|EcOnc3|EcOnc	1774551	1774493	chr|ECs4988|ECs4988|mRNA	5072165	5072191	1	1	0	-30.6	0	1	0	0.1	1.1	ATATAAAAATGACAATGCAAGTATCTCATGCTGTTGCCCGAACCCACTCGGGCTTTTTTTTTGCCTGACGGGCTGGCATGGGATAAGCCG	0.025201357271222	0.000594557011440761
6637617-1_1	chr|EcOnc29|EcOnc29|EcOnc	4400175	4400156	chr|ECs2432|ECs2432|mRNA	2408962	2408943	1	1	0	-14.4	2	1	0	0.1	3.1	ATATCGAGTCTCCTTGTTTCAATCAAGGAGAACTCATGAC	0.0788956847217125	0.000693289922541377
6653422-1_1	chr|ECs5123|ECs5123|mRNA	5225143	5225160	chr|EcOnc2|EcOnc2|EcOnc	1268524	1268504	1	1	0	-6.7	2	1	0	0.1	3.1	ATATTCGTCCATTGCATGTATCTCATGCAATTGCCCGA	1.58364722299176e-32	0.000164489316742489
6665897-1_1	chr|ECs4057|ECs4057|mRNA	4069283	4069260	chr|EcOnc2|EcOnc2|EcOnc	1268538	1268518	1	1	0	-2.9	2	1	0	0.1	3.1	ATCAACGGACGTGAAATCAACGTTGATTATTAAAACGAGTATCTC	1.98224793018678e-104	9.37124179658582e-05
6678283-1_1	chr|EcOnc62|EcOnc62|EcOnc	1735051	1735032	chr|ECs4178|ECs4178|mRNA	4183958	4183939	1	1	0	-17.5	0	1	0	0.1	1.1	ATCACCTGCCATGCGGTTCCAAAAGCCGCTGGCAGTGCGT	0.0296163609948884	0.0116145663670806
6688396-1_1	chr|EcOnc50|EcOnc50|EcOnc	1266937	1266915	chr|ECs3078|ECs3078|mRNA	3018753	3018727	1	1	0	-21	0	1	0	0.1	1.1	ATCAGCACCAGACCCGGCGCAGAAAAAACTGCATCGGGTCTATAGCGCCAAAATAAAG	0.036467371576026	0.0102749367065848
6688409-1_1	chr|EcOnc50|EcOnc50|EcOnc	1266937	1266914	chr|ECs2385|ECs2385|mRNA	2358164	2358116	1	1	0	-20.3	0	1	0	0.1	1.1	ATCAGCACCAGACCCGGCGCAGATGATGCGCCGCGTCAGGGGATTATCGTTAACCTTCCAGAGCTGCGCCTT	0.0753539466169916	0.00665823823286997
6706210-1_1	chr|EcOnc37|EcOnc37|EcOnc	5077371	5077346	chr|ECs2390|ECs2390|mRNA	2362970	2362942	1	1	0	-18.9	2	1	0	0.1	3.1	ATCATGACCGGCGGGATTTTTTTATTGAAGGCCGTTCCGCTCCGGTGCGTGA	0.0405379766004428	0.00966285059420747
6716346-1_1	chr|asECs4760|asECs4760|asmRNA	4812454	4812477	chr|agvB2|agvB2|EcOnc	3486254	3486275	1	1	0	-18.6	2	1	0	0.1	3.1	ATCCAGATTGTTGTGTTGTTGCCAGATAACAACACAACAATATCAG	0.3175972083227	0.0010582401641283
6786875-1_1	chr|ECs4081|ECs4081|mRNA	4088351	4088369	chr|EcOnc36|EcOnc36|EcOnc	1301473	1301452	1	1	0	-15.4	0	1	0	0.1	1.1	ATCGCGGCGGAAAACCCAGAGCCGCGATAAGAATGTTC	0.363871759645374	0.00122625286339192
6794226-1_1	chr|ECs3340|ECs3340|mRNA	3315384	3315358	chr|EcOnc3|EcOnc3|EcOnc	1774554	1774511	1	1	0	-13.8	2	1	0	0.1	3.1	ATCGGAATCAAAGAGGCAACAGGGAACGATAAAAATGACAATGCAAGTATCTCATGCTGTTGCCCGAAC	2.98703014090741e-13	0.00025043441090939
6797484-1_1	chr|ECs3061|ECs3061|mRNA	2997335	2997316	chr|EcOnc2|EcOnc2|EcOnc	1268539	1268518	1	1	0	-3.8	2	1	0	0.1	3.1	ATCGGCGACGCTATCGCTGCGATTATTAAAACGAGTATCTC	3.58090031933959e-12	0.000260457101276708
6805590-1_1	chr|EcOnc12|EcOnc12|EcOnc	1779548	1779531	chr|asECs3538|asECs3538|asmRNA	3526896	3526874	1	1	0	-8.4	0	1	0	0.1	1.1	ATCGTACATTACTGCTGTGACGTGCGAGGCGGCATTTCCGAAA	0.170644980623967	0.00388617012054858
6806151-1_1	chr|ECs0624|ECs0624|mRNA	695310	695352	chr|EcOnc3|EcOnc3|EcOnc	1774531	1774511	1	1	0	-20.7	2	1	0	0.1	3.1	ATCGTACTGGTGGCCGCATCGGGGCGGGCAGCAAGAGGGCGTGATCTCATGCTGTTGCCCGAACTGGCCCGTATGTGGTCACCAA	0.0460124349729455	0.000639825516244433
6806372-1_1	chr|asECs0336|asECs0336|asmRNA	355244	355214	chr|EcOnc15|EcOnc15|EcOnc	2926006	2925975	1	1	0	-22.1	0	1	0	0.1	1.1	ATCGTAGGCAACTGCTGAAATCGCATAATAAGTTTGCGTAACAGCATTTTGCTCTACGAGT	0.154773391125074	0.00416753499358381
6820737-1_1	chr|EcOnc2|EcOnc2|EcOnc	1268522	1268502	chr|asECs4004|asECs4004|asmRNA	4012201	4012226	1	1	0	-10.5	0	1	0	0.1	1.1	ATCTCATGCAATTGCCCGAACTTTTTGTACATCCGGGTGTGATGCA	0.220740205698281	0.000883253003653456
6820778-1_1	chr|agvB2|agvB2|EcOnc	3486277	3486301	chr|ECs3936|ECs3936|mRNA	3938380	3938355	1	1	0	-18.7	0	1	0	0.1	1.1	ATCTCATGCTATTGCCCGAACCCATGGGCGATAGCGAAGGCGTCTATGCAAC	0.323110008287365	0.00220786059704479
6821230-1_1	chr|EcOnc52|EcOnc52|EcOnc	1181988	1181970	chr|ECs2106|ECs2106|mRNA	2106560	2106535	1	1	0	-15	0	1	0	0.1	1.1	ATCTCCAGCACCAGACTTTACATTGGCAAGCCTGGTGCGGGAATC	0.000275632255355642	0.176776695296637
6825866-1_1	chr|ECs4397|ECs4397|mRNA	4409067	4409049	chr|EcOnc20|EcOnc20|EcOnc	1255760	1255726	1	1	0	-17.6	0	1	0	0.1	1.1	ATCTCTAACTCAGCATGAGTTCCCGCAACCGCTTTTTCAAGCGGTTGTAGGGCTGCCGCCAATATGA	0.310526820146494	0.00104126000388846
6842456-1_1	chr|ECs1030|ECs1030|mRNA	1135812	1135854	chr|EcOnc15|EcOnc15|EcOnc	2925992	2925967	1	1	0	-12.5	0	1	0	0.1	1.1	ATCTGGCGAGAATGCCGCGCTATGCCTGCTGGCACAACCCTGCTGCATTTTGCTCTACGAGTTTGCCAGC	0.31022863642192	0.00104036701966442
6876798-1_1	chr|EcOnc15|EcOnc15|EcOnc	2926020	2925990	chr|ECs1049-1|ECs1049-1|3UTR	1157874	1157899	1	1	0	-21.8	0	1	0	0.1	1.1	ATGACCCTGTAACGAAGTTTGCGTAACAGCAAATTAGTTACGCAGACGCGGGGCCTGG	0.204597879882914	0.00339324399039525
6876816-1_1	chr|EcOnc15|EcOnc15|EcOnc	2926020	2925996	chr|asECs3224|asECs3224|asmRNA	3183964	3183991	1	1	0	-6.2	0	1	0	0.1	1.1	ATGACCCTGTAACGAAGTTTGCGTATCCAAAAGTTGGATTGGACCTACCGGA	0.108292405170036	0.00529434114991497
6913579-1_1	chr|EcOnc5|EcOnc5|EcOnc	1179877	1179903	chr|ECs0551|ECs0551|mRNA	608557	608539	1	1	0	-22.3	0	1	0	0.1	1.1	ATGCAATGGCACATAGCGCCACTCTCCTGTTGGAGTGGCGTGGCAGCAG	0.014670776422797	0.0174236124496439
6913775-1_1	chr|EcOnc2|EcOnc2|EcOnc	1268517	1268491	chr|ECs3455|ECs3455|mRNA	3454174	3454152	1	1	0	-15.8	2	1	0	0.1	3.1	ATGCAATTGCCCGAACCCACTCGGGCTATCAGGAAGGGGGTTCGGTTAGT	3.23420472100603e-09	0.000296192314885
6913791-1_1	chr|EcOnc2|EcOnc2|EcOnc	1268517	1268500	chr|ECs2785|ECs2785|mRNA	2732810	2732786	1	1	0	-9.8	0	1	0	0.1	1.1	ATGCAATTGCCCGAACCCCTTAGGAAAGGGACATGATGCGTCGA	0.366587165473432	0.00124788040344241
6957957-1_1	chr|ECs3895|ECs3895|mRNA	3894642	3894622	chr|agvB2|agvB2|EcOnc	3486282	3486299	1	1	0	-15.8	2	1	0	0.1	3.1	ATGCGGGCGATGCAGGGGAATGCTATTGCCCGAACCC	0.114773249033697	0.00509978453865477
6974157-1_1	chr|EcOnc3|EcOnc3|EcOnc	1774526	1774506	chr|ECs3949-1|ECs3949-1|3UTR	3952432	3952458	1	1	0	-16.7	0	1	0	0.1	1.1	ATGCTGTTGCCCGAACCCACTGAGAGGCAGCGGCAAATATAAAA	0.0425441714719034	0.000633171928129632
6974161-1_1	chr|EcOnc3|EcOnc3|EcOnc	1774526	1774509	chr|ECs3387|ECs3387|mRNA	3374182	3374205	1	1	0	-15.4	0	1	0	0.1	1.1	ATGCTGTTGCCCGAACCCTCTGGTGTAACAGCAGCCGTGGT	0.358975660559293	0.00187591839893425
7001115-1_1	chr|ECs1924|ECs1924|mRNA	1915923	1915940	chr|EcOnc15|EcOnc15|EcOnc	2926009	2925961	1	1	0	-15.5	0	1	0	0.1	1.1	ATGGCGGCAGCGGGGCGTACGAAGTTTGCGTAACAGCATTTGCTCTACGAGTTTGCCAGCCTCCCC	0.284578173418093	0.00254836834339791
7122162-1_1	chr|EcOnc4|EcOnc4|EcOnc	2188636	2188610	chr|ECs0468|ECs0468|mRNA	499054	499091	1	1	0	-28.2	0	1	0	0.1	1.1	ATTCACCGGGAGGCACCCGGCACCATGTTTGGGTGCCTGGTGCCTATGAGCTGCCGCTGGCGGA	0.0432258286397949	0.00930484210398471
-19.2	0	1	0	0.1	1.1						0				0		null	null
713301-1_1	chr|EcOnc11|EcOnc11|EcOnc	1946874	1946848	chr|ECs5345|ECs5345|mRNA	5481606	5481573	1	1	0	-17.5	0	1	0	0.1	1.1	ATAACAATAATAATCTTCTACCCAATCTTCAAAGGGTGGAAGATGGCCGCACAAAAA	0.288713919319831	0.0371647073123583
7139444-1_1	chr|ECs5163|ECs5163|mRNA	5269468	5269494	chr|EcOnc22|EcOnc22|EcOnc	2902749	2902771	1	1	0	-16.1	0	1	0	0.1	1.1	ATTCCCGCTGGGCTGCGGTGCGCAAATATCGTTCTCTCCCGCAGCTCCGCAA	0.047012736168917	0.00884886455336498
7151159-1_1	chr|EcOnc8|EcOnc8|EcOnc	1179973	1179956	chr|ECs3327|ECs3327|mRNA	3296402	3296436	1	1	0	-21.1	2	1	0	0.1	3.1	ATTCCTTGCCGCCCGCGTATCGACGGTCACGATCCGCAGGCGGTGAAGGAAGC	0.129490227190349	0.00470933822200569
7151173-1_1	chr|EcOnc8|EcOnc8|EcOnc	1179973	1179953	chr|ECs2439|ECs2439|mRNA	2416214	2416194	1	1	0	-10.4	0	1	0	0.1	1.1	ATTCCTTGCCGCCCGCGTCTCGAGGGGATTGCGTTGCGCATC	0.00572765378016558	0.0303169531295416
716133-1_1	chr|EcOnc36|EcOnc36|EcOnc	1301463	1301415	chr|asECs3327|asECs3327|asmRNA	3296731	3296702	1	1	0	-22.3	0	1	0	0.1	1.1	ATAAGAATGTCCCCTTTGGGCAATTGGAGCCCTCTGTGCAGAAGGTTAAAACTCTTCTGCCAGTTGCGGATGAGCCTT	0	Inf
7166246-1_1	chr|EcOnc37|EcOnc37|EcOnc	5077467	5077415	chr|asECs0493|asECs0493|asmRNA	525814	525790	1	1	0	-17.5	0	1	0	0.1	1.1	ATTCGTTATCGGGTAAAAACATCGAAGCGACTGATAACCACTCCTTCGGGAGTCGCACTACGGTCGCTTCTGCCGACAA	0.0795524887715467	0.00643889507738547
7195721-1_1	chr|ECs0526|ECs0526|mRNA	560999	561016	chr|EcOnc2|EcOnc2|EcOnc	1268527	1268504	1	1	0	-7	2	1	0	0.1	3.1	ATTGAGGTAGACCTACATCGAGTATCTCATGCAATTGCCCGAG	1.59280099856e-09	0.000291728865738443
7203982-1_1	chr|ECs4415|ECs4415|3UTR	4438117	4438093	chr|EcOnc8|EcOnc8|EcOnc	1179978	1179958	1	1	0	-19.1	2	1	0	0.1	3.1	ATTGCAGGGGGGGCGGGGAGGCGTGTTTATTCCTTGCCGCCCGC	0.294659723917129	0.00246004134872249
7223174-1_1	chr|EcOnc36|EcOnc36|EcOnc	1301440	1301416	chr|asECs0137|asECs0137|asmRNA	152769	152789	1	1	0	-18.9	2	1	0	0.1	3.1	ATTGGAGCCCTCTGTGCAGAAGGTTTGTACAGACCGGGCGCAAT	0.248592013947036	0.000924446600082953
7230972-1_1	chr|ECs1922|ECs1922|mRNA	1913572	1913552	chr|EcOnc15|EcOnc15|EcOnc	2925975	2925957	1	1	0	-21.4	0	1	0	0.1	1.1	ATTGGGCTTGGGCTGGCGCATTTGCCAGCCTCCCCCAGT	0.364950266811359	0.00180196853657779
7257460-1_1	chr|EcOnc25|EcOnc25|EcOnc	961972	961942	chr|ECs4073|ECs4073|mRNA	4081517	4081494	1	1	0	-24.7	0	1	0	0.1	1.1	ATTTCCCTGTCTGTTTGCCGACAGACGCATAAAAATGCGCTGGTCGGCAAACCGGAAAAA	0.00137039643299329	0.0714285714285714
7264014-1_1	chr|ECs0154|ECs0154|mRNA	172052	172087	chr|EcOnc5|EcOnc5|EcOnc	1179888	1179926	1	1	0	-20.9	0	1	0	0.1	1.1	ATTTCTGTTGTGACCGCCGAAGAGATGGCGCTGCATAGCGCCACTCTCCAGCCCCTCTCCGGAGGGGCTTTC	0.163816153703952	0.00400310761773524
7268164-1_1	chr|EcOnc33|EcOnc33|EcOnc	1557101	1557074	chr|ECs0690|ECs0690|mRNA	765790	765764	1	1	0	-22.2	0	1	0	0.1	1.1	ATTTGCCGCCGGTTCTGGCTCCTTGTTTACACAACAAGGAGCAACAATGGCACTGA	0.00724219122209611	0.0263706331374945
7278365-1_1	chr|ECs4698|ECs4698|mRNA	4740843	4740825	chr|EcOnc3|EcOnc3|EcOnc	1774538	1774513	1	1	0	-18.7	2	1	0	0.1	3.1	ATTTTCAACAGCATGAGGCTGCAAGTATCTCATGCTGTTGCCCGA	0.219757229042878	0.000881870561747818
7279782-1_1	chr|EcOnc14|EcOnc14|EcOnc	1422423	1422454	chr|ECs3327|ECs3327|mRNA	3297453	3297482	1	1	0	-23.5	0	1	0	0.1	1.1	ATTTTCTCCATGGGGTATTCCCTCCGCCGGCAAAGCGGCGGAGAAATTAGCGGGAGAAGGTC	0.247298975641334	0.00290654694420082
7279789-1_1	chr|EcOnc14|EcOnc14|EcOnc	1422423	1422458	chr|ECs4397|ECs4397|mRNA	4409327	4409305	1	1	0	-16.7	2	1	0	0.1	3.1	ATTTTCTCCATGGGGTATTCCCTCCGCCGGCACTATTATGCTTGGCGGGATGGCGATGA	0.346253117931183	0.00114205565441334
7281850-1_1	chr|EcOnc15|EcOnc15|EcOnc	2925990	2925947	chr|ECs4189|ECs4189|mRNA	4189531	4189494	1	1	0	-15.1	2	1	0	0.1	3.1	ATTTTGCTCTACGAGTTTGCCAGCCTCCCCCAGTGGCTGGCTTTAGTATTTTCTCCATGCCCGGATGTTTAAAAACTGGGGA	0.0109007018671598	0.000546427528868144
7281881-1_1	chr|EcOnc15|EcOnc15|EcOnc	2925990	2925963	chr|ECs4487|ECs4487|mRNA	4530565	4530511	1	1	0	-18.3	0	1	0	0.1	1.1	ATTTTGCTCTACGAGTTTGCCAGCCTCCGATGCGCTGTTCATGAACTATTTGCAGCAGCAGGCTGGCGAAGGTACTGAAA	0.367879447610944	0.00132707719761992
7283448-1_1	chr|EcOnc40|EcOnc40|EcOnc	1397656	1397677	chr|ECs4698|ECs4698|mRNA	4740773	4740751	1	1	0	-19.1	0	1	0	0.1	1.1	ATTTTGTTGCTGTGTTTTGACTGGCACAGCAACAGATTGCGAAA	0.062656376272178	0.00745211104425707
7314738-1_1	chr|EcOnc3|EcOnc3|EcOnc	1774536	1774495	chr|ECs3376|ECs3376|mRNA	3355557	3355522	1	1	0	-25.9	2	1	0	0.1	3.1	CAAGTATCTCATGCTTGCCCGAACCCACTCGGGCTTTTTTGGGTGAGTCTGAAGTGGCTAACGGCACAGCAGTAG	0.000179682898419329	0.000415725852344089
733030-1_1	chr|EcOnc21|EcOnc21|EcOnc	1180016	1179993	chr|ECs3639|ECs3639|mRNA	3629569	3629541	1	1	0	-20	0	1	0	0.1	1.1	ATATTATTCGCCAGCTGAAATATTTACGTTCTGGCTGGCGAAGGCAACAAAGC	0.36787952481341	0.0498135481386718
7334549-1_1	chr|EcOnc4|EcOnc4|EcOnc	2188633	2188595	chr|ECs1487|ECs1487|mRNA	1525541	1525567	1	1	0	-23.5	2	1	0	0.1	3.1	CACCGGGAGGCACCCGGCACCATGCTTTGCCACAAAAGTCCCTGGTAATGGCGCTGGGTAGCACCTAACGAT	0.122103873060312	0.00489596449976429
7353518-1_1	chr|ECs1199|ECs1199|mRNA	1263541	1263581	chr|EcOnc15|EcOnc15|EcOnc	2926020	2925997	1	1	0	-21	0	1	0	0.1	1.1	CAGAATCATCACGAGAACAAAGTACGCTTCGTTGAAGGGAATGACCCTGTAACGAAGTTTGCGT	0.238116775578846	0.00300160929398801
7378764-1_1	chr|EcOnc15|EcOnc15|EcOnc	2926024	2926005	chr|ECs3550|ECs3550|mRNA	3540475	3540458	1	1	0	-15.9	0	1	0	0.1	1.1	CAGGATGACCCTGTAACGAAACAGGTCATCCTGAAGC	0.183705080332541	0.00368067683564241
7383239-1_1	chr|ECs4743|ECs4743|mRNA	4791884	4791901	chr|agvB1|agvB1|EcOnc	1941842	1941802	1	1	0	-15.3	0	1	0	0.1	1.1	CAGGGCGGCATGTGGGTCATAACAACACAACAACATCAGTATCTCATGCTATTGCCCGA	0.362101340178281	0.00121462666322378
738326-1_6	chr|EcOnc33|EcOnc33|EcOnc	1557087	1557059	chr|ECs1242|ECs1242|mRNA	1302632	1302677	1	1	0	-25.4	0	1	0	0.1	1.1	CTGGCTCCTTGTTTTCCCTGCCCCGGCGGAGGCGGAGCAGGGAAGGAGCGACGGTAAACTGAAAGGGCTGGATAAA	0.0716696747533516	0.00686705651290072
7427467-1_1	chr|EcOnc12|EcOnc12|EcOnc	1779555	1779529	chr|ECs3906|ECs3906|mRNA	3909097	3909074	1	1	0	-18.2	0	1	0	0.1	1.1	CCAATCAGTACATTACTGCTGTGACTCATTCGCAGCAGTAATCGCAGTAAT	0.344716804715157	0.00113650159818547
7453705-1_1	chr|EcOnc14|EcOnc14|EcOnc	1422430	1422455	chr|ECs2840|ECs2840|mRNA	2781171	2781110	1	1	0	-20.1	2	1	0	0.1	3.1	CCATGGGGTATTCCCTCCGCCGGCACAACCTTATTTGAAGGCGGGCCTGGAGGGGGGGTAACATTTGACGCTATTGCATTAGGGAAATGG	0.0765513353738309	0.00659366139505077
7488578-1_1	chr|ECs4960|ECs4960|mRNA	5050629	5050664	chr|EcOnc33|EcOnc33|EcOnc	1557103	1557084	1	1	0	-23.2	0	1	0	0.1	1.1	CCGCGCAGAACGGCGGCGAAGGTGTGGCAAACTGGCCACATTTGCCGCCGGTTCTGG	0.0360601032755461	0.0103434133041447
7504965-1_1	chr|ECs5124|ECs5124|mRNA	5226684	5226724	chr|agvB1|agvB1|EcOnc	1941843	1941824	1	1	0	-6.3	2	1	0	0.1	3.1	CCGTGCTGCGGTAGAAGAAGGCGTGGTTGCTGGTGGTGGTGGATAACAACACAACAATATC	1.46646081629508e-49	0.000134512162258497
7507025-1_1	chr|ECs0809|ECs0809|mRNA	894960	894939	chr|EcOnc27|EcOnc27|EcOnc	1268400	1268430	1	1	0	-16.4	0	1	0	0.1	1.1	CCGTTTACCTCCCGGGATTTCACTCACCGGGAGGCACCCGGCACCATGCAGT	0.00345083740541112	0.0410997468263393
7555984-1_1	chr|EcOnc53|EcOnc53|EcOnc	1292424	1292395	chr|ECs2097|ECs2097|mRNA	2091495	2091472	1	1	0	-16	2	1	0	0.1	3.1	CGAAGTGTTAGGGCCTCGGGTTAACGTTAAATACTCTGGGGCCGAGATGGGG	0.255109500257308	0.00093497600413709
7583822-1_1	chr|EcOnc15|EcOnc15|EcOnc	2925979	2925960	chr|ECs3426|ECs3426|mRNA	3418676	3418659	1	1	0	-9.9	0	1	0	0.1	1.1	CGAGTTTGCCAGCCTCCCCCCGTACGCTGGTTTCGTGAAAAAAAAA	0.308251317944036	0.00233854317469255
7583827-1_1	chr|EcOnc15|EcOnc15|EcOnc	2925979	2925960	chr|ECs0888|ECs0888|mRNA	971069	971044	1	1	0	-14.9	2	1	0	0.1	3.1	CGAGTTTGCCAGCCTCCCCCTTTCGTGAAGCAGGACTGGCGCTCGG	0.367879447610944	0.00159195308346514
7626007-1_1	chr|ECs0147|ECs0147|mRNA	163034	163011	chr|agvB1|agvB1|EcOnc	1941843	1941802	1	1	0	-22.9	0	1	0	0.1	1.1	CGCGGGCAAAACGGCATGTTGCTGGATAACAACACAACAATATCAGTATCTCATGCTATTGCCCGA	0.0200043554100916	0.000580065530224043
763181-1_1	chr|ECs3363|ECs3363|mRNA	3339652	3339672	chr|EcOnc11|EcOnc11|EcOnc	1946874	1946845	1	1	0	-11.1	0	1	0	0.1	1.1	ATCTGGCGGTGGAAATTATCCAAAAATGACAATAATAATCTTCTACCCAATCAGT	0.170692715155963	0.0303448564517202
764639-1_6	chr|EcOnc15|EcOnc15|EcOnc	2926025	2926006	chr|ECs2000|ECs2000|mRNA	1977511	1977493	1	1	0	-13.7	0	1	0	0.1	1.1	GCAGGATGACCCTGTAACGATTACGGGCATCCGCAAGC	0.290594809278855	0.00249600957447147
7664193-1_1	chr|ECs2784|ECs2784|mRNA	2730683	2730640	chr|EcOnc11|EcOnc11|EcOnc	1946874	1946851	1	1	0	-11.7	2	1	0	0.1	3.1	CGGCCGCGCGTTCGTTATGTGGCGCAGTAAATGGGTGGATGTCAATAACAATAATAATCTTCTACCCA	0.293647101640613	0.00246836091670761
7736341-1_1	chr|ECs3024|ECs3024|mRNA	2955556	2955509	chr|EcOnc3|EcOnc3|EcOnc	1774552	1774511	1	1	0	-27	0	1	0	0.1	1.1	CGTTTTGGCGCAACGCATGAGATTGCCAGCCTGGTGGCGTGGCTTTGTGATAAAAATGACAATGCCAGTATCTCATGCTGTTGCCCGAAC	0.0308963249733527	0.000608548502460064
7877229-1_1	chr|EcOnc29|EcOnc29|EcOnc	4400186	4400153	chr|ECs0088|ECs0088|mRNA	97755	97776	1	1	0	-16.9	2	1	0	0.1	3.1	CTCAGCATCCGATTTAAATATCGAGTCTCCTTGTTTCGACAAGGCGAGGGGACAGGTGGCA	0.367879447610944	0.00130920560139096
7949971-1_1	chr|EcOnc33|EcOnc33|EcOnc	1557073	1557051	chr|ECs0014|ECs0014|mRNA	12341	12407	1	1	0	-17.3	2	1	0	0.1	3.1	CTCCCTGCCCCGGCGGCCTTTTTTAAACGTCAGGCAGTGACGAACCCGCAAAACACCCTGTTTGCGATTAAACGCCTGATTGGCCGCCGC	0.325911299033289	0.00218434872629318
7952543-1_1	chr|EcOnc33|EcOnc33|EcOnc	1557102	1557082	chr|ECs5008|ECs5008|mRNA	5087465	5087491	1	1	0	-22.2	0	1	0	0.1	1.1	CTCCGACTCAGCATTTGCCGCCGGTTCTGGCTGTAGTGAACATCGGGATCGGCGGGTCTTATCCCCTCCCCCGCATGATACTGGTGCCAA	0.235027291905679	0.00303491883669544
8038775-1_1	chr|EcOnc21|EcOnc21|EcOnc	1180110	1180083	chr|ECs4174|ECs4174|mRNA	4182700	4182680	1	1	0	-22.4	0	1	0	0.1	1.1	CTGAAGTCCGGAAGTTACAGGACAATGGATGTCCTGTCTTCCGGCAAGG	0.275115519350564	0.00263564323490751
8050901-1_1	chr|EcOnc35|EcOnc35|EcOnc	1186627	1186654	chr|ECs2614|ECs2614|3UTR	2590362	2590329	1	1	0	-12	0	1	0	0.1	1.1	CTGAGCCAGCACCTCTCCACCGAAAGTCGTTTTGTGTGTCGAGGGTAGAGAGTTCTTTGTCG	0.00874745281007648	0.0235702260395516
8116716-1_1	chr|ECs0539|ECs0539|mRNA	578364	578392	chr|EcOnc15|EcOnc15|EcOnc	2925987	2925957	1	1	0	-25.8	0	1	0	0.1	1.1	CTGCTGGGGCAGGCTGCGTTGCTAATGGATTGCTCTACGAGTTTGCCAGCCTCCCCCAGT	0.00554303075886319	0.000514848153307939
822723-1_1	chr|EcOnc36|EcOnc36|EcOnc	1301440	1301419	chr|ECs1228|ECs1228|mRNA	1285502	1285527	1	1	0	-21.9	0	1	0	0.1	1.1	ATTGGAGCCCTCTGTGCAGAAGAAATGCACGGGGGCCCCGGGGGCCTCA	5.59967098684203e-05	0.0148038530561442
823906-1_1	chr|asECs1727|asECs1727|asmRNA	1721752	1721770	chr|agvB1|agvB1|EcOnc	1941832	1941800	1	1	0	-16.2	0	1	0	0.1	1.1	ATTGGGCAATAGAATCATGAAAAAAAATATCAGTATCTCATGCTATTGCCCGAAC	0	Inf
8256982-1_1	chr|asECs1053|asECs1053|asmRNA	1160004	1160033	chr|EcOnc3|EcOnc3|EcOnc	1774527	1774509	1	1	0	-21	0	1	0	0.1	1.1	CTTCCCAGTGTTCTGGCGACAGCGAAATCCATGCTGTTGCCCGAACCC	0.186220693898193	0.00364405740671698
8266254-1_1	chr|EcOnc15|EcOnc15|EcOnc	2926023	2926005	chr|ECs3797|ECs3797|mRNA	3809928	3809877	1	1	0	-16.4	2	1	0	0.1	3.1	CTTCCGATAGGATGACCCTGTAACGAATTCCCACCTGGGTCGTCCTACCGAAGGCGAGTACAACGAAGAATTCTCTCTGAAG	0.00492905275164376	0.000509902206310445
831623-1_1	chr|EcOnc15|EcOnc15|EcOnc	2925990	2925959	chr|ECs4725|ECs4725|mRNA	4770434	4770458	1	1	0	-22.6	0	1	0	0.1	1.1	ATTTTGCTCTACGAGTTTGCCAGCCTCCCCCATGAGTGGGGATCTGGCAAGGGGTGAGCA	0.0497526559034502	0.0237691344270764
8327523-1_1	chr|EcOnc33|EcOnc33|EcOnc	1557073	1557055	chr|ECs4396|ECs4396|mRNA	4407232	4407204	1	1	0	-19.2	2	1	0	0.1	3.1	CTTCCGATCTCAGACTCAGCTCCCTGCCCCGGCGGCCTTGTATCAGGAGCGATCGGCGCAGGGATTGC	0.259198556219495	0.00278669398086025
8510826-1_1	chr|ECs2000|ECs2000|mRNA	1975062	1975042	chr|agvB2|agvB2|EcOnc	3486259	3486278	1	1	0	-2.2	0	1	0	0.1	1.1	CTTCCGATCTGGCACTCAGCCAACACAACAATATCAGTAT	0.00329868352085375	0.000494039188788197
8511275-1_1	chr|ECs2000|ECs2000|mRNA	1975062	1975042	chr|EcOnc11|EcOnc11|EcOnc	1946899	1946875	1	1	0	-7.1	0	1	0	0.1	1.1	CTTCCGATCTGGCACTCAGCCAGCCATATAGAATAAAAATAAAGC	0.0574871855675367	0.0078509286627666
8511276-1_1	chr|ECs2000|ECs2000|mRNA	1975062	1975042	chr|EcOnc37|EcOnc37|EcOnc	5077380	5077357	1	1	0	-10.3	0	1	0	0.1	1.1	CTTCCGATCTGGCACTCAGCCAGCCATATCATGACCGGCGGGG	0.0716974348672328	0.00686543795476362
8511634-1_1	chr|ECs2000|ECs2000|mRNA	1975062	1975040	chr|EcOnc2|EcOnc2|EcOnc	1268518	1268501	1	1	0	-7.3	0	1	0	0.1	1.1	CTTCCGATCTGGCACTCAGCCATGCAATTGCCCGAACC	4.71416602812765e-05	0.000392171880456436
8582726-1_1	chr|EcOnc51|EcOnc51|EcOnc	2237575	2237606	chr|asECs3422|asECs3422|asmRNA	3410709	3410726	1	1	0	-19.6	0	1	0	0.1	1.1	CTTCCGATCTGGTACTCAGCGCACCAGACTTCTATCTCAACGCCATACGCTACTTGATGGCGTTGGGATTC	0.000338242171951533	0.158113883008419
8607236-1_1	chr|ECs1480|ECs1480|mRNA	1518577	1518560	chr|EcOnc15|EcOnc15|EcOnc	2926023	2925977	1	1	0	-18.4	0	1	0	0.1	1.1	CTTCCGATCTGTTACTCAGCTTCTCGTTACAGGGGAAAGGATGACCCTGTAACGAAGTTTGCGTAACAGCATTTTGCTCTACGA	0.135075005510846	0.00457676688726262
8622062-1_1	chr|ECs4080|ECs4080|mRNA	4087016	4087038	chr|EcOnc12|EcOnc12|EcOnc	1779576	1779548	1	1	0	-18.6	0	1	0	0.1	1.1	CTTCCGATCTTGAACTCAGCACTCTGATAGGGTAGAAGTTTGCAAATCACAATAATAATCTTCTACCCAATCAGA	0.191574638444284	0.00356824406025459
8727968-1_1	chr|ECs0857|ECs0857|mRNA	937364	937398	chr|EcOnc14|EcOnc14|EcOnc	1422414	1422455	1	1	0	-17.1	0	1	0	0.1	1.1	CTTGCGTCTGGGCGAGTTCGACGTGCTGGTGGGGAAGGCATCACATTTTCTCCATGGGGTATTCCCTCCGCCGGCAC	0.054309305670337	0.00812524915696812
8816079-1_1	chr|agvB1|agvB1|EcOnc	1941840	1941782	chr|ECs0057|ECs0057|mRNA	57950	57932	1	1	0	-13	0	1	0	0.1	1.1	GAAACAACACAACAATATCAGTATCTCATGCTATTGCCCATTCGGGCATTTTTTAAAGTGGTGATGATGCTGG	0.331719894362338	0.00109484967869977
8871497-1_1	chr|EcOnc36|EcOnc36|EcOnc	1301459	1301433	chr|ECs1992|ECs1992|mRNA	1969165	1969227	1	1	0	-27.2	0	1	0	0.1	1.1	GAATGTTTCCCTTTGGGCAATTGGAGCATCCCCACCGTGGTGGGACCTCCCGGGCCAAAGGGGGAACAGGGGCCCGCGGGTCCTCAGGGG	0.289735301810541	0.00250341322736968
8882392-1_1	chr|EcOnc33|EcOnc33|EcOnc	1557104	1557075	chr|ECs1069|ECs1069|mRNA	1168303	1168270	1	1	0	-20.8	0	1	0	0.1	1.1	GACATTTGCCGCCGGTTCTGGCTCCTTGTTATGGAGCCAGGCTGAGCTTGCCCGTAGAATTGGT	0.160064192392973	0.00406907703373675
8885656-1_1	chr|ECs4374|ECs4374|mRNA	4384477	4384528	chr|agvB2|agvB2|EcOnc	3486254	3486277	1	1	0	-6.8	0	1	0	0.1	1.1	GACCCTGCCTGTGCTGTTTGTGACGCTGGCTGCGCTGGCGCTACGTCTCTCTCAGATAACAACACAACAATATCAGTA	0.366377437111922	0.00178128362726448
8913919-1_1	chr|ECs0285|ECs0285|mRNA	307609	307584	chr|EcOnc54|EcOnc54|EcOnc	1577144	1577125	1	1	0	-20.6	0	1	0	0.1	1.1	GAGAAGCCCCACCTGAAATAGCAAACTTACAGCAGTTGGGGCTTCA	0.0844015398597453	0.00620173672946042
8935302-1_1	chr|EcOnc28|EcOnc28|EcOnc	1774416	1774456	chr|ECs1829|ECs1829|mRNA	1815925	1815878	1	1	0	-28.5	0	1	0	0.1	1.1	GAGGCACCCGGCATCATGCTGTATACAGAGATTAGGCAAATCGCCTGTTACACCTCTCTATTAGCAGCAGCAAAAAATGCCGGTG	0.0534869167319385	0.00819975187926214
8947438-1_1	chr|EcOnc15|EcOnc15|EcOnc	2925978	2925960	chr|ECs2097|ECs2097|mRNA	2091332	2091309	1	1	0	-15.4	0	1	0	0.1	1.1	GAGTTTGCCAGCCTCCCCCTCATCATTCTTTGGGCGCTGGCAAA	7.77717163486974e-09	0.000302037127153618
8948118-1_1	chr|EcOnc3|EcOnc3|EcOnc	1774552	1774507	chr|asECs4363|asECs4363|asmRNA	4369815	4369795	1	1	0	-19.9	2	1	0	0.1	3.1	GATAAAAATGACAATGCAAGTATCTCATGCTGTTGCCCGAACACACGGGAACGGCAATGAGGC	2.49987207322049e-12	0.000258926112426554
8948124-1_1	chr|EcOnc3|EcOnc3|EcOnc	1774552	1774510	chr|asECs4257|asECs4257|asmRNA	4259006	4258980	1	1	0	-18.9	0	1	0	0.1	1.1	GATAAAAATGACAATGCAAGTATCTCATGCTGTTGCCCGAACCATTTGGCAATCAGCGTGGTGGCGATAC	0.367879447610944	0.00161006799823011
8948143-1_1	chr|EcOnc3|EcOnc3|EcOnc	1774552	1774509	chr|ECs2792|ECs2792|mRNA	2741070	2741093	1	1	0	-21.4	2	1	0	0.1	3.1	GATAAAAATGACAATGCAAGTATCTCATGCTGTTGCCCGAACCCTTGATCGGGCAAAAACATGGGGAC	0.000903449149414658	0.000452390052847218
8948168-1_1	chr|EcOnc3|EcOnc3|EcOnc	1774552	1774513	chr|ECs0604|ECs0604|mRNA	667740	667723	1	1	0	-2.7	2	1	0	0.1	3.1	GATAAAAATGACAATGCAAGTATCTCATGCTGTTGCCCGATGGAAAAATAAAAAAACAAGGCCAGGAATGCCGAGACCGATCTCGTATGC	8.71875854528504e-29	0.000174294973535954
8948214-1_1	chr|EcOnc3|EcOnc3|EcOnc	1774552	1774528	chr|ECs4761|ECs4761|mRNA	4813157	4813176	1	1	0	-5.9	0	1	0	0.1	1.1	GATAAAAATGACAATGCAAGTATCTGGTTGAAGCTGCGAAATC	1.07413101098146e-07	0.000322013599646022
8948221-1_1	chr|EcOnc3|EcOnc3|EcOnc	1774552	1774528	chr|ECs1005|ECs1005|mRNA	1104777	1104830	1	1	0	-4.5	0	1	0	0.1	1.1	GATAAAAATGACAATGCAAGTATCTTGTGGATTGGCTACGACCGCCACGTACATAAATTTATTCGTACCGCGATCGAT	0.0308963249733527	0.000608548502460064
8948255-1_1	chr|EcOnc3|EcOnc3|EcOnc	1774552	1774532	chr|ECs1263|ECs1263|mRNA	1324583	1324602	1	1	0	-8	0	1	0	0.1	1.1	GATAAAAATGACAATGCAAGTGTGTCGCGCAACGTCAAAGT	0.0815058977822928	0.000697179894143816
8948912-1_1	chr|EcOnc3|EcOnc3|EcOnc	1774548	1774493	chr|ECs1381|ECs1381|mRNA	1433022	1432992	1	1	0	-24.1	0	1	0	0.1	1.1	GATAAAATGACAATGCAAGTATCTCATGCTGTTGCCCGAACCCACTCGGGCTTTTTTTTAGAGACTCTGCGTGTGTGGGTTCGTCATCAT	0.366496784135542	0.00124715330868134
8949890-1_1	chr|agvB1|agvB1|EcOnc	1941843	1941825	chr|ECs3539|ECs3539|mRNA	3527736	3527766	1	1	0	-2.4	0	1	0	0.1	1.1	GATAACAACACAACAATATAATTTCTGGCTACCAGAAAAGGTGCCGCTGT	0.367879447610944	0.00126422351343897
8949900-1_1	chr|agvB1|agvB1|EcOnc	1941843	1941823	chr|ECs4633|ECs4633|mRNA	4663332	4663307	1	1	0	-1.2	0	1	0	0.1	1.1	GATAACAACACAACAATATCAATGGAACTGCTGAAAGGGAAACTCTT	0.0200043554100916	0.000580065530224043
8949986-1_1	chr|agvB2|agvB2|EcOnc	3486254	3486288	chr|ECs3550|ECs3550|mRNA	3539243	3539207	1	1	0	-18.9	2	1	0	0.1	3.1	GATAACAACACAACAATATCAGTATCTCATGCTATAAGGTCTATGATTGATACTGGTATTGGCGGAACAGG	1.03041829307357e-07	0.000321662023583921
8950767-1_1	chr|agvB2|agvB2|EcOnc	3486254	3486287	chr|ECs4374|ECs4374|mRNA	4384532	4384560	1	1	0	-19.7	0	1	0	0.1	1.1	GATAACAATACAACAATATCAGTATCTCATGCTACTTTGTAATGAGATACTGATATGAGAAA	0.367879447610944	0.00164914818551721
8951588-1_1	chr|ECs3286|ECs3286|mRNA	3256818	3256837	chr|EcOnc2|EcOnc2|EcOnc	1268538	1268500	1	1	0	-6.5	0	1	0	0.1	1.1	GATAACTCGCTGACTATCGGGATTATTAAAACGAGTATCTCATGCAATTGCCCGAACCC	0.072785674563982	0.000684164834727503
8953519-1_1	chr|ECs5128|ECs5128|mRNA	5230388	5230407	chr|EcOnc53|EcOnc53|EcOnc	1292423	1292393	1	1	0	-17.2	0	1	0	0.1	1.1	GATACCGATCCGGGCCTGAAGTGTTAGGGCCTCGGGTTAACGTTAAGTA	0.13144912358852	0.00466171337892626
8956658-1_1	chr|ECs1054|ECs1054|mRNA	1160502	1160447	chr|EcOnc10|EcOnc10|EcOnc	2234242	2234274	1	1	0	-19.8	2	1	0	0.1	3.1	GATATGTCGTTCCTCGGCGGTATGCTGATGGCGGGGATTGTGGTGGTGCTGATTGGGAATAATCTTCTACCCAATCAGTACATTACTGCT	0.367879447610944	0.00141395765919392
8984786-1_1	chr|EcOnc15|EcOnc15|EcOnc	2926007	2925977	chr|ECs4910|ECs4910|mRNA	4990637	4990654	1	1	0	-16.1	0	1	0	0.1	1.1	GATGTTTGCGTAACAGCATTTTGCTCTACGACTTCGGGTAAAGTGCTGT	0.367879447610944	0.00168245296871512
8986461-1_1	chr|EcOnc2|EcOnc2|EcOnc	1268538	1268500	chr|ECs4173|ECs4173|mRNA	4182087	4182055	1	1	0	-15.7	0	1	0	0.1	1.1	GATTATTAAAACGAGCATCTCATGCAATTGCCCGAACCCTTCGACGGTCGTGGTAACTACAGCATGGGTGTC	1.25558555326786e-24	0.000187600904393212
8986564-1_1	chr|EcOnc2|EcOnc2|EcOnc	1268538	1268519	chr|ECs0014|ECs0014|mRNA	12313	12366	1	1	0	-6.2	2	1	0	0.1	3.1	GATTATTAAAACGAGTATCTATGGTGAAACTCTGGTTGGTCAGCCGGCTAAACGTCAGGCAGTGACGCACCCGC	1.66013598334091e-93	9.89053484049667e-05
8986572-1_1	chr|EcOnc2|EcOnc2|EcOnc	1268538	1268517	chr|ECs0776|ECs0776|mRNA	863627	863695	1	1	0	-10.5	0	1	0	0.1	1.1	GATTATTAAAACGAGTATCTCAACGGCGGCAACGGCAACATGTCTTCCGAAGAGCAGGCTCGTCTGCAAATGCAACAGCTGCAGCAGAAC	3.21461161418271e-08	0.000312277094193372
8986643-1_1	chr|EcOnc2|EcOnc2|EcOnc	1268538	1268503	chr|ECs2604|ECs2604|mRNA	2581795	2581775	1	1	0	-14.7	2	1	0	0.1	3.1	GATTATTAAAACGAGTATCTCATGCAATTGCCCGAAAATACGGGCAATTAGGCTGG	0.000125152994339816	0.000408866691983424
8986654-1_1	chr|EcOnc2|EcOnc2|EcOnc	1268538	1268499	chr|ECs3455|ECs3455|mRNA	3451783	3451765	1	1	0	-13.7	2	1	0	0.1	3.1	GATTATTAAAACGAGTATCTCATGCAATTGCCCGAACCCAATTGGTTCCGGGTAAAGT	2.87534414046592e-12	0.000259518514075339
8986689-1_1	chr|EcOnc2|EcOnc2|EcOnc	1268538	1268499	chr|ECs2707|ECs2707|mRNA	2663044	2663018	1	1	0	-22.6	2	1	0	0.1	3.1	GATTATTAAAACGAGTATCTCATGCAATTGCCCGAACCCATTGCTGGCAAGGGTTCGGGCACAATTA	0.172367155682872	0.000817733383966848
8986700-1_1	chr|EcOnc2|EcOnc2|EcOnc	1268538	1268500	chr|ECs0868|ECs0868|mRNA	946356	946318	1	1	0	-18.3	0	1	0	0.1	1.1	GATTATTAAAACGAGTATCTCATGCAATTGCCCGAACCCTATTGGTGGCGGGTGATTTCAATGACTGGCGGCAAAAAGAAATAAAAAAAG	0.00414976922271501	0.000503007990414053
8986713-1_1	chr|EcOnc2|EcOnc2|EcOnc	1268538	1268501	chr|ECs2309|ECs2309|mRNA	2277193	2277173	1	1	0	-16.3	0	1	0	0.1	1.1	GATTATTAAAACGAGTATCTCATGCAATTGCCCGAACCTTGGTGCGGGTGTTGCAGGTC	0.247287450513688	0.000922527674950938
8986779-1_1	chr|EcOnc2|EcOnc2|EcOnc	1268538	1268515	chr|ECs0152|ECs0152|mRNA	167622	167647	1	1	0	-6.2	0	1	0	0.1	1.1	GATTATTAAAACGAGTATCTCATGTGGACGGTGAACGGCTTAGTGCGCAAAAAAA	0.09863956509908	0.000721173057577191
8986795-1_1	chr|EcOnc2|EcOnc2|EcOnc	1268538	1268518	chr|ECs4043|ECs4043|mRNA	4049681	4049652	1	1	0	-8	0	1	0	0.1	1.1	GATTATTAAAACGAGTATCTCCTGTCTGGGGTATGCGTAAAAACGAAGCACAAA	0.172367155682872	0.000817733383966848
8990606-1_1	chr|ECs1741|ECs1741|mRNA	1740389	1740364	chr|EcOnc2|EcOnc2|EcOnc	1268538	1268518	1	1	0	-2.5	0	1	0	0.1	1.1	GATTGCTGTCACCACCACTTCTGGTAGATTATTAAAACGAGTATCTC	6.08857596131209e-19	0.000212150509226739
9007778-1_1	chr|EcOnc5|EcOnc5|EcOnc	1179879	1179902	chr|ECs4464|ECs4464|mRNA	4496750	4496729	1	1	0	-18.3	0	1	0	0.1	1.1	GCAATGGCACATAGCGCCACTCTCTAAAAAAGAGGGCGCTGATGTGACAAAA	0.0141371589195035	0.0178061142448941
9027783-1_1	chr|EcOnc15|EcOnc15|EcOnc	2926025	2926005	chr|ECs0110|ECs0110|mRNA	119457	119437	1	1	0	-15.4	0	1	0	0.1	1.1	GCAGGATGACCCTGTAACGAAAAAATTATGGGGTCACTGACGCGGAAAA	0.156099943809125	0.00414246510667467
9027852-1_1	chr|EcOnc15|EcOnc15|EcOnc	2926025	2925980	chr|ECs0018|ECs0018|mRNA	17612	17655	1	1	0	-24.4	0	1	0	0.1	1.1	GCAGGATGACCCTGTAACGAAGTTTGCGTAACAGCATTTTGCTCTATTATCTTGAGCCAGGAAATGCTGGATATCGTGAACTATCGCAAA	0.346109038697496	0.00114152127298908
9079861-1_1	chr|EcOnc37|EcOnc37|EcOnc	5077441	5077414	chr|ECs3639|ECs3639|mRNA	3630266	3630242	1	1	0	-23.1	0	1	0	0.1	1.1	GCGACTGACAACCACTCCTTCGGGAGTAACATCTGGAGGGTGGTTTCGTCGGT	0.367879447610944	0.00145439814709887
9083579-1_1	chr|ECs4392|ECs4392|mRNA	4400669	4400704	chr|EcOnc14|EcOnc14|EcOnc	1422406	1422452	1	1	0	-25.6	2	1	0	0.1	3.1	GCGATTAAATTTCTGGAGAAATTAGATGCCGAGAGAGATGCTCTAGGCATCACATTTTCTCCATGGGGTATCCCCTCCGCCGG	0.230258015046687	0.00308743459459693
9098331-1_1	chr|EcOnc5|EcOnc5|EcOnc	1179830	1179850	chr|asECs3994|asECs3994|asmRNA	4001257	4001280	1	1	0	-16.6	0	1	0	0.1	1.1	GCGGATTCAGGTGCTGGTACTAGAGCCACTGCACCGCTTCCTGCAAAAAA	0.0039027586270573	0.0381801774160606
9147350-1_1	chr|EcOnc49|EcOnc49|EcOnc	1772808	1772776	chr|ECs3797|ECs3797|mRNA	3809620	3809590	1	1	0	-33.7	2	1	0	0.1	3.1	GCTTTTGCGCAAAGCAGTGGGCCTGAGGTTTGCGTGCGCAGGCCCGCTGCTGGCAGCTGA	0.0982857535839124	0.00563758409576449
916577-1_5	chr|ECs4243|ECs4243|mRNA	4242546	4242594	chr|agvB1|agvB1|EcOnc	1941843	1941816	1	1	0	-6.7	0	1	0	0.1	1.1	AACCATCAAAACCGAAGAACTGCTGACCTTACCGGCAAACGAAGTGTTGGATAACAACACAACAATATCAGTATCTC	0.00137039643299329	0.000464215335338959
9170473-1_1	chr|EcOnc36|EcOnc36|EcOnc	1301437	1301405	chr|ECs2400|ECs2400|mRNA	2374951	2374974	1	1	0	-20.3	0	1	0	0.1	1.1	GGAGCCCTCTGTGCAGAAGGTTATCGCGGCTTATTGCCGCGACCCTGGAGATGCAGG	0.263684167674147	0.00274235179077437
918371-1_5	chr|EcOnc2|EcOnc2|EcOnc	1268529	1268504	chr|ECs2620|ECs2620|mRNA	2595573	2595543	1	1	0	-22.4	2	1	0	0.1	3.1	AACGAGTATCTCATGCAATTGCCCGATATTGGTCGGCGGTTGCGTGAGGAAAGGG	0.00086107347312399	0.000451124932603371
9221451-1_1	chr|EcOnc55|EcOnc55|EcOnc	690792	690772	chr|ECs0539|ECs0539|mRNA	579057	579087	1	1	0	-23.3	0	1	0	0.1	1.1	GGCTCGGAGTGGCAGCCCCAGTAGCGCAGGCTGCTTCTCCGCTGCTCGGGC	0.278301545610165	0.00260625312648756
9237706-1_1	chr|asECs2821|asECs2821|asmRNA	2763868	2763819	chr|EcOnc5|EcOnc5|EcOnc	1179770	1179801	1	1	0	-17.8	0	1	0	0.1	1.1	GGGCCTGCGGGCATATCGATCGCCGCACCGTCCAGACGCTGGCTCACCTGGCATGGTGAATCCCCCTGTGCGGTGGGGC	0.0513407290213815	0.00840069224556273
9248236-1_1	chr|ECs2097|ECs2097|mRNA	2091486	2091464	chr|EcOnc5|EcOnc5|EcOnc	1179772	1179793	1	1	0	-14.6	2	1	0	0.1	3.1	GGGGCCGAGATGGGGATTTGCAGGCATGGTGAATCCCCCTGCGC	0.127430159564511	0.000759366897249899
9312187-1_1	chr|EcOnc59|EcOnc59|EcOnc	2340986	2341027	chr|ECs4112|ECs4112|mRNA	4121156	4121125	1	1	0	-22.8	2	1	0	0.1	3.1	GGTCATTCGGCAAGGGTTCCTCCTTTCCCTCTGTTCTACGTCGGATTTGCTGTTTGATGAGGCAGAGGAAGAGCTGGA	0.0317212440801042	0.0111573515323076
9325001-1_1	chr|ECs4397|ECs4397|mRNA	4409234	4409174	chr|EcOnc24|EcOnc24|EcOnc	2166733	2166761	1	1	0	-28.8	0	1	0	0.1	1.1	GGTGCAAATCTGCTGGCATAAATTCGCTCGCTACTGGGATGTGGAGCTGCGCGAGATCCCTTTCTCTCCCGCAGCTCCGCTAACTCTGCG	0.329262324843447	0.00215581335727606
9355556-1_1	chr|EcOnc15|EcOnc15|EcOnc	2926012	2925989	chr|ECs4859|ECs4859|mRNA	4923523	4923489	1	1	0	-21.6	0	1	0	0.1	1.1	GTAACGAAGTTTGCGTAACAGCATAATCGCATGTTGCGCAAACTTGAAGTACTGCTGGCA	0.351677668793801	0.00116352403071765
9381205-1_1	chr|ECs2343|ECs2343|mRNA	2313057	2313075	chr|EcOnc44|EcOnc44|EcOnc	1397106	1397089	1	1	0	-14.7	0	1	0	0.1	1.1	GTAGGCCTGCTGATCACTAATGGTCAGGGCCTCGGGT	0.049599178504811	0.00857240833122733
9411442-1_1	chr|ECs2492|ECs2492|5UTR	2468384	2468421	chr|EcOnc3|EcOnc3|EcOnc	1774549	1774510	1	1	0	-26.4	2	1	0	0.1	3.1	GTCGATAAAATGGCATGAGAGTTGCTGTGTTTTAGGAAAAAATGACAATGCAAGTATCTCATGCTGTCGCCCGAACC	8.4351248462185e-24	0.000190632945696503
9452083-1_1	chr|ECs0775|ECs0775|mRNA	862307	862332	chr|EcOnc5|EcOnc5|EcOnc	1179818	1179845	1	1	0	-18.1	0	1	0	0.1	1.1	GTGCGGCACCTGAAGATATTGGCGGCTATGGGATAATCGCGGATTCAGGTGCTG	0.04248570830821	0.0093993099279967
9455007-1_1	chr|ECs3106|ECs3106|mRNA	3049482	3049504	chr|EcOnc29|EcOnc29|EcOnc	4400174	4400144	1	1	0	-15.2	2	1	0	0.1	3.1	GTGCTGAAACAAGGTGCACCGACTATCGAGTCTCCTTGTTTCGACTTAAGCTGG	0.351902669080487	0.00116441660016658
9506266-1_1	chr|EcOnc36|EcOnc36|EcOnc	1301455	1301429	chr|ECs4485|ECs4485|mRNA	4529028	4529004	1	1	0	-12.6	0	1	0	0.1	1.1	GTTCCCCTTTGGGCAATTGGAGCCCTCCAGGGGCGTCGCGCATTGGCAATCT	0.367879447610944	0.00153302125559744
9533020-1_1	chr|ECs1498|ECs1498|mRNA	1538639	1538668	chr|EcOnc15|EcOnc15|EcOnc	2926025	2925965	1	1	0	-32.5	0	1	0	0.1	1.1	GTTGCTATGCTGTCGCGTCGGGGTCATCGGCAGGATGACCCTGTNACGAAGTTTGCGTAACAGCATTTTGCTCTACGAGTTTGCCAGCCT	0.265604683167236	0.00272432035322733
9538497-1_1	chr|EcOnc55|EcOnc55|EcOnc	690797	690742	chr|ECs1009|ECs1009|mRNA	1112801	1112829	1	1	0	-17	2	1	0	0.1	3.1	GTTGGGGCTCGGAGTGGCAGCCCCAGGACTGATAGAAATATCTCCTGGGGCTTCATTTGCAACACTCTCTACCCCACGCCCGCG	0.0636790940060907	0.00738012404616746
9548885-1_1	chr|EcOnc29|EcOnc29|EcOnc	4400160	4400118	chr|ECs0978|ECs0978|mRNA	1070881	1070904	1	1	0	-5.6	0	1	0	0.1	1.1	GTTTCGACTTAAGCTGGCAATTGGATTGCCAGCTTTCTTTTAAAGACGAAAATGACAACGCTGA	0.0967253431365752	0.000718562152829783
9549636-1_1	chr|ECs4388|ECs4388|mRNA	4397521	4397502	chr|EcOnc15|EcOnc15|EcOnc	2926020	2926003	1	1	0	-15.9	0	1	0	0.1	1.1	GTTTCGTTGCAGGAAAATGACCCTGTAACGAAGT	0.315299006348627	0.00227273314239689
9551727-1_1	chr|EcOnc15|EcOnc15|EcOnc	2925976	2925959	chr|ECs0485|ECs0485|mRNA	515509	515480	1	1	0	-13.3	0	1	0	0.1	1.1	GTTTGCCAGCCTCCCCCATGACTCGCGTGCTGCTGGCAGTACCGGGC	0.172650042510882	0.00385277079178315
956898-1_5	chr|EcOnc36|EcOnc36|EcOnc	1301423	1301402	chr|ECs0680|ECs0680|mRNA	755613	755595	1	1	0	-16.6	0	1	0	0.1	1.1	AGAAGGTTATCGCGGCTTAATTGGCGCTGCGATACCAAAG	0.367879447610944	0.00158914845903519
9609546-1_1	chr|ECs4905|ECs4905|mRNA	4986890	4986918	chr|EcOnc37|EcOnc37|EcOnc	5077434	5077415	1	1	0	-19.8	0	1	0	0.1	1.1	TACCAACCGAAGAAGTGGTTGAAATCCGTAATAACCACTCCTTCGGGAGT	0.280519414046623	0.00258592249146558
962528-1_5	chr|ECs3284|ECs3284|mRNA	3255119	3255097	chr|EcOnc33|EcOnc33|EcOnc	1557101	1557081	1	1	0	-20.3	0	1	0	0.1	1.1	AGCCTGCAGAACCCGTAGCGGCAATTTGCCGCCGGTTCTGGCTC	0.165377514455101	0.00397552252732645
9625285-1_1	chr|EcOnc53|EcOnc53|EcOnc	1292426	1292407	chr|ECs2026|ECs2026|mRNA	2010344	2010370	1	1	0	-16.7	0	1	0	0.1	1.1	TACGAAGTGTTAGGGCCTCGTGATGAAGCCCTCGACACTGAATTAAAAAAAAA	0.0158285563093192	0.016678252811039
9626025-1_1	chr|ECs5233|ECs5233|mRNA	5334737	5334712	chr|EcOnc14|EcOnc14|EcOnc	1422432	1422456	1	1	0	-16.7	0	1	0	0.1	1.1	TACGAGGGTGAAGTGGTCGGCGGCGGATGGGGTATTCCCTCCGCCGGCACT	0.0366869864460037	0.0102398621150411
962959-1_5	chr|EcOnc37|EcOnc37|EcOnc	5077442	5077420	chr|ECs1299|ECs1299|mRNA	1370993	1371027	1	1	0	-21.3	0	1	0	0.1	1.1	AGCGACTGATAACCACTCCTTCGTAAGGCAGTGGTTATCGACGCTTGAGAATTACGCAAAAAAAA	0.0593905413733219	0.0076959516089935
9633987-1_1	chr|ECs4061|ECs4061|mRNA	4071541	4071563	chr|EcOnc37|EcOnc37|EcOnc	5077376	5077356	1	1	0	-17.7	0	1	0	0.1	1.1	TACTCAACTCCCCGCTGGTGCCATATCATGACCGGCGGGA	0.0322072015592924	0.0110539422071345
9695295-1_1	chr|ECs2973|ECs2973|mRNA	2924525	2924505	chr|EcOnc5|EcOnc5|EcOnc	1179775	1179799	1	1	0	-19.9	2	1	0	0.1	3.1	TCAAATGGAGGGGGATTCAGCGAAAAAAATGGTGAATCCCCCTGTGCGGAGGG	0.193219077722777	0.0035450741296045
9700106-1_1	chr|ECs5333|ECs5333|mRNA	5468856	5468880	chr|EcOnc64|EcOnc64|EcOnc	1381298	1381347	1	1	0	-16	0	1	0	0.1	1.1	TCAACGTTGCCACTGCCCGCTGGGTCTACCGGCAGTGAGAACGTCATCAAAAATAACAATCTAGGGCCTGCACCC	0.0111790429602293	0.0204124145231932
9783028-1_1	chr|ECs4476|ECs4476|mRNA	4515631	4515681	chr|EcOnc10|EcOnc10|EcOnc	2234239	2234263	1	1	0	-17.7	0	1	0	0.1	1.1	TCATGTGGTGATCGCCCTACCAGAAGCGCCAAAGCGTGGGTAGAAGAACAAAATAATAATCTTCTACCCAATCAGT	0.360657159530739	0.00185708146077069
9791108-1_1	chr|EcOnc14|EcOnc14|EcOnc	1422429	1422454	chr|ECs4251|ECs4251|mRNA	4252980	4253031	1	1	0	-18.5	2	1	0	0.1	3.1	TCCATGGGGTATTCCCTCCGCCGGCAATTGATGCTCTGTCGGCGCGTCTTGGCTGCCCAGTGATCCCGCTGGTTTCA	0.119137820412508	0.00497567861688777
9798663-1_1	chr|EcOnc33|EcOnc33|EcOnc	1557073	1557055	chr|ECs5381|ECs5381|mRNA	695686	695710	1	1	0	-16.8	2	1	0	0.1	3.1	TCCCTGCCCCGGCGGCCTTAATGCGCCTTACCGGCAGGCTGGGA	0.0656715227099174	0.00724466513640519
9816512-1_1	chr|asECs2067|asECs2067|asmRNA	2054615	2054668	chr|EcOnc3|EcOnc3|EcOnc	1774552	1774531	1	1	0	-4.9	0	1	0	0.1	1.1	TCCTGTGGTTGCCACCTGAATTGGCAAGCCTGGCAGAATATCGTCCTCAGCGAGGATAAAAATGACAATGCAAGTA	0.367879447610944	0.00139435978828763
9854290-1_1	chr|ECs1468|ECs1468|mRNA	1507502	1507524	chr|EcOnc3|EcOnc3|EcOnc	1774552	1774512	1	1	0	-10.3	2	1	0	0.1	3.1	TCGTGGTGGCTACTGTTATTAAAAGATAAAAATGACAATGCAAGTATCTCATGCTGTTGCCCGAA	1.24492322411567e-05	0.000372658328690498
9954810-1_1	chr|ECs5212|ECs5212|mRNA	5314556	5314584	chr|agvB2|agvB2|EcOnc	3486270	3486298	1	1	0	-18.7	0	1	0	0.1	1.1	TGACGGAATTGATGGGCCAGGGCGTGAGTATCAGTATCTCATGCTATTGCCCGAACC	0.0246291918679272	0.00059304908905287
9957887-1_1	chr|ECs2096|ECs2096|mRNA	2089016	2088982	chr|EcOnc33|EcOnc33|EcOnc	1557111	1557089	1	1	0	-22.9	0	1	0	0.1	1.1	TGACGTGTTGGCAAAATGGTGGGCGGATGTCGTTATATAACGACATTTGCCGCCGGT	0.0686844067641706	0.00704784816234371
996250-1_1	chr|ECs2700|ECs2700|mRNA	2657408	2657359	chr|EcOnc20|EcOnc20|EcOnc	1255758	1255723	1	1	0	-27.2	0	1	0	0.1	1.1	CTTCAATCCTGGCGGCAGAAGAGACGCGTCGCCTGCTCCGTGAAGATTTCAAGCGGTTGTAGGGCTGCCGCCAATATGAGAA	0.291838849591196	0.0870388279778489
9998070-1_1	chr|ECs0538|ECs0538|mRNA	577692	577722	chr|EcOnc5|EcOnc5|EcOnc	1179824	1179852	1	1	0	-17.5	2	1	0	0.1	3.1	TGCCACCACCAGCCTGATTAACGCTGAAAATAAATAATCGCGGATTCAGGTGCTGGTACTGA	0.289983452733214	0.00250126658689562
4835839-1_2	chr|asECs2904|asECs2904|asmRNA	2856283	2856313	chr|EcOnc3|EcOnc3|EcOnc	1774547	1774513	3	1	0	-25.9	0	0	0	0.3	0.3	TGGGCAATCAGCTGGGTATGAGTATCTCATGCTGTTGCCCGA	0.0308795435071766	0.00591576757027214
6032793-1_1	chr|ECs4946|ECs4946|mRNA	5044565	5044603	chr|EcOnc15|EcOnc15|EcOnc	2926005	2925964	3	1	0	-11.4	0	0	0	0.3	0.3	ACTGCCAGGAGCAACCAAACACCTGGATGATCACCCTGTAGTTTGCGTAACAGCATTTTGCTCTACGAGTTTGCCAGCCTCGCCTGATGG	0.00848135088662261	0.00789583052318582
2660391-1_3	chr|asECs1707|asECs1707|asmRNA	1701715	1701736	chr|EcOnc54|EcOnc54|EcOnc	1577185	1577161	2	1	0	-15.8	0	0	0	0.2	0.2	GAGACGATCGGCTTTGGTATTCATATTTCCTAAGCCGATTTGTTGAT	0.000306848452031493	0.0262862249944754
6321036-1_1	chr|EcOnc15|EcOnc15|EcOnc	2926023	2926002	chr|asECs1847|asECs1847|asmRNA	1834849	1834829	2	1	0	-8	0	0	0	0.2	0.2	AGGATGACCCTGTAACGAAGTTGCATACAGCGAGCCTTTATCCGGAAAAAAAAAAAAAAAAA	0.000533485066532617	0.0224619871741191
7440530-1_1	chr|asECs2650|asECs2650|asmRNA	2614845	2614894	chr|EcOnc15|EcOnc15|EcOnc	2926022	2925997	2	1	0	-22.2	0	0	0	0.2	0.2	CCAGCACCATGGCGATAGCCACGAGAACTTTATCTGCTACAGGGTCAAGGGATGACCCTGTAACGAAGTTTGCGT	0.00175242652590483	0.0158830234497449
10001323-1_1	chr|ECs2735|ECs2735|mRNA	2688778	2688724	chr|EcOnc15|EcOnc15|EcOnc	2926015	2925990	1	1	0	-22.4	0	0	0	0.1	0.1	TGCCATGCCTGAAAGACCTTTCCCCATGGCTGGGTCGTAAACATCGTGACAATACCTGTAACGAAGTTTGCGTAACAGCAGCTGGGGGGG	0.244107252236311	0.00293863549692117
10278878-1_1	chr|ECs4463|ECs4463|mRNA	4495631	4495609	chr|EcOnc12|EcOnc12|EcOnc	1779579	1779532	1	1	0	-18.4	0	0	0	0.1	0.1	TTCATGTTGCTGGTTGGGTGAGTATAACAATAATAATCTTCTACCCAATCAGTACATTACTGCTGTGA	0.0722667303449919	0.00683266718075657
10287225-1_1	chr|EcOnc36|EcOnc36|EcOnc	1301454	1301426	chr|ECs2734|ECs2734|mRNA	2687101	2687041	1	1	0	-21	0	0	0	0.1	0.1	TTCCCCTTTGGGCAATTGGAGCCCTCTGTAATGATGCGGAGTCGGTACTGGGGACAACCCGGCGTCGCCGTCGTCCGCTGGGAGTGAGGT	0.232145352232984	0.00306604251119489
10348109-1_1	chr|EcOnc32|EcOnc32|EcOnc	901598	901579	chr|ECs2262|ECs2262|mRNA	2238908	2238888	1	1	0	-8.5	0	0	0	0.1	0.1	TTCTGCGCTGGCTCTTTTTTCGCGGGGATCCTGCTGGTACC	0.00134195052757626	0.0725476250110012
10457321-1_1	chr|EcOnc29|EcOnc29|EcOnc	4400180	4400156	chr|ECs0621|ECs0621|mRNA	690905	690929	1	1	0	-16.7	0	0	0	0.1	0.1	TTTAAATATCGAGTCTCCTTGTTTCTGGTCGGAGACTCGCTGTGTGAAAAAAAAAAAA	0.102019723708097	0.00550281816453515
10465864-1_1	chr|ECs2889|ECs2889|mRNA	2842198	2842225	chr|EcOnc5|EcOnc5|EcOnc	1179772	1179796	1	1	0	-18.8	0	0	0	0.1	0.1	TTTACCGGTGAGCGCAAGGGGGACCTCGGCATGGTGAATCCCCCTGTGCGGAAAAAAAAA	0.0546367068972065	0.00809510960245466
1129396-1_1	chr|EcOnc3|EcOnc3|EcOnc	1774552	1774510	chr|ECs5071|ECs5071|mRNA	5163844	5163822	1	1	0	-20.1	0	0	0	0.1	0.1	GATAAAAATGACAATGCAAGTATCTCATGCTGTTGCCCGAACCATGAGGAATACAGCATGAGATT	0	Inf
1129754-1_1	chr|agvB2|agvB2|EcOnc	3486254	3486276	chr|asECs4561|asECs4561|asmRNA	4600407	4600442	1	1	0	-15.6	0	0	0	0.1	0.1	GATAACAACACAACAATATCAGTTGTAGTAGTTGTTGTTGTTGTTTGTTCTACCGG	0.348172094976041	0.0429141075422875
1129759-1_1	chr|agvB2|agvB2|EcOnc	3486254	3486273	chr|ECs2736|ECs2736|5UTR	2689677	2689655	1	1	0	-12.1	2	0	0	0.1	2.1	GATAACAACACAACAATATCTTTTGTTGTGATTGTGAGGTGAG	0.170692715155963	0.0303448564517202
1181597-1_1	chr|asECs0526|asECs0526|asmRNA	562230	562210	chr|EcOnc12|EcOnc12|EcOnc	1779579	1779546	1	1	0	-9.9	0	0	0	0.1	0.1	GGGTAGAAGCAAAACGCAGCATAACAAATAATCTTCTACCCAATCAGTA	0	Inf
1381285-1_1	chr|ECs5463|ECs5463|mRNA	2510949	2510972	chr|EcOnc15|EcOnc15|EcOnc	2926006	2925976	1	1	0	-21	2	0	0	0.1	2.1	TTGCCCGCTGTTACGCAAAGGCAAAAGTTTGCGTAACAGCATTTTGCTCTACGAG	0.335058996006384	0.0411693484796309
1650142-1_4	chr|asECs0857|asECs0857|asmRNA	936189	936154	chr|EcOnc29|EcOnc29|EcOnc	4400181	4400142	1	1	0	-23.6	0	0	0	0.1	0.1	CTTCTGGCTGATAGTAGTCGTAGTAGGAGACGAAATTTAAATATCGAGTCTCCTTGTTTCGACTTAAGCTGGCA	0.102019723708097	0.00550281816453515
1817217-1_4	chr|EcOnc33|EcOnc33|EcOnc	1557076	1557051	chr|ECs2795|ECs2795|mRNA	2742648	2742682	1	1	0	-10.8	2	0	0	0.1	2.1	TTTTCCCTGCCCCGGCGGCCTTTTTTCATCATTGATGTGTTTGCCGGATGTATCGGGGGAAAA	0.0112154918449823	0.0203742485542682
2224857-1_3	chr|EcOnc3|EcOnc3|EcOnc	1774551	1774523	chr|ECs0865|ECs0865|mRNA	943807	943829	1	1	0	-16.8	0	0	0	0.1	0.1	ATAAAAATGACAATGCAAGTATCTCATGCCTTTGGGATACTTGCCGCGATAG	0.349550836252338	0.00197192252342405
2232451-1_3	chr|ECs1336|ECs1336|mRNA	1400889	1400864	chr|EcOnc33|EcOnc33|EcOnc	1557089	1557055	1	1	0	-22.8	0	0	0	0.1	0.1	ATAAGGCCAGCAGGGAGCCCCGTGCATTCTGGCTCCTTGTTTTCCCTGCCCCGTCGGCCTT	0.00326806889606964	0.0424859288662087
2291839-1_3	chr|EcOnc15|EcOnc15|EcOnc	2926020	2925993	chr|ECs0678|ECs0678|mRNA	752219	752184	1	1	0	-20.9	0	0	0	0.1	0.1	ATGACCCTGTAACGAAGTTTGCGTAACATTACAACGTGAACTCTTGTTACTGGTTAACCTG	0.184144375886677	0.00367448448761591
2855421-1_3	chr|ECs0166|ECs0166|mRNA	187473	187498	chr|EcOnc3|EcOnc3|EcOnc	1774531	1774513	1	1	0	-15	0	0	0	0.1	0.1	TGGTGGTGGGTAAACAGCGGACGCCATCTCATGCTGTTGCCCGA	0.304005849881715	0.00237684630110508
301104-1_2	chr|EcOnc15|EcOnc15|EcOnc	2926005	2925984	chr|ECs1272|ECs1272|mRNA	1337511	1337534	1	1	0	-15.9	0	0	0	0.1	0.1	AGTTTGCGTAACAGCATTTTGCCTTGATAATGTTACGCAAATTGTC	0	Inf
3313789-1_2	chr|EcOnc3|EcOnc3|EcOnc	1774542	1774510	chr|ECs2245|ECs2245|mRNA	2225438	2225417	1	1	0	-19.3	2	0	0	0.1	2.1	ACAATGCAAGTATCTCATGCTGTTGCCCGAACCATAACCGGGTGCTGCGTGAGGC	0.162702841320298	0.000805033999115054
3422294-1_2	chr|ECs2247|ECs2247|mRNA	2226224	2226192	chr|EcOnc15|EcOnc15|EcOnc	2925993	2925967	1	1	0	-17.1	0	0	0	0.1	0.1	ACGTGGGCGGGATGCAGGAGGCTGAAAATGACGAGCATTTTGCTCTACGAGTTCGCCAGC	0.172650042510882	0.00385277079178315
3563217-1_2	chr|EcOnc20|EcOnc20|EcOnc	1255744	1255726	chr|ECs3762|ECs3762|mRNA	3772591	3772567	1	1	0	-15.2	0	0	0	0.1	0.1	AGGGCTGCCGCCAATATGAAGCGTCTGGTGGTTGGTGGCTTCG	0.0165253018601902	0.0162650012158089
3604660-1_2	chr|ECs0125|ECs0125|mRNA	140796	140765	chr|EcOnc3|EcOnc3|EcOnc	1774552	1774532	1	1	0	-5.6	0	0	0	0.1	0.1	AGTTTGGGCAGTACTTTGCGGTAGATAACGTTGATAAAAATGACAATGCAAGT	0.284401496683187	0.000985961261712023
3733771-1_2	chr|ECs4988|ECs4988|mRNA	5072539	5072575	chr|EcOnc64|EcOnc64|EcOnc	1381298	1381323	1	1	0	-23.3	0	0	0	0.1	0.1	ATGAATGTGCTGGATGATATTCTCACGCCGCTGCCTACCGGCAGTGAGAACGTCATCAAACAA	0.0225157990842137	0.0136082763487954
3735713-1_2	chr|ECs1533|ECs1533|5UTR	1559085	1559123	chr|EcOnc36|EcOnc36|EcOnc	1301456	1301423	1	1	0	-15.3	2	0	0	0.1	2.1	ATGACCCTTGAGGATACCGGTTTGGCTGTCGGTGCCTTTTGTTCCCCTTTGGGCAATTGGAGCCCTCTGTGCA	0.232145352232984	0.00306604251119489
3832316-1_2	chr|EcOnc8|EcOnc8|EcOnc	1179973	1179956	chr|ECs2952|ECs2952|mRNA	2908630	2908598	1	1	0	-22.5	0	0	0	0.1	0.1	ATTCCTTGCCGCCCGCGTTGAAGCGGGCGCTGCAGGGTAAACGGAGGTAAT	0.00178835198145908	0.0608580619450185
3927509-1_2	chr|asECs0622|asECs0622|asmRNA	691496	691518	chr|EcOnc33|EcOnc33|EcOnc	1557102	1557084	1	1	0	-14.8	0	0	0	0.1	0.1	CCACACCGGTTGGCGTAGCTCGCATTTGCCGCCGGTTCTGG	0.0158285563093192	0.016678252811039
4462895-1_2	chr|EcOnc3|EcOnc3|EcOnc	1774552	1774510	chr|ECs3575|ECs3575|mRNA	3567554	3567528	1	1	0	-20.7	0	0	0	0.1	0.1	GATAAAAATGACAATGCAAGTATCTCATGCTGTTGCCCGAACCTGCGGTAACAGCGGCGGGATCTTCC	0.349550836252338	0.00197192252342405
4641566-1_2	chr|EcOnc55|EcOnc55|EcOnc	690797	690745	chr|asECs4547|asECs4547|asmRNA	4587520	4587498	1	1	0	-17.4	2	0	0	0.1	2.1	GTTGGGGCTCGGAGTGGCAGCCCCAGGATTGATAGAAATATCCCCTGGGGCTTATGCATCCACCCAGCCCGACAGC	0.0495752617467904	0.00857492925712544
4945853-1_2	chr|asECs4943|asECs4943|asmRNA	5041274	5041298	chr|EcOnc29|EcOnc29|EcOnc	4400178	4400141	1	1	0	-16.5	0	0	0	0.1	0.1	TTGCGAGCAAGGAGATTGGTTAACTAAATATCGAGTCTCCTTGTTTCGACTTAAGCTGGCAA	0.073890194324338	0.0067395483252149
548581-1_1	chr|ECs2262|ECs2262|mRNA	2238978	2238959	chr|EcOnc2|EcOnc2|EcOnc	1268519	1268502	1	1	0	-13.1	0	0	0	0.1	0.1	AAGGGCAGTACGGCTGTGTCATGCAATTGCCCGAAC	0	Inf
5852484-1_1	chr|ECs2967-1|ECs2967-1|5UTR	2920417	2920381	chr|EcOnc36|EcOnc36|EcOnc	1301456	1301423	1	1	0	-15.3	2	0	0	0.1	2.1	ACGACCCTTGAGGATACCGGTTTGGCTGTCGGTGCCTTTTGTTCCCCTTTGGGCAATTGGAGCCCTCTGTGCA	0.277365279105125	0.00261472983905402
599951-1_1	chr|EcOnc25|EcOnc25|EcOnc	961934	961917	chr|ECs2117|ECs2117|mRNA	2118697	2118672	1	1	0	-20	0	0	0	0.1	0.1	ACCCTCATTGATCCTATGCTAAAGGTGGGATCAGTCAGGGTGAAC	0.0336674216765018	0.377964473009227
6244597-1_1	chr|EcOnc37|EcOnc37|EcOnc	5077442	5077425	chr|ECs4257|ECs4257|5UTR	4258618	4258647	1	1	0	-21.4	2	0	0	0.1	2.1	AGCGACTGATAACCACTCAGTTTTAGTGGGTATCAGTCGTGGTGCCGC	0.263373810466987	0.00274555408607439
646762-2_6	chr|agvB1|agvB1|EcOnc	1941843	1941798	chr|ECs1793|ECs1793|mRNA	1783548	1783582	1	1	0	-14.5	0	0	0	0.1	0.1	GATAACAACACAACAATATCAGTATCTCATGCTATTGCCCGAACCCGAAGGGCGCACGCTGGATGTGGAGGAGGAAGAGCAAAAAAAAAA	0.367879447610944	0.00145979957159969
6525607-1_1	chr|EcOnc12|EcOnc12|EcOnc	1779576	1779512	chr|asECs5235|asECs5235|asmRNA	5337711	5337731	1	1	0	-6.2	0	0	0	0.1	0.1	ATAACAATAATAATCTTCTACCCAATCAGTACATTACTGCTGTGACTCCAACACGGCAGTTTTTTACCAGATACCATCACGCTGGT	0.124552998786704	0.00483142529710374
6706204-1_1	chr|EcOnc37|EcOnc37|EcOnc	5077371	5077354	chr|ECs5244|ECs5244|3UTR	5350583	5350605	1	1	0	-9.6	0	0	0	0.1	0.1	ATCATGACCGGCGGGATTGATCTGACGGTTTTCCCTGA	0.00918878010335339	0.0229174624257053
6747356-1_1	chr|ECs0049|ECs0049|mRNA	51682	51703	chr|EcOnc5|EcOnc5|EcOnc	1179819	1179847	1	1	0	-15.4	0	0	0	0.1	0.1	ATCCGTATCCGCATCATTCCCAAAAATGGGATAATCGCGGATTCAGGTGCTGGT	0.020312893563092	0.0144307506364602
6761780-1_1	chr|EcOnc35|EcOnc35|EcOnc	1186621	1186639	chr|ECs4903|ECs4903|mRNA	4985232	4985260	1	1	0	-20.7	2	0	0	0.1	2.1	ATCCTTCTGAGCCAGCACCACATGATCACCGGTGCTGCTCAGATGGACAAAA	0.221636440159305	0.00318464877649241
688667-1_6	chr|EcOnc50|EcOnc50|EcOnc	1266934	1266913	chr|ECs0035|ECs0035|mRNA	34220	34268	1	1	0	-19.7	0	0	0	0.1	0.1	AGCACCAGACCCGGCGCAGATAAATGACGCCGATGAAGAATCTTCTCAGGTACATGCACAAGGTCTGGTGA	0.0180607553104283	0.0154468941156187
7123732-1_1	chr|ECs1335-1|ECs1335-1|3UTR	1400750	1400772	chr|EcOnc54|EcOnc54|EcOnc	1577185	1577162	1	1	0	-15.5	0	0	0	0.1	0.1	ATTCACTATCGGCCGGGAATACCATATTTCCTAAGCCGATTTGTTGAAA	0.102061372958741	0.00550131909940008
7160883-1_1	chr|ECs2262|ECs2262|mRNA	2238813	2238787	chr|EcOnc15|EcOnc15|EcOnc	2925993	2925960	1	1	0	-21.8	2	0	0	0.1	2.1	ATTCGGCACGCTGGGGGGTGGGCAAGCATTTTGCTCTACGAGTTTGCCAGCCTCCCCC	0.189010471996822	0.00360393707315558
7281877-1_1	chr|EcOnc15|EcOnc15|EcOnc	2925990	2925960	chr|ECs1866|ECs1866|mRNA	1859495	1859533	1	1	0	-21.1	0	0	0	0.1	0.1	ATTTTGCTCTACGAGTTTGCCAGCCTCCCCCTGTTGGCGGGGCAGAGGCTATGAGTGCAGTAGGGACGC	0.243713740607942	0.0029426022981102
7613933-1_1	chr|asECs1634|asECs1634|asmRNA	1635717	1635694	chr|EcOnc3|EcOnc3|EcOnc	1774552	1774512	1	1	0	-19.9	0	0	0	0.1	0.1	CGCCGGGCGCGGTTGCGGTATGAGGATAAAAATGACAATGCAAGTATCTCATGCTGTTGCCCGAA	0.367879447610944	0.00161006799823011
7815866-1_1	chr|ECs3952|ECs3952|mRNA	3955762	3955722	chr|EcOnc63|EcOnc63|EcOnc	4178951	4178985	1	1	0	-25.2	0	0	0	0.1	0.1	CTATACGCCGCTGTATGACGAACTACGCCATGAACTGGCGAAAGCAGTTTGGCAAGTACAGCGGCATCAATACCAG	0.000793930840550876	0.098058067569092
7919284-1_1	chr|ECs1962|ECs1962|mRNA	1944103	1944133	chr|EcOnc15|EcOnc15|EcOnc	2925968	2925944	1	1	0	-17.8	0	0	0	0.1	0.1	CTCATACTCAGCGTGGGTGGCAATAGGTGTACTGGGGAGTTTGGCCTCCCCCAGTGGCTGGCTTTTTT	0.135225212857598	0.00457317604520503
7921437-1_1	chr|asECs4971|asECs4971|asmRNA	5058197	5058160	chr|EcOnc64|EcOnc64|EcOnc	1381297	1381330	1	1	0	-17.6	0	0	0	0.1	0.1	CTCATCGCCAGCAGGCGGGCCGGTGGCGTTCCTGTCCGAAAACTACCGGCAGTGAGAACGTCATCAAAAATAACA	0.0225157990842137	0.0136082763487954
8053490-1_1	chr|EcOnc54|EcOnc54|EcOnc	1577142	1577122	chr|ECs1474|ECs1474|mRNA	1512808	1512844	1	1	0	-8.1	2	0	0	0.1	2.1	CTGATACTCAGCACAGCAGTTGGGGCTTCAACTATTAAACATCTTAATCGGCTTGAGCAAGTATTGATC	0.182842373799885	0.00369368505981614
8198152-1_1	chr|ECs0340|ECs0340|mRNA	360924	360900	chr|EcOnc40|EcOnc40|EcOnc	1397671	1397697	1	1	0	-15.7	0	0	0	0.1	0.1	CTTACGAGGCAGACAGCATTACACCTGTGTTTGCCTCGTGCTGGATGTCGCGTCCA	0.0149224046458518	0.0172516389835589
8413744-1_1	chr|ECs3678|ECs3678|mRNA	3679485	3679452	chr|EcOnc20|EcOnc20|EcOnc	1255796	1255767	1	1	0	-14.8	0	0	0	0.1	0.1	CTTCCGATCTGAGACTCAGCCGGCCTTATGGTTAATGCTAATGGTTACACCCAGAAACATTTGCGATGTAACCTTAGCGCGTCTG	0.00345557485976923	0.0409960030845394
8540853-1_1	chr|asECs2756|asECs2756|asmRNA	2701643	2701672	chr|EcOnc33|EcOnc33|EcOnc	1557101	1557077	1	1	0	-22.6	2	0	0	0.1	2.1	CTTCCGATCTGGCACTCAGCTTTCCAGCCTGAAGCATGGCGGCGCGGTGATTTGCCGCCGGTTCTGGCTCCTTG	0.0263422873283002	0.0124312356771367
8808775-1_1	chr|asECs3839|asECs3839|asmRNA	3846090	3846067	chr|EcOnc29|EcOnc29|EcOnc	4400177	4400121	1	1	0	-17.3	0	0	0	0.1	0.1	CTTTTGGTCGTCGAACAGGAGATGAAATATCGAGTCTCCTTGTTTCGACTTAAGCTGGCAATTGGATTGCCAGCTTTCTTT	0.073890194324338	0.0067395483252149
8921264-1_1	chr|ECs3274|ECs3274|mRNA	3245496	3245519	chr|EcOnc14|EcOnc14|EcOnc	1422457	1422475	1	1	0	-17.4	2	0	0	0.1	2.1	GAGATGACGCCAGTTGAACAAAAATGTGTTGCTGGCGTTTTT	0.0411725193696137	0.00957474982702377
8959216-1_1	chr|EcOnc2|EcOnc2|EcOnc	1268538	1268501	chr|asECs3787|asECs3787|asmRNA	3799469	3799432	1	1	0	-18.2	0	0	0	0.1	0.1	GATCATTAAAACGAGTATCTCATGCAATTGCCCGAACCTTCCTGGATGATGATCTGGGTGTTGCGGGCCATGCGT	0.27441558207617	0.000967555188170381
8986699-1_1	chr|EcOnc2|EcOnc2|EcOnc	1268538	1268500	chr|asECs2405|asECs2405|asmRNA	2380613	2380587	1	1	0	-19.1	0	0	0	0.1	0.1	GATTATTAAAACGAGTATCTCATGCAATTGCCCGAACCCGTTTCTGTCGGGCACTGATGAGAGG	0.367228535879379	0.00176650600730691
8986789-1_1	chr|EcOnc2|EcOnc2|EcOnc	1268538	1268518	chr|ECs1074|ECs1074|mRNA	1171181	1171215	1	1	0	-11	0	0	0	0.1	0.1	GATTATTAAAACGAGTATCTCCAGCCTCTGCACAGCAAATGCTCGTTTGCGAAT	0.247287450513688	0.000922527674950938
9027836-1_1	chr|EcOnc15|EcOnc15|EcOnc	2926025	2925987	chr|ECs3014|ECs3014|mRNA	2943821	2943861	1	1	0	-25.2	0	0	0	0.1	0.1	GCAGGATGACCCTGTAACGAAGTTTGCGTAACAGCATTTGCTATTGCTGAAACCGCAACGGACAGACGGCGGTCATCGGCTGT	0.0668192114498186	0.00716942593299399
905908-1_5	chr|EcOnc2|EcOnc2|EcOnc	1268531	1268502	chr|ECs1651|ECs1651|mRNA	1652931	1652952	1	1	0	-13.8	0	0	0	0.1	0.1	AAAACGAGTATCTCATGCAATTGCCCGAACAAAAAGTATCGGGTGTTGCTGA	0.349956989127651	0.00115644964201116
910523-1_1	chr|EcOnc15|EcOnc15|EcOnc	2925966	2925944	chr|asECs0818|asECs0818|asmRNA	901920	901884	1	1	0	-22.5	0	0	0	0.1	0.1	CTCCCCCAGTGGCTGGCTTTTTTTTGCCACCCACTGGGATGGGGAGACTTGTCCAGCAAAAAAAAAAAAAAAAAAA	0.348423658225548	0.0429536779587558
9480663-1_1	chr|EcOnc53|EcOnc53|EcOnc	1292420	1292399	chr|ECs4938-1|ECs4938-1|3UTR	5037770	5037796	1	1	0	-15.2	0	0	0	0.1	0.1	GTGTTAGGGCCTCGGGTTAACGAATCCTGTAGGCCTGATAAGACGCGT	0.0102091439627305	0.0215315317936636
9772215-1_1	chr|EcOnc10|EcOnc10|EcOnc	2234234	2234278	chr|ECs5345|ECs5345|mRNA	5481601	5481579	1	1	0	-17.5	0	0	0	0.1	0.1	TCAGTTGGTAGAGCAGTTGAATAACAATAATAATCTTCTACCCAATCAGTACATTACTGCTGTGATCAAAGGGTGGAAGATGGCTCGCTG	0.225646108982761	0.00313904059589559
